# Supplementary material for: Aurora A and cortical flows promote polarization and cytokinesis by inducing asymmetric ECT-2 accumulation
Source: eLife. 2022 Dec 19;11:e83992. doi: 10.7554/eLife.83992 (PMC9799973; doi:10.7554/eLife.83992)
Supplement: Figure 1—source data 1. — Specifically, for each embryo at each time point, the table includes the average accumulation of ECT-2 in the anterior and posterior 20% of the embryo normalized to the cytoplasmic level and the ratio of these values [AntRatio, PostRatio,AntPostRatio]. The graphs in the figure present the average of these values for the set of embryos for each treatment at each time point and plotted with a 95% confidence intervals. The treatments are described in the respective figure legend. [file elife-83992-fig1-data1.zip › Figure 1source data.csv]

Embryo	Time	AntRatio	PostRatio	AntPostRatio	Treatment	Figure	Figure_Panel
Wildtype_10	0	1.35996927909519	1.07489460803105	1.26521174162956	Wildtype	1	B
Wildtype_10	-20	1.35086146285913	1.11412073724287	1.21249108620141	Wildtype	1	B
Wildtype_10	-40	1.23864556558715	1.06736951854602	1.16046555955097	Wildtype	1	B
Wildtype_10	-60	1.30290669359453	1.08452693751192	1.20135945777761	Wildtype	1	B
Wildtype_10	-80	1.2684557529054	1.06750254829784	1.18824611231888	Wildtype	1	B
Wildtype_10	-100	1.27143938020732	1.04266015569753	1.21941878497959	Wildtype	1	B
Wildtype_10	-120	1.29466283095711	1.04633133390501	1.2373354299974	Wildtype	1	B
Wildtype_10	-140	1.32763181172619	1.10026829130404	1.20664370882912	Wildtype	1	B
Wildtype_10	-160	1.35743599293225	1.06499351247656	1.27459555108053	Wildtype	1	B
Wildtype_10	-180	1.41755641572656	1.10048868082856	1.28811539856937	Wildtype	1	B
Wildtype_10	-200	1.41671989382116	1.09439058114036	1.29452858808867	Wildtype	1	B
Wildtype_10	-220	1.47837729894681	1.14422221820659	1.29203687485108	Wildtype	1	B
Wildtype_10	-240	1.53586710411821	1.14145632641865	1.34553295520033	Wildtype	1	B
Wildtype_10	-260	1.53296664370712	1.19851690533065	1.27905300032811	Wildtype	1	B
Wildtype_10	-280	1.78973079980789	1.27502377147177	1.40368426052323	Wildtype	1	B
Wildtype_10	-300	1.84247164296651	1.38956206196856	1.32593692170635	Wildtype	1	B
Wildtype_10	-320	1.90656087881863	1.43076937328511	1.33254241698023	Wildtype	1	B
Wildtype_10	-340	1.84847659527784	1.48624277031886	1.24372453289126	Wildtype	1	B
Wildtype_10	-360	1.89385485675032	1.43477870399263	1.31996303784005	Wildtype	1	B
Wildtype_10	-380	1.84934230742945	1.30225700711026	1.42010547636306	Wildtype	1	B
Wildtype_10	-400	1.8641190829576	1.25900676439036	1.48062674139821	Wildtype	1	B
Wildtype_10	-420	1.8401870493603	1.20016953741119	1.53327258524629	Wildtype	1	B
Wildtype_10	-440	1.88482179826061	1.14210823860839	1.65030050090277	Wildtype	1	B
Wildtype_10	-460	1.7862809844676	1.1532344366601	1.5489313600805	Wildtype	1	B
Wildtype_10	-480	1.73635858353803	1.16207674338792	1.49418581295745	Wildtype	1	B
Wildtype_10	-500	1.67920664301099	1.12340275858181	1.49475032901898	Wildtype	1	B
Wildtype_10	-520	1.50138910701168	1.05897710543653	1.41777296157198	Wildtype	1	B
Wildtype_10	-540	1.68798800927839	1.10917545679134	1.52184038958225	Wildtype	1	B
Wildtype_10	-560	1.61858357508541	1.07288596777127	1.50862591524776	Wildtype	1	B
Wildtype_10	-580	1.54936829617309	1.02632407861916	1.50962871129131	Wildtype	1	B
Wildtype_10	-600	1.42240566251829	1.05489570366785	1.34838511292881	Wildtype	1	B
Wildtype_10	-620	1.38555924345909	0.997673598476116	1.38879012692673	Wildtype	1	B
Wildtype_10	-640	1.31338240638569	0.990460623780391	1.3260319237859	Wildtype	1	B
Wildtype_10	-660	1.32983639446621	0.984933500165483	1.35017886409872	Wildtype	1	B
Wildtype_10	-680	1.34236572282308	0.986309777105477	1.36099809003468	Wildtype	1	B
Wildtype_10	-700	1.34194576279019	0.957718331597054	1.40119043200563	Wildtype	1	B
Wildtype_10	-720	1.3560311872827	0.951868340221281	1.42459952703907	Wildtype	1	B
Wildtype_10	-740	1.3493226513762	0.936065027880931	1.44148388326269	Wildtype	1	B
Wildtype_10	-760	1.44734526331221	0.956196590915498	1.51364821529689	Wildtype	1	B
Wildtype_10	-780	1.39200346751573	0.974877349740294	1.42787548391248	Wildtype	1	B
Wildtype_10	-800	1.46148086858978	0.983774529901903	1.48558518661335	Wildtype	1	B
Wildtype_10	-820	1.38178458532767	1.01882774045244	1.35624947227491	Wildtype	1	B
Wildtype_10	-840	1.30176176300599	1.02836396501666	1.26585703825678	Wildtype	1	B
Wildtype_10	-860	1.18237827892596	1.06152488981364	1.11384885109339	Wildtype	1	B
Wildtype_10	-880	1.24569147053407	1.14156570176431	1.09121311949792	Wildtype	1	B
Wildtype_10	-900	1.3616723443684	1.18559863392262	1.14851038573082	Wildtype	1	B
Wildtype_10	-920	1.3895346340858	1.17228227462814	1.18532427228465	Wildtype	1	B
Wildtype_10	-940	1.30532946497604	1.05778339737033	1.23402340046281	Wildtype	1	B
Wildtype_10	-960	1.28605948460796	1.2758883968847	1.00797176912032	Wildtype	1	B
Wildtype_10	-980	1.28628929044955	1.46838370112005	0.875989899280683	Wildtype	1	B
Wildtype_10	-1000	1.35252651727501	1.53310451180433	0.8822141653495	Wildtype	1	B
Wildtype_10	-1020	1.28294910901478	1.57280009524359	0.815710218288154	Wildtype	1	B
Wildtype_10	-1040	1.34508360818188	1.73896217785449	0.773497908874262	Wildtype	1	B
Wildtype_10	-1060	1.57364869566886	1.55110959265117	1.01453095456599	Wildtype	1	B
Wildtype_10	-1080	1.617386637768	1.75241655494556	0.92294644969172	Wildtype	1	B
Wildtype_10	-1100	1.49906936412622	1.73917137634159	0.861944592993228	Wildtype	1	B
Wildtype_10	-1120	1.4982640548626	1.93303226252111	0.775084867393018	Wildtype	1	B
Wildtype_10	-1140	1.39129095312646	2.14913291289617	0.647373154437227	Wildtype	1	B
Wildtype_10	-1160	1.36268886622202	2.01479087213227	0.676342584766564	Wildtype	1	B
Wildtype_10	-1180	1.33856555110092	1.58291048682248	0.845635658013706	Wildtype	1	B
Wildtype_10	-1200	1.46344512775068	1.54393216590836	0.947868798944073	Wildtype	1	B
Wildtype_10	-1220	1.39615227946673	1.42832246250983	0.977476946636703	Wildtype	1	B
Wildtype_2	0	1.57442024830947	1.25408262814099	1.25543581657242	Wildtype	1	B
Wildtype_2	-20	1.53353146489446	1.20321960703483	1.27452333383566	Wildtype	1	B
Wildtype_2	-40	1.49256656657419	1.14420575754934	1.30445643777477	Wildtype	1	B
Wildtype_2	-60	1.5287787851518	1.10493869428478	1.38358697460711	Wildtype	1	B
Wildtype_2	-80	1.46082726380798	1.07361370074334	1.3606637683522	Wildtype	1	B
Wildtype_2	-100	1.47144128077313	1.12868813998192	1.30367391013491	Wildtype	1	B
Wildtype_2	-120	1.49283630298339	1.12511620433541	1.32682855089193	Wildtype	1	B
Wildtype_2	-140	1.50373781266777	1.1052210136415	1.36057656713676	Wildtype	1	B
Wildtype_2	-160	1.53309127641592	1.10567097697578	1.38657096762114	Wildtype	1	B
Wildtype_2	-180	1.50926484400223	1.17086561121139	1.28901628807829	Wildtype	1	B
Wildtype_2	-200	1.53846275072739	1.17491470958254	1.30942504862674	Wildtype	1	B
Wildtype_2	-220	1.63249481349864	1.2314811694137	1.3256352220764	Wildtype	1	B
Wildtype_2	-240	1.66487021149234	1.2811872785298	1.29947451039542	Wildtype	1	B
Wildtype_2	-260	1.974341026024	1.31063871526923	1.5063960823242	Wildtype	1	B
Wildtype_2	-280	2.02657321389828	1.35391022327498	1.49682983336679	Wildtype	1	B
Wildtype_2	-300	2.01433570452119	1.30290849659782	1.54603006257236	Wildtype	1	B
Wildtype_2	-320	2.3444273994569	1.30789392690789	1.79252105329335	Wildtype	1	B
Wildtype_2	-340	2.25617757870331	1.2180514129297	1.85228435742024	Wildtype	1	B
Wildtype_2	-360	1.93675739181341	1.24709643697842	1.55301333111492	Wildtype	1	B
Wildtype_2	-380	2.13597945778999	1.21047903774876	1.76457368626761	Wildtype	1	B
Wildtype_2	-400	2.09905441740664	1.19584313268385	1.75529244600477	Wildtype	1	B
Wildtype_2	-420	2.29008739565499	1.15325768971442	1.98575514915672	Wildtype	1	B
Wildtype_2	-440	2.32897749101405	1.1547148628672	2.01692865131321	Wildtype	1	B
Wildtype_2	-460	2.33913442820496	1.16731799607029	2.00385365091562	Wildtype	1	B
Wildtype_2	-480	2.17449341026738	1.15514183269837	1.8824471149035	Wildtype	1	B
Wildtype_2	-500	2.16290048722255	1.1611890341568	1.862660104083	Wildtype	1	B
Wildtype_2	-520	2.06080524926921	1.18701252171582	1.73612764108868	Wildtype	1	B
Wildtype_2	-540	2.10535053631333	1.2162373476746	1.73103592019985	Wildtype	1	B
Wildtype_2	-560	2.10890454440738	1.19887746386388	1.75906596626694	Wildtype	1	B
Wildtype_2	-580	1.91828245266959	1.20417733304475	1.59302322010931	Wildtype	1	B
Wildtype_2	-600	1.79857388932952	1.20483190956624	1.49280067621801	Wildtype	1	B
Wildtype_2	-620	1.61300166874216	1.21615614338641	1.3263113273027	Wildtype	1	B
Wildtype_2	-640	1.48352658569545	1.20825385703349	1.22782689834552	Wildtype	1	B
Wildtype_2	-660	1.45395227857262	1.21494001031393	1.19672762953698	Wildtype	1	B
Wildtype_2	-680	1.48864127858652	1.27376164429736	1.16869689494199	Wildtype	1	B
Wildtype_2	-700	1.56600352429643	1.29926086243475	1.20530339177755	Wildtype	1	B
Wildtype_2	-720	1.70104225596758	1.28445461980098	1.32433036538975	Wildtype	1	B
Wildtype_2	-740	1.56500847788196	1.34124478957731	1.16683284814487	Wildtype	1	B
Wildtype_2	-760	1.39410612367048	1.27454748514948	1.09380477378367	Wildtype	1	B
Wildtype_2	-780	1.42137339139875	1.25500533943907	1.13256362083212	Wildtype	1	B
Wildtype_2	-800	1.333491682171	1.30050422815928	1.02536512630828	Wildtype	1	B
Wildtype_2	-820	1.49621881998389	1.34476537606113	1.1126244374066	Wildtype	1	B
Wildtype_2	-840	1.31760356735904	1.33960148179535	0.983578762239926	Wildtype	1	B
Wildtype_2	-860	1.50080891904281	1.26265591081179	1.18861275363444	Wildtype	1	B
Wildtype_2	-880	1.63865978428021	1.25278122399171	1.30801751566725	Wildtype	1	B
Wildtype_2	-900	1.67152521368111	1.30638660906738	1.27950271541316	Wildtype	1	B
Wildtype_2	-920	1.6944175477526	1.24603507721871	1.359847390119	Wildtype	1	B
Wildtype_2	-940	1.6336877695356	1.30886563813582	1.24817072275074	Wildtype	1	B
Wildtype_2	-960	1.68685425246455	1.27827471614759	1.31963358983452	Wildtype	1	B
Wildtype_2	-980	1.68508821489143	1.31939607441996	1.27716630931485	Wildtype	1	B
Wildtype_2	-1000	1.62342886646267	1.24895451369768	1.29983025695332	Wildtype	1	B
Wildtype_2	-1020	1.59863931431501	1.25975170347935	1.26901143288767	Wildtype	1	B
Wildtype_2	-1040	1.37932638509239	1.32180768665122	1.04351517926703	Wildtype	1	B
Wildtype_2	-1060	1.42314637930688	1.41546044940879	1.00542998562856	Wildtype	1	B
Wildtype_2	-1080	1.5481331855351	1.33264195320108	1.16170227255445	Wildtype	1	B
Wildtype_2	-1100	1.47233400955	1.23486650611829	1.19230216566337	Wildtype	1	B
Wildtype_2	-1120	1.39310035187005	1.29054593936691	1.0794659139011	Wildtype	1	B
Wildtype_2	-1140	1.31375047755886	1.23036971564984	1.06776886723434	Wildtype	1	B
Wildtype_2	-1160	1.30802429920931	1.17597879076306	1.11228562069607	Wildtype	1	B
Wildtype_2	-1180	1.2208683157093	1.12808606515523	1.08224749282875	Wildtype	1	B
Wildtype_2	-1200	1.19546938890505	1.12576076513933	1.06192134770045	Wildtype	1	B
Wildtype_2	-1220	1.14041643223087	1.10465139493209	1.03237676380337	Wildtype	1	B
Wildtype_3	0	1.65763595597253	1.10558386989582	1.49933080710443	Wildtype	1	B
Wildtype_3	-20	1.52518537996603	1.04762554031395	1.45584974905152	Wildtype	1	B
Wildtype_3	-40	1.49941414992185	1.0031929630139	1.49464181389106	Wildtype	1	B
Wildtype_3	-60	1.42185581771553	0.999653340060047	1.42234888909602	Wildtype	1	B
Wildtype_3	-80	1.49340630635573	0.979493040174493	1.52467270833255	Wildtype	1	B
Wildtype_3	-100	1.48992398507434	1.00286440481996	1.4856684292647	Wildtype	1	B
Wildtype_3	-120	1.58726410596046	1.00864006803218	1.5736675116002	Wildtype	1	B
Wildtype_3	-140	1.53708118998449	1.01595535624683	1.51294166671144	Wildtype	1	B
Wildtype_3	-160	1.61259724252894	1.04009577734744	1.55043148684014	Wildtype	1	B
Wildtype_3	-180	1.65282483132272	1.05422179183965	1.56781508797924	Wildtype	1	B
Wildtype_3	-200	1.74406491918731	1.06908491784214	1.63136238298784	Wildtype	1	B
Wildtype_3	-220	1.83576390384441	1.0832418055735	1.69469447578465	Wildtype	1	B
Wildtype_3	-240	1.90630493752727	1.09277941709742	1.74445538386026	Wildtype	1	B
Wildtype_3	-260	2.01390327843474	1.1973383219498	1.68198348078862	Wildtype	1	B
Wildtype_3	-280	1.93737890345499	1.37226636182824	1.41180965834787	Wildtype	1	B
Wildtype_3	-300	2.22712253987509	1.43710263872314	1.54973102119823	Wildtype	1	B
Wildtype_3	-320	2.32102361387732	1.39011149128716	1.66966723778982	Wildtype	1	B
Wildtype_3	-340	2.59475930297018	1.34780215966749	1.92517817571261	Wildtype	1	B
Wildtype_3	-360	2.50017334026694	1.2075342609664	2.07047818110439	Wildtype	1	B
Wildtype_3	-380	2.35947505989196	1.11020565307196	2.12525945383475	Wildtype	1	B
Wildtype_3	-400	2.16472522468482	1.11469254677433	1.94199309123314	Wildtype	1	B
Wildtype_3	-420	2.09757881274674	1.11149807163184	1.88716369940901	Wildtype	1	B
Wildtype_3	-440	2.14876633236705	1.1173613499199	1.923072005776	Wildtype	1	B
Wildtype_3	-460	2.32358027759739	1.12002073829395	2.07458683411231	Wildtype	1	B
Wildtype_3	-480	2.15869819580182	1.10256014243755	1.95789609356761	Wildtype	1	B
Wildtype_3	-500	2.11194960706239	1.11635100256654	1.89183294699151	Wildtype	1	B
Wildtype_3	-520	2.0926510013544	1.07544041559275	1.94585489908429	Wildtype	1	B
Wildtype_3	-540	1.91067324157071	1.11918932859787	1.7071939418547	Wildtype	1	B
Wildtype_3	-560	2.06486038109672	1.12695966563712	1.832239825486	Wildtype	1	B
Wildtype_3	-580	2.29984492225156	1.09101527026838	2.10798600617736	Wildtype	1	B
Wildtype_3	-600	2.06496883411518	1.11930799806782	1.84486203768739	Wildtype	1	B
Wildtype_3	-620	2.13360160533682	1.06011250198834	2.01261809603703	Wildtype	1	B
Wildtype_3	-640	2.16123954704081	1.06745418632506	2.02466726415805	Wildtype	1	B
Wildtype_3	-660	2.17003564066461	1.06183423552148	2.04366705091108	Wildtype	1	B
Wildtype_3	-680	1.78117875558948	1.09000401170243	1.63410293583005	Wildtype	1	B
Wildtype_3	-700	1.88911906023118	1.07129266487313	1.76340147018078	Wildtype	1	B
Wildtype_3	-720	2.12942925343052	1.13104048303795	1.88271709577621	Wildtype	1	B
Wildtype_3	-740	1.92987216322972	1.20500168770366	1.60155141932409	Wildtype	1	B
Wildtype_3	-760	2.06025821680244	1.18335548594381	1.74103068881219	Wildtype	1	B
Wildtype_3	-780	1.87637596065582	1.179816774923	1.59039606872709	Wildtype	1	B
Wildtype_3	-800	1.88304655346745	1.15150094387792	1.63529744676187	Wildtype	1	B
Wildtype_3	-820	1.75979927183516	1.29816949158854	1.35560054618271	Wildtype	1	B
Wildtype_3	-840	1.63957125860652	1.23758651117444	1.32481345247582	Wildtype	1	B
Wildtype_3	-860	1.60703283223663	1.30104621066468	1.23518505266282	Wildtype	1	B
Wildtype_3	-880	1.69230807776572	1.24363428562429	1.3607763128822	Wildtype	1	B
Wildtype_3	-900	1.65466437404192	1.29544661423164	1.27729259999135	Wildtype	1	B
Wildtype_3	-920	1.34611304090341	1.19486434648328	1.12658231444037	Wildtype	1	B
Wildtype_3	-940	1.52721462165316	1.19844232587159	1.27433301435049	Wildtype	1	B
Wildtype_3	-960	1.50780573668427	1.46126263172354	1.03185129349803	Wildtype	1	B
Wildtype_3	-980	1.42457611051029	1.40858204872327	1.01135472498852	Wildtype	1	B
Wildtype_3	-1000	1.44011726563783	1.35220390631202	1.06501486862701	Wildtype	1	B
Wildtype_3	-1020	1.68131017832295	1.35161541445019	1.24392646040285	Wildtype	1	B
Wildtype_3	-1040	1.52490296058508	1.27508740700963	1.19592033628606	Wildtype	1	B
Wildtype_3	-1060	1.46632673331954	1.2335025495709	1.1887504681929	Wildtype	1	B
Wildtype_3	-1080	1.24608418981214	1.25193836678245	0.995323909606389	Wildtype	1	B
Wildtype_3	-1100	1.42123691434633	1.31658860692209	1.07948443946275	Wildtype	1	B
Wildtype_3	-1120	1.49658053691918	1.45351920839969	1.02962556550381	Wildtype	1	B
Wildtype_3	-1140	1.57411518294475	1.42630146480249	1.10363427493411	Wildtype	1	B
Wildtype_3	-1160	1.50566608186869	1.32957932388473	1.1324379484704	Wildtype	1	B
Wildtype_3	-1180	1.2789669910776	1.11559002991385	1.14644892548597	Wildtype	1	B
Wildtype_3	-1200	1.29677934823125	1.12072348233873	1.15709126173134	Wildtype	1	B
Wildtype_3	-1220	1.29323911092655	1.15881416336083	1.1160021613611	Wildtype	1	B
Wildtype_5	0	1.83565493637698	1.20641548531928	1.5215777306532	Wildtype	1	B
Wildtype_5	-20	1.71833074076473	1.19206245876499	1.44147710393042	Wildtype	1	B
Wildtype_5	-40	1.64210153191882	1.17082384521661	1.40251801210542	Wildtype	1	B
Wildtype_5	-60	1.54387162712252	1.11098607961871	1.3896408383914	Wildtype	1	B
Wildtype_5	-80	1.67233630317871	1.11409965903091	1.5010652679253	Wildtype	1	B
Wildtype_5	-100	1.57022615137163	1.10492509001721	1.42111548154561	Wildtype	1	B
Wildtype_5	-120	1.57516856192294	1.10624379232214	1.42388917601651	Wildtype	1	B
Wildtype_5	-140	1.62074621226123	1.14923772912277	1.41027932793188	Wildtype	1	B
Wildtype_5	-160	1.75599400337731	1.15175906238144	1.5246192200533	Wildtype	1	B
Wildtype_5	-180	1.74720106668916	1.14231234297626	1.52953006017328	Wildtype	1	B
Wildtype_5	-200	1.78173506621274	1.16679970499909	1.52702735403428	Wildtype	1	B
Wildtype_5	-220	1.81850162076762	1.16685210512844	1.5584679607425	Wildtype	1	B
Wildtype_5	-240	1.86767161399131	1.16191010012066	1.60741490567761	Wildtype	1	B
Wildtype_5	-260	2.04746223517333	1.17766023231317	1.73858484730498	Wildtype	1	B
Wildtype_5	-280	2.00302899665863	1.24615061235667	1.60737311910523	Wildtype	1	B
Wildtype_5	-300	2.12819896183633	1.25906422170672	1.69030215071274	Wildtype	1	B
Wildtype_5	-320	2.14644456561702	1.28979446263692	1.66417567123735	Wildtype	1	B
Wildtype_5	-340	2.28484192396246	1.30360866395845	1.75270538401031	Wildtype	1	B
Wildtype_5	-360	2.51513103369942	1.30834414358279	1.92237726292102	Wildtype	1	B
Wildtype_5	-380	2.39799764497256	1.30317719723296	1.84011633265548	Wildtype	1	B
Wildtype_5	-400	2.17040529191891	1.27277865410567	1.70524960087735	Wildtype	1	B
Wildtype_5	-420	2.03980208456723	1.28914006333247	1.58229671281356	Wildtype	1	B
Wildtype_5	-440	1.91868059217747	1.25535607812025	1.52839550914548	Wildtype	1	B
Wildtype_5	-460	1.76177940390473	1.2592781339057	1.39903914510173	Wildtype	1	B
Wildtype_5	-480	1.76313600641275	1.25924528340867	1.40015295641218	Wildtype	1	B
Wildtype_5	-500	1.71230972009622	1.26618996968267	1.35233239963617	Wildtype	1	B
Wildtype_5	-520	1.8489792466532	1.22090182318197	1.51443728852357	Wildtype	1	B
Wildtype_5	-540	2.04664567541055	1.20182975755335	1.70294142123511	Wildtype	1	B
Wildtype_5	-560	2.13544848020716	1.15276861622458	1.85245195796616	Wildtype	1	B
Wildtype_5	-580	2.10407033400966	1.1295003656385	1.86283280468018	Wildtype	1	B
Wildtype_5	-600	2.01445842097793	1.15164092231141	1.749207050523	Wildtype	1	B
Wildtype_5	-620	1.86890131431595	1.08581424165997	1.72119801215612	Wildtype	1	B
Wildtype_5	-640	1.81399097263446	1.10096066012131	1.6476437699732	Wildtype	1	B
Wildtype_5	-660	1.87921630598055	1.06814874872813	1.75932079517781	Wildtype	1	B
Wildtype_5	-680	1.91553524502718	1.06249927260804	1.80285793544617	Wildtype	1	B
Wildtype_5	-700	1.87856040628769	1.0565121260085	1.77807746834378	Wildtype	1	B
Wildtype_5	-720	2.03357449637402	1.07304496264877	1.89514378908618	Wildtype	1	B
Wildtype_5	-740	1.81916778537158	1.06043065457212	1.71549905458515	Wildtype	1	B
Wildtype_5	-760	1.83298384525538	1.05978968734554	1.7295732041387	Wildtype	1	B
Wildtype_5	-780	1.72080802241289	1.06257389511406	1.61947138954339	Wildtype	1	B
Wildtype_5	-800	1.72321165900725	1.08765439946997	1.58433750633198	Wildtype	1	B
Wildtype_5	-820	1.71822434627449	1.0866655443224	1.58118968182239	Wildtype	1	B
Wildtype_5	-840	1.56989226167152	1.07619277908726	1.45874632517323	Wildtype	1	B
Wildtype_5	-860	1.47517883884175	1.09818076005335	1.34329328331164	Wildtype	1	B
Wildtype_5	-880	1.48243678345107	1.10866272818204	1.33713955179312	Wildtype	1	B
Wildtype_5	-900	1.45431092853538	1.21813367767739	1.19388450971022	Wildtype	1	B
Wildtype_5	-920	1.44006465926836	1.2986998176749	1.10885105215966	Wildtype	1	B
Wildtype_5	-940	1.50231013827007	1.33577382602072	1.12467403463464	Wildtype	1	B
Wildtype_5	-960	1.56185085700013	1.29968398918399	1.2017158555448	Wildtype	1	B
Wildtype_5	-980	1.5719062919284	1.3113898793392	1.19865672039537	Wildtype	1	B
Wildtype_5	-1000	1.53263867447999	1.34807145312389	1.13691204641148	Wildtype	1	B
Wildtype_5	-1020	1.49350420114032	1.36822863765374	1.09156040155789	Wildtype	1	B
Wildtype_5	-1040	1.49811932312353	1.29480617128057	1.15702207508161	Wildtype	1	B
Wildtype_5	-1060	1.57245965834152	1.27994427493777	1.2285375927151	Wildtype	1	B
Wildtype_5	-1080	1.55111152205739	1.2870563343894	1.20516210566125	Wildtype	1	B
Wildtype_5	-1100	1.480616800409	1.28772675098819	1.14979113330743	Wildtype	1	B
Wildtype_5	-1120	1.6574030786317	1.27529645933916	1.29962179891141	Wildtype	1	B
Wildtype_5	-1140	1.42067620302215	1.373621920938	1.03425562839884	Wildtype	1	B
Wildtype_5	-1160	1.48128941997825	1.30780065128208	1.13265689119063	Wildtype	1	B
Wildtype_5	-1180	1.47946535626701	1.29759270855416	1.14016158268606	Wildtype	1	B
Wildtype_5	-1200	1.55184802320665	1.36280490517564	1.13871620017881	Wildtype	1	B
Wildtype_5	-1220	1.48011854428865	1.45073404751505	1.02025491634662	Wildtype	1	B
Wildtype_6	0	1.57626785587347	1.18406482676121	1.33123442251473	Wildtype	1	B
Wildtype_6	-20	1.49994447163617	1.10386785585142	1.35880799833532	Wildtype	1	B
Wildtype_6	-40	1.60120097497866	1.09385484689815	1.46381485580029	Wildtype	1	B
Wildtype_6	-60	1.45860491622272	1.04673173091912	1.39348495238789	Wildtype	1	B
Wildtype_6	-80	1.51421756042322	1.02868201199321	1.47199770460574	Wildtype	1	B
Wildtype_6	-100	1.43220512412655	1.07065806184702	1.33768676962635	Wildtype	1	B
Wildtype_6	-120	1.51334059839965	1.01608644216292	1.48938174509861	Wildtype	1	B
Wildtype_6	-140	1.51294050851137	1.04566238572144	1.44687284267908	Wildtype	1	B
Wildtype_6	-160	1.45664963467138	1.04226369710504	1.39758262589144	Wildtype	1	B
Wildtype_6	-180	1.6874489494016	1.12033915428654	1.50619474731846	Wildtype	1	B
Wildtype_6	-200	1.92145883812214	1.11335106718749	1.72583374171102	Wildtype	1	B
Wildtype_6	-220	1.91433144272697	1.14905126333853	1.66601047647339	Wildtype	1	B
Wildtype_6	-240	2.14473831982538	1.16159948965477	1.84636644465365	Wildtype	1	B
Wildtype_6	-260	2.13901268905361	1.24378383479171	1.71976241306579	Wildtype	1	B
Wildtype_6	-280	2.40867900201528	1.32243111567913	1.82140224428878	Wildtype	1	B
Wildtype_6	-300	2.4809443509963	1.41287554522021	1.75595391921773	Wildtype	1	B
Wildtype_6	-320	2.53460690528179	1.43951343426049	1.76073862525908	Wildtype	1	B
Wildtype_6	-340	2.93688640274292	1.41219623308957	2.07965885613338	Wildtype	1	B
Wildtype_6	-360	2.64425718688651	1.40219991886318	1.88579185557956	Wildtype	1	B
Wildtype_6	-380	2.42545675576072	1.24335282849128	1.95073892155281	Wildtype	1	B
Wildtype_6	-400	2.11592002362259	1.22831993093287	1.72261311596207	Wildtype	1	B
Wildtype_6	-420	1.94820435964913	1.17389083730366	1.65961288540595	Wildtype	1	B
Wildtype_6	-440	2.15099019779877	1.13812795484953	1.88993705728207	Wildtype	1	B
Wildtype_6	-460	2.04779892705298	1.13475084342773	1.80462428286655	Wildtype	1	B
Wildtype_6	-480	1.93932471992421	1.06662014825502	1.81819621830408	Wildtype	1	B
Wildtype_6	-500	1.95899661865312	1.04596124364789	1.87291511090883	Wildtype	1	B
Wildtype_6	-520	1.99604344866923	1.01945013678396	1.95796084246564	Wildtype	1	B
Wildtype_6	-540	2.06815963115506	0.999344652731261	2.06951588273642	Wildtype	1	B
Wildtype_6	-560	1.96689215131745	0.955020154609565	2.05952946838233	Wildtype	1	B
Wildtype_6	-580	1.71534431020046	0.956634933965857	1.79310231029226	Wildtype	1	B
Wildtype_6	-600	1.63175152862137	0.966769346076266	1.68783954026263	Wildtype	1	B
Wildtype_6	-620	1.62644787354072	0.97987108852332	1.65985902899921	Wildtype	1	B
Wildtype_6	-640	1.54948528149647	0.939540106421722	1.64919546372294	Wildtype	1	B
Wildtype_6	-660	1.47714626880147	0.930598294068275	1.58730816316444	Wildtype	1	B
Wildtype_6	-680	1.7439975902292	0.957514175059808	1.82138044078592	Wildtype	1	B
Wildtype_6	-700	1.84529872588338	0.993991044682707	1.85645407547149	Wildtype	1	B
Wildtype_6	-720	1.70795409481268	0.977256526396535	1.74770293027406	Wildtype	1	B
Wildtype_6	-740	1.70180625678594	0.974260939578105	1.74676638224138	Wildtype	1	B
Wildtype_6	-760	1.62114325662275	1.04536029634039	1.55079857375305	Wildtype	1	B
Wildtype_6	-780	1.53956256423599	1.0664717794748	1.44360366009325	Wildtype	1	B
Wildtype_6	-800	1.47869486351654	1.10197325847275	1.34186093187588	Wildtype	1	B
Wildtype_6	-820	1.52525135033474	1.15413995240546	1.32154800391045	Wildtype	1	B
Wildtype_6	-840	1.66518506965575	1.21907200643703	1.36594480134326	Wildtype	1	B
Wildtype_6	-860	1.70005411631853	1.22209169159465	1.39110193450396	Wildtype	1	B
Wildtype_6	-880	1.72377521118657	1.26888814845399	1.35849264041658	Wildtype	1	B
Wildtype_6	-900	1.76638384858068	1.2302976501281	1.43573699291124	Wildtype	1	B
Wildtype_6	-920	1.63108138550333	1.2727193055314	1.28157196831574	Wildtype	1	B
Wildtype_6	-940	1.40715713819917	1.21772504343579	1.15556228869935	Wildtype	1	B
Wildtype_6	-960	1.54828726768232	1.17560639762425	1.31701160423354	Wildtype	1	B
Wildtype_6	-980	1.49761753788068	1.23919849903702	1.20853724326206	Wildtype	1	B
Wildtype_6	-1000	1.64966472145077	1.44202934753646	1.14398831360057	Wildtype	1	B
Wildtype_6	-1020	1.69578661803405	1.42070869596085	1.193620214232	Wildtype	1	B
Wildtype_6	-1040	1.88389672971131	1.4256374407858	1.32144167641454	Wildtype	1	B
Wildtype_6	-1060	1.86162716029263	1.41196830369224	1.31846242966259	Wildtype	1	B
Wildtype_6	-1080	1.77893891861374	1.45114207641413	1.22588886886225	Wildtype	1	B
Wildtype_6	-1100	1.79134205106887	1.35369286659298	1.32330020736342	Wildtype	1	B
Wildtype_6	-1120	1.99682993733928	1.37398132019524	1.45331665575739	Wildtype	1	B
Wildtype_6	-1140	1.81414411502964	1.27775214117125	1.41979344551653	Wildtype	1	B
Wildtype_6	-1160	1.4916021870261	1.18180848701131	1.2621352811556	Wildtype	1	B
Wildtype_6	-1180	1.3729412867031	1.15819347031551	1.18541618640716	Wildtype	1	B
Wildtype_6	-1200	1.34147211785209	1.20201153793543	1.11602266327343	Wildtype	1	B
Wildtype_6	-1220	1.21559852079737	1.01032813836353	1.20317199396853	Wildtype	1	B
Wildtype_7	0	1.79543213428407	1.42844027935489	1.25691788465592	Wildtype	1	B
Wildtype_7	-20	1.77698049589995	1.39927638176688	1.26992817077077	Wildtype	1	B
Wildtype_7	-40	1.63486678714857	1.37052023579146	1.19288044382974	Wildtype	1	B
Wildtype_7	-60	1.49089576506872	1.2806549998416	1.1641665907314	Wildtype	1	B
Wildtype_7	-80	1.58585933179578	1.25820873435453	1.26041036633666	Wildtype	1	B
Wildtype_7	-100	1.61092502428178	1.30271472434685	1.23659078551481	Wildtype	1	B
Wildtype_7	-120	1.61650786029046	1.26962665818669	1.27321512183683	Wildtype	1	B
Wildtype_7	-140	1.60894364948626	1.27331487940694	1.26358662378597	Wildtype	1	B
Wildtype_7	-160	1.70033015525404	1.27455332193991	1.33405964739559	Wildtype	1	B
Wildtype_7	-180	1.90298940167812	1.32389328561325	1.43741902943229	Wildtype	1	B
Wildtype_7	-200	2.03290688466607	1.3327197414637	1.52538213505667	Wildtype	1	B
Wildtype_7	-220	2.06935241628647	1.3282947184853	1.55790156167015	Wildtype	1	B
Wildtype_7	-240	2.13024616564438	1.37195726478969	1.55270591899299	Wildtype	1	B
Wildtype_7	-260	2.28451245222995	1.40082509465538	1.63083347160622	Wildtype	1	B
Wildtype_7	-280	2.29960376004445	1.44583466294989	1.59050257887208	Wildtype	1	B
Wildtype_7	-300	2.41707233336404	1.54423437732973	1.56522375673543	Wildtype	1	B
Wildtype_7	-320	2.44226609309045	1.81131883205088	1.34833583678097	Wildtype	1	B
Wildtype_7	-340	2.79095147218351	1.90723772948476	1.46334745220119	Wildtype	1	B
Wildtype_7	-360	3.18955405542936	1.87202656995365	1.70379742821083	Wildtype	1	B
Wildtype_7	-380	3.48411774892951	1.7633323792389	1.97587124807028	Wildtype	1	B
Wildtype_7	-400	3.40680620533009	1.69140822076333	2.01418330803229	Wildtype	1	B
Wildtype_7	-420	3.29672226624155	1.60793032582857	2.05028925276519	Wildtype	1	B
Wildtype_7	-440	3.17723420979022	1.56767697656799	2.02671485087822	Wildtype	1	B
Wildtype_7	-460	2.83481658616333	1.51294004230601	1.87371376716458	Wildtype	1	B
Wildtype_7	-480	2.40631438172809	1.45759035163119	1.65088522919707	Wildtype	1	B
Wildtype_7	-500	2.4493682363862	1.36579187761341	1.79336857725808	Wildtype	1	B
Wildtype_7	-520	2.12780602054532	1.377698172163	1.54446457398187	Wildtype	1	B
Wildtype_7	-540	2.34743842190903	1.2958450017982	1.8115117306866	Wildtype	1	B
Wildtype_7	-560	2.59649195259277	1.27038675656165	2.04385943035196	Wildtype	1	B
Wildtype_7	-580	2.64791277689766	1.23018564780894	2.15244973928431	Wildtype	1	B
Wildtype_7	-600	2.57680095148578	1.22525306438316	2.1030765205905	Wildtype	1	B
Wildtype_7	-620	2.36859743673465	1.22754618475976	1.92953834742943	Wildtype	1	B
Wildtype_7	-640	2.42363687593303	1.19608118310697	2.02631469348706	Wildtype	1	B
Wildtype_7	-660	2.42962322569174	1.17056288308341	2.07560248219369	Wildtype	1	B
Wildtype_7	-680	2.20793659676889	1.13713390307026	1.94166807515585	Wildtype	1	B
Wildtype_7	-700	1.93752886236539	1.0972239924739	1.76584624074512	Wildtype	1	B
Wildtype_7	-720	1.84968499030572	1.10406752258954	1.67533683625379	Wildtype	1	B
Wildtype_7	-740	1.86864072063528	1.06151331158138	1.76035542865825	Wildtype	1	B
Wildtype_7	-760	1.81646579225585	1.08735409910793	1.670537494406	Wildtype	1	B
Wildtype_7	-780	1.96795543021164	1.11044119689597	1.77222840409081	Wildtype	1	B
Wildtype_7	-800	1.89028327938208	1.11960463215841	1.68834892701179	Wildtype	1	B
Wildtype_7	-820	1.75544681606131	1.13736806132147	1.5434289705847	Wildtype	1	B
Wildtype_7	-840	1.73995024182003	1.18862203931352	1.46383811192406	Wildtype	1	B
Wildtype_7	-860	1.73092813009002	1.20789960465543	1.43300662026774	Wildtype	1	B
Wildtype_7	-880	1.82377343052197	1.31849795170051	1.38322052618268	Wildtype	1	B
Wildtype_7	-900	1.87391673499895	1.35451528443345	1.38345927619617	Wildtype	1	B
Wildtype_7	-920	1.98792674496919	1.47450031988451	1.34820367154949	Wildtype	1	B
Wildtype_7	-940	1.84799928156311	1.44512840277511	1.27877860404264	Wildtype	1	B
Wildtype_7	-960	1.83229442215513	1.55481454082027	1.17846493845399	Wildtype	1	B
Wildtype_7	-980	1.75424365306006	1.40010989167246	1.25293283298255	Wildtype	1	B
Wildtype_7	-1000	1.82950679320479	1.51908927287997	1.20434448841595	Wildtype	1	B
Wildtype_7	-1020	1.86721687491928	1.66689480194031	1.12017679384794	Wildtype	1	B
Wildtype_7	-1040	1.81977079653454	1.6011625789902	1.1365309309703	Wildtype	1	B
Wildtype_7	-1060	1.89044787532753	1.8282511725977	1.03401978002916	Wildtype	1	B
Wildtype_7	-1080	1.85473098989362	1.76691425664632	1.04970061955014	Wildtype	1	B
Wildtype_7	-1100	1.66516524084205	1.75702783851854	0.947717050542614	Wildtype	1	B
Wildtype_7	-1120	1.80051732120912	1.65847516488792	1.08564623657226	Wildtype	1	B
Wildtype_7	-1140	1.84129180263505	1.65817243772697	1.11043445225703	Wildtype	1	B
Wildtype_7	-1160	1.97595404111343	1.64582455242453	1.20058607595966	Wildtype	1	B
Wildtype_7	-1180	1.97676625235968	1.89234218515659	1.04461353124467	Wildtype	1	B
Wildtype_7	-1200	1.8404950240007	1.80376430802257	1.02036336777193	Wildtype	1	B
Wildtype_7	-1220	1.80634332214788	1.72468653605872	1.04734587090577	Wildtype	1	B
Wildtype_8	0	1.5820965844447	1.22818781822831	1.28815524870366	Wildtype	1	B
Wildtype_8	-20	1.59203332380478	1.21797454917443	1.30711542772704	Wildtype	1	B
Wildtype_8	-40	1.45230576744473	1.21270159588717	1.19757883750641	Wildtype	1	B
Wildtype_8	-60	1.33892473057568	1.075283992323	1.24518242634963	Wildtype	1	B
Wildtype_8	-80	1.41759964532037	1.06637195625754	1.32936695962586	Wildtype	1	B
Wildtype_8	-100	1.42374951377027	1.04748834277494	1.3592032060219	Wildtype	1	B
Wildtype_8	-120	1.24450147480601	1.15524756652762	1.07725955099535	Wildtype	1	B
Wildtype_8	-140	1.36786317090315	1.18613794404439	1.15320749814236	Wildtype	1	B
Wildtype_8	-160	1.27747443118594	1.15311248727704	1.10784892651937	Wildtype	1	B
Wildtype_8	-180	1.37505776191008	1.1617928071201	1.18356539434827	Wildtype	1	B
Wildtype_8	-200	1.42473564588492	1.1918927869482	1.19535553993317	Wildtype	1	B
Wildtype_8	-220	1.50415275126149	1.20331260179555	1.25000997165411	Wildtype	1	B
Wildtype_8	-240	1.560828589911	1.22308647635594	1.27613919382162	Wildtype	1	B
Wildtype_8	-260	1.58788668523889	1.2177583107141	1.30394239256536	Wildtype	1	B
Wildtype_8	-280	1.6810460650024	1.31662074905109	1.27678837373173	Wildtype	1	B
Wildtype_8	-300	1.87808934986521	1.55055766262698	1.21123476742124	Wildtype	1	B
Wildtype_8	-320	1.97931058043131	1.61177245688839	1.22803350558085	Wildtype	1	B
Wildtype_8	-340	1.95059245534978	1.69443569043942	1.15117526522587	Wildtype	1	B
Wildtype_8	-360	2.14183872507643	1.53965280938375	1.39111799233081	Wildtype	1	B
Wildtype_8	-380	2.47000600265205	1.42427617082789	1.7342184424923	Wildtype	1	B
Wildtype_8	-400	2.59448274137917	1.49899933839481	1.7308097975263	Wildtype	1	B
Wildtype_8	-420	2.34728131500156	1.37528761793905	1.70675666993868	Wildtype	1	B
Wildtype_8	-440	1.9831470904003	1.33449147066992	1.48606951335908	Wildtype	1	B
Wildtype_8	-460	1.92796974412289	1.28036964606514	1.50579151110616	Wildtype	1	B
Wildtype_8	-480	1.92970644738641	1.22536543994146	1.57480077737348	Wildtype	1	B
Wildtype_8	-500	2.03151952166761	1.19985807904896	1.69313317728197	Wildtype	1	B
Wildtype_8	-520	1.83214340095545	1.15011333032878	1.59301118649908	Wildtype	1	B
Wildtype_8	-540	1.90293116183842	1.15970171735151	1.64087983432867	Wildtype	1	B
Wildtype_8	-560	1.79350817298666	1.16515485210109	1.53928739150206	Wildtype	1	B
Wildtype_8	-580	1.8457179593479	1.18208174946524	1.56141312576976	Wildtype	1	B
Wildtype_8	-600	1.84722601405148	1.12143086015845	1.64720454883012	Wildtype	1	B
Wildtype_8	-620	1.86977916050044	1.10104670680806	1.69818332768184	Wildtype	1	B
Wildtype_8	-640	1.83737101286702	1.07714647686177	1.70577637520585	Wildtype	1	B
Wildtype_8	-660	1.89181010809855	1.08739103006315	1.73976983053528	Wildtype	1	B
Wildtype_8	-680	1.63743936747934	1.06848699732082	1.53248413091141	Wildtype	1	B
Wildtype_8	-700	1.62422672310459	1.1190689187706	1.4514090203568	Wildtype	1	B
Wildtype_8	-720	1.5328603100561	1.10058894401206	1.39276368202305	Wildtype	1	B
Wildtype_8	-740	1.48522018901082	1.10392914241925	1.34539449312477	Wildtype	1	B
Wildtype_8	-760	1.38041201196969	1.12694717371124	1.22491279464656	Wildtype	1	B
Wildtype_8	-780	1.32899670458519	1.10870413444205	1.19869373920391	Wildtype	1	B
Wildtype_8	-800	1.43361592293667	1.12243595954258	1.27723627414869	Wildtype	1	B
Wildtype_8	-820	1.56082835232533	1.16908273880859	1.33508801431451	Wildtype	1	B
Wildtype_8	-840	1.53366799134858	1.27904903432008	1.199068956855	Wildtype	1	B
Wildtype_8	-860	1.47646809511043	1.36706692210533	1.08002620152393	Wildtype	1	B
Wildtype_8	-880	1.57423537536145	1.24269364011096	1.26679281566202	Wildtype	1	B
Wildtype_8	-900	1.39219560402809	1.32883407386165	1.04768204805459	Wildtype	1	B
Wildtype_8	-920	1.423784581765	1.36382529297866	1.04396405397012	Wildtype	1	B
Wildtype_8	-940	1.37180321444229	1.20363476473168	1.13971717554046	Wildtype	1	B
Wildtype_8	-960	1.32096185127733	1.15864164378545	1.14009526445257	Wildtype	1	B
Wildtype_8	-980	1.34159852233356	1.16825567955242	1.14837748774956	Wildtype	1	B
Wildtype_8	-1000	1.4747586188672	1.42769904097935	1.03296183336761	Wildtype	1	B
Wildtype_8	-1020	1.30466792463796	1.47211224403112	0.88625573894104	Wildtype	1	B
Wildtype_8	-1040	1.41767305519658	1.60054348682168	0.88574479035978	Wildtype	1	B
Wildtype_8	-1060	1.19230554832999	1.58657218100008	0.75149782821632	Wildtype	1	B
Wildtype_8	-1080	1.31606702717227	1.67185189950243	0.787191154649491	Wildtype	1	B
Wildtype_8	-1100	1.18499260165571	1.6883091408579	0.701881292340553	Wildtype	1	B
Wildtype_8	-1120	1.29371538154212	1.43258342259741	0.903064604221437	Wildtype	1	B
Wildtype_8	-1140	1.28741686082157	1.41514446028487	0.909742359845311	Wildtype	1	B
Wildtype_8	-1160	1.37015516946344	1.40365647815667	0.976132829353499	Wildtype	1	B
Wildtype_8	-1180	1.20886874284007	1.25906736368697	0.960130313679248	Wildtype	1	B
Wildtype_8	-1200	1.19117166371199	1.24295741334298	0.958336666184155	Wildtype	1	B
Wildtype_8	-1220	1.12312929172997	1.13605783003728	0.988619823775273	Wildtype	1	B
Wildtype_9	0	1.54627284333968	1.2106152333167	1.27726200760202	Wildtype	1	B
Wildtype_9	-20	1.62400978478741	1.19747769012104	1.3561921012685	Wildtype	1	B
Wildtype_9	-40	1.52946167710754	1.15884041558304	1.31982079373546	Wildtype	1	B
Wildtype_9	-60	1.46784304399376	1.14061487923286	1.28688751191899	Wildtype	1	B
Wildtype_9	-80	1.52799236962486	1.18426125631662	1.29024939511856	Wildtype	1	B
Wildtype_9	-100	1.42509350216929	1.10333157265498	1.29162759182179	Wildtype	1	B
Wildtype_9	-120	1.39583737011279	1.13032677613459	1.2348971992738	Wildtype	1	B
Wildtype_9	-140	1.46459024179022	1.11198163202317	1.31709931136677	Wildtype	1	B
Wildtype_9	-160	1.51966795433768	1.10168895241301	1.37939837828924	Wildtype	1	B
Wildtype_9	-180	1.50956384547279	1.10993106444826	1.36005189315354	Wildtype	1	B
Wildtype_9	-200	1.60618352962298	1.11630830090269	1.43883506762796	Wildtype	1	B
Wildtype_9	-220	1.53353039152898	1.1253995303546	1.3626541953912	Wildtype	1	B
Wildtype_9	-240	1.55058386238454	1.13164631219668	1.3702018428131	Wildtype	1	B
Wildtype_9	-260	1.68420502568483	1.25101054860988	1.34627563896748	Wildtype	1	B
Wildtype_9	-280	1.88884986592346	1.33067238637704	1.419470250725	Wildtype	1	B
Wildtype_9	-300	2.0076500502336	1.54881343975466	1.29625040608611	Wildtype	1	B
Wildtype_9	-320	2.11702584617349	1.66443601773254	1.27191782899382	Wildtype	1	B
Wildtype_9	-340	2.52589725717168	1.62045390256185	1.55875909408986	Wildtype	1	B
Wildtype_9	-360	2.78713124873819	1.61536622121734	1.72538661024979	Wildtype	1	B
Wildtype_9	-380	2.33874273400741	1.49719581218383	1.56208207034462	Wildtype	1	B
Wildtype_9	-400	2.33440283614516	1.5003764161202	1.55587811902673	Wildtype	1	B
Wildtype_9	-420	2.19973654734519	1.32782424007158	1.65664737919426	Wildtype	1	B
Wildtype_9	-440	2.6262573377733	1.36471978205741	1.92439310421223	Wildtype	1	B
Wildtype_9	-460	2.50029546296925	1.32260131604917	1.89043775522471	Wildtype	1	B
Wildtype_9	-480	2.3317462006106	1.26267772716055	1.84666772087135	Wildtype	1	B
Wildtype_9	-500	2.31154875955896	1.25756877288562	1.83810922265099	Wildtype	1	B
Wildtype_9	-520	2.27725598567126	1.21936714937547	1.86757203262169	Wildtype	1	B
Wildtype_9	-540	2.23648939534473	1.20872670673865	1.85028541429282	Wildtype	1	B
Wildtype_9	-560	2.09411066803474	1.21272342311013	1.72678339358221	Wildtype	1	B
Wildtype_9	-580	1.99138915912935	1.15956280010178	1.7173620600407	Wildtype	1	B
Wildtype_9	-600	1.66498017505808	1.15597449719711	1.4403260444717	Wildtype	1	B
Wildtype_9	-620	1.72349486066961	1.0964172700283	1.57193333941659	Wildtype	1	B
Wildtype_9	-640	1.67379974623973	1.0960768773635	1.52708243446015	Wildtype	1	B
Wildtype_9	-660	1.82534284842697	1.08697172906104	1.67929192602254	Wildtype	1	B
Wildtype_9	-680	1.8502492512133	1.11503118763545	1.65936995460815	Wildtype	1	B
Wildtype_9	-700	1.83567646024081	1.14940321283448	1.59706919185822	Wildtype	1	B
Wildtype_9	-720	1.69361277170655	1.11629686304514	1.51717059124089	Wildtype	1	B
Wildtype_9	-740	1.79887827524076	1.18415536166945	1.51912353181821	Wildtype	1	B
Wildtype_9	-760	1.7175216577016	1.22230225013917	1.4051529869196	Wildtype	1	B
Wildtype_9	-780	1.70035780340614	1.22354527108012	1.38969749922297	Wildtype	1	B
Wildtype_9	-800	1.60136031296614	1.25079467214471	1.28027433169373	Wildtype	1	B
Wildtype_9	-820	1.48984503489135	1.25177172810993	1.19018907476117	Wildtype	1	B
Wildtype_9	-840	1.34711623087668	1.31008131795632	1.02826917109094	Wildtype	1	B
Wildtype_9	-860	1.38987643586584	1.51378170887801	0.918148520169391	Wildtype	1	B
Wildtype_9	-880	1.3799291980525	1.24744750123471	1.10620222228724	Wildtype	1	B
Wildtype_9	-900	1.32493839087972	1.28167647666512	1.03375416105565	Wildtype	1	B
Wildtype_9	-920	1.22599958003545	1.30251465035748	0.941255885067376	Wildtype	1	B
Wildtype_9	-940	1.30608104494361	1.18184760566749	1.10511798533108	Wildtype	1	B
Wildtype_9	-960	1.39719194016707	1.17978736604025	1.18427437043719	Wildtype	1	B
Wildtype_9	-980	1.41982787128097	1.26288879131743	1.12426991279241	Wildtype	1	B
Wildtype_9	-1000	1.58029247954116	1.24820825806448	1.26604872971408	Wildtype	1	B
Wildtype_9	-1020	1.4405682338934	1.29878898868635	1.10916264800678	Wildtype	1	B
Wildtype_9	-1040	1.32805533050039	1.15352741804875	1.15129931869922	Wildtype	1	B
Wildtype_9	-1060	1.28484949754881	1.2640649471756	1.01644262853713	Wildtype	1	B
Wildtype_9	-1080	1.27962420636123	1.29896744190399	0.985108760297795	Wildtype	1	B
Wildtype_9	-1100	1.22511959454626	1.28057021956558	0.956698489335377	Wildtype	1	B
Wildtype_9	-1120	1.21372186586419	1.3984232448988	0.867921689868663	Wildtype	1	B
Wildtype_9	-1140	1.49530882284182	1.67924089705252	0.890467130395916	Wildtype	1	B
Wildtype_9	-1160	1.52628066982732	1.6518021928997	0.924009349538377	Wildtype	1	B
Wildtype_9	-1180	1.45581375902727	1.43100285686738	1.01733812203157	Wildtype	1	B
Wildtype_9	-1200	1.41951178356274	1.48677600209277	0.954758337210617	Wildtype	1	B
Wildtype_9	-1220	1.42080399189338	1.46386704966373	0.970582671575094	Wildtype	1	B
Wildtype_1	0	1.61090080181406	1.20491240114887	1.33694432912973	Wildtype	1	D
Wildtype_1	10	1.72289297174028	1.34579371516296	1.28020583862785	Wildtype	1	D
Wildtype_1	20	1.6847474014446	1.27360787178869	1.32281484651826	Wildtype	1	D
Wildtype_1	30	1.7969799850988	1.29328136013124	1.3894733508851	Wildtype	1	D
Wildtype_1	40	1.79541833671627	1.34209980027588	1.3377681274874	Wildtype	1	D
Wildtype_1	50	1.76721937468064	1.27621813973217	1.38473143396278	Wildtype	1	D
Wildtype_1	60	1.73727403397783	1.3135204221473	1.32260907762498	Wildtype	1	D
Wildtype_1	70	1.63479589247078	1.25782800996136	1.29969747813216	Wildtype	1	D
Wildtype_1	80	1.60529789325427	1.15343461384433	1.39175456847433	Wildtype	1	D
Wildtype_1	90	1.68266706029559	1.15024925243222	1.46287168345258	Wildtype	1	D
Wildtype_1	100	1.57906939668133	1.08457114065567	1.45593897669702	Wildtype	1	D
Wildtype_1	110	1.51115000697712	1.01314610173232	1.49154204353478	Wildtype	1	D
Wildtype_1	120	1.45088389773879	1.02439594995238	1.41633115379482	Wildtype	1	D
Wildtype_1	130	1.45774723358028	1.05512865779075	1.38158244761595	Wildtype	1	D
Wildtype_1	140	1.32974627330749	1.04372204605286	1.27404252725744	Wildtype	1	D
Wildtype_1	150	1.2865648018363	1.02173167519729	1.2592002705484	Wildtype	1	D
Wildtype_1	160	1.24890384070395	1.0132384745726	1.23258627859622	Wildtype	1	D
Wildtype_1	170	1.30913441644025	0.959558269835743	1.36430945112312	Wildtype	1	D
Wildtype_10	0	2.13071241987132	1.37254092156863	1.5523853506941	Wildtype	1	D
Wildtype_10	10	2.19603552457016	1.43408211437908	1.53131783916082	Wildtype	1	D
Wildtype_10	20	2.17564157569729	1.45631826797386	1.4939327642468	Wildtype	1	D
Wildtype_10	30	2.06227155896107	1.41400251633987	1.45846385358581	Wildtype	1	D
Wildtype_10	40	1.82142750492198	1.41169265686275	1.29024366321336	Wildtype	1	D
Wildtype_10	50	1.93465330925259	1.26232432026144	1.53261192722003	Wildtype	1	D
Wildtype_10	60	1.68899128134325	1.16948613202614	1.44421659658081	Wildtype	1	D
Wildtype_10	70	1.80481643363744	1.1046164869281	1.6338851130645	Wildtype	1	D
Wildtype_10	80	1.86169431976952	1.04110662581699	1.78818794694403	Wildtype	1	D
Wildtype_10	90	2.0312084521028	0.966375471568627	2.10188328642668	Wildtype	1	D
Wildtype_10	100	1.78577229760202	0.952396569281046	1.8750301662154	Wildtype	1	D
Wildtype_10	110	1.68491516537115	0.939466040196078	1.79348171544284	Wildtype	1	D
Wildtype_10	120	1.85144200174555	0.913167821895425	2.02749369541142	Wildtype	1	D
Wildtype_10	130	1.63092868847452	0.890532009803922	1.83140939406953	Wildtype	1	D
Wildtype_10	140	1.54781998791592	0.920319536928105	1.68182889291074	Wildtype	1	D
Wildtype_10	150	1.41556061952717	0.908069036601307	1.55886894329674	Wildtype	1	D
Wildtype_10	160	1.41044208524641	0.886364807189542	1.59126589165763	Wildtype	1	D
Wildtype_10	170	1.47184547901865	0.913500423202614	1.61121488467246	Wildtype	1	D
Wildtype_11	0	1.85494317682285	1.24119701766784	1.4944792409413	Wildtype	1	D
Wildtype_11	10	1.70122771588394	1.22126538162544	1.39300412627736	Wildtype	1	D
Wildtype_11	20	1.68243574431582	1.15796326431095	1.4529266999821	Wildtype	1	D
Wildtype_11	30	1.65137633274167	1.1001301540636	1.50107360173876	Wildtype	1	D
Wildtype_11	40	1.56650612869487	1.0660017204947	1.46951557260893	Wildtype	1	D
Wildtype_11	50	1.42761719121761	0.989328310954064	1.44301661582987	Wildtype	1	D
Wildtype_11	60	1.66223549775776	0.98959587844523	1.67971141954363	Wildtype	1	D
Wildtype_11	70	1.60775585043606	0.975533280918728	1.64807893475651	Wildtype	1	D
Wildtype_11	80	1.48107616440203	0.901703854063604	1.64253059108868	Wildtype	1	D
Wildtype_11	90	1.30268043070754	0.87826011590106	1.48325126818613	Wildtype	1	D
Wildtype_11	100	1.43549306634435	0.873563405300353	1.64326144803512	Wildtype	1	D
Wildtype_11	110	1.30012370026963	0.870861339222615	1.4929170026427	Wildtype	1	D
Wildtype_11	120	1.42067086435422	0.850395163250883	1.67060082858808	Wildtype	1	D
Wildtype_11	130	1.39809676011208	0.861813498939929	1.62227298810219	Wildtype	1	D
Wildtype_11	140	1.16675854943303	0.855126149823322	1.36442856960239	Wildtype	1	D
Wildtype_11	150	1.1402263410583	0.875833615194346	1.30187551753798	Wildtype	1	D
Wildtype_11	160	1.10691069333395	0.879196146289753	1.25900312234666	Wildtype	1	D
Wildtype_11	170	1.13517078181496	0.888029090812721	1.27830359788783	Wildtype	1	D
Wildtype_2	0	1.58555238301201	1.12334556644339	1.41145559334159	Wildtype	1	D
Wildtype_2	10	1.64214684435461	1.1836623086892	1.38734403579442	Wildtype	1	D
Wildtype_2	20	1.72634279726855	1.24504396279768	1.38657175879104	Wildtype	1	D
Wildtype_2	30	1.67033861485725	1.19581913397941	1.39681542751265	Wildtype	1	D
Wildtype_2	40	1.77125305782932	1.26903986499789	1.39574264503682	Wildtype	1	D
Wildtype_2	50	1.54344382432722	1.1549892616204	1.33632742365227	Wildtype	1	D
Wildtype_2	60	1.60066235234435	1.06926399106426	1.49697583171315	Wildtype	1	D
Wildtype_2	70	1.55559562298741	1.09629614411274	1.41895566388806	Wildtype	1	D
Wildtype_2	80	1.70884017879764	0.946113491123677	1.80616828195536	Wildtype	1	D
Wildtype_2	90	1.61975584176508	0.955441816974342	1.69529511163167	Wildtype	1	D
Wildtype_2	100	1.68488155316032	0.925648786906052	1.82021688678703	Wildtype	1	D
Wildtype_2	110	1.34343210984875	0.936387823132406	1.4346962622332	Wildtype	1	D
Wildtype_2	120	1.38048991151473	0.927779365761197	1.48795065126513	Wildtype	1	D
Wildtype_2	130	1.39968378629581	0.912296004246411	1.53424303053042	Wildtype	1	D
Wildtype_2	140	1.23201725790293	0.913062162618855	1.34932462250899	Wildtype	1	D
Wildtype_2	150	1.19466340248459	0.937327103059306	1.27454268481662	Wildtype	1	D
Wildtype_2	160	1.19902859671757	0.930672817934303	1.28834599400776	Wildtype	1	D
Wildtype_2	170	1.21546846167722	0.91472938765467	1.3287738188817	Wildtype	1	D
Wildtype_3	0	1.9113075622342	1.40508953535625	1.36027456908616	Wildtype	1	D
Wildtype_3	10	1.88633058292318	1.53931978739754	1.22543125760263	Wildtype	1	D
Wildtype_3	20	1.90410408084535	1.45104040616147	1.31223367230855	Wildtype	1	D
Wildtype_3	30	1.96716549834243	1.44114405783209	1.36500267801238	Wildtype	1	D
Wildtype_3	40	1.97182599796775	1.41911053240016	1.38948020816446	Wildtype	1	D
Wildtype_3	50	1.92258069622316	1.33672868979325	1.43827293519115	Wildtype	1	D
Wildtype_3	60	1.93604948132683	1.37812487633818	1.40484328711278	Wildtype	1	D
Wildtype_3	70	2.07350301269198	1.25340353329215	1.65429804338095	Wildtype	1	D
Wildtype_3	80	1.98294583872448	1.06809152239166	1.85653176451048	Wildtype	1	D
Wildtype_3	90	1.69648585227328	1.0322417400828	1.6434966601304	Wildtype	1	D
Wildtype_3	100	1.62075199707433	0.95788241015926	1.69201561682802	Wildtype	1	D
Wildtype_3	110	1.45487904247188	0.886016824160429	1.64204448809479	Wildtype	1	D
Wildtype_3	120	1.55202624385766	0.878665131628591	1.76634554848104	Wildtype	1	D
Wildtype_3	130	1.63483631740673	0.885190577300662	1.84687496605766	Wildtype	1	D
Wildtype_3	140	1.39587926257894	0.894424534114338	1.56064509563252	Wildtype	1	D
Wildtype_3	150	1.32842745066297	0.879455351388749	1.51051153258121	Wildtype	1	D
Wildtype_3	160	1.41241086432407	0.891679576442235	1.58398925089159	Wildtype	1	D
Wildtype_3	170	1.28222715006083	0.916003981902969	1.39980521416189	Wildtype	1	D
Wildtype_4	0	1.48031102068266	1.2799832897339	1.15650808300037	Wildtype	1	D
Wildtype_4	10	1.51263256313359	1.24564875561991	1.21433313870314	Wildtype	1	D
Wildtype_4	20	1.50319879381676	1.21336616499292	1.23886658222873	Wildtype	1	D
Wildtype_4	30	1.51414448903419	1.11907617089914	1.35303076627717	Wildtype	1	D
Wildtype_4	40	1.40310895001631	1.13071849014295	1.24090033217633	Wildtype	1	D
Wildtype_4	50	1.41973404134096	1.10750076346316	1.28192601592566	Wildtype	1	D
Wildtype_4	60	1.44154243961545	1.15794358773114	1.24491594831487	Wildtype	1	D
Wildtype_4	70	1.49178923274886	1.16214958402761	1.28364648858612	Wildtype	1	D
Wildtype_4	80	1.51222859222859	1.18106711133738	1.28039175565241	Wildtype	1	D
Wildtype_4	90	1.44597698982803	1.21320874398936	1.19186166188785	Wildtype	1	D
Wildtype_4	100	1.55063753083818	1.25989013451065	1.2307720239753	Wildtype	1	D
Wildtype_4	110	1.51404885258674	1.30245080896809	1.16246144742027	Wildtype	1	D
Wildtype_4	120	1.57046260682558	1.37567421864292	1.14159485257695	Wildtype	1	D
Wildtype_4	130	1.54810030878892	1.3949873355733	1.10975940018315	Wildtype	1	D
Wildtype_4	140	1.5566735310502	1.34803246864718	1.15477450822264	Wildtype	1	D
Wildtype_4	150	1.62846449462494	1.3567841176588	1.20023847082979	Wildtype	1	D
Wildtype_4	160	1.50142459024137	1.37544565679467	1.0915913564628	Wildtype	1	D
Wildtype_4	170	1.54140442945054	1.32595130387371	1.16248947072746	Wildtype	1	D
Wildtype_5	0	1.56517508026711	1.4039103029167	1.11486829109763	Wildtype	1	D
Wildtype_5	10	1.56823181903671	1.3589182905256	1.15402951742606	Wildtype	1	D
Wildtype_5	20	1.63237757405	1.3608031642646	1.19956920803617	Wildtype	1	D
Wildtype_5	30	1.5161336835804	1.39166493283524	1.08943873471869	Wildtype	1	D
Wildtype_5	40	1.53544694701506	1.32644985165539	1.15756124899773	Wildtype	1	D
Wildtype_5	50	1.40992027615795	1.26472311029484	1.1148054974889	Wildtype	1	D
Wildtype_5	60	1.38952581484791	1.1868883397546	1.17073002430473	Wildtype	1	D
Wildtype_5	70	1.3672698430876	1.06458342278538	1.28432381514102	Wildtype	1	D
Wildtype_5	80	1.35409300218137	0.983914894941032	1.37622980315032	Wildtype	1	D
Wildtype_5	90	1.33320285678113	0.918023881629938	1.45225291352339	Wildtype	1	D
Wildtype_5	100	1.40219631665806	0.890451848731312	1.57470201073294	Wildtype	1	D
Wildtype_5	110	1.25628939951841	0.882256328852441	1.42395056678423	Wildtype	1	D
Wildtype_5	120	1.23427788321654	0.881246575385905	1.40060445928659	Wildtype	1	D
Wildtype_5	130	1.29904915897505	0.877033644578147	1.48118509136544	Wildtype	1	D
Wildtype_5	140	1.16233458913459	0.864202028115072	1.34498016820185	Wildtype	1	D
Wildtype_5	150	1.20515478888546	0.865588923849214	1.39229460507213	Wildtype	1	D
Wildtype_5	160	1.12394762359964	0.872188198585479	1.28865263875671	Wildtype	1	D
Wildtype_5	170	1.06689622787856	0.872104913776259	1.22335766147544	Wildtype	1	D
Wildtype_6	0	1.88175909480107	1.23781406976344	1.52022758568312	Wildtype	1	D
Wildtype_6	10	1.85956677020252	1.29333665261371	1.43780566834204	Wildtype	1	D
Wildtype_6	20	2.02343432478682	1.21961836190713	1.65907171291089	Wildtype	1	D
Wildtype_6	30	2.16025005481127	1.24283477491314	1.738163510079	Wildtype	1	D
Wildtype_6	40	2.24088375735489	1.23384714679558	1.81617614724375	Wildtype	1	D
Wildtype_6	50	1.96589517886219	1.20649384442799	1.62942827096994	Wildtype	1	D
Wildtype_6	60	2.05920230749041	1.23347882968187	1.66942655028908	Wildtype	1	D
Wildtype_6	70	1.53775197300857	1.01667814933465	1.51252584115723	Wildtype	1	D
Wildtype_6	80	1.48921936406585	0.989890123455787	1.50442895507115	Wildtype	1	D
Wildtype_6	90	1.63744473413162	0.902931193734624	1.8134767582444	Wildtype	1	D
Wildtype_6	100	1.36091229596819	0.878264430529059	1.54954732158331	Wildtype	1	D
Wildtype_6	110	1.35608475063974	0.810203895732388	1.67375738105271	Wildtype	1	D
Wildtype_6	120	1.34326014410815	0.805608415994803	1.66738593768218	Wildtype	1	D
Wildtype_6	130	1.23763933172528	0.802071462036799	1.54305369322378	Wildtype	1	D
Wildtype_6	140	1.21322044695625	0.795897916225637	1.52434178080233	Wildtype	1	D
Wildtype_6	150	1.29166087057772	0.830938477317953	1.55446029499905	Wildtype	1	D
Wildtype_6	160	1.16291296574824	0.844228896386795	1.37748538426649	Wildtype	1	D
Wildtype_6	170	1.24785391463488	0.811839571839662	1.5370695860602	Wildtype	1	D
Wildtype_7	0	1.94932332387103	1.31309469780859	1.48452607959216	Wildtype	1	D
Wildtype_7	10	2.0371788862888	1.30669306669473	1.55903397531743	Wildtype	1	D
Wildtype_7	20	1.9482704279266	1.22010757124132	1.59680217863451	Wildtype	1	D
Wildtype_7	30	1.917581819783	1.21559184304443	1.57748822580155	Wildtype	1	D
Wildtype_7	40	1.9200138546397	1.16424572205545	1.6491483011421	Wildtype	1	D
Wildtype_7	50	1.78339001897619	1.07817220797286	1.65408643052416	Wildtype	1	D
Wildtype_7	60	1.65006974644395	1.19394253593401	1.38203447551445	Wildtype	1	D
Wildtype_7	70	1.56274202064797	1.04562713573219	1.49454998559662	Wildtype	1	D
Wildtype_7	80	1.58949434388264	0.986626794361057	1.61103910107367	Wildtype	1	D
Wildtype_7	90	1.49723003203617	0.934421869711382	1.60230628217063	Wildtype	1	D
Wildtype_7	100	1.45626237064214	0.889841993199606	1.63654039904979	Wildtype	1	D
Wildtype_7	110	1.34058213485126	0.874886188892293	1.53229317352534	Wildtype	1	D
Wildtype_7	120	1.30087884106468	0.886173595573364	1.46797292038813	Wildtype	1	D
Wildtype_7	130	1.24817645953279	0.838279198789209	1.48897462961699	Wildtype	1	D
Wildtype_7	140	1.43322622136851	0.842170935027699	1.70182342058786	Wildtype	1	D
Wildtype_7	150	1.30602638583388	0.811232698205962	1.60992818549123	Wildtype	1	D
Wildtype_7	160	1.28101393994703	0.839747806194783	1.52547458951015	Wildtype	1	D
Wildtype_7	170	1.37189877266978	0.830940398843507	1.65101946490888	Wildtype	1	D
Wildtype_8	0	1.94883620019139	1.15069950852331	1.6936100048329	Wildtype	1	D
Wildtype_8	10	1.84241665299469	1.149821199458	1.60235056882162	Wildtype	1	D
Wildtype_8	20	1.95427366307785	1.13465870363148	1.72234492788289	Wildtype	1	D
Wildtype_8	30	2.01437195479388	1.16705218315413	1.72603417728052	Wildtype	1	D
Wildtype_8	40	2.09048800399969	1.10482100372811	1.89215085244175	Wildtype	1	D
Wildtype_8	50	1.8800387707381	1.03583938530802	1.8149906224883	Wildtype	1	D
Wildtype_8	60	1.93239686727472	1.05774749549494	1.82689807870499	Wildtype	1	D
Wildtype_8	70	1.81130830199935	1.08263814776051	1.67305050699177	Wildtype	1	D
Wildtype_8	80	1.87138625163622	0.962361397347683	1.9445774288057	Wildtype	1	D
Wildtype_8	90	1.97904237618616	0.913834612651923	2.16564611231242	Wildtype	1	D
Wildtype_8	100	1.71442651444945	0.912644522599098	1.87852605477429	Wildtype	1	D
Wildtype_8	110	1.49946973894145	0.888189719652129	1.68823136067004	Wildtype	1	D
Wildtype_8	120	1.41782105500925	0.893408373600414	1.58697981450014	Wildtype	1	D
Wildtype_8	130	1.36420064323215	0.886882285505693	1.5381980963283	Wildtype	1	D
Wildtype_8	140	1.55573864059453	0.896801807878825	1.73476305124124	Wildtype	1	D
Wildtype_8	150	1.43165892571764	0.88354096186161	1.62036508494315	Wildtype	1	D
Wildtype_8	160	1.25805479331752	0.862235230556719	1.45906215465729	Wildtype	1	D
Wildtype_8	170	1.37411493897069	0.860281686464432	1.59728489004339	Wildtype	1	D
Wildtype_9	0	1.94048701911448	1.4080592409422	1.37812881922212	Wildtype	1	D
Wildtype_9	10	1.93893942269925	1.37955048208464	1.40548638696376	Wildtype	1	D
Wildtype_9	20	1.94670224434668	1.26175224932088	1.54285617116551	Wildtype	1	D
Wildtype_9	30	1.99134299471424	1.34451298278908	1.48108870662102	Wildtype	1	D
Wildtype_9	40	2.08454521546214	1.27500271617687	1.6349339409352	Wildtype	1	D
Wildtype_9	50	1.9976867561489	1.25034073163857	1.59771389158132	Wildtype	1	D
Wildtype_9	60	1.76664120967148	1.13337228257852	1.55874749791147	Wildtype	1	D
Wildtype_9	70	1.83746486462623	1.11385210373316	1.64964887031934	Wildtype	1	D
Wildtype_9	80	1.63714664294675	1.01480711737029	1.61325892864169	Wildtype	1	D
Wildtype_9	90	1.6901954716772	0.932899322930182	1.8117662111367	Wildtype	1	D
Wildtype_9	100	1.68918708397909	0.92007681513086	1.83591962779634	Wildtype	1	D
Wildtype_9	110	1.49137514240613	0.889401660252734	1.67682972615807	Wildtype	1	D
Wildtype_9	120	1.45442850704192	0.891272370812959	1.63185638270744	Wildtype	1	D
Wildtype_9	130	1.38088469123232	0.894578127916885	1.54361553020288	Wildtype	1	D
Wildtype_9	140	1.38887318960983	0.933369488653797	1.48802077472343	Wildtype	1	D
Wildtype_9	150	1.26361150758405	0.890497141168661	1.41899558029544	Wildtype	1	D
Wildtype_9	160	1.21928190611279	0.936408199845657	1.30208375611593	Wildtype	1	D
Wildtype_9	170	1.26206592333779	0.920619680467287	1.37088740346849	Wildtype	1	D
