# Supplementary material for: Aurora A and cortical flows promote polarization and cytokinesis by inducing asymmetric ECT-2 accumulation
Source: eLife. 2022 Dec 19;11:e83992. doi: 10.7554/eLife.83992 (PMC9799973; doi:10.7554/eLife.83992)
Supplement: Figure 1—figure supplement 3—source data 1. [file elife-83992-fig1-figsupp3-data1.zip › Figure 1 figure supplement 3 source data.csv]

Embryo	Time	AntRatio	PostRatio	AntPostRatio	Treatment	Figure	Figure_Panel
ECT2mNG_1	0	1.89531779953197	1.07272603937003	1.76682370891735	ECT2mNG	1	Supp_3
ECT2mNG_1	10	1.93692442879864	1.05552932641439	1.8350266357623	ECT2mNG	1	Supp_3
ECT2mNG_1	20	1.89371903681871	1.0579182679899	1.7900428550278	ECT2mNG	1	Supp_3
ECT2mNG_1	30	1.87704451830989	1.04536222338474	1.7955924523772	ECT2mNG	1	Supp_3
ECT2mNG_1	40	1.78683538320542	1.02583262610437	1.74183910487522	ECT2mNG	1	Supp_3
ECT2mNG_1	50	1.75979269394167	1.02174546784451	1.72233961326411	ECT2mNG	1	Supp_3
ECT2mNG_1	60	1.76896149168504	1.02551205509445	1.72495436099199	ECT2mNG	1	Supp_3
ECT2mNG_1	70	1.81823629472894	1.06152822009908	1.71284781723394	ECT2mNG	1	Supp_3
ECT2mNG_1	80	1.83361990105052	1.04543614197027	1.75392817163831	ECT2mNG	1	Supp_3
ECT2mNG_1	90	1.72617749294722	1.0444770271818	1.65267157440962	ECT2mNG	1	Supp_3
ECT2mNG_1	100	1.74518420930604	1.09091379815222	1.59974528900636	ECT2mNG	1	Supp_3
ECT2mNG_1	110	1.91340511007823	1.12829650445916	1.69583536110963	ECT2mNG	1	Supp_3
ECT2mNG_1	120	2.01124609211403	1.18357990188611	1.69929050747565	ECT2mNG	1	Supp_3
ECT2mNG_1	130	2.03381371412046	1.18317695270512	1.7189429776083	ECT2mNG	1	Supp_3
ECT2mNG_1	140	2.00568354864306	1.20433971553224	1.66538022683798	ECT2mNG	1	Supp_3
ECT2mNG_1	150	2.06321219897462	1.24132070649705	1.66211051517614	ECT2mNG	1	Supp_3
ECT2mNG_1	160	2.17701703780624	1.25850086238199	1.7298494604809	ECT2mNG	1	Supp_3
ECT2mNG_1	170	2.24708609086895	1.24195695054866	1.80931077351454	ECT2mNG	1	Supp_3
ECT2mNG_1	180	1.86690028203071	1.18915886736028	1.56993344898894	ECT2mNG	1	Supp_3
ECT2mNG_1	190	1.71821870991716	1.12791909863151	1.52335279365501	ECT2mNG	1	Supp_3
ECT2mNG_1	200	1.77842007403552	1.07123931257634	1.66015198766222	ECT2mNG	1	Supp_3
ECT2mNG_1	210	1.86379361562216	1.03578527242193	1.79940154127132	ECT2mNG	1	Supp_3
ECT2mNG_1	220	1.71463269589792	0.977885150533028	1.75340907361494	ECT2mNG	1	Supp_3
ECT2mNG_1	230	1.69825392264077	0.942663669804344	1.80154807811067	ECT2mNG	1	Supp_3
ECT2mNG_1	240	1.62977948239196	0.921079814974063	1.76942264491797	ECT2mNG	1	Supp_3
ECT2mNG_1	250	1.75120231853854	0.914589198606272	1.91474196415961	ECT2mNG	1	Supp_3
ECT2mNG_1	260	1.44260128359277	0.893872395654267	1.61387832380355	ECT2mNG	1	Supp_3
ECT2mNG_1	270	1.36210994590429	0.870103380291757	1.56545759590953	ECT2mNG	1	Supp_3
ECT2mNG_1	280	1.4178411065396	0.880106735464281	1.61098767843386	ECT2mNG	1	Supp_3
ECT2mNG_1	290	1.45887932205599	0.90481956617306	1.61234281020948	ECT2mNG	1	Supp_3
ECT2mNG_1	300	1.31039046091544	0.882920456757339	1.48415460406031	ECT2mNG	1	Supp_3
ECT2mNG_1	310	1.45011198867148	0.875011734370428	1.6572486193169	ECT2mNG	1	Supp_3
ECT2mNG_1	320	1.31878267752811	0.890630514214811	1.48072927715795	ECT2mNG	1	Supp_3
ECT2mNG_1	330	1.25739218537793	0.885943641998564	1.41926881775621	ECT2mNG	1	Supp_3
ECT2mNG_1	340	1.2767802561185	0.88144811512855	1.4485030192983	ECT2mNG	1	Supp_3
ECT2mNG_10	0	1.57609368908201	1.06159792065275	1.48464278086841	ECT2mNG	1	Supp_3
ECT2mNG_10	10	1.47950707137595	1.05941991912729	1.39652563130465	ECT2mNG	1	Supp_3
ECT2mNG_10	20	1.56473875956428	1.0402904775539	1.50413638625584	ECT2mNG	1	Supp_3
ECT2mNG_10	30	1.55607343231821	1.00999076889786	1.54068084604006	ECT2mNG	1	Supp_3
ECT2mNG_10	40	1.52536712193661	1.05056696000062	1.45194659646989	ECT2mNG	1	Supp_3
ECT2mNG_10	50	1.54751494602513	1.04419566307498	1.48201625494974	ECT2mNG	1	Supp_3
ECT2mNG_10	60	1.51346196897661	1.07055905848373	1.41371179570436	ECT2mNG	1	Supp_3
ECT2mNG_10	70	1.57404858151693	1.07281828701137	1.46720893983068	ECT2mNG	1	Supp_3
ECT2mNG_10	80	1.55949772105994	1.092728728861	1.42715907422465	ECT2mNG	1	Supp_3
ECT2mNG_10	90	1.51983766046828	1.11013474697027	1.36905692269895	ECT2mNG	1	Supp_3
ECT2mNG_10	100	1.50844739296893	1.13461066969893	1.32948458290913	ECT2mNG	1	Supp_3
ECT2mNG_10	110	1.52165638904205	1.19372385044823	1.27471390344649	ECT2mNG	1	Supp_3
ECT2mNG_10	120	1.56851722445915	1.19884448125596	1.30835754677362	ECT2mNG	1	Supp_3
ECT2mNG_10	130	1.56507330343086	1.23452316070863	1.26775531901118	ECT2mNG	1	Supp_3
ECT2mNG_10	140	1.56825555253115	1.27932249993275	1.22584848825342	ECT2mNG	1	Supp_3
ECT2mNG_10	150	1.60779150364481	1.2325761483705	1.30441555742447	ECT2mNG	1	Supp_3
ECT2mNG_10	160	1.51391778631347	1.13187144212235	1.33753510334598	ECT2mNG	1	Supp_3
ECT2mNG_10	170	1.507434876021	1.11869512329444	1.34749391914909	ECT2mNG	1	Supp_3
ECT2mNG_10	180	1.47769818998707	1.00232751612398	1.47426681021524	ECT2mNG	1	Supp_3
ECT2mNG_10	190	1.5267506355097	1.10684985266734	1.37936562202224	ECT2mNG	1	Supp_3
ECT2mNG_10	200	1.34311179224688	0.982307312583318	1.36730305785335	ECT2mNG	1	Supp_3
ECT2mNG_10	210	1.43600300220745	0.875548275131189	1.64011858968289	ECT2mNG	1	Supp_3
ECT2mNG_10	220	1.4193958403805	0.840651877851151	1.68844664215669	ECT2mNG	1	Supp_3
ECT2mNG_10	230	1.3455877838657	0.858581806386033	1.56722140378165	ECT2mNG	1	Supp_3
ECT2mNG_10	240	1.30176111748839	0.838883115046906	1.55177889999085	ECT2mNG	1	Supp_3
ECT2mNG_10	250	1.2599418211525	0.826661576096589	1.52413255627752	ECT2mNG	1	Supp_3
ECT2mNG_10	260	1.22005808025373	0.829032350071065	1.47166522530652	ECT2mNG	1	Supp_3
ECT2mNG_10	270	1.06991615652849	0.833655944318174	1.28340254012529	ECT2mNG	1	Supp_3
ECT2mNG_10	280	1.08108200546244	0.824866857000543	1.31061394488993	ECT2mNG	1	Supp_3
ECT2mNG_10	290	1.21839224622576	0.834845152080994	1.45942303574347	ECT2mNG	1	Supp_3
ECT2mNG_10	300	1.23036524535687	0.859189097948858	1.43200751533523	ECT2mNG	1	Supp_3
ECT2mNG_10	310	1.28770242051573	0.858935456076708	1.49918414871062	ECT2mNG	1	Supp_3
ECT2mNG_10	320	1.26832470404708	0.910208360729229	1.39344435710406	ECT2mNG	1	Supp_3
ECT2mNG_10	330	1.4001340317518	0.921118205722353	1.52003730145991	ECT2mNG	1	Supp_3
ECT2mNG_10	340	1.30873777885849	0.912677527428003	1.43395420565094	ECT2mNG	1	Supp_3
ECT2mNG_2	0	1.49856197744399	1.04896486320778	1.42861027094971	ECT2mNG	1	Supp_3
ECT2mNG_2	10	1.48349610965927	1.06795722614356	1.38909693510502	ECT2mNG	1	Supp_3
ECT2mNG_2	20	1.42354900961092	1.05974361740665	1.34329566720539	ECT2mNG	1	Supp_3
ECT2mNG_2	30	1.35274524299258	1.05628275113413	1.28066584590171	ECT2mNG	1	Supp_3
ECT2mNG_2	40	1.33338364652428	1.02198084788519	1.30470512170897	ECT2mNG	1	Supp_3
ECT2mNG_2	50	1.3564993138267	1.02112931396843	1.32843048894063	ECT2mNG	1	Supp_3
ECT2mNG_2	60	1.29817303661796	1.03831776523388	1.25026565092581	ECT2mNG	1	Supp_3
ECT2mNG_2	70	1.3696261403696	1.00969477756962	1.35647541296227	ECT2mNG	1	Supp_3
ECT2mNG_2	80	1.34714453945456	1.00575963693709	1.33942990947332	ECT2mNG	1	Supp_3
ECT2mNG_2	90	1.44051301497563	1.02103566841872	1.41083515447267	ECT2mNG	1	Supp_3
ECT2mNG_2	100	1.42562499990129	1.01973319091143	1.39803726367588	ECT2mNG	1	Supp_3
ECT2mNG_2	110	1.48668461799181	1.06003362263985	1.40248817229915	ECT2mNG	1	Supp_3
ECT2mNG_2	120	1.49423437246956	1.07989693396456	1.38368239178518	ECT2mNG	1	Supp_3
ECT2mNG_2	130	1.54174588066535	1.11508983519789	1.38262033425472	ECT2mNG	1	Supp_3
ECT2mNG_2	140	1.62949652666021	1.13603907385812	1.43436662009015	ECT2mNG	1	Supp_3
ECT2mNG_2	150	1.60848159958964	1.14628673757137	1.40321051170628	ECT2mNG	1	Supp_3
ECT2mNG_2	160	1.56260417789722	1.16884831937707	1.33687506923909	ECT2mNG	1	Supp_3
ECT2mNG_2	170	1.58805012058212	1.1783536101159	1.34768553933987	ECT2mNG	1	Supp_3
ECT2mNG_2	180	1.56480307062194	1.13809952735078	1.37492638650367	ECT2mNG	1	Supp_3
ECT2mNG_2	190	1.69605140896251	1.15586590071599	1.46734271502595	ECT2mNG	1	Supp_3
ECT2mNG_2	200	1.49917278192457	1.06090185153282	1.41311166509751	ECT2mNG	1	Supp_3
ECT2mNG_2	210	1.44933199607041	1.05155890685484	1.37826990634818	ECT2mNG	1	Supp_3
ECT2mNG_2	220	1.45581770570966	0.97882452047857	1.48731225592701	ECT2mNG	1	Supp_3
ECT2mNG_2	230	1.54382600750365	0.984910039748677	1.56747920642336	ECT2mNG	1	Supp_3
ECT2mNG_2	240	1.50818854188474	0.908741793403731	1.65964474489035	ECT2mNG	1	Supp_3
ECT2mNG_2	250	1.64246204193104	0.936587166721685	1.75366703739932	ECT2mNG	1	Supp_3
ECT2mNG_2	260	1.49548010453205	0.898851201676125	1.66376826525165	ECT2mNG	1	Supp_3
ECT2mNG_2	270	1.29759107394659	0.881908258725774	1.47134473581347	ECT2mNG	1	Supp_3
ECT2mNG_2	280	1.27464353347887	0.880631248851612	1.44742028532495	ECT2mNG	1	Supp_3
ECT2mNG_2	290	1.24459239335292	0.865081895112928	1.43869892594441	ECT2mNG	1	Supp_3
ECT2mNG_2	300	1.32073695246769	0.853450549200438	1.54752604436781	ECT2mNG	1	Supp_3
ECT2mNG_2	310	1.20779584506276	0.859030865236913	1.4059981939411	ECT2mNG	1	Supp_3
ECT2mNG_2	320	1.30626891170678	0.856264321821976	1.52554401534246	ECT2mNG	1	Supp_3
ECT2mNG_2	330	1.26591155243974	0.862989134866578	1.46689164590173	ECT2mNG	1	Supp_3
ECT2mNG_2	340	1.42071774781195	0.86651810705022	1.63957075593991	ECT2mNG	1	Supp_3
ECT2mNG_3	0	1.39423703458314	1.01142622838613	1.37848613715292	ECT2mNG	1	Supp_3
ECT2mNG_3	10	1.38899775587036	1.02998010812726	1.34856755476169	ECT2mNG	1	Supp_3
ECT2mNG_3	20	1.40521263002577	1.00819663504499	1.39378825635841	ECT2mNG	1	Supp_3
ECT2mNG_3	30	1.38714770899068	1.00620901838101	1.37858803056905	ECT2mNG	1	Supp_3
ECT2mNG_3	40	1.39244669480194	1.03108472892887	1.35046777023694	ECT2mNG	1	Supp_3
ECT2mNG_3	50	1.38520741198887	1.0055392450707	1.37757667717034	ECT2mNG	1	Supp_3
ECT2mNG_3	60	1.39140101226195	0.982729528951359	1.41585346860054	ECT2mNG	1	Supp_3
ECT2mNG_3	70	1.42353358290906	0.966336142832668	1.47312464039292	ECT2mNG	1	Supp_3
ECT2mNG_3	80	1.42920032342229	1.00994517145772	1.41512664629054	ECT2mNG	1	Supp_3
ECT2mNG_3	90	1.426812796795	1.0086618257282	1.41456012352298	ECT2mNG	1	Supp_3
ECT2mNG_3	100	1.46378995160074	1.04362137533855	1.40260633424252	ECT2mNG	1	Supp_3
ECT2mNG_3	110	1.51256791847011	1.05208206245795	1.43769005521902	ECT2mNG	1	Supp_3
ECT2mNG_3	120	1.52734005602755	1.06901207946345	1.4287397545537	ECT2mNG	1	Supp_3
ECT2mNG_3	130	1.5521283434813	1.12414992305344	1.38071293841783	ECT2mNG	1	Supp_3
ECT2mNG_3	140	1.59781564120954	1.12012558979422	1.42646115379177	ECT2mNG	1	Supp_3
ECT2mNG_3	150	1.70603132719947	1.08522857533787	1.57204792240964	ECT2mNG	1	Supp_3
ECT2mNG_3	160	1.75112070299628	1.12834722963635	1.55193424240571	ECT2mNG	1	Supp_3
ECT2mNG_3	170	1.65994541146815	1.09954367759106	1.5096675514563	ECT2mNG	1	Supp_3
ECT2mNG_3	180	1.72593024499622	1.08801194062095	1.58631553621663	ECT2mNG	1	Supp_3
ECT2mNG_3	190	1.61713131973313	1.07572564152022	1.50329345821653	ECT2mNG	1	Supp_3
ECT2mNG_3	200	1.61543860670687	1.03675454531708	1.55816882019342	ECT2mNG	1	Supp_3
ECT2mNG_3	210	1.73971745894834	1.03297795171208	1.68417675911174	ECT2mNG	1	Supp_3
ECT2mNG_3	220	1.73224840446439	0.977579998458322	1.7719761116187	ECT2mNG	1	Supp_3
ECT2mNG_3	230	1.61276027448829	0.972066210935083	1.65910537404328	ECT2mNG	1	Supp_3
ECT2mNG_3	240	1.54742161096643	0.939262249570543	1.64748621769261	ECT2mNG	1	Supp_3
ECT2mNG_3	250	1.58962207324902	0.897810169897202	1.77055476374369	ECT2mNG	1	Supp_3
ECT2mNG_3	260	1.50795364064266	0.895871634248819	1.68322512176319	ECT2mNG	1	Supp_3
ECT2mNG_3	270	1.5137497966281	0.921339116008234	1.64298874358719	ECT2mNG	1	Supp_3
ECT2mNG_3	280	1.57708917078685	0.902856698496952	1.74677684001497	ECT2mNG	1	Supp_3
ECT2mNG_3	290	1.50229880083628	0.896985642897714	1.67483037519207	ECT2mNG	1	Supp_3
ECT2mNG_3	300	1.53367480850806	0.888981926513541	1.72520358712231	ECT2mNG	1	Supp_3
ECT2mNG_3	310	1.29266840583482	0.870786862276743	1.48448312880495	ECT2mNG	1	Supp_3
ECT2mNG_3	320	1.27529259560455	0.879596910233846	1.44986024935616	ECT2mNG	1	Supp_3
ECT2mNG_3	330	1.34786717084948	0.862352173590676	1.56301243520639	ECT2mNG	1	Supp_3
ECT2mNG_3	340	1.31934067065928	0.866803284268615	1.52207622491014	ECT2mNG	1	Supp_3
ECT2mNG_4	0	1.43643131201952	1.05949844049559	1.35576538588165	ECT2mNG	1	Supp_3
ECT2mNG_4	10	1.44438378901293	1.04677958231795	1.37983565347591	ECT2mNG	1	Supp_3
ECT2mNG_4	20	1.49807003267123	1.03298845018646	1.45022921834297	ECT2mNG	1	Supp_3
ECT2mNG_4	30	1.52582353911446	1.06030458217452	1.43904267204546	ECT2mNG	1	Supp_3
ECT2mNG_4	40	1.47876449114801	1.04445638601211	1.41582215490505	ECT2mNG	1	Supp_3
ECT2mNG_4	50	1.59685471150958	1.07107039566775	1.4908961334087	ECT2mNG	1	Supp_3
ECT2mNG_4	60	1.54874793292981	1.0536506458632	1.46988751823049	ECT2mNG	1	Supp_3
ECT2mNG_4	70	1.50803770021751	1.09492415747547	1.37729877445991	ECT2mNG	1	Supp_3
ECT2mNG_4	80	1.53796260312519	1.03134074681335	1.49122645243797	ECT2mNG	1	Supp_3
ECT2mNG_4	90	1.49493235639218	1.05376248771398	1.41866158059514	ECT2mNG	1	Supp_3
ECT2mNG_4	100	1.49922426215916	1.13055409508406	1.32609688353541	ECT2mNG	1	Supp_3
ECT2mNG_4	110	1.56183255348007	1.09844866969796	1.42185301558928	ECT2mNG	1	Supp_3
ECT2mNG_4	120	1.59926769052596	1.24769374510811	1.28177903976539	ECT2mNG	1	Supp_3
ECT2mNG_4	130	1.60493053195776	1.15548636056426	1.38896536275341	ECT2mNG	1	Supp_3
ECT2mNG_4	140	1.65959226085433	1.14031561389689	1.45537975682265	ECT2mNG	1	Supp_3
ECT2mNG_4	150	1.82067579971192	1.1624736495728	1.56620823223047	ECT2mNG	1	Supp_3
ECT2mNG_4	160	1.86358560993496	1.11502416999483	1.67134099877279	ECT2mNG	1	Supp_3
ECT2mNG_4	170	1.65954838171705	1.11511579303519	1.48822964582	ECT2mNG	1	Supp_3
ECT2mNG_4	180	1.64209716698793	1.06849518639093	1.5368316000884	ECT2mNG	1	Supp_3
ECT2mNG_4	190	1.70401010462384	1.06771569409587	1.59593992487557	ECT2mNG	1	Supp_3
ECT2mNG_4	200	1.55709963853528	0.962895298425076	1.61710171508999	ECT2mNG	1	Supp_3
ECT2mNG_4	210	1.51432622419435	0.959802028768669	1.5777485135524	ECT2mNG	1	Supp_3
ECT2mNG_4	220	1.47968774013115	0.873607370859082	1.69376746292337	ECT2mNG	1	Supp_3
ECT2mNG_4	230	1.30147984613394	0.866017510087044	1.50283317712956	ECT2mNG	1	Supp_3
ECT2mNG_4	240	1.48171366515345	0.848637180771404	1.74599192532029	ECT2mNG	1	Supp_3
ECT2mNG_4	250	1.24970143876505	0.822927569226399	1.51860441367865	ECT2mNG	1	Supp_3
ECT2mNG_4	260	1.23873514943475	0.841996649320555	1.47118774217729	ECT2mNG	1	Supp_3
ECT2mNG_4	270	1.27726572939281	0.8300222529535	1.538833115435	ECT2mNG	1	Supp_3
ECT2mNG_4	280	1.29288073850742	0.83337786884062	1.55137397673645	ECT2mNG	1	Supp_3
ECT2mNG_4	290	1.38742242508924	0.826945584682808	1.67776749859716	ECT2mNG	1	Supp_3
ECT2mNG_4	300	1.27966156228868	0.846699014679151	1.51135355079349	ECT2mNG	1	Supp_3
ECT2mNG_4	310	1.24635494558636	0.841282802466104	1.48149343114211	ECT2mNG	1	Supp_3
ECT2mNG_4	320	1.22464098398572	0.866304930354599	1.41363732454396	ECT2mNG	1	Supp_3
ECT2mNG_4	330	1.24752515368232	0.884257768534292	1.41081616478209	ECT2mNG	1	Supp_3
ECT2mNG_4	340	1.32298471831445	0.921538620549473	1.4356259073826	ECT2mNG	1	Supp_3
ECT2mNG_5	0	1.32121526877548	1.033960428	1.27781995615743	ECT2mNG	1	Supp_3
ECT2mNG_5	10	1.3552552444226	1.05062795866667	1.28994781953312	ECT2mNG	1	Supp_3
ECT2mNG_5	20	1.37560958262875	1.03815266966667	1.32505518968653	ECT2mNG	1	Supp_3
ECT2mNG_5	30	1.3801330324647	1.02974813566667	1.34026271537864	ECT2mNG	1	Supp_3
ECT2mNG_5	40	1.31060336849671	1.01861105666667	1.28665731627298	ECT2mNG	1	Supp_3
ECT2mNG_5	50	1.30810515913509	1.004795227	1.3018624332449	ECT2mNG	1	Supp_3
ECT2mNG_5	60	1.30142259748518	0.987409237333333	1.3180174422916	ECT2mNG	1	Supp_3
ECT2mNG_5	70	1.3457495072087	0.998893712	1.34723994259031	ECT2mNG	1	Supp_3
ECT2mNG_5	80	1.34332146117703	1.04987193866667	1.27950982562982	ECT2mNG	1	Supp_3
ECT2mNG_5	90	1.42707398234909	1.08948368133333	1.30986265035434	ECT2mNG	1	Supp_3
ECT2mNG_5	100	1.46366861573957	1.11502498366667	1.31267786568012	ECT2mNG	1	Supp_3
ECT2mNG_5	110	1.47364400306987	1.15507990866667	1.27579398794229	ECT2mNG	1	Supp_3
ECT2mNG_5	120	1.50994162366019	1.227727962	1.22986660758337	ECT2mNG	1	Supp_3
ECT2mNG_5	130	1.58171777441485	1.26409466666667	1.25126528583949	ECT2mNG	1	Supp_3
ECT2mNG_5	140	1.55091337049848	1.21500241166667	1.27646937619739	ECT2mNG	1	Supp_3
ECT2mNG_5	150	1.61321065239608	1.34948142	1.19543005815974	ECT2mNG	1	Supp_3
ECT2mNG_5	160	1.64215151379547	1.31265748333333	1.25101295246146	ECT2mNG	1	Supp_3
ECT2mNG_5	170	1.61153714533705	1.34501766	1.19815314940701	ECT2mNG	1	Supp_3
ECT2mNG_5	180	1.54227778702164	1.25924867333333	1.22476030325218	ECT2mNG	1	Supp_3
ECT2mNG_5	190	1.47286879306865	1.063738965	1.38461487407171	ECT2mNG	1	Supp_3
ECT2mNG_5	200	1.50337040213347	0.966650631	1.5552365600571	ECT2mNG	1	Supp_3
ECT2mNG_5	210	1.46754012504693	0.991083164333333	1.48074367304392	ECT2mNG	1	Supp_3
ECT2mNG_5	220	1.30102562390322	0.940117110666667	1.38389739867687	ECT2mNG	1	Supp_3
ECT2mNG_5	230	1.2386460349585	0.848851255333333	1.4592026897246	ECT2mNG	1	Supp_3
ECT2mNG_5	240	1.29346180807452	0.889640864333333	1.45391456252832	ECT2mNG	1	Supp_3
ECT2mNG_5	250	1.25992475051299	0.859678638	1.46557643149555	ECT2mNG	1	Supp_3
ECT2mNG_5	260	1.23784900634596	0.844118614	1.46643965174539	ECT2mNG	1	Supp_3
ECT2mNG_5	270	1.15214492629112	0.834867116666667	1.38003390394777	ECT2mNG	1	Supp_3
ECT2mNG_5	280	1.12519547545611	0.843735634	1.33358771410632	ECT2mNG	1	Supp_3
ECT2mNG_5	290	1.11525374446875	0.834952739	1.33570882802835	ECT2mNG	1	Supp_3
ECT2mNG_5	300	1.15243362604293	0.838660739	1.37413565754499	ECT2mNG	1	Supp_3
ECT2mNG_5	310	1.11875376586336	0.815679878666667	1.37155984243733	ECT2mNG	1	Supp_3
ECT2mNG_5	320	1.12238895107888	0.816083564666667	1.37533581078468	ECT2mNG	1	Supp_3
ECT2mNG_5	330	1.13697483578375	0.858167052333333	1.32488754105898	ECT2mNG	1	Supp_3
ECT2mNG_5	340	1.10451238000658	0.840516584	1.31408755166999	ECT2mNG	1	Supp_3
ECT2mNG_6	0	1.61159009589433	0.953562321777554	1.69007316993202	ECT2mNG	1	Supp_3
ECT2mNG_6	10	1.5161490320971	0.933905497584505	1.62345016280398	ECT2mNG	1	Supp_3
ECT2mNG_6	20	1.52279528542116	0.925206537930028	1.64589767040354	ECT2mNG	1	Supp_3
ECT2mNG_6	30	1.44199727045979	0.920894067793971	1.56586660821275	ECT2mNG	1	Supp_3
ECT2mNG_6	40	1.39897796971613	0.939885585105639	1.48845560766727	ECT2mNG	1	Supp_3
ECT2mNG_6	50	1.43172211294015	0.943026622382851	1.51822024846177	ECT2mNG	1	Supp_3
ECT2mNG_6	60	1.50487660278322	0.940974184158395	1.59927512159027	ECT2mNG	1	Supp_3
ECT2mNG_6	70	1.39372110022981	0.907462048313199	1.53584505580203	ECT2mNG	1	Supp_3
ECT2mNG_6	80	1.37135771422131	0.935381626989761	1.46609434550752	ECT2mNG	1	Supp_3
ECT2mNG_6	90	1.42073816195486	0.951039870435321	1.49387865442964	ECT2mNG	1	Supp_3
ECT2mNG_6	100	1.4732798029917	0.99837889670339	1.47567201976766	ECT2mNG	1	Supp_3
ECT2mNG_6	110	1.54521030740433	1.01166610363867	1.52739159871687	ECT2mNG	1	Supp_3
ECT2mNG_6	120	1.54994722389359	1.05427796444452	1.47015045003832	ECT2mNG	1	Supp_3
ECT2mNG_6	130	1.57135315811717	1.11074868664513	1.41467928525149	ECT2mNG	1	Supp_3
ECT2mNG_6	140	1.63189774913111	1.13096255293855	1.44292818970087	ECT2mNG	1	Supp_3
ECT2mNG_6	150	1.72953889911923	1.16829691883825	1.48039327266144	ECT2mNG	1	Supp_3
ECT2mNG_6	160	1.6543654683639	1.17504757318653	1.40791360802315	ECT2mNG	1	Supp_3
ECT2mNG_6	170	1.5377461910717	1.18681658733357	1.29568983740492	ECT2mNG	1	Supp_3
ECT2mNG_6	180	1.46372235826002	1.16700661534673	1.25425369403337	ECT2mNG	1	Supp_3
ECT2mNG_6	190	1.55460459187338	1.13473209256462	1.37001905741451	ECT2mNG	1	Supp_3
ECT2mNG_6	200	1.66638296947121	1.03345802198562	1.61243411345294	ECT2mNG	1	Supp_3
ECT2mNG_6	210	1.80311145382395	1.01621669336814	1.77433756559118	ECT2mNG	1	Supp_3
ECT2mNG_6	220	1.6540421263337	0.980486983319166	1.68695980107191	ECT2mNG	1	Supp_3
ECT2mNG_6	230	1.5833183162999	0.967973094832711	1.63570488141877	ECT2mNG	1	Supp_3
ECT2mNG_6	240	1.37769941308618	0.915781429918349	1.50439763034834	ECT2mNG	1	Supp_3
ECT2mNG_6	250	1.35981889548753	0.910088867773526	1.49416056347798	ECT2mNG	1	Supp_3
ECT2mNG_6	260	1.35343116108253	0.907404130532486	1.49154176793124	ECT2mNG	1	Supp_3
ECT2mNG_6	270	1.34038386569861	0.883447579202601	1.51721946751888	ECT2mNG	1	Supp_3
ECT2mNG_6	280	1.28752030577889	0.86530377752944	1.48794023464793	ECT2mNG	1	Supp_3
ECT2mNG_6	290	1.18745604583003	0.87957674422771	1.35003119809932	ECT2mNG	1	Supp_3
ECT2mNG_6	300	1.13836272833253	0.869414561341842	1.30934398726379	ECT2mNG	1	Supp_3
ECT2mNG_6	310	1.16630422106247	0.860690009159602	1.35508046875236	ECT2mNG	1	Supp_3
ECT2mNG_6	320	1.22167092706343	0.85792201809072	1.42398831280985	ECT2mNG	1	Supp_3
ECT2mNG_6	330	1.24323481375168	0.867039123746576	1.4338854841746	ECT2mNG	1	Supp_3
ECT2mNG_6	340	1.24005228123519	0.876512353361902	1.41475733511218	ECT2mNG	1	Supp_3
ECT2mNG_7	0	1.30282079446502	0.973478506572794	1.33831490440574	ECT2mNG	1	Supp_3
ECT2mNG_7	10	1.30941392892274	0.983819168670357	1.33094980319649	ECT2mNG	1	Supp_3
ECT2mNG_7	20	1.2953300611339	1.00419504491166	1.28991879386126	ECT2mNG	1	Supp_3
ECT2mNG_7	30	1.30637730027166	0.975150921286684	1.3396667856786	ECT2mNG	1	Supp_3
ECT2mNG_7	40	1.29989021376007	0.975940188269936	1.33193635161639	ECT2mNG	1	Supp_3
ECT2mNG_7	50	1.33460908530651	0.97014144399	1.37568505456022	ECT2mNG	1	Supp_3
ECT2mNG_7	60	1.36103781136668	0.969774964465059	1.40345735994272	ECT2mNG	1	Supp_3
ECT2mNG_7	70	1.31291005772989	0.98725041085916	1.329865293839	ECT2mNG	1	Supp_3
ECT2mNG_7	80	1.29188031866073	1.00784161252042	1.28182871456357	ECT2mNG	1	Supp_3
ECT2mNG_7	90	1.34520849219789	1.04141976882452	1.29170631523181	ECT2mNG	1	Supp_3
ECT2mNG_7	100	1.28539124809166	1.04175869911891	1.23386658463118	ECT2mNG	1	Supp_3
ECT2mNG_7	110	1.3300997035414	1.02426551416146	1.29858877913148	ECT2mNG	1	Supp_3
ECT2mNG_7	120	1.38674904974213	1.04582118731242	1.32599058669469	ECT2mNG	1	Supp_3
ECT2mNG_7	130	1.36733478288449	1.07351767774806	1.27369563746056	ECT2mNG	1	Supp_3
ECT2mNG_7	140	1.44628921546523	1.11064008320979	1.30221233442737	ECT2mNG	1	Supp_3
ECT2mNG_7	150	1.4285932009206	1.11668982239195	1.2793106664665	ECT2mNG	1	Supp_3
ECT2mNG_7	160	1.45190393358952	1.18250265067122	1.22782298438434	ECT2mNG	1	Supp_3
ECT2mNG_7	170	1.41115828721811	1.05025155839652	1.34363836543371	ECT2mNG	1	Supp_3
ECT2mNG_7	180	1.4769732933658	1.08373228058926	1.36285807834635	ECT2mNG	1	Supp_3
ECT2mNG_7	190	1.42543450153267	0.9973916657901	1.42916223427984	ECT2mNG	1	Supp_3
ECT2mNG_7	200	1.41047188985617	0.979549639845602	1.43991874682175	ECT2mNG	1	Supp_3
ECT2mNG_7	210	1.32052472603247	0.93115035729129	1.41816487068089	ECT2mNG	1	Supp_3
ECT2mNG_7	220	1.36501159937642	0.893717792747217	1.52734074498	ECT2mNG	1	Supp_3
ECT2mNG_7	230	1.26477966225938	0.883427550294401	1.43167332945173	ECT2mNG	1	Supp_3
ECT2mNG_7	240	1.10093389943165	0.852370883347416	1.29161368711714	ECT2mNG	1	Supp_3
ECT2mNG_7	250	1.05012667199181	0.844061728282423	1.24413492142181	ECT2mNG	1	Supp_3
ECT2mNG_7	260	1.05911838653847	0.850870757726889	1.2447464869611	ECT2mNG	1	Supp_3
ECT2mNG_7	270	1.07020675996676	0.835926079567709	1.28026482978042	ECT2mNG	1	Supp_3
ECT2mNG_7	280	0.992945803155231	0.816672363525123	1.21584352244912	ECT2mNG	1	Supp_3
ECT2mNG_7	290	1.05275843537038	0.821194327515052	1.28198454384852	ECT2mNG	1	Supp_3
ECT2mNG_7	300	1.07167560405078	0.817156602107037	1.31146906393152	ECT2mNG	1	Supp_3
ECT2mNG_7	310	1.04008765452817	0.820521715739256	1.26759308690703	ECT2mNG	1	Supp_3
ECT2mNG_7	320	1.05285865296553	0.818760865208245	1.28591716788729	ECT2mNG	1	Supp_3
ECT2mNG_7	330	0.988067085153504	0.828880578568728	1.1920499897098	ECT2mNG	1	Supp_3
ECT2mNG_7	340	0.978007379942959	0.822649388169579	1.18885079598619	ECT2mNG	1	Supp_3
ECT2mNG_8	0	1.39672910730409	1.02089772246154	1.36813813624382	ECT2mNG	1	Supp_3
ECT2mNG_8	10	1.29381740184672	1.01755308984615	1.27149867142788	ECT2mNG	1	Supp_3
ECT2mNG_8	20	1.29988719206087	1.01316570553846	1.2829956491372	ECT2mNG	1	Supp_3
ECT2mNG_8	30	1.28358971253373	0.991235841230769	1.29493876143538	ECT2mNG	1	Supp_3
ECT2mNG_8	40	1.29426970624137	0.998156892923077	1.29665958870567	ECT2mNG	1	Supp_3
ECT2mNG_8	50	1.28460387820778	1.01197299538462	1.26940529447581	ECT2mNG	1	Supp_3
ECT2mNG_8	60	1.2634580758978	0.991445329230769	1.27435980446656	ECT2mNG	1	Supp_3
ECT2mNG_8	70	1.34599385575541	1.02789588215385	1.30946516969698	ECT2mNG	1	Supp_3
ECT2mNG_8	80	1.34806425382527	0.978722634153846	1.37737108224818	ECT2mNG	1	Supp_3
ECT2mNG_8	90	1.47278220396248	1.03252265015385	1.42639215105163	ECT2mNG	1	Supp_3
ECT2mNG_8	100	1.44934347585592	0.984902615384615	1.47156018596816	ECT2mNG	1	Supp_3
ECT2mNG_8	110	1.50232173453777	1.03448375538462	1.45224294409458	ECT2mNG	1	Supp_3
ECT2mNG_8	120	1.64169240424583	1.11145986153846	1.47705955118652	ECT2mNG	1	Supp_3
ECT2mNG_8	130	1.66218392136425	1.22957086153846	1.35184068959189	ECT2mNG	1	Supp_3
ECT2mNG_8	140	1.75783167415663	1.29574931076923	1.35661401441385	ECT2mNG	1	Supp_3
ECT2mNG_8	150	1.81553472624955	1.26511510307692	1.43507473891817	ECT2mNG	1	Supp_3
ECT2mNG_8	160	1.73746896234383	1.14292214	1.52019888453979	ECT2mNG	1	Supp_3
ECT2mNG_8	170	1.60169828982747	1.09019154923077	1.46918978683849	ECT2mNG	1	Supp_3
ECT2mNG_8	180	1.69749278132151	1.07124103353846	1.58460395763075	ECT2mNG	1	Supp_3
ECT2mNG_8	190	1.65000648380196	1.10491351507692	1.4933354161091	ECT2mNG	1	Supp_3
ECT2mNG_8	200	1.54780545999046	1.044795512	1.48144344248529	ECT2mNG	1	Supp_3
ECT2mNG_8	210	1.58302423734271	0.947612417538462	1.67053977770237	ECT2mNG	1	Supp_3
ECT2mNG_8	220	1.73879108848593	0.971493865538462	1.78981170151	ECT2mNG	1	Supp_3
ECT2mNG_8	230	1.56642653459791	0.881594324	1.7768110478419	ECT2mNG	1	Supp_3
ECT2mNG_8	240	1.41409389339895	0.869519953230769	1.62629263209519	ECT2mNG	1	Supp_3
ECT2mNG_8	250	1.333332	0.9248515	1.441672	ECT2mNG	1	Supp_3
ECT2mNG_8	260	1.357625	0.8586734	1.581072	ECT2mNG	1	Supp_3
ECT2mNG_8	270	1.403284	0.8586097	1.634367	ECT2mNG	1	Supp_3
ECT2mNG_8	280	1.311023	0.9132666	1.435531	ECT2mNG	1	Supp_3
ECT2mNG_8	290	1.237887	0.9155726	1.352036	ECT2mNG	1	Supp_3
ECT2mNG_8	300	1.281736	0.8584404	1.493098	ECT2mNG	1	Supp_3
ECT2mNG_8	310	1.247218	0.8628217	1.445511	ECT2mNG	1	Supp_3
ECT2mNG_8	320	1.127619	0.9261943	1.217475	ECT2mNG	1	Supp_3
ECT2mNG_8	330	1.170206	0.9285731	1.260219	ECT2mNG	1	Supp_3
ECT2mNG_8	340	1.187165	0.9528842	1.245865	ECT2mNG	1	Supp_3
ECT2mNG_9	0	1.394593	0.9742508	1.431452	ECT2mNG	1	Supp_3
ECT2mNG_9	10	1.420724	0.9772024	1.453869	ECT2mNG	1	Supp_3
ECT2mNG_9	20	1.373351	0.980165	1.401143	ECT2mNG	1	Supp_3
ECT2mNG_9	30	1.309218	0.9912651	1.320755	ECT2mNG	1	Supp_3
ECT2mNG_9	40	1.391984	0.9954519	1.398343	ECT2mNG	1	Supp_3
ECT2mNG_9	50	1.298524	0.9935465	1.306958	ECT2mNG	1	Supp_3
ECT2mNG_9	60	1.325845	0.9924804	1.335891	ECT2mNG	1	Supp_3
ECT2mNG_9	70	1.343908	0.9644154	1.393495	ECT2mNG	1	Supp_3
ECT2mNG_9	80	1.372132	0.9608001	1.428114	ECT2mNG	1	Supp_3
ECT2mNG_9	90	1.346952	1.039442	1.295842	ECT2mNG	1	Supp_3
ECT2mNG_9	100	1.348275	1.067698	1.262787	ECT2mNG	1	Supp_3
ECT2mNG_9	110	1.410927	1.089463	1.295067	ECT2mNG	1	Supp_3
ECT2mNG_9	120	1.479442	1.104512	1.339453	ECT2mNG	1	Supp_3
ECT2mNG_9	130	1.553038	1.148622	1.352088	ECT2mNG	1	Supp_3
ECT2mNG_9	140	1.638811	1.167286	1.403949	ECT2mNG	1	Supp_3
ECT2mNG_9	150	1.650378	1.146809	1.439105	ECT2mNG	1	Supp_3
ECT2mNG_9	160	1.62921	1.10705	1.471668	ECT2mNG	1	Supp_3
ECT2mNG_9	170	1.645381	1.143872	1.438431	ECT2mNG	1	Supp_3
ECT2mNG_9	180	1.712944	1.144219	1.497042	ECT2mNG	1	Supp_3
ECT2mNG_9	190	1.749139	1.121164	1.56011	ECT2mNG	1	Supp_3
ECT2mNG_9	200	1.77717	1.076342	1.65112	ECT2mNG	1	Supp_3
ECT2mNG_9	210	1.544017	1.063054	1.452435	ECT2mNG	1	Supp_3
ECT2mNG_9	220	1.451046	1.02891	1.410275	ECT2mNG	1	Supp_3
ECT2mNG_9	230	1.531401	0.9411341	1.627187	ECT2mNG	1	Supp_3
ECT2mNG_9	240	1.456868	0.9032146	1.612981	ECT2mNG	1	Supp_3
ECT2mNG_9	250	1.364118	0.9067368	1.504426	ECT2mNG	1	Supp_3
ECT2mNG_9	260	1.277622	0.9024955	1.415655	ECT2mNG	1	Supp_3
ECT2mNG_9	270	1.255604	0.8661036	1.449716	ECT2mNG	1	Supp_3
ECT2mNG_9	280	1.157821	0.8821409	1.312512	ECT2mNG	1	Supp_3
ECT2mNG_9	290	1.128432	0.8743454	1.290602	ECT2mNG	1	Supp_3
ECT2mNG_9	300	1.139331	0.8765426	1.299801	ECT2mNG	1	Supp_3
ECT2mNG_9	310	1.098306	0.8845761	1.241619	ECT2mNG	1	Supp_3
ECT2mNG_9	320	1.145544	0.8840261	1.295826	ECT2mNG	1	Supp_3
ECT2mNG_9	330	1.113844	0.8955702	1.243726	ECT2mNG	1	Supp_3
ECT2mNG_9	340	1.166051	0.899993	1.295622	ECT2mNG	1	Supp_3
mCherryPH_1	0	3.145129	2.214167	1.420457	mCherryPH	1	Supp_3
mCherryPH_1	10	3.215144	2.232131	1.440392	mCherryPH	1	Supp_3
mCherryPH_1	20	3.348242	2.18025	1.535715	mCherryPH	1	Supp_3
mCherryPH_1	30	3.356087	2.199942	1.525535	mCherryPH	1	Supp_3
mCherryPH_1	40	3.340592	2.195303	1.5217	mCherryPH	1	Supp_3
mCherryPH_1	50	3.171821	2.289579	1.38533	mCherryPH	1	Supp_3
mCherryPH_1	60	3.35627	2.386059	1.406617	mCherryPH	1	Supp_3
mCherryPH_1	70	3.413782	2.230884	1.530237	mCherryPH	1	Supp_3
mCherryPH_1	80	3.136039	2.214301	1.416266	mCherryPH	1	Supp_3
mCherryPH_1	90	3.071261	2.251515	1.364086	mCherryPH	1	Supp_3
mCherryPH_1	100	3.173035	2.279658	1.39189	mCherryPH	1	Supp_3
mCherryPH_1	110	3.201834	2.237417	1.431041	mCherryPH	1	Supp_3
mCherryPH_1	120	2.921425	2.353874	1.241114	mCherryPH	1	Supp_3
mCherryPH_1	130	3.173069	2.165339	1.465392	mCherryPH	1	Supp_3
mCherryPH_1	140	3.122525	2.178764	1.433164	mCherryPH	1	Supp_3
mCherryPH_1	150	3.018738	2.162561	1.395909	mCherryPH	1	Supp_3
mCherryPH_1	160	3.208784	2.160234	1.485387	mCherryPH	1	Supp_3
mCherryPH_1	170	3.247427	2.258123	1.438109	mCherryPH	1	Supp_3
mCherryPH_1	180	2.709742	2.127315	1.273785	mCherryPH	1	Supp_3
mCherryPH_1	190	2.625542	2.13075	1.232215	mCherryPH	1	Supp_3
mCherryPH_1	200	2.999467	2.174836	1.379169	mCherryPH	1	Supp_3
mCherryPH_1	210	3.075899	2.333366	1.318224	mCherryPH	1	Supp_3
mCherryPH_1	220	3.091206	2.282078	1.354558	mCherryPH	1	Supp_3
mCherryPH_1	230	3.07962	2.346652	1.312346	mCherryPH	1	Supp_3
mCherryPH_1	240	2.748293	2.085401	1.317873	mCherryPH	1	Supp_3
mCherryPH_1	250	2.962172	2.210181	1.340239	mCherryPH	1	Supp_3
mCherryPH_1	260	2.597725	2.086605	1.244953	mCherryPH	1	Supp_3
mCherryPH_1	270	2.539922	1.901617	1.335664	mCherryPH	1	Supp_3
mCherryPH_1	280	2.558067	2.036418	1.25616	mCherryPH	1	Supp_3
mCherryPH_1	290	2.688466	2.186184	1.229753	mCherryPH	1	Supp_3
mCherryPH_1	300	2.37427	1.933506	1.227961	mCherryPH	1	Supp_3
mCherryPH_1	310	2.798761	2.099541	1.333035	mCherryPH	1	Supp_3
mCherryPH_1	320	2.6403	2.005205	1.316723	mCherryPH	1	Supp_3
mCherryPH_1	330	2.343195	1.983414	1.181395	mCherryPH	1	Supp_3
mCherryPH_1	340	2.463215	2.107207	1.168948	mCherryPH	1	Supp_3
mCherryPH_10	0	3.262103	2.241774	1.455143	mCherryPH	1	Supp_3
mCherryPH_10	10	2.997809	2.175367	1.37807	mCherryPH	1	Supp_3
mCherryPH_10	20	3.348602	2.256301	1.484111	mCherryPH	1	Supp_3
mCherryPH_10	30	3.351617	2.231559	1.501917	mCherryPH	1	Supp_3
mCherryPH_10	40	3.361385	2.300516	1.461144	mCherryPH	1	Supp_3
mCherryPH_10	50	3.255377	2.238119	1.454514	mCherryPH	1	Supp_3
mCherryPH_10	60	3.228063	2.306831	1.39935	mCherryPH	1	Supp_3
mCherryPH_10	70	3.253619	2.234735	1.45593	mCherryPH	1	Supp_3
mCherryPH_10	80	3.013632	2.186624	1.378212	mCherryPH	1	Supp_3
mCherryPH_10	90	2.963524	2.239464	1.323318	mCherryPH	1	Supp_3
mCherryPH_10	100	2.927149	2.222877	1.316829	mCherryPH	1	Supp_3
mCherryPH_10	110	2.922094	2.218362	1.31723	mCherryPH	1	Supp_3
mCherryPH_10	120	2.820786	2.029159	1.390125	mCherryPH	1	Supp_3
mCherryPH_10	130	2.815048	2.026512	1.38911	mCherryPH	1	Supp_3
mCherryPH_10	140	2.52005	1.945396	1.295392	mCherryPH	1	Supp_3
mCherryPH_10	150	2.427141	1.932396	1.256027	mCherryPH	1	Supp_3
mCherryPH_10	160	2.117324	1.758006	1.204389	mCherryPH	1	Supp_3
mCherryPH_10	170	2.249972	1.91276	1.176296	mCherryPH	1	Supp_3
mCherryPH_10	180	2.290317	1.465721	1.562588	mCherryPH	1	Supp_3
mCherryPH_10	190	2.161495	2.081693	1.038335	mCherryPH	1	Supp_3
mCherryPH_10	200	1.940055	1.990334	0.9747387	mCherryPH	1	Supp_3
mCherryPH_10	210	2.117957	1.609567	1.315855	mCherryPH	1	Supp_3
mCherryPH_10	220	2.050032	1.67052	1.227182	mCherryPH	1	Supp_3
mCherryPH_10	230	1.94678	1.788934	1.088235	mCherryPH	1	Supp_3
mCherryPH_10	240	1.899685	1.7961	1.057672	mCherryPH	1	Supp_3
mCherryPH_10	250	1.918353	1.868772	1.026531	mCherryPH	1	Supp_3
mCherryPH_10	260	1.811266	1.838545	0.9851629	mCherryPH	1	Supp_3
mCherryPH_10	270	1.585705	1.8429	0.86044	mCherryPH	1	Supp_3
mCherryPH_10	280	1.69221	1.83607	0.9216478	mCherryPH	1	Supp_3
mCherryPH_10	290	1.621499	1.845618	0.878567	mCherryPH	1	Supp_3
mCherryPH_10	300	1.927274	1.925953	1.000686	mCherryPH	1	Supp_3
mCherryPH_10	310	2.145029	1.82233	1.177081	mCherryPH	1	Supp_3
mCherryPH_10	320	2.12841	1.975706	1.077291	mCherryPH	1	Supp_3
mCherryPH_10	330	2.174909	1.868463	1.16401	mCherryPH	1	Supp_3
mCherryPH_10	340	1.848249	1.790793	1.032084	mCherryPH	1	Supp_3
mCherryPH_2	0	2.716485	2.17672	1.247972	mCherryPH	1	Supp_3
mCherryPH_2	10	2.659405	2.269012	1.172054	mCherryPH	1	Supp_3
mCherryPH_2	20	2.500577	2.153463	1.161189	mCherryPH	1	Supp_3
mCherryPH_2	30	2.499241	2.21055	1.130597	mCherryPH	1	Supp_3
mCherryPH_2	40	2.519621	2.152433	1.170592	mCherryPH	1	Supp_3
mCherryPH_2	50	2.507405	2.169853	1.155564	mCherryPH	1	Supp_3
mCherryPH_2	60	2.571972	2.278477	1.128812	mCherryPH	1	Supp_3
mCherryPH_2	70	2.617625	2.17468	1.203683	mCherryPH	1	Supp_3
mCherryPH_2	80	2.565463	2.13326	1.202602	mCherryPH	1	Supp_3
mCherryPH_2	90	2.686536	2.12948	1.261592	mCherryPH	1	Supp_3
mCherryPH_2	100	2.736077	2.015205	1.357717	mCherryPH	1	Supp_3
mCherryPH_2	110	2.712225	2.20273	1.231301	mCherryPH	1	Supp_3
mCherryPH_2	120	2.556407	2.05798	1.242192	mCherryPH	1	Supp_3
mCherryPH_2	130	2.523909	2.091117	1.206967	mCherryPH	1	Supp_3
mCherryPH_2	140	2.509554	2.133014	1.17653	mCherryPH	1	Supp_3
mCherryPH_2	150	2.388793	1.993219	1.19846	mCherryPH	1	Supp_3
mCherryPH_2	160	2.244022	1.946609	1.152785	mCherryPH	1	Supp_3
mCherryPH_2	170	2.250051	1.968973	1.142753	mCherryPH	1	Supp_3
mCherryPH_2	180	2.15172	1.865724	1.153289	mCherryPH	1	Supp_3
mCherryPH_2	190	2.354725	1.938959	1.214428	mCherryPH	1	Supp_3
mCherryPH_2	200	2.043264	1.852684	1.102867	mCherryPH	1	Supp_3
mCherryPH_2	210	2.013417	1.802595	1.116955	mCherryPH	1	Supp_3
mCherryPH_2	220	2.113547	1.869913	1.130291	mCherryPH	1	Supp_3
mCherryPH_2	230	2.136659	2.006531	1.064852	mCherryPH	1	Supp_3
mCherryPH_2	240	2.209798	1.90214	1.161743	mCherryPH	1	Supp_3
mCherryPH_2	250	2.406018	2.121339	1.134198	mCherryPH	1	Supp_3
mCherryPH_2	260	2.215866	1.869251	1.18543	mCherryPH	1	Supp_3
mCherryPH_2	270	1.908395	1.961306	0.9730223	mCherryPH	1	Supp_3
mCherryPH_2	280	1.794549	1.95368	0.9185479	mCherryPH	1	Supp_3
mCherryPH_2	290	1.880212	1.919882	0.9793371	mCherryPH	1	Supp_3
mCherryPH_2	300	1.94164	1.776974	1.092667	mCherryPH	1	Supp_3
mCherryPH_2	310	1.735475	1.842541	0.9418924	mCherryPH	1	Supp_3
mCherryPH_2	320	2.128611	1.75358	1.213866	mCherryPH	1	Supp_3
mCherryPH_2	330	1.935992	1.759271	1.100452	mCherryPH	1	Supp_3
mCherryPH_2	340	2.216216	1.74532	1.269805	mCherryPH	1	Supp_3
mCherryPH_3	0	2.621889	2.282698	1.148592	mCherryPH	1	Supp_3
mCherryPH_3	10	2.539292	2.286399	1.110608	mCherryPH	1	Supp_3
mCherryPH_3	20	2.651268	2.291531	1.156985	mCherryPH	1	Supp_3
mCherryPH_3	30	2.571514	2.247958	1.143933	mCherryPH	1	Supp_3
mCherryPH_3	40	2.596137	2.330386	1.114038	mCherryPH	1	Supp_3
mCherryPH_3	50	2.594793	2.272592	1.141777	mCherryPH	1	Supp_3
mCherryPH_3	60	2.648634	2.209592	1.198698	mCherryPH	1	Supp_3
mCherryPH_3	70	2.576526	2.250042	1.145102	mCherryPH	1	Supp_3
mCherryPH_3	80	2.613312	2.285951	1.143206	mCherryPH	1	Supp_3
mCherryPH_3	90	2.458716	2.124389	1.157375	mCherryPH	1	Supp_3
mCherryPH_3	100	2.429846	2.203772	1.102585	mCherryPH	1	Supp_3
mCherryPH_3	110	2.492782	2.244509	1.110614	mCherryPH	1	Supp_3
mCherryPH_3	120	2.432338	2.145631	1.133623	mCherryPH	1	Supp_3
mCherryPH_3	130	2.471186	2.137872	1.155909	mCherryPH	1	Supp_3
mCherryPH_3	140	2.433431	2.079618	1.170134	mCherryPH	1	Supp_3
mCherryPH_3	150	2.572608	2.008116	1.281105	mCherryPH	1	Supp_3
mCherryPH_3	160	2.546962	2.046089	1.244795	mCherryPH	1	Supp_3
mCherryPH_3	170	2.464096	2.098993	1.173942	mCherryPH	1	Supp_3
mCherryPH_3	180	2.447359	2.104078	1.16315	mCherryPH	1	Supp_3
mCherryPH_3	190	2.36409	2.079349	1.136937	mCherryPH	1	Supp_3
mCherryPH_3	200	2.361002	2.193906	1.076164	mCherryPH	1	Supp_3
mCherryPH_3	210	2.56951	2.189759	1.173421	mCherryPH	1	Supp_3
mCherryPH_3	220	2.580074	2.110187	1.222676	mCherryPH	1	Supp_3
mCherryPH_3	230	2.367883	2.233891	1.059982	mCherryPH	1	Supp_3
mCherryPH_3	240	2.316991	2.060569	1.124442	mCherryPH	1	Supp_3
mCherryPH_3	250	2.405493	2.080152	1.156403	mCherryPH	1	Supp_3
mCherryPH_3	260	2.322609	2.068858	1.122653	mCherryPH	1	Supp_3
mCherryPH_3	270	2.460667	2.06787	1.189953	mCherryPH	1	Supp_3
mCherryPH_3	280	2.554665	2.078106	1.229324	mCherryPH	1	Supp_3
mCherryPH_3	290	2.495685	2.15146	1.159996	mCherryPH	1	Supp_3
mCherryPH_3	300	2.535166	2.155276	1.176261	mCherryPH	1	Supp_3
mCherryPH_3	310	2.040089	2.013903	1.013003	mCherryPH	1	Supp_3
mCherryPH_3	320	1.949292	2.006867	0.9713108	mCherryPH	1	Supp_3
mCherryPH_3	330	2.118029	1.909733	1.109071	mCherryPH	1	Supp_3
mCherryPH_3	340	2.139055	1.92531	1.111019	mCherryPH	1	Supp_3
mCherryPH_4	0	2.548815	2.201345	1.157845	mCherryPH	1	Supp_3
mCherryPH_4	10	2.579961	2.132462	1.209851	mCherryPH	1	Supp_3
mCherryPH_4	20	2.656054	2.280872	1.164491	mCherryPH	1	Supp_3
mCherryPH_4	30	2.774336	2.37533	1.167979	mCherryPH	1	Supp_3
mCherryPH_4	40	2.512787	2.342903	1.07251	mCherryPH	1	Supp_3
mCherryPH_4	50	2.831063	2.350499	1.204452	mCherryPH	1	Supp_3
mCherryPH_4	60	2.784906	2.219464	1.254765	mCherryPH	1	Supp_3
mCherryPH_4	70	2.639633	2.359706	1.118628	mCherryPH	1	Supp_3
mCherryPH_4	80	2.692536	2.113615	1.273901	mCherryPH	1	Supp_3
mCherryPH_4	90	2.385907	2.053711	1.161754	mCherryPH	1	Supp_3
mCherryPH_4	100	2.313409	2.211839	1.045921	mCherryPH	1	Supp_3
mCherryPH_4	110	2.250328	1.924503	1.169303	mCherryPH	1	Supp_3
mCherryPH_4	120	2.132732	2.070815	1.0299	mCherryPH	1	Supp_3
mCherryPH_4	130	2.232908	2.041078	1.093985	mCherryPH	1	Supp_3
mCherryPH_4	140	2.277795	2.091592	1.089025	mCherryPH	1	Supp_3
mCherryPH_4	150	2.246893	2.003563	1.121448	mCherryPH	1	Supp_3
mCherryPH_4	160	2.354359	1.848105	1.273931	mCherryPH	1	Supp_3
mCherryPH_4	170	2.172577	2.016966	1.077151	mCherryPH	1	Supp_3
mCherryPH_4	180	2.101577	2.064924	1.01775	mCherryPH	1	Supp_3
mCherryPH_4	190	2.17402	2.070676	1.049908	mCherryPH	1	Supp_3
mCherryPH_4	200	1.979442	2.008769	0.9854008	mCherryPH	1	Supp_3
mCherryPH_4	210	2.196452	2.232002	0.9840726	mCherryPH	1	Supp_3
mCherryPH_4	220	2.015373	1.788348	1.126947	mCherryPH	1	Supp_3
mCherryPH_4	230	1.871184	1.958491	0.955421	mCherryPH	1	Supp_3
mCherryPH_4	240	2.115593	2.182983	0.9691293	mCherryPH	1	Supp_3
mCherryPH_4	250	1.922878	2.080361	0.9242999	mCherryPH	1	Supp_3
mCherryPH_4	260	1.844657	1.989549	0.9271734	mCherryPH	1	Supp_3
mCherryPH_4	270	2.058001	1.978347	1.040263	mCherryPH	1	Supp_3
mCherryPH_4	280	1.664683	1.848037	0.9007843	mCherryPH	1	Supp_3
mCherryPH_4	290	2.065698	1.635396	1.263118	mCherryPH	1	Supp_3
mCherryPH_4	300	1.722043	1.752297	0.9827344	mCherryPH	1	Supp_3
mCherryPH_4	310	1.691918	1.468022	1.152516	mCherryPH	1	Supp_3
mCherryPH_4	320	1.720356	1.707609	1.007465	mCherryPH	1	Supp_3
mCherryPH_4	330	1.977858	1.602743	1.234046	mCherryPH	1	Supp_3
mCherryPH_4	340	1.986103	1.624999	1.222218	mCherryPH	1	Supp_3
mCherryPH_5	0	2.771456	2.531937	1.094599	mCherryPH	1	Supp_3
mCherryPH_5	10	2.599591	2.467703	1.053445	mCherryPH	1	Supp_3
mCherryPH_5	20	2.768281	2.641982	1.047805	mCherryPH	1	Supp_3
mCherryPH_5	30	2.684154	2.613376	1.027083	mCherryPH	1	Supp_3
mCherryPH_5	40	2.561017	2.68386	0.9542291	mCherryPH	1	Supp_3
mCherryPH_5	50	2.280528	2.486823	0.917045	mCherryPH	1	Supp_3
mCherryPH_5	60	2.62791	2.545122	1.032528	mCherryPH	1	Supp_3
mCherryPH_5	70	2.667873	2.613227	1.020911	mCherryPH	1	Supp_3
mCherryPH_5	80	2.5524	2.606397	0.9792832	mCherryPH	1	Supp_3
mCherryPH_5	90	2.656092	2.722175	0.9757239	mCherryPH	1	Supp_3
mCherryPH_5	100	2.68329	2.695193	0.9955836	mCherryPH	1	Supp_3
mCherryPH_5	110	2.659188	2.78953	0.9532744	mCherryPH	1	Supp_3
mCherryPH_5	120	2.527067	2.745964	0.9202841	mCherryPH	1	Supp_3
mCherryPH_5	130	2.555718	2.79041	0.9158933	mCherryPH	1	Supp_3
mCherryPH_5	140	2.453874	2.645768	0.9274714	mCherryPH	1	Supp_3
mCherryPH_5	150	2.174644	2.592336	0.8388744	mCherryPH	1	Supp_3
mCherryPH_5	160	2.399258	2.733638	0.8776794	mCherryPH	1	Supp_3
mCherryPH_5	170	2.364225	2.944975	0.8027996	mCherryPH	1	Supp_3
mCherryPH_5	180	2.118919	2.38972	0.8866811	mCherryPH	1	Supp_3
mCherryPH_5	190	2.216274	2.199671	1.007548	mCherryPH	1	Supp_3
mCherryPH_5	200	2.160411	2.0676	1.044888	mCherryPH	1	Supp_3
mCherryPH_5	210	2.120617	2.380844	0.8906994	mCherryPH	1	Supp_3
mCherryPH_5	220	1.888489	2.449466	0.77098	mCherryPH	1	Supp_3
mCherryPH_5	230	1.73797	2.002207	0.8680272	mCherryPH	1	Supp_3
mCherryPH_5	240	1.963283	2.341031	0.8386403	mCherryPH	1	Supp_3
mCherryPH_5	250	1.662405	2.225823	0.746872	mCherryPH	1	Supp_3
mCherryPH_5	260	1.726259	2.141614	0.8060551	mCherryPH	1	Supp_3
mCherryPH_5	270	1.697326	2.125637	0.7985023	mCherryPH	1	Supp_3
mCherryPH_5	280	1.742469	2.341792	0.744075	mCherryPH	1	Supp_3
mCherryPH_5	290	1.78456	2.32361	0.7680117	mCherryPH	1	Supp_3
mCherryPH_5	300	1.740937	2.219228	0.7844787	mCherryPH	1	Supp_3
mCherryPH_5	310	1.849974	2.140176	0.8644031	mCherryPH	1	Supp_3
mCherryPH_5	320	1.898285	2.207215	0.8600363	mCherryPH	1	Supp_3
mCherryPH_5	330	1.813338	2.324901	0.7799636	mCherryPH	1	Supp_3
mCherryPH_5	340	1.845653	2.300001	0.8024574	mCherryPH	1	Supp_3
mCherryPH_6	0	2.855965	1.905663	1.498673	mCherryPH	1	Supp_3
mCherryPH_6	10	2.885785	1.729373	1.668688	mCherryPH	1	Supp_3
mCherryPH_6	20	2.759355	1.936343	1.425034	mCherryPH	1	Supp_3
mCherryPH_6	30	2.713484	1.842718	1.472545	mCherryPH	1	Supp_3
mCherryPH_6	40	2.978009	1.777856	1.675056	mCherryPH	1	Supp_3
mCherryPH_6	50	2.704974	1.643809	1.645552	mCherryPH	1	Supp_3
mCherryPH_6	60	2.866827	1.625628	1.763519	mCherryPH	1	Supp_3
mCherryPH_6	70	2.702931	2.00148	1.350466	mCherryPH	1	Supp_3
mCherryPH_6	80	2.75799	1.889569	1.459586	mCherryPH	1	Supp_3
mCherryPH_6	90	2.829295	1.726239	1.638994	mCherryPH	1	Supp_3
mCherryPH_6	100	2.741371	2.05907	1.331364	mCherryPH	1	Supp_3
mCherryPH_6	110	2.655389	2.034651	1.305083	mCherryPH	1	Supp_3
mCherryPH_6	120	2.544083	2.074883	1.226133	mCherryPH	1	Supp_3
mCherryPH_6	130	2.706475	1.91403	1.414019	mCherryPH	1	Supp_3
mCherryPH_6	140	2.479606	2.057591	1.205102	mCherryPH	1	Supp_3
mCherryPH_6	150	2.331892	2.121277	1.099287	mCherryPH	1	Supp_3
mCherryPH_6	160	2.095384	1.912111	1.095848	mCherryPH	1	Supp_3
mCherryPH_6	170	2.370027	1.871785	1.266185	mCherryPH	1	Supp_3
mCherryPH_6	180	2.690139	1.648597	1.631775	mCherryPH	1	Supp_3
mCherryPH_6	190	2.911809	2.064638	1.410324	mCherryPH	1	Supp_3
mCherryPH_6	200	2.653003	1.847159	1.436261	mCherryPH	1	Supp_3
mCherryPH_6	210	2.515128	2.129826	1.180907	mCherryPH	1	Supp_3
mCherryPH_6	220	2.248451	1.911755	1.176119	mCherryPH	1	Supp_3
mCherryPH_6	230	2.403512	1.943172	1.236901	mCherryPH	1	Supp_3
mCherryPH_6	240	2.116015	2.082505	1.016091	mCherryPH	1	Supp_3
mCherryPH_6	250	2.423873	1.805747	1.34231	mCherryPH	1	Supp_3
mCherryPH_6	260	2.202419	1.789644	1.230647	mCherryPH	1	Supp_3
mCherryPH_6	270	1.89906	1.969925	0.9640265	mCherryPH	1	Supp_3
mCherryPH_6	280	1.816913	1.760582	1.031995	mCherryPH	1	Supp_3
mCherryPH_6	290	1.830299	2.027999	0.9025148	mCherryPH	1	Supp_3
mCherryPH_6	300	2.038008	1.850458	1.101353	mCherryPH	1	Supp_3
mCherryPH_6	310	2.099711	1.923736	1.091475	mCherryPH	1	Supp_3
mCherryPH_6	320	2.106124	1.997519	1.05437	mCherryPH	1	Supp_3
mCherryPH_6	330	1.878734	1.801827	1.042683	mCherryPH	1	Supp_3
mCherryPH_6	340	2.14118	2.102725	1.018288	mCherryPH	1	Supp_3
mCherryPH_7	0	2.382018	1.835361	1.297847	mCherryPH	1	Supp_3
mCherryPH_7	10	2.297991	1.912389	1.201634	mCherryPH	1	Supp_3
mCherryPH_7	20	2.202499	2.082226	1.057762	mCherryPH	1	Supp_3
mCherryPH_7	30	2.257687	1.865233	1.210405	mCherryPH	1	Supp_3
mCherryPH_7	40	2.189322	1.800778	1.215764	mCherryPH	1	Supp_3
mCherryPH_7	50	2.203553	1.638767	1.344641	mCherryPH	1	Supp_3
mCherryPH_7	60	2.288496	1.73645	1.317916	mCherryPH	1	Supp_3
mCherryPH_7	70	2.077921	1.754557	1.1843	mCherryPH	1	Supp_3
mCherryPH_7	80	2.060786	1.910639	1.078585	mCherryPH	1	Supp_3
mCherryPH_7	90	2.011022	1.80076	1.116763	mCherryPH	1	Supp_3
mCherryPH_7	100	1.882928	1.761197	1.069118	mCherryPH	1	Supp_3
mCherryPH_7	110	1.99382	1.521168	1.310716	mCherryPH	1	Supp_3
mCherryPH_7	120	1.943587	1.570093	1.23788	mCherryPH	1	Supp_3
mCherryPH_7	130	1.893203	1.719599	1.100956	mCherryPH	1	Supp_3
mCherryPH_7	140	1.924115	1.7013	1.130967	mCherryPH	1	Supp_3
mCherryPH_7	150	1.757619	1.804766	0.9738762	mCherryPH	1	Supp_3
mCherryPH_7	160	1.874366	1.842183	1.01747	mCherryPH	1	Supp_3
mCherryPH_7	170	1.711316	1.595456	1.072619	mCherryPH	1	Supp_3
mCherryPH_7	180	1.826499	1.789376	1.020746	mCherryPH	1	Supp_3
mCherryPH_7	190	1.741611	1.725728	1.009203	mCherryPH	1	Supp_3
mCherryPH_7	200	1.782689	1.800864	0.9899076	mCherryPH	1	Supp_3
mCherryPH_7	210	1.684323	1.828572	0.921114	mCherryPH	1	Supp_3
mCherryPH_7	220	1.769742	1.677753	1.054829	mCherryPH	1	Supp_3
mCherryPH_7	230	1.575613	1.726124	0.912804	mCherryPH	1	Supp_3
mCherryPH_7	240	1.486083	1.67954	0.8848151	mCherryPH	1	Supp_3
mCherryPH_7	250	1.482065	1.560896	0.9494966	mCherryPH	1	Supp_3
mCherryPH_7	260	1.445229	1.734882	0.8330416	mCherryPH	1	Supp_3
mCherryPH_7	270	1.508894	1.608737	0.9379368	mCherryPH	1	Supp_3
mCherryPH_7	280	1.409712	1.606603	0.8774488	mCherryPH	1	Supp_3
mCherryPH_7	290	1.577198	1.7051	0.9249888	mCherryPH	1	Supp_3
mCherryPH_7	300	1.624853	1.64981	0.9848729	mCherryPH	1	Supp_3
mCherryPH_7	310	1.579405	1.730307	0.9127887	mCherryPH	1	Supp_3
mCherryPH_7	320	1.62209	1.654179	0.9806013	mCherryPH	1	Supp_3
mCherryPH_7	330	1.468208	1.552678	0.9455974	mCherryPH	1	Supp_3
mCherryPH_7	340	1.486786	1.610765	0.9230306	mCherryPH	1	Supp_3
mCherryPH_8	0	2.929176	2.624331	1.116161	mCherryPH	1	Supp_3
mCherryPH_8	10	2.707432	2.592515	1.044326	mCherryPH	1	Supp_3
mCherryPH_8	20	2.704655	2.532793	1.067855	mCherryPH	1	Supp_3
mCherryPH_8	30	2.806411	2.562272	1.095282	mCherryPH	1	Supp_3
mCherryPH_8	40	2.469861	1.981043	1.246748	mCherryPH	1	Supp_3
mCherryPH_8	50	2.528186	2.196793	1.150853	mCherryPH	1	Supp_3
mCherryPH_8	60	2.622245	2.445574	1.072241	mCherryPH	1	Supp_3
mCherryPH_8	70	2.484644	2.249635	1.104465	mCherryPH	1	Supp_3
mCherryPH_8	80	2.836586	2.579557	1.099641	mCherryPH	1	Supp_3
mCherryPH_8	90	2.622568	2.124424	1.234484	mCherryPH	1	Supp_3
mCherryPH_8	100	2.814649	2.434162	1.156311	mCherryPH	1	Supp_3
mCherryPH_8	110	2.633549	2.133708	1.234259	mCherryPH	1	Supp_3
mCherryPH_8	120	2.551814	1.876084	1.360181	mCherryPH	1	Supp_3
mCherryPH_8	130	2.538	2.215857	1.145381	mCherryPH	1	Supp_3
mCherryPH_8	140	2.565763	2.382915	1.076733	mCherryPH	1	Supp_3
mCherryPH_8	150	2.622146	2.149869	1.219677	mCherryPH	1	Supp_3
mCherryPH_8	160	2.450131	1.964353	1.247297	mCherryPH	1	Supp_3
mCherryPH_8	170	2.299198	1.875799	1.225717	mCherryPH	1	Supp_3
mCherryPH_8	180	2.472565	2.006975	1.231986	mCherryPH	1	Supp_3
mCherryPH_8	190	2.16633	2.394881	0.9045666	mCherryPH	1	Supp_3
mCherryPH_8	200	1.981165	2.362689	0.8385214	mCherryPH	1	Supp_3
mCherryPH_8	210	2.413719	2.048771	1.17813	mCherryPH	1	Supp_3
mCherryPH_8	220	2.497041	2.380096	1.049135	mCherryPH	1	Supp_3
mCherryPH_8	230	2.438607	2.114311	1.153381	mCherryPH	1	Supp_3
mCherryPH_8	240	2.048664	2.248707	0.9110408	mCherryPH	1	Supp_3
mCherryPH_8	250	2.015625	2.305881	0.8741234	mCherryPH	1	Supp_3
mCherryPH_8	260	2.031767	2.214816	0.9173524	mCherryPH	1	Supp_3
mCherryPH_8	270	2.202843	2.229621	0.98799	mCherryPH	1	Supp_3
mCherryPH_8	280	1.986281	2.304542	0.8618984	mCherryPH	1	Supp_3
mCherryPH_8	290	1.902158	2.335523	0.8144463	mCherryPH	1	Supp_3
mCherryPH_8	300	2.053366	2.281539	0.8999916	mCherryPH	1	Supp_3
mCherryPH_8	310	1.873948	2.098599	0.8929517	mCherryPH	1	Supp_3
mCherryPH_8	320	1.640926	2.367025	0.6932441	mCherryPH	1	Supp_3
mCherryPH_8	330	1.652995	2.280069	0.724976	mCherryPH	1	Supp_3
mCherryPH_8	340	1.719841	2.151718	0.7992875	mCherryPH	1	Supp_3
mCherryPH_9	0	2.994762	2.03857	1.46905	mCherryPH	1	Supp_3
mCherryPH_9	10	3.001015	2.019375	1.486111	mCherryPH	1	Supp_3
mCherryPH_9	20	2.778756	2.057571	1.350503	mCherryPH	1	Supp_3
mCherryPH_9	30	2.680957	2.190037	1.224161	mCherryPH	1	Supp_3
mCherryPH_9	40	2.956983	2.183452	1.35427	mCherryPH	1	Supp_3
mCherryPH_9	50	2.670605	2.181032	1.224468	mCherryPH	1	Supp_3
mCherryPH_9	60	2.805711	2.16272	1.297307	mCherryPH	1	Supp_3
mCherryPH_9	70	2.857486	2.074343	1.377538	mCherryPH	1	Supp_3
mCherryPH_9	80	2.906607	1.979044	1.468693	mCherryPH	1	Supp_3
mCherryPH_9	90	2.754302	2.073404	1.328396	mCherryPH	1	Supp_3
mCherryPH_9	100	2.631099	2.117513	1.242542	mCherryPH	1	Supp_3
mCherryPH_9	110	2.618955	2.080991	1.258513	mCherryPH	1	Supp_3
mCherryPH_9	120	2.694531	2.060206	1.307894	mCherryPH	1	Supp_3
mCherryPH_9	130	2.651646	2.017016	1.314638	mCherryPH	1	Supp_3
mCherryPH_9	140	2.594966	1.999278	1.297951	mCherryPH	1	Supp_3
mCherryPH_9	150	2.663204	1.898199	1.403017	mCherryPH	1	Supp_3
mCherryPH_9	160	2.628307	1.716248	1.531427	mCherryPH	1	Supp_3
mCherryPH_9	170	2.838915	1.893153	1.49957	mCherryPH	1	Supp_3
mCherryPH_9	180	2.732471	1.856063	1.472187	mCherryPH	1	Supp_3
mCherryPH_9	190	2.935314	1.982077	1.480929	mCherryPH	1	Supp_3
mCherryPH_9	200	3.03737	1.797811	1.689482	mCherryPH	1	Supp_3
mCherryPH_9	210	2.744381	1.992531	1.377334	mCherryPH	1	Supp_3
mCherryPH_9	220	2.60398	2.095681	1.242546	mCherryPH	1	Supp_3
mCherryPH_9	230	2.766393	1.942333	1.424263	mCherryPH	1	Supp_3
mCherryPH_9	240	2.59512	1.837207	1.412536	mCherryPH	1	Supp_3
mCherryPH_9	250	2.556016	1.988067	1.285679	mCherryPH	1	Supp_3
mCherryPH_9	260	2.271615	1.837506	1.236249	mCherryPH	1	Supp_3
mCherryPH_9	270	2.275855	1.811345	1.256444	mCherryPH	1	Supp_3
mCherryPH_9	280	2.114223	1.961989	1.077591	mCherryPH	1	Supp_3
mCherryPH_9	290	2.023089	1.918286	1.054634	mCherryPH	1	Supp_3
mCherryPH_9	300	1.99834	1.83462	1.089239	mCherryPH	1	Supp_3
mCherryPH_9	310	2.132675	1.863415	1.144499	mCherryPH	1	Supp_3
mCherryPH_9	320	2.126163	1.84127	1.154726	mCherryPH	1	Supp_3
mCherryPH_9	330	1.935527	1.713164	1.129797	mCherryPH	1	Supp_3
mCherryPH_9	340	2.069009	1.870475	1.106141	mCherryPH	1	Supp_3
