# Supplementary material for: Aurora A and cortical flows promote polarization and cytokinesis by inducing asymmetric ECT-2 accumulation
Source: eLife. 2022 Dec 19;11:e83992. doi: 10.7554/eLife.83992 (PMC9799973; doi:10.7554/eLife.83992)
Supplement: Figure 2—source data 1. [file elife-83992-fig2-data1.zip › Figure 2source data.csv]

Embryo	Time	AntRatio	PostRatio	AntPostRatio	Treatment	Figure	Figure_Panel
L4440-DMSO_1	0	1.4971847836071	1.12625763265721	1.32934484987662	L4440-DMSO	2	B
L4440-DMSO_1	10	1.41496594775469	1.12796992481203	1.25443588222486	L4440-DMSO	2	B
L4440-DMSO_1	20	1.37198639971306	1.13524940711232	1.20853302465307	L4440-DMSO	2	B
L4440-DMSO_1	30	1.43075340518702	1.10482075231967	1.29500953180236	L4440-DMSO	2	B
L4440-DMSO_1	40	1.34241996018903	1.14501409424551	1.1724047476233	L4440-DMSO	2	B
L4440-DMSO_1	50	1.29250306878628	1.12276421272771	1.15117943209661	L4440-DMSO	2	B
L4440-DMSO_1	60	1.38219217469152	1.15811856551741	1.19348071591789	L4440-DMSO	2	B
L4440-DMSO_1	70	1.39103995467137	1.14479498799958	1.21509961980362	L4440-DMSO	2	B
L4440-DMSO_1	80	1.39143767887055	1.16713660129272	1.19218065591414	L4440-DMSO	2	B
L4440-DMSO_1	90	1.44141925906803	1.23030859144117	1.17159163895585	L4440-DMSO	2	B
L4440-DMSO_1	100	1.4894149301027	1.22260763034699	1.21822806690646	L4440-DMSO	2	B
L4440-DMSO_1	110	1.44479632836336	1.27676965805455	1.13160296318823	L4440-DMSO	2	B
L4440-DMSO_1	120	1.54240390748528	1.39080437441225	1.10900133466801	L4440-DMSO	2	B
L4440-DMSO_1	130	1.52158942911804	1.3278075490574	1.14594123990198	L4440-DMSO	2	B
L4440-DMSO_1	140	1.50637306409612	1.3504759390694	1.11543865426744	L4440-DMSO	2	B
L4440-DMSO_1	150	1.55943248990796	1.25231776853411	1.24523705491565	L4440-DMSO	2	B
L4440-DMSO_1	160	1.58927491915989	1.19991649256252	1.3244879364612	L4440-DMSO	2	B
L4440-DMSO_1	170	1.48456278324531	1.12628940336274	1.31810063986475	L4440-DMSO	2	B
L4440-DMSO_1	180	1.49409712760255	1.06148257467744	1.40755690507362	L4440-DMSO	2	B
L4440-DMSO_1	190	1.48920866139609	1.0070746555818	1.47874703542783	L4440-DMSO	2	B
L4440-DMSO_1	200	1.29631274340045	0.975072840048603	1.32945221131976	L4440-DMSO	2	B
L4440-DMSO_1	210	1.25200932170965	0.982637526445576	1.2741313943489	L4440-DMSO	2	B
L4440-DMSO_1	220	1.19247918169701	0.954795974056983	1.24893612258345	L4440-DMSO	2	B
L4440-DMSO_1	230	1.21263710580015	0.948994062145562	1.27781316466672	L4440-DMSO	2	B
L4440-DMSO_1	240	1.08180558401162	0.934611021631077	1.1574928595681	L4440-DMSO	2	B
L4440-DMSO_1	250	1.12335871528133	0.934297573168758	1.20235645210054	L4440-DMSO	2	B
L4440-DMSO_1	260	1.14513256915922	0.918317176563168	1.24699025389562	L4440-DMSO	2	B
L4440-DMSO_1	270	0.992616618539209	0.940002019331888	1.05597285763781	L4440-DMSO	2	B
L4440-DMSO_1	280	1.06084800420449	0.939157397584286	1.12957424062593	L4440-DMSO	2	B
L4440-DMSO_1	290	1.07077377915984	0.933731059044615	1.14676894249983	L4440-DMSO	2	B
L4440-DMSO_1	300	1.04932709192277	0.944009722391023	1.11156386108502	L4440-DMSO	2	B
L4440-DMSO_1	310	1.0381627119634	0.940566757056161	1.10376292185012	L4440-DMSO	2	B
L4440-DMSO_1	320	1.02109001523964	0.96591251553251	1.05712473833793	L4440-DMSO	2	B
L4440-DMSO_1	330	1.21996461553989	0.980634150291241	1.24405683320081	L4440-DMSO	2	B
L4440-DMSO_1	340	1.08376959294473	0.974616374425991	1.11199608521151	L4440-DMSO	2	B
L4440-DMSO_10	0	1.60895439007688	1.25571896139517	1.28130134173434	L4440-DMSO	2	B
L4440-DMSO_10	10	1.64935540953804	1.28808002001994	1.28047588962098	L4440-DMSO	2	B
L4440-DMSO_10	20	1.58682810436313	1.23292515869654	1.28704333200625	L4440-DMSO	2	B
L4440-DMSO_10	30	1.62610416372271	1.26966153241216	1.28073830876279	L4440-DMSO	2	B
L4440-DMSO_10	40	1.61829620319836	1.24205630631673	1.30291694101804	L4440-DMSO	2	B
L4440-DMSO_10	50	1.58213573544204	1.21176187222437	1.30564904847006	L4440-DMSO	2	B
L4440-DMSO_10	60	1.64089815209906	1.24539143147462	1.31757623396857	L4440-DMSO	2	B
L4440-DMSO_10	70	1.64485746541324	1.30339501975145	1.26197924688012	L4440-DMSO	2	B
L4440-DMSO_10	80	1.64055268566908	1.33065851335709	1.23288782899691	L4440-DMSO	2	B
L4440-DMSO_10	90	1.62314253968362	1.32017259392227	1.2294926793331	L4440-DMSO	2	B
L4440-DMSO_10	100	1.67899147351981	1.34395474736071	1.24929167207234	L4440-DMSO	2	B
L4440-DMSO_10	110	1.78056821769634	1.3802843070264	1.29000105893567	L4440-DMSO	2	B
L4440-DMSO_10	120	1.70279919411411	1.37542842268264	1.23801367343636	L4440-DMSO	2	B
L4440-DMSO_10	130	1.72580708162559	1.42183145913272	1.2137915999399	L4440-DMSO	2	B
L4440-DMSO_10	140	1.77775502115105	1.49642738348713	1.18799952524815	L4440-DMSO	2	B
L4440-DMSO_10	150	1.77633522391668	1.38998680162258	1.27795114445915	L4440-DMSO	2	B
L4440-DMSO_10	160	1.69904955157964	1.41739947042431	1.19870903512544	L4440-DMSO	2	B
L4440-DMSO_10	170	1.62305906693246	1.27505987877603	1.27292772202235	L4440-DMSO	2	B
L4440-DMSO_10	180	1.70793380187826	1.27747295603077	1.33696278564281	L4440-DMSO	2	B
L4440-DMSO_10	190	1.58834383493659	1.16862804330945	1.35915259267486	L4440-DMSO	2	B
L4440-DMSO_10	200	1.58795353029411	1.09623051705807	1.44855804101829	L4440-DMSO	2	B
L4440-DMSO_10	210	1.51581553843494	1.05265935765465	1.43998676059101	L4440-DMSO	2	B
L4440-DMSO_10	220	1.47622462513953	1.05511549164956	1.39911188568714	L4440-DMSO	2	B
L4440-DMSO_10	230	1.57722649853758	1.01164558731576	1.55907021027245	L4440-DMSO	2	B
L4440-DMSO_10	240	1.66327533652818	0.997576588348951	1.66731592937741	L4440-DMSO	2	B
L4440-DMSO_10	250	1.64229293535307	0.991904301299083	1.65569695907375	L4440-DMSO	2	B
L4440-DMSO_10	260	1.47666520036926	0.990696540082582	1.49053230795191	L4440-DMSO	2	B
L4440-DMSO_10	270	1.46515559767336	0.984552349078015	1.48814392555704	L4440-DMSO	2	B
L4440-DMSO_10	280	1.52543241763843	0.980411231667265	1.55591079372307	L4440-DMSO	2	B
L4440-DMSO_10	290	1.48785480448536	0.984841751538313	1.51075520728213	L4440-DMSO	2	B
L4440-DMSO_10	300	1.30466362441997	0.967680894288006	1.34823745319464	L4440-DMSO	2	B
L4440-DMSO_10	310	1.41653559537022	0.970840109628757	1.45908227453839	L4440-DMSO	2	B
L4440-DMSO_10	320	1.41137039089614	0.980223407725837	1.4398456308757	L4440-DMSO	2	B
L4440-DMSO_10	330	1.4105816949059	0.974229010827818	1.44789539135907	L4440-DMSO	2	B
L4440-DMSO_10	340	1.54432610465062	0.987432114473025	1.56398205204699	L4440-DMSO	2	B
L4440-DMSO_2	0	1.70915362258513	1.22055680779465	1.40030649263535	L4440-DMSO	2	B
L4440-DMSO_2	10	1.65420941810951	1.19897005207144	1.37969202420991	L4440-DMSO	2	B
L4440-DMSO_2	20	1.68813288550559	1.21808180142973	1.38589451342605	L4440-DMSO	2	B
L4440-DMSO_2	30	1.66954581023268	1.21088839833129	1.37877760868257	L4440-DMSO	2	B
L4440-DMSO_2	40	1.69737496392943	1.19091534052095	1.42526920779015	L4440-DMSO	2	B
L4440-DMSO_2	50	1.71892989116623	1.21905810873827	1.41004754313585	L4440-DMSO	2	B
L4440-DMSO_2	60	1.69398362043058	1.24974539547995	1.35546298194604	L4440-DMSO	2	B
L4440-DMSO_2	70	1.68626488279675	1.27103658291751	1.32668477482067	L4440-DMSO	2	B
L4440-DMSO_2	80	1.65896085783799	1.2316660329349	1.34692425826253	L4440-DMSO	2	B
L4440-DMSO_2	90	1.77743304042445	1.24663432164562	1.42578542044162	L4440-DMSO	2	B
L4440-DMSO_2	100	1.76851945832595	1.29120458121169	1.36966634417169	L4440-DMSO	2	B
L4440-DMSO_2	110	1.77895366202183	1.36907408644571	1.29938451076831	L4440-DMSO	2	B
L4440-DMSO_2	120	1.79434856116773	1.4135131197962	1.26942476588151	L4440-DMSO	2	B
L4440-DMSO_2	130	1.82121989041741	1.46538694742363	1.24282524395306	L4440-DMSO	2	B
L4440-DMSO_2	140	1.77156353782945	1.52953998304069	1.15823290497292	L4440-DMSO	2	B
L4440-DMSO_2	150	1.77011206551254	1.4414510602721	1.22800705087996	L4440-DMSO	2	B
L4440-DMSO_2	160	1.83955229113843	1.30313319091726	1.41163796913467	L4440-DMSO	2	B
L4440-DMSO_2	170	1.9184844676043	1.33645808383769	1.43549916814099	L4440-DMSO	2	B
L4440-DMSO_2	180	1.71011708176757	1.20793511175388	1.41573588276984	L4440-DMSO	2	B
L4440-DMSO_2	190	1.5746513990644	1.17110350410897	1.3445877273354	L4440-DMSO	2	B
L4440-DMSO_2	200	1.78989052963104	1.08323625550955	1.65235471073583	L4440-DMSO	2	B
L4440-DMSO_2	210	1.54626168205062	1.06925605581202	1.44610981966929	L4440-DMSO	2	B
L4440-DMSO_2	220	1.4536265591233	1.04558678613688	1.39024955020138	L4440-DMSO	2	B
L4440-DMSO_2	230	1.54849054291433	1.01571165984693	1.52453752785283	L4440-DMSO	2	B
L4440-DMSO_2	240	1.63375463468341	1.00521983563314	1.62527098727055	L4440-DMSO	2	B
L4440-DMSO_2	250	1.47399200158281	0.961094467269024	1.53365985528062	L4440-DMSO	2	B
L4440-DMSO_2	260	1.47787883286325	0.972858551216709	1.51910967017243	L4440-DMSO	2	B
L4440-DMSO_2	270	1.50675136075463	0.958818464291384	1.57146677590132	L4440-DMSO	2	B
L4440-DMSO_2	280	1.515747696309	0.946812781247127	1.6008948403849	L4440-DMSO	2	B
L4440-DMSO_2	290	1.46099179115381	0.951115184178246	1.5360829218767	L4440-DMSO	2	B
L4440-DMSO_2	300	1.29263154100186	0.93067452456515	1.38891901183803	L4440-DMSO	2	B
L4440-DMSO_2	310	1.15902469528145	0.931948225692326	1.24365781631317	L4440-DMSO	2	B
L4440-DMSO_2	320	1.23966683187632	0.914784831169284	1.35514581094635	L4440-DMSO	2	B
L4440-DMSO_2	330	1.25709222979849	0.923122626875693	1.36178249042938	L4440-DMSO	2	B
L4440-DMSO_2	340	1.25285381073852	0.950385330089951	1.3182587852234	L4440-DMSO	2	B
L4440-DMSO_3	0	1.52984106626203	1.19550232675299	1.27966381330023	L4440-DMSO	2	B
L4440-DMSO_3	10	1.48536072466827	1.15638977626123	1.28448102461667	L4440-DMSO	2	B
L4440-DMSO_3	20	1.48756128994525	1.16559253387474	1.27622753810905	L4440-DMSO	2	B
L4440-DMSO_3	30	1.49018058359074	1.12308399738257	1.32686476440205	L4440-DMSO	2	B
L4440-DMSO_3	40	1.50595248326	1.15074692325701	1.30867391676151	L4440-DMSO	2	B
L4440-DMSO_3	50	1.45778827515239	1.15384366869853	1.26341922627759	L4440-DMSO	2	B
L4440-DMSO_3	60	1.45851799201147	1.1424220846752	1.27668924785022	L4440-DMSO	2	B
L4440-DMSO_3	70	1.50992843350832	1.16403417815821	1.29715128802953	L4440-DMSO	2	B
L4440-DMSO_3	80	1.5147834663139	1.14375580073156	1.32439412796422	L4440-DMSO	2	B
L4440-DMSO_3	90	1.47588515608017	1.13025526386509	1.30579808231385	L4440-DMSO	2	B
L4440-DMSO_3	100	1.54163975504495	1.1472846882272	1.34372904202802	L4440-DMSO	2	B
L4440-DMSO_3	110	1.62470990276632	1.22750577856741	1.32358635790902	L4440-DMSO	2	B
L4440-DMSO_3	120	1.64154916516999	1.28896539796153	1.27354013363436	L4440-DMSO	2	B
L4440-DMSO_3	130	1.67214562044076	1.33277638200622	1.25463329258859	L4440-DMSO	2	B
L4440-DMSO_3	140	1.74231129915275	1.42680697952082	1.22112613980756	L4440-DMSO	2	B
L4440-DMSO_3	150	1.7998400794664	1.49774647478579	1.20169875861255	L4440-DMSO	2	B
L4440-DMSO_3	160	1.80799064588546	1.51452523122405	1.19376726687097	L4440-DMSO	2	B
L4440-DMSO_3	170	1.82343302924189	1.32716829268355	1.37392751114849	L4440-DMSO	2	B
L4440-DMSO_3	180	1.6417833120187	1.20310121284418	1.36462609670009	L4440-DMSO	2	B
L4440-DMSO_3	190	1.75343990052687	1.1459878446665	1.53006849827203	L4440-DMSO	2	B
L4440-DMSO_3	200	1.63399167785151	1.0740058832223	1.52139918726432	L4440-DMSO	2	B
L4440-DMSO_3	210	1.55508054074803	1.06468517460267	1.46060129120176	L4440-DMSO	2	B
L4440-DMSO_3	220	1.51124256468046	1.00642495729557	1.50159488169034	L4440-DMSO	2	B
L4440-DMSO_3	230	1.51999311405279	0.989371702619593	1.53632159685612	L4440-DMSO	2	B
L4440-DMSO_3	240	1.4505070754717	0.974007893723527	1.48921490761904	L4440-DMSO	2	B
L4440-DMSO_3	250	1.47618353456658	0.986103705891765	1.49698609359917	L4440-DMSO	2	B
L4440-DMSO_3	260	1.42610590199786	0.969620241785315	1.47078808851189	L4440-DMSO	2	B
L4440-DMSO_3	270	1.42943376301209	0.968371425760551	1.47612137758962	L4440-DMSO	2	B
L4440-DMSO_3	280	1.39193375572742	0.991011318212726	1.40455888862879	L4440-DMSO	2	B
L4440-DMSO_3	290	1.4474233616639	1.00665333463385	1.43785681909092	L4440-DMSO	2	B
L4440-DMSO_3	300	1.37278789695121	0.980300132354587	1.40037510109675	L4440-DMSO	2	B
L4440-DMSO_3	310	1.32618368859644	0.967165630566765	1.37120638563147	L4440-DMSO	2	B
L4440-DMSO_3	320	1.30547730131818	0.977266900712348	1.33584520294977	L4440-DMSO	2	B
L4440-DMSO_3	330	1.4170782004325	0.957245643348375	1.48037048826429	L4440-DMSO	2	B
L4440-DMSO_3	340	1.23771227849144	0.966024594737506	1.28124302966402	L4440-DMSO	2	B
L4440-DMSO_4	0	1.88316746345825	1.35886682784098	1.38583665807068	L4440-DMSO	2	B
L4440-DMSO_4	10	1.86555784490857	1.37475168266724	1.35701441098736	L4440-DMSO	2	B
L4440-DMSO_4	20	1.86470227070069	1.34472050388793	1.38668389848252	L4440-DMSO	2	B
L4440-DMSO_4	30	1.75744764213774	1.31917841635085	1.33222892396863	L4440-DMSO	2	B
L4440-DMSO_4	40	1.67431774593178	1.28665183593746	1.30129822160621	L4440-DMSO	2	B
L4440-DMSO_4	50	1.65469331441463	1.29744257565588	1.27534994261935	L4440-DMSO	2	B
L4440-DMSO_4	60	1.64387319347684	1.3155177453075	1.24960168674318	L4440-DMSO	2	B
L4440-DMSO_4	70	1.72381134021051	1.27414823960113	1.35291270405879	L4440-DMSO	2	B
L4440-DMSO_4	80	1.70905362528399	1.32056273256434	1.2941858672365	L4440-DMSO	2	B
L4440-DMSO_4	90	1.72671266656855	1.37440093437702	1.25633839688215	L4440-DMSO	2	B
L4440-DMSO_4	100	1.79100773601094	1.40757297622983	1.27240844081003	L4440-DMSO	2	B
L4440-DMSO_4	110	1.7719262391463	1.39283551447705	1.27217192606664	L4440-DMSO	2	B
L4440-DMSO_4	120	1.80634577111261	1.44552266386463	1.24961428573061	L4440-DMSO	2	B
L4440-DMSO_4	130	1.81829519639324	1.53844766522714	1.1819025355827	L4440-DMSO	2	B
L4440-DMSO_4	140	1.85154080791648	1.50507533510357	1.23019809356524	L4440-DMSO	2	B
L4440-DMSO_4	150	1.88052874946942	1.48509759357465	1.26626610776667	L4440-DMSO	2	B
L4440-DMSO_4	160	1.77947726121663	1.43378659752126	1.24110328851797	L4440-DMSO	2	B
L4440-DMSO_4	170	1.81795030987748	1.35951917371533	1.33720093473146	L4440-DMSO	2	B
L4440-DMSO_4	180	1.85612270665886	1.34097865043341	1.38415530035393	L4440-DMSO	2	B
L4440-DMSO_4	190	1.74466331423014	1.16454714257952	1.49814743468919	L4440-DMSO	2	B
L4440-DMSO_4	200	1.73812979490057	1.08267866803598	1.60539765510814	L4440-DMSO	2	B
L4440-DMSO_4	210	1.53334781654007	1.0797371362511	1.42011214124201	L4440-DMSO	2	B
L4440-DMSO_4	220	1.39941655456794	1.04187413918542	1.34317236788511	L4440-DMSO	2	B
L4440-DMSO_4	230	1.41859822283469	1.04670905263457	1.3552937363674	L4440-DMSO	2	B
L4440-DMSO_4	240	1.4056099094079	1.06220816594772	1.32329043822948	L4440-DMSO	2	B
L4440-DMSO_4	250	1.35289449432876	1.00541499503153	1.3456080335129	L4440-DMSO	2	B
L4440-DMSO_4	260	1.30873852383982	1.00378962191492	1.30379762379207	L4440-DMSO	2	B
L4440-DMSO_4	270	1.2820747069321	0.996811625573344	1.28617551605568	L4440-DMSO	2	B
L4440-DMSO_4	280	1.28149255108093	0.993892001720344	1.28936800865966	L4440-DMSO	2	B
L4440-DMSO_4	290	1.23635532750165	0.993120295361674	1.24492000946511	L4440-DMSO	2	B
L4440-DMSO_4	300	1.26664789300787	1.01718354675323	1.24525008003808	L4440-DMSO	2	B
L4440-DMSO_4	310	1.23008143013249	1.01547439620404	1.21133672570246	L4440-DMSO	2	B
L4440-DMSO_4	320	1.29565324490409	1.02211120199279	1.26762454259183	L4440-DMSO	2	B
L4440-DMSO_4	330	1.17402849175241	1.03417941710958	1.13522709147866	L4440-DMSO	2	B
L4440-DMSO_4	340	1.21607772870867	1.06037612245953	1.14683620552299	L4440-DMSO	2	B
L4440-DMSO_5	0	1.82905309564836	1.14191006905726	1.6017488112338	L4440-DMSO	2	B
L4440-DMSO_5	10	1.82001898449897	1.15813112259286	1.57151375089917	L4440-DMSO	2	B
L4440-DMSO_5	20	1.73800121052324	1.1490217398413	1.51259210357786	L4440-DMSO	2	B
L4440-DMSO_5	30	1.69971629339772	1.13292943196458	1.50028434732276	L4440-DMSO	2	B
L4440-DMSO_5	40	1.68492714635692	1.14553979951793	1.47085867035434	L4440-DMSO	2	B
L4440-DMSO_5	50	1.7008915546465	1.13614619899205	1.49707102497502	L4440-DMSO	2	B
L4440-DMSO_5	60	1.72264779314863	1.13266111047132	1.52088544157026	L4440-DMSO	2	B
L4440-DMSO_5	70	1.74671390101034	1.13702738122884	1.53621093902118	L4440-DMSO	2	B
L4440-DMSO_5	80	1.7568978086123	1.1503116678419	1.52732329657094	L4440-DMSO	2	B
L4440-DMSO_5	90	1.76372243225333	1.15416143897934	1.5281418809253	L4440-DMSO	2	B
L4440-DMSO_5	100	1.83441412970941	1.18659935892137	1.54594228954995	L4440-DMSO	2	B
L4440-DMSO_5	110	1.94187504623234	1.2561900637599	1.54584493402226	L4440-DMSO	2	B
L4440-DMSO_5	120	1.90437799705406	1.2998806972588	1.46504060031819	L4440-DMSO	2	B
L4440-DMSO_5	130	2.0126237207728	1.35179218549402	1.48885586288345	L4440-DMSO	2	B
L4440-DMSO_5	140	2.01071370301818	1.32877147311644	1.51321257544937	L4440-DMSO	2	B
L4440-DMSO_5	150	1.86701168880567	1.34967460562913	1.38330504331849	L4440-DMSO	2	B
L4440-DMSO_5	160	1.88159853903063	1.28286646975199	1.46671425545513	L4440-DMSO	2	B
L4440-DMSO_5	170	1.92641451276774	1.22351486155998	1.57449212370953	L4440-DMSO	2	B
L4440-DMSO_5	180	1.98847911102525	1.25292153392014	1.58707393654868	L4440-DMSO	2	B
L4440-DMSO_5	190	1.97120051537297	1.11567797214926	1.7668185305977	L4440-DMSO	2	B
L4440-DMSO_5	200	1.83550373093434	1.03787041534884	1.76852881033073	L4440-DMSO	2	B
L4440-DMSO_5	210	1.89347458947494	1.05189912388407	1.80005339531362	L4440-DMSO	2	B
L4440-DMSO_5	220	2.00373976068319	1.01687051766071	1.97049646526556	L4440-DMSO	2	B
L4440-DMSO_5	230	1.9169346386401	1.01827833774071	1.88252520709934	L4440-DMSO	2	B
L4440-DMSO_5	240	1.87407083482921	0.982098846403358	1.90823035959407	L4440-DMSO	2	B
L4440-DMSO_5	250	1.85767455274661	0.949996768316628	1.95545354963509	L4440-DMSO	2	B
L4440-DMSO_5	260	1.5802520472437	0.957747897878273	1.64996660472393	L4440-DMSO	2	B
L4440-DMSO_5	270	1.43387676425596	0.938835835704353	1.52729232281617	L4440-DMSO	2	B
L4440-DMSO_5	280	1.62147921803697	0.931611655549797	1.74050980188739	L4440-DMSO	2	B
L4440-DMSO_5	290	1.3537987299844	0.939092530028124	1.44160312929319	L4440-DMSO	2	B
L4440-DMSO_5	300	1.34127820525776	0.94823366588514	1.41450177684393	L4440-DMSO	2	B
L4440-DMSO_5	310	1.59627362493098	0.924728723955362	1.72620746342042	L4440-DMSO	2	B
L4440-DMSO_5	320	1.5152462832876	0.94515639039431	1.60316990784504	L4440-DMSO	2	B
L4440-DMSO_5	330	1.53633162018704	0.937231496749569	1.63922320740951	L4440-DMSO	2	B
L4440-DMSO_5	340	1.46156975366441	0.948222051716813	1.54137920650353	L4440-DMSO	2	B
L4440-DMSO_6	0	2.48267525143661	1.18228769612377	2.09989096526696	L4440-DMSO	2	B
L4440-DMSO_6	10	2.35798177761801	1.2077932011568	1.95230588759696	L4440-DMSO	2	B
L4440-DMSO_6	20	2.33750554124737	1.190526121765	1.96342230423464	L4440-DMSO	2	B
L4440-DMSO_6	30	2.20938637599675	1.13741155890655	1.94246872092696	L4440-DMSO	2	B
L4440-DMSO_6	40	2.24890530136452	1.17623314047991	1.91195539724969	L4440-DMSO	2	B
L4440-DMSO_6	50	2.09885717967977	1.1335433430204	1.85158970109359	L4440-DMSO	2	B
L4440-DMSO_6	60	2.16372343692268	1.14801692988577	1.8847487180681	L4440-DMSO	2	B
L4440-DMSO_6	70	2.32771175728366	1.19849776849111	1.9421911483525	L4440-DMSO	2	B
L4440-DMSO_6	80	2.2324859786017	1.21419282973261	1.83865850953291	L4440-DMSO	2	B
L4440-DMSO_6	90	2.30096307364437	1.23267380947548	1.86664392149572	L4440-DMSO	2	B
L4440-DMSO_6	100	2.24300587368465	1.2816103347389	1.75014652495107	L4440-DMSO	2	B
L4440-DMSO_6	110	2.25423725873523	1.3657286582936	1.65057476464744	L4440-DMSO	2	B
L4440-DMSO_6	120	2.26939366573675	1.34970622848925	1.68139823158179	L4440-DMSO	2	B
L4440-DMSO_6	130	2.32681419284214	1.38320483610844	1.68219061421769	L4440-DMSO	2	B
L4440-DMSO_6	140	2.22635497946807	1.36616900127142	1.6296336524955	L4440-DMSO	2	B
L4440-DMSO_6	150	2.22610906251472	1.30729920292453	1.70283058196221	L4440-DMSO	2	B
L4440-DMSO_6	160	2.27039506010487	1.32381415008872	1.71504063463343	L4440-DMSO	2	B
L4440-DMSO_6	170	2.36921221994494	1.24548735280918	1.90223707579303	L4440-DMSO	2	B
L4440-DMSO_6	180	2.05317993395627	1.13825023507088	1.80380365467565	L4440-DMSO	2	B
L4440-DMSO_6	190	1.98375233193637	1.12512706828685	1.76313626065088	L4440-DMSO	2	B
L4440-DMSO_6	200	1.97419246129636	1.11616707351957	1.76872486936138	L4440-DMSO	2	B
L4440-DMSO_6	210	1.89495911752126	1.04313914909302	1.81659284781792	L4440-DMSO	2	B
L4440-DMSO_6	220	1.71992171742659	1.04218260347362	1.65030745254627	L4440-DMSO	2	B
L4440-DMSO_6	230	1.6188223693634	1.02408416891637	1.58075128832072	L4440-DMSO	2	B
L4440-DMSO_6	240	1.75994847153623	0.993532025494281	1.7714058796048	L4440-DMSO	2	B
L4440-DMSO_6	250	1.62462191462723	0.980528772483274	1.65688346963316	L4440-DMSO	2	B
L4440-DMSO_6	260	1.57017730112346	1.01650324537047	1.54468498578299	L4440-DMSO	2	B
L4440-DMSO_6	270	1.58267168567196	0.998885295050581	1.58443786640368	L4440-DMSO	2	B
L4440-DMSO_6	280	1.66338750798831	1.01686713675556	1.63579630795774	L4440-DMSO	2	B
L4440-DMSO_6	290	1.62434286660073	0.999120530971575	1.62577268332297	L4440-DMSO	2	B
L4440-DMSO_6	300	1.63944987350358	1.00761343621004	1.62706233818207	L4440-DMSO	2	B
L4440-DMSO_6	310	1.52362186758051	1.017797112923	1.49697994643042	L4440-DMSO	2	B
L4440-DMSO_6	320	1.57345123985526	1.03327743666841	1.52277712066231	L4440-DMSO	2	B
L4440-DMSO_6	330	1.77698814550251	1.07821512433296	1.64808311940704	L4440-DMSO	2	B
L4440-DMSO_6	340	1.60852598062592	1.09474421167706	1.46931672574161	L4440-DMSO	2	B
L4440-DMSO_7	0	2.4670153278529	1.2538774485263	1.9675091299811	L4440-DMSO	2	B
L4440-DMSO_7	10	2.34881064377679	1.23844108006604	1.89658650829923	L4440-DMSO	2	B
L4440-DMSO_7	20	2.33525282708046	1.23348533452545	1.89321491039769	L4440-DMSO	2	B
L4440-DMSO_7	30	2.29848407690566	1.12728234668791	2.03896041099099	L4440-DMSO	2	B
L4440-DMSO_7	40	2.33703589352469	1.19842364518396	1.9500916081858	L4440-DMSO	2	B
L4440-DMSO_7	50	2.24273216395563	1.19110047713337	1.88290761947575	L4440-DMSO	2	B
L4440-DMSO_7	60	2.2816347927891	1.16961641834949	1.95075475770838	L4440-DMSO	2	B
L4440-DMSO_7	70	2.26041283874758	1.19498211489862	1.89158717152796	L4440-DMSO	2	B
L4440-DMSO_7	80	2.2179084322331	1.1918899553036	1.86083322739988	L4440-DMSO	2	B
L4440-DMSO_7	90	2.27179809295882	1.21782494268545	1.86545538141896	L4440-DMSO	2	B
L4440-DMSO_7	100	2.34653050952428	1.27746197401036	1.83686916500362	L4440-DMSO	2	B
L4440-DMSO_7	110	2.27155801470518	1.3309054647598	1.70677638258488	L4440-DMSO	2	B
L4440-DMSO_7	120	2.44580075362636	1.40530219000668	1.74040912411497	L4440-DMSO	2	B
L4440-DMSO_7	130	2.52084043357073	1.42414606730994	1.77007154773971	L4440-DMSO	2	B
L4440-DMSO_7	140	2.56706897843	1.47277331402117	1.74301703730701	L4440-DMSO	2	B
L4440-DMSO_7	150	2.74257104465288	1.48391354995806	1.84820136235726	L4440-DMSO	2	B
L4440-DMSO_7	160	2.56417832520499	1.52952378214028	1.6764553484856	L4440-DMSO	2	B
L4440-DMSO_7	170	2.46101672542533	1.5039674540643	1.63634972204665	L4440-DMSO	2	B
L4440-DMSO_7	180	2.301019231518	1.34541178091464	1.71027135644205	L4440-DMSO	2	B
L4440-DMSO_7	190	2.05188571390572	1.3356775654281	1.53621335494099	L4440-DMSO	2	B
L4440-DMSO_7	200	2.19050447488154	1.18930729413253	1.84183220408084	L4440-DMSO	2	B
L4440-DMSO_7	210	2.14953214693384	1.12908743776577	1.90377828592914	L4440-DMSO	2	B
L4440-DMSO_7	220	2.15614282341606	1.07871731975875	1.99880245169167	L4440-DMSO	2	B
L4440-DMSO_7	230	2.06182436288384	1.05583290145905	1.95279419691753	L4440-DMSO	2	B
L4440-DMSO_7	240	1.90565951009444	1.03406950594099	1.84287371317493	L4440-DMSO	2	B
L4440-DMSO_7	250	1.91171597794472	1.03878887429855	1.8403315873359	L4440-DMSO	2	B
L4440-DMSO_7	260	1.83001488350994	1.04530228256688	1.75070399637517	L4440-DMSO	2	B
L4440-DMSO_7	270	1.79307081417284	1.03058433819192	1.73985839656621	L4440-DMSO	2	B
L4440-DMSO_7	280	1.69342462557305	1.03582536489764	1.63485533658504	L4440-DMSO	2	B
L4440-DMSO_7	290	1.6119775479787	1.04941773186472	1.5360685254616	L4440-DMSO	2	B
L4440-DMSO_7	300	1.64474119475241	1.06143936209977	1.54953853557753	L4440-DMSO	2	B
L4440-DMSO_7	310	1.59806772635406	1.07736398690588	1.48331273903411	L4440-DMSO	2	B
L4440-DMSO_7	320	1.71138413281478	1.07012822823752	1.59923277197669	L4440-DMSO	2	B
L4440-DMSO_7	330	1.70104546582751	1.08977904345477	1.56090858605147	L4440-DMSO	2	B
L4440-DMSO_7	340	1.46673378136965	1.11402504385623	1.31660754797084	L4440-DMSO	2	B
L4440-DMSO_8	0	2.22775860981291	1.23774118921659	1.79985818458779	L4440-DMSO	2	B
L4440-DMSO_8	10	2.18388473051837	1.22124258112502	1.78824810424359	L4440-DMSO	2	B
L4440-DMSO_8	20	2.20993599043351	1.19830066800635	1.8442249507465	L4440-DMSO	2	B
L4440-DMSO_8	30	2.05972292879616	1.21714070119879	1.69226361978323	L4440-DMSO	2	B
L4440-DMSO_8	40	1.95831261840381	1.19897926299105	1.63331650417246	L4440-DMSO	2	B
L4440-DMSO_8	50	2.10901118674186	1.20270429033522	1.75355754834302	L4440-DMSO	2	B
L4440-DMSO_8	60	2.0573374067937	1.1643808179537	1.76689393630625	L4440-DMSO	2	B
L4440-DMSO_8	70	2.17250364519054	1.21441813136754	1.7889255677895	L4440-DMSO	2	B
L4440-DMSO_8	80	2.08983973599851	1.23093157006471	1.69777084837353	L4440-DMSO	2	B
L4440-DMSO_8	90	2.17801671948443	1.24520034608589	1.74912954877559	L4440-DMSO	2	B
L4440-DMSO_8	100	2.28194842989952	1.31182356052364	1.73952389526274	L4440-DMSO	2	B
L4440-DMSO_8	110	2.34515961897284	1.3897592775095	1.68745743016405	L4440-DMSO	2	B
L4440-DMSO_8	120	2.21870153324878	1.37605595223909	1.6123628764067	L4440-DMSO	2	B
L4440-DMSO_8	130	2.26866399354506	1.33080390557098	1.70473199248066	L4440-DMSO	2	B
L4440-DMSO_8	140	2.33829935496716	1.43267330938952	1.6321232060668	L4440-DMSO	2	B
L4440-DMSO_8	150	2.4300192337492	1.36774759768942	1.77665765076415	L4440-DMSO	2	B
L4440-DMSO_8	160	2.36332662003942	1.34256649027112	1.76030508519706	L4440-DMSO	2	B
L4440-DMSO_8	170	2.37642369582824	1.28955846368147	1.84281966483626	L4440-DMSO	2	B
L4440-DMSO_8	180	2.07204953535491	1.25771595354903	1.64747018554387	L4440-DMSO	2	B
L4440-DMSO_8	190	2.05411748624442	1.10732593220902	1.8550251795753	L4440-DMSO	2	B
L4440-DMSO_8	200	2.00780384767538	1.05428579427828	1.90442084923456	L4440-DMSO	2	B
L4440-DMSO_8	210	1.96811072240087	1.04217820892604	1.88845890802976	L4440-DMSO	2	B
L4440-DMSO_8	220	1.75408018730829	1.00644004501172	1.74285611547568	L4440-DMSO	2	B
L4440-DMSO_8	230	1.78168239057671	1.00490949447259	1.77297796505724	L4440-DMSO	2	B
L4440-DMSO_8	240	1.80725690670706	0.987500560758979	1.83013253715828	L4440-DMSO	2	B
L4440-DMSO_8	250	1.48432298575856	0.97736312476793	1.51870164542069	L4440-DMSO	2	B
L4440-DMSO_8	260	1.51687734911352	0.96671002050991	1.5691130917557	L4440-DMSO	2	B
L4440-DMSO_8	270	1.59143278449867	0.97722493134835	1.62852249614923	L4440-DMSO	2	B
L4440-DMSO_8	280	1.44367917124539	0.979165727978095	1.47439716280356	L4440-DMSO	2	B
L4440-DMSO_8	290	1.56771783554448	0.996004054837912	1.57400748313179	L4440-DMSO	2	B
L4440-DMSO_8	300	1.52440980328688	1.017474056863	1.49822965313417	L4440-DMSO	2	B
L4440-DMSO_8	310	1.67774895835116	1.02988796422142	1.62905968089403	L4440-DMSO	2	B
L4440-DMSO_8	320	1.78107991727006	1.0753408529658	1.65629336257227	L4440-DMSO	2	B
L4440-DMSO_8	330	1.5648254339282	1.04666041447836	1.49506507772923	L4440-DMSO	2	B
L4440-DMSO_8	340	1.68487544384316	1.09233015227825	1.5424598875432	L4440-DMSO	2	B
L4440-DMSO_9	0	2.02579056689048	1.35164027248484	1.49876458117536	L4440-DMSO	2	B
L4440-DMSO_9	10	2.10491125389862	1.35329119150413	1.55540157736422	L4440-DMSO	2	B
L4440-DMSO_9	20	2.05283232868907	1.29747732528147	1.58217202619994	L4440-DMSO	2	B
L4440-DMSO_9	30	2.03487476078424	1.24821619057887	1.63022621893772	L4440-DMSO	2	B
L4440-DMSO_9	40	2.10989750932867	1.23908713452308	1.70278380796905	L4440-DMSO	2	B
L4440-DMSO_9	50	2.0488623668488	1.26451097186767	1.62028041862116	L4440-DMSO	2	B
L4440-DMSO_9	60	2.07680346616457	1.25450872709033	1.65547151750904	L4440-DMSO	2	B
L4440-DMSO_9	70	1.96536336632269	1.30014726907971	1.51164672884622	L4440-DMSO	2	B
L4440-DMSO_9	80	1.93176790934581	1.27629171868157	1.51357866001148	L4440-DMSO	2	B
L4440-DMSO_9	90	1.94921430859889	1.28915477642315	1.5120095307773	L4440-DMSO	2	B
L4440-DMSO_9	100	2.06956680499188	1.30110831385137	1.59061838507958	L4440-DMSO	2	B
L4440-DMSO_9	110	2.08961610859689	1.37208747586599	1.52294671101639	L4440-DMSO	2	B
L4440-DMSO_9	120	2.12422757828781	1.41133595923081	1.50511829900906	L4440-DMSO	2	B
L4440-DMSO_9	130	2.14395613559225	1.40692647253044	1.52385798224141	L4440-DMSO	2	B
L4440-DMSO_9	140	2.15343472392675	1.45562657230086	1.4793867911623	L4440-DMSO	2	B
L4440-DMSO_9	150	2.15613007840663	1.43191029587687	1.50577175442842	L4440-DMSO	2	B
L4440-DMSO_9	160	2.03789842226404	1.47837562435814	1.37847133616589	L4440-DMSO	2	B
L4440-DMSO_9	170	2.13333522305342	1.39673111164461	1.52737717751664	L4440-DMSO	2	B
L4440-DMSO_9	180	2.16362681812865	1.31735069728289	1.64240761597596	L4440-DMSO	2	B
L4440-DMSO_9	190	2.23936252802413	1.23392269231861	1.81483211384681	L4440-DMSO	2	B
L4440-DMSO_9	200	2.1150565334127	1.2810001036799	1.65109786278458	L4440-DMSO	2	B
L4440-DMSO_9	210	2.1640320910037	1.13310473035616	1.90982530831329	L4440-DMSO	2	B
L4440-DMSO_9	220	2.00518333304942	1.11031322018916	1.80596186426369	L4440-DMSO	2	B
L4440-DMSO_9	230	2.00613441602024	1.06197087680494	1.88906726148265	L4440-DMSO	2	B
L4440-DMSO_9	240	2.09111208537334	1.03997701367228	2.01072913908874	L4440-DMSO	2	B
L4440-DMSO_9	250	1.73867812724893	1.03136547772268	1.68580213784937	L4440-DMSO	2	B
L4440-DMSO_9	260	1.67284513799005	1.03793110407364	1.61171115445382	L4440-DMSO	2	B
L4440-DMSO_9	270	1.62145537418529	1.03338845822306	1.56906665763755	L4440-DMSO	2	B
L4440-DMSO_9	280	1.51046285545142	1.02699459134051	1.47076028266112	L4440-DMSO	2	B
L4440-DMSO_9	290	1.54937526228231	1.03336851541319	1.49934436667329	L4440-DMSO	2	B
L4440-DMSO_9	300	1.68828393061739	1.0137855806064	1.6653264387599	L4440-DMSO	2	B
L4440-DMSO_9	310	1.50397608320654	0.988811382180371	1.52099390268972	L4440-DMSO	2	B
L4440-DMSO_9	320	1.66384198381035	1.01517379592896	1.63897254882136	L4440-DMSO	2	B
L4440-DMSO_9	330	1.63551293155857	1.01692737226369	1.60828882786181	L4440-DMSO	2	B
L4440-DMSO_9	340	1.41184000067352	1.04343181148439	1.3530735646875	L4440-DMSO	2	B
TBA-2-TBB-2-noc_1	0	1.25705626812748	0.870622074455612	1.44385986182753	TBA-2-TBB-2-noc	2	B
TBA-2-TBB-2-noc_1	10	1.53823032351165	0.942349145900708	1.63233588124218	TBA-2-TBB-2-noc	2	B
TBA-2-TBB-2-noc_1	20	1.50504520331465	0.969767989263541	1.55196420172376	TBA-2-TBB-2-noc	2	B
TBA-2-TBB-2-noc_1	30	1.4954781539184	0.96205895414957	1.55445583398822	TBA-2-TBB-2-noc	2	B
TBA-2-TBB-2-noc_1	40	1.53028397288451	0.969194333531335	1.57892377198369	TBA-2-TBB-2-noc	2	B
TBA-2-TBB-2-noc_1	50	1.58261617900172	1.00124703297442	1.58064506248795	TBA-2-TBB-2-noc	2	B
TBA-2-TBB-2-noc_1	60	1.58433654137334	0.992938295417971	1.59560422705464	TBA-2-TBB-2-noc	2	B
TBA-2-TBB-2-noc_1	70	1.63248763527016	1.00530390045971	1.62387476515674	TBA-2-TBB-2-noc	2	B
TBA-2-TBB-2-noc_1	80	1.65431174002863	1.00413525214587	1.64749891659845	TBA-2-TBB-2-noc	2	B
TBA-2-TBB-2-noc_1	90	1.84852018852866	0.949672194214587	1.94648237548689	TBA-2-TBB-2-noc	2	B
TBA-2-TBB-2-noc_1	100	1.98180716278589	1.01185468809489	1.95858870458684	TBA-2-TBB-2-noc	2	B
TBA-2-TBB-2-noc_1	110	1.86732074472489	0.934882786373291	1.99738488283523	TBA-2-TBB-2-noc	2	B
TBA-2-TBB-2-noc_1	120	1.95098178829075	0.919989771482275	2.12065595593237	TBA-2-TBB-2-noc	2	B
TBA-2-TBB-2-noc_1	130	1.74792180258321	0.910783237548679	1.91914138350596	TBA-2-TBB-2-noc	2	B
TBA-2-TBB-2-noc_1	140	1.90114776642273	0.880231344168347	2.15982738971759	TBA-2-TBB-2-noc	2	B
TBA-2-TBB-2-noc_1	150	2.05044032719719	0.846898347946368	2.42111740112527	TBA-2-TBB-2-noc	2	B
TBA-2-TBB-2-noc_1	160	2.13006296453272	0.7898352647737	2.6968445947308	TBA-2-TBB-2-noc	2	B
TBA-2-TBB-2-noc_1	170	2.11909853263358	0.785191910866926	2.69882878733926	TBA-2-TBB-2-noc	2	B
TBA-2-TBB-2-noc_1	180	2.03748312718258	0.766201484987588	2.65920018050551	TBA-2-TBB-2-noc	2	B
TBA-2-TBB-2-noc_1	190	2.00254578867485	0.781067341646135	2.5638580464194	TBA-2-TBB-2-noc	2	B
TBA-2-TBB-2-noc_1	200	2.10224513160675	0.777768176407855	2.70291996429583	TBA-2-TBB-2-noc	2	B
TBA-2-TBB-2-noc_1	210	2.17821375084829	0.782071623309637	2.78518448429357	TBA-2-TBB-2-noc	2	B
TBA-2-TBB-2-noc_1	220	2.2472500499472	0.788611479069466	2.84962888518802	TBA-2-TBB-2-noc	2	B
TBA-2-TBB-2-noc_1	230	2.40889908275205	0.775691298083837	3.10548679442797	TBA-2-TBB-2-noc	2	B
TBA-2-TBB-2-noc_1	240	2.23383298385566	0.768493685548154	2.90676816981562	TBA-2-TBB-2-noc	2	B
TBA-2-TBB-2-noc_1	250	1.96316614268638	0.76229860378837	2.57532433213192	TBA-2-TBB-2-noc	2	B
TBA-2-TBB-2-noc_1	260	1.96629923285837	0.742568106742567	2.64797156651929	TBA-2-TBB-2-noc	2	B
TBA-2-TBB-2-noc_1	270	2.01893738996906	0.735218743094781	2.74603634487157	TBA-2-TBB-2-noc	2	B
TBA-2-TBB-2-noc_1	280	1.98025722003739	0.752817730551339	2.63046038858186	TBA-2-TBB-2-noc	2	B
TBA-2-TBB-2-noc_1	290	1.76072460480409	0.718070553776795	2.45202173455422	TBA-2-TBB-2-noc	2	B
TBA-2-TBB-2-noc_1	300	1.90808490996646	0.724582770555659	2.63335672266015	TBA-2-TBB-2-noc	2	B
TBA-2-TBB-2-noc_1	310	1.82096731877078	0.722484375517734	2.52042449702233	TBA-2-TBB-2-noc	2	B
TBA-2-TBB-2-noc_1	320	1.71077516415213	0.729889720851055	2.3438817060711	TBA-2-TBB-2-noc	2	B
TBA-2-TBB-2-noc_1	330	1.69020654241134	0.733566201226473	2.30409544439947	TBA-2-TBB-2-noc	2	B
TBA-2-TBB-2-noc_1	340	1.67094993586072	0.736144732295429	2.26986605018609	TBA-2-TBB-2-noc	2	B
TBA-2-TBB-2-noc_2	0	1.90930329378931	0.987387022542409	1.93369291898639	TBA-2-TBB-2-noc	2	B
TBA-2-TBB-2-noc_2	10	1.95652265400216	0.972309102018868	2.0122434830032	TBA-2-TBB-2-noc	2	B
TBA-2-TBB-2-noc_2	20	2.04461211186142	0.952725124549489	2.14606717003317	TBA-2-TBB-2-noc	2	B
TBA-2-TBB-2-noc_2	30	1.92994894012691	0.934993038733638	2.06413188138903	TBA-2-TBB-2-noc	2	B
TBA-2-TBB-2-noc_2	40	2.08929195885193	0.963960090800571	2.1674050396804	TBA-2-TBB-2-noc	2	B
TBA-2-TBB-2-noc_2	50	2.1002600697048	0.96825526717544	2.16911814570511	TBA-2-TBB-2-noc	2	B
TBA-2-TBB-2-noc_2	60	2.07387234069044	1.02013403526581	2.03294103421426	TBA-2-TBB-2-noc	2	B
TBA-2-TBB-2-noc_2	70	2.01861372775003	1.13430631019796	1.77960195548744	TBA-2-TBB-2-noc	2	B
TBA-2-TBB-2-noc_2	80	2.05608285907932	1.10756913373379	1.85639234288513	TBA-2-TBB-2-noc	2	B
TBA-2-TBB-2-noc_2	90	2.04326600877883	1.15759060583935	1.76510244508878	TBA-2-TBB-2-noc	2	B
TBA-2-TBB-2-noc_2	100	2.24912800547347	1.1704374454836	1.92161316621597	TBA-2-TBB-2-noc	2	B
TBA-2-TBB-2-noc_2	110	2.23007323317592	1.25159716857032	1.78178194164764	TBA-2-TBB-2-noc	2	B
TBA-2-TBB-2-noc_2	120	2.22790674109648	1.27327282104078	1.74974813274925	TBA-2-TBB-2-noc	2	B
TBA-2-TBB-2-noc_2	130	2.53256551452801	1.26837236519165	1.99670505604664	TBA-2-TBB-2-noc	2	B
TBA-2-TBB-2-noc_2	140	2.43439031329904	1.19838584394466	2.03139107959244	TBA-2-TBB-2-noc	2	B
TBA-2-TBB-2-noc_2	150	2.3484147585707	1.20734974034571	1.94509898838282	TBA-2-TBB-2-noc	2	B
TBA-2-TBB-2-noc_2	160	2.1960396720694	1.12316059908429	1.95523211360852	TBA-2-TBB-2-noc	2	B
TBA-2-TBB-2-noc_2	170	2.55045990403026	1.04105150346157	2.44988830576566	TBA-2-TBB-2-noc	2	B
TBA-2-TBB-2-noc_2	180	2.68162743011965	0.981799133177135	2.73134018915032	TBA-2-TBB-2-noc	2	B
TBA-2-TBB-2-noc_2	190	2.4672224358005	0.919981205285202	2.68181830414203	TBA-2-TBB-2-noc	2	B
TBA-2-TBB-2-noc_2	200	2.4750602745652	0.902944350099393	2.74109946453816	TBA-2-TBB-2-noc	2	B
TBA-2-TBB-2-noc_2	210	2.13856210418968	0.871787882478063	2.45307619797468	TBA-2-TBB-2-noc	2	B
TBA-2-TBB-2-noc_2	220	2.27873273793668	0.856838147611273	2.65946695334401	TBA-2-TBB-2-noc	2	B
TBA-2-TBB-2-noc_2	230	2.46261520627125	0.847327669287811	2.90633163005417	TBA-2-TBB-2-noc	2	B
TBA-2-TBB-2-noc_2	240	2.26963820814537	0.852281833024649	2.66301371236636	TBA-2-TBB-2-noc	2	B
TBA-2-TBB-2-noc_2	250	2.07158921564363	0.829581130316682	2.49715083906601	TBA-2-TBB-2-noc	2	B
TBA-2-TBB-2-noc_2	260	2.09089808383121	0.835251020105785	2.50331700710333	TBA-2-TBB-2-noc	2	B
TBA-2-TBB-2-noc_2	270	2.02690646259652	0.823560775293836	2.46114983059185	TBA-2-TBB-2-noc	2	B
TBA-2-TBB-2-noc_2	280	2.06419282962571	0.80122164382518	2.57630687529966	TBA-2-TBB-2-noc	2	B
TBA-2-TBB-2-noc_2	290	2.36004574537465	0.841831757918744	2.80346485289338	TBA-2-TBB-2-noc	2	B
TBA-2-TBB-2-noc_2	300	2.36252336701216	0.839797546864463	2.81320584447177	TBA-2-TBB-2-noc	2	B
TBA-2-TBB-2-noc_2	310	2.24408249691075	0.867554896177213	2.58667492604682	TBA-2-TBB-2-noc	2	B
TBA-2-TBB-2-noc_2	320	2.0092968712259	0.880048173976388	2.28316691136025	TBA-2-TBB-2-noc	2	B
TBA-2-TBB-2-noc_2	330	2.3076517107417	0.88433215762572	2.60948523791937	TBA-2-TBB-2-noc	2	B
TBA-2-TBB-2-noc_2	340	2.12802052737711	0.872805572193266	2.43813810907465	TBA-2-TBB-2-noc	2	B
TBA-2-TBB-2-noc_3	0	2.01052636201296	1.06529160635973	1.8873014205784	TBA-2-TBB-2-noc	2	B
TBA-2-TBB-2-noc_3	10	1.91039543116742	1.02772987887166	1.85884975268485	TBA-2-TBB-2-noc	2	B
TBA-2-TBB-2-noc_3	20	1.81543650011858	0.965885504643874	1.87955662590458	TBA-2-TBB-2-noc	2	B
TBA-2-TBB-2-noc_3	30	1.70981289373122	0.974623249783394	1.75433214230342	TBA-2-TBB-2-noc	2	B
TBA-2-TBB-2-noc_3	40	1.78420950455439	0.961403311928545	1.85583873325266	TBA-2-TBB-2-noc	2	B
TBA-2-TBB-2-noc_3	50	1.73346338221448	0.970909938756686	1.78540080085522	TBA-2-TBB-2-noc	2	B
TBA-2-TBB-2-noc_3	60	1.75504485145263	0.98056220867851	1.78983529644476	TBA-2-TBB-2-noc	2	B
TBA-2-TBB-2-noc_3	70	1.81540380903559	1.03601388981098	1.75229678567998	TBA-2-TBB-2-noc	2	B
TBA-2-TBB-2-noc_3	80	1.74867253255808	1.02722750351485	1.70232253962698	TBA-2-TBB-2-noc	2	B
TBA-2-TBB-2-noc_3	90	1.71822537449707	1.01775086994404	1.68825733805715	TBA-2-TBB-2-noc	2	B
TBA-2-TBB-2-noc_3	100	1.7534747298672	0.963920683990853	1.8191068611656	TBA-2-TBB-2-noc	2	B
TBA-2-TBB-2-noc_3	110	1.82045683208224	1.02098912267396	1.78303254329926	TBA-2-TBB-2-noc	2	B
TBA-2-TBB-2-noc_3	120	1.8538515610169	1.07095391514138	1.73102832419467	TBA-2-TBB-2-noc	2	B
TBA-2-TBB-2-noc_3	130	1.86783436186717	1.04341687695254	1.79011323577828	TBA-2-TBB-2-noc	2	B
TBA-2-TBB-2-noc_3	140	2.0360625468183	1.03319557405226	1.97064582732652	TBA-2-TBB-2-noc	2	B
TBA-2-TBB-2-noc_3	150	2.00771890495888	1.08097893910176	1.8573154687243	TBA-2-TBB-2-noc	2	B
TBA-2-TBB-2-noc_3	160	1.89759486715759	1.01379734656869	1.8717694158307	TBA-2-TBB-2-noc	2	B
TBA-2-TBB-2-noc_3	170	1.98067500302728	1.04886477542942	1.88839881882425	TBA-2-TBB-2-noc	2	B
TBA-2-TBB-2-noc_3	180	2.08472478446291	0.993247287183517	2.09889804015918	TBA-2-TBB-2-noc	2	B
TBA-2-TBB-2-noc_3	190	2.1117443260659	0.958022375407384	2.20427453499498	TBA-2-TBB-2-noc	2	B
TBA-2-TBB-2-noc_3	200	2.12418377698261	0.906287729790898	2.34382934597681	TBA-2-TBB-2-noc	2	B
TBA-2-TBB-2-noc_3	210	2.12052052878928	0.845477365133206	2.50807486544029	TBA-2-TBB-2-noc	2	B
TBA-2-TBB-2-noc_3	220	2.04484174052343	0.802352651986016	2.54855734004487	TBA-2-TBB-2-noc	2	B
TBA-2-TBB-2-noc_3	230	2.16028498662643	0.74485607816852	2.90027167656095	TBA-2-TBB-2-noc	2	B
TBA-2-TBB-2-noc_3	240	2.12972173077799	0.744769594029413	2.85957126586706	TBA-2-TBB-2-noc	2	B
TBA-2-TBB-2-noc_3	250	2.20439272053162	0.74765202671839	2.94842071144673	TBA-2-TBB-2-noc	2	B
TBA-2-TBB-2-noc_3	260	2.15954106545647	0.721392887071914	2.99357133145837	TBA-2-TBB-2-noc	2	B
TBA-2-TBB-2-noc_3	270	2.03171420015627	0.732324065983828	2.77433761162389	TBA-2-TBB-2-noc	2	B
TBA-2-TBB-2-noc_3	280	2.11860057507424	0.730612157164269	2.89976091185942	TBA-2-TBB-2-noc	2	B
TBA-2-TBB-2-noc_3	290	2.02190876374057	0.76964588862797	2.62706368424183	TBA-2-TBB-2-noc	2	B
TBA-2-TBB-2-noc_3	300	2.07531460336242	0.767953504076862	2.70239616375877	TBA-2-TBB-2-noc	2	B
TBA-2-TBB-2-noc_3	310	2.1287379064713	0.77012437441917	2.76414820408301	TBA-2-TBB-2-noc	2	B
TBA-2-TBB-2-noc_3	320	2.14447665186539	0.792843591946997	2.70479155491334	TBA-2-TBB-2-noc	2	B
TBA-2-TBB-2-noc_3	330	1.96632266859339	0.810712155508015	2.42542640471604	TBA-2-TBB-2-noc	2	B
TBA-2-TBB-2-noc_3	340	1.94053658630064	0.816779937850128	2.3758377212452	TBA-2-TBB-2-noc	2	B
TBA-2-TBB-2-noc_4	0	2.83330538166647	1.2231219520811	2.31645370835321	TBA-2-TBB-2-noc	2	B
TBA-2-TBB-2-noc_4	10	2.70634435183404	1.16735578156231	2.31835434798812	TBA-2-TBB-2-noc	2	B
TBA-2-TBB-2-noc_4	20	2.62814304176998	1.14964557141875	2.28604633211142	TBA-2-TBB-2-noc	2	B
TBA-2-TBB-2-noc_4	30	2.47895967082382	1.10819823206429	2.23692801440962	TBA-2-TBB-2-noc	2	B
TBA-2-TBB-2-noc_4	40	2.7622096278821	1.27802459431285	2.16131179335187	TBA-2-TBB-2-noc	2	B
TBA-2-TBB-2-noc_4	50	2.73806387764151	1.29627816124506	2.11225025577199	TBA-2-TBB-2-noc	2	B
TBA-2-TBB-2-noc_4	60	2.75612527097164	1.32116936541871	2.08612562712439	TBA-2-TBB-2-noc	2	B
TBA-2-TBB-2-noc_4	70	2.78224364787971	1.31618637465565	2.11386753536908	TBA-2-TBB-2-noc	2	B
TBA-2-TBB-2-noc_4	80	2.88583721128119	1.39182403015813	2.07342102791064	TBA-2-TBB-2-noc	2	B
TBA-2-TBB-2-noc_4	90	2.96294978010266	1.36143706237212	2.17633988525339	TBA-2-TBB-2-noc	2	B
TBA-2-TBB-2-noc_4	100	3.10718118216451	1.28774147589926	2.41289205971618	TBA-2-TBB-2-noc	2	B
TBA-2-TBB-2-noc_4	110	2.96644976485107	1.26251213766789	2.34964059064864	TBA-2-TBB-2-noc	2	B
TBA-2-TBB-2-noc_4	120	2.92611259802985	1.17083448878824	2.49916843588904	TBA-2-TBB-2-noc	2	B
TBA-2-TBB-2-noc_4	130	2.71773942300887	1.08645056506286	2.50148466060362	TBA-2-TBB-2-noc	2	B
TBA-2-TBB-2-noc_4	140	2.8213621664368	1.04041574792419	2.71176418856204	TBA-2-TBB-2-noc	2	B
TBA-2-TBB-2-noc_4	150	2.85612275840032	0.967584045245277	2.95180844747838	TBA-2-TBB-2-noc	2	B
TBA-2-TBB-2-noc_4	160	3.13729371108596	0.926478903747723	3.38625488221611	TBA-2-TBB-2-noc	2	B
TBA-2-TBB-2-noc_4	170	2.87436786447094	0.883347566633613	3.25394892457223	TBA-2-TBB-2-noc	2	B
TBA-2-TBB-2-noc_4	180	2.9763307665857	0.892374965448674	3.33529164513176	TBA-2-TBB-2-noc	2	B
TBA-2-TBB-2-noc_4	190	2.87051773740139	0.857358495835528	3.3480950516551	TBA-2-TBB-2-noc	2	B
TBA-2-TBB-2-noc_4	200	2.77480838270932	0.832802984958349	3.33189053452792	TBA-2-TBB-2-noc	2	B
TBA-2-TBB-2-noc_4	210	2.90129269658945	0.827446052006093	3.50632248417337	TBA-2-TBB-2-noc	2	B
TBA-2-TBB-2-noc_4	220	2.878451755168	0.828525814062921	3.47418475841165	TBA-2-TBB-2-noc	2	B
TBA-2-TBB-2-noc_4	230	3.10332949504547	0.827091207852916	3.75210069407163	TBA-2-TBB-2-noc	2	B
TBA-2-TBB-2-noc_4	240	3.0709711406302	0.833927470161068	3.68253984970307	TBA-2-TBB-2-noc	2	B
TBA-2-TBB-2-noc_4	250	2.99369987158711	0.829816797159411	3.60766362145837	TBA-2-TBB-2-noc	2	B
TBA-2-TBB-2-noc_4	260	2.77103315519223	0.824765742810666	3.35978207066288	TBA-2-TBB-2-noc	2	B
TBA-2-TBB-2-noc_4	270	2.64961710508396	0.842343778787759	3.14552938100535	TBA-2-TBB-2-noc	2	B
TBA-2-TBB-2-noc_4	280	2.84797173944345	0.852938910159166	3.33901022162536	TBA-2-TBB-2-noc	2	B
TBA-2-TBB-2-noc_4	290	2.84550077563155	0.848253635470843	3.35454002982503	TBA-2-TBB-2-noc	2	B
TBA-2-TBB-2-noc_4	300	2.7351712717495	0.827350228632484	3.30594127745686	TBA-2-TBB-2-noc	2	B
TBA-2-TBB-2-noc_4	310	2.61704211538087	0.817964680269539	3.19945613607484	TBA-2-TBB-2-noc	2	B
TBA-2-TBB-2-noc_4	320	2.42448449530241	0.835266796629489	2.90264680110093	TBA-2-TBB-2-noc	2	B
TBA-2-TBB-2-noc_4	330	2.37147027046238	0.818711723218166	2.8965876549815	TBA-2-TBB-2-noc	2	B
TBA-2-TBB-2-noc_4	340	2.48326190864779	0.859122998896444	2.89046144945203	TBA-2-TBB-2-noc	2	B
TBA-2-TBB-2-noc_5	0	1.7792876003382	0.964552953709981	1.84467591280965	TBA-2-TBB-2-noc	2	B
TBA-2-TBB-2-noc_5	10	1.61034340412426	0.937847048333313	1.71706399991989	TBA-2-TBB-2-noc	2	B
TBA-2-TBB-2-noc_5	20	1.60837740933406	0.917461087237964	1.75307425209293	TBA-2-TBB-2-noc	2	B
TBA-2-TBB-2-noc_5	30	1.54109136832267	0.947472173830521	1.62652942311986	TBA-2-TBB-2-noc	2	B
TBA-2-TBB-2-noc_5	40	1.70824709425622	0.9536986740786	1.79118115678059	TBA-2-TBB-2-noc	2	B
TBA-2-TBB-2-noc_5	50	1.74165574344065	0.975208722204836	1.78593126146674	TBA-2-TBB-2-noc	2	B
TBA-2-TBB-2-noc_5	60	1.79018033902087	1.00717628766317	1.77742502573647	TBA-2-TBB-2-noc	2	B
TBA-2-TBB-2-noc_5	70	1.63908618634321	1.01794806801245	1.61018645041838	TBA-2-TBB-2-noc	2	B
TBA-2-TBB-2-noc_5	80	1.72185069551114	0.996822809167812	1.72733878044846	TBA-2-TBB-2-noc	2	B
TBA-2-TBB-2-noc_5	90	1.79565738229079	0.979867282236935	1.83255162698309	TBA-2-TBB-2-noc	2	B
TBA-2-TBB-2-noc_5	100	1.8584197593282	1.01157493407728	1.8371548134725	TBA-2-TBB-2-noc	2	B
TBA-2-TBB-2-noc_5	110	1.87974224533604	0.984755809640224	1.90884098061102	TBA-2-TBB-2-noc	2	B
TBA-2-TBB-2-noc_5	120	1.72403743928818	0.954699290129038	1.80584342851575	TBA-2-TBB-2-noc	2	B
TBA-2-TBB-2-noc_5	130	1.79912148453418	0.93680074236706	1.9204953659497	TBA-2-TBB-2-noc	2	B
TBA-2-TBB-2-noc_5	140	2.17212047007741	0.899165051874596	2.41570829020649	TBA-2-TBB-2-noc	2	B
TBA-2-TBB-2-noc_5	150	2.23904910386041	0.881114987442045	2.54115425996846	TBA-2-TBB-2-noc	2	B
TBA-2-TBB-2-noc_5	160	2.27288124712149	0.810445808454076	2.80448269756248	TBA-2-TBB-2-noc	2	B
TBA-2-TBB-2-noc_5	170	1.84220028783497	0.815111605861147	2.26005895951969	TBA-2-TBB-2-noc	2	B
TBA-2-TBB-2-noc_5	180	1.92547147161587	0.820861904145734	2.34567040069876	TBA-2-TBB-2-noc	2	B
TBA-2-TBB-2-noc_5	190	2.06573035010712	0.817191422344063	2.52784145014848	TBA-2-TBB-2-noc	2	B
TBA-2-TBB-2-noc_5	200	1.77525399559946	0.817065520206709	2.17271926387291	TBA-2-TBB-2-noc	2	B
TBA-2-TBB-2-noc_5	210	1.87276647505829	0.800737181333086	2.33880294148507	TBA-2-TBB-2-noc	2	B
TBA-2-TBB-2-noc_5	220	2.06718359230969	0.833665059723033	2.47963323903303	TBA-2-TBB-2-noc	2	B
TBA-2-TBB-2-noc_5	230	2.1462523939407	0.842650424764938	2.54702582573243	TBA-2-TBB-2-noc	2	B
TBA-2-TBB-2-noc_5	240	2.00265803286386	0.81705006827816	2.45108361239628	TBA-2-TBB-2-noc	2	B
TBA-2-TBB-2-noc_5	250	2.02797613022104	0.801447463078377	2.53039185180216	TBA-2-TBB-2-noc	2	B
TBA-2-TBB-2-noc_5	260	1.88301300416567	0.813157361458672	2.31568094124838	TBA-2-TBB-2-noc	2	B
TBA-2-TBB-2-noc_5	270	1.71703843240373	0.825549891035478	2.07987239905037	TBA-2-TBB-2-noc	2	B
TBA-2-TBB-2-noc_5	280	1.47754472644829	0.815948924472137	1.81082992100781	TBA-2-TBB-2-noc	2	B
TBA-2-TBB-2-noc_5	290	1.79776236250913	0.831928384930996	2.16095807652751	TBA-2-TBB-2-noc	2	B
TBA-2-TBB-2-noc_5	300	1.85778473599224	0.823499161021689	2.25596433357303	TBA-2-TBB-2-noc	2	B
TBA-2-TBB-2-noc_5	310	1.66087581320921	0.830689381456279	1.99939453938551	TBA-2-TBB-2-noc	2	B
TBA-2-TBB-2-noc_5	320	1.75775033783591	0.844422704471065	2.08160004288012	TBA-2-TBB-2-noc	2	B
TBA-2-TBB-2-noc_5	330	1.70840937820052	0.814652509579445	2.09710196447129	TBA-2-TBB-2-noc	2	B
TBA-2-TBB-2-noc_5	340	1.59678324676932	0.819880276626718	1.94758099723909	TBA-2-TBB-2-noc	2	B
TBA-2-TBB-2-noc_6	0	2.06850582582454	0.999731266900609	2.06906185122865	TBA-2-TBB-2-noc	2	B
TBA-2-TBB-2-noc_6	10	2.09857447650143	1.05149122050818	1.99580789223061	TBA-2-TBB-2-noc	2	B
TBA-2-TBB-2-noc_6	20	1.98175791479516	1.06969356166078	1.85264078033557	TBA-2-TBB-2-noc	2	B
TBA-2-TBB-2-noc_6	30	2.05771173489071	1.06348157088635	1.93488236300674	TBA-2-TBB-2-noc	2	B
TBA-2-TBB-2-noc_6	40	2.07609799509171	1.08275867222144	1.9174152545297	TBA-2-TBB-2-noc	2	B
TBA-2-TBB-2-noc_6	50	2.01563120993824	1.12357943545594	1.7939374345351	TBA-2-TBB-2-noc	2	B
TBA-2-TBB-2-noc_6	60	2.01487645581976	1.096671191668	1.83726578315165	TBA-2-TBB-2-noc	2	B
TBA-2-TBB-2-noc_6	70	1.9621888384386	1.11899912480549	1.75352133432605	TBA-2-TBB-2-noc	2	B
TBA-2-TBB-2-noc_6	80	2.02135363852818	1.15438253680511	1.75102582903108	TBA-2-TBB-2-noc	2	B
TBA-2-TBB-2-noc_6	90	1.93446018269918	1.14314211980375	1.69223069396767	TBA-2-TBB-2-noc	2	B
TBA-2-TBB-2-noc_6	100	2.13448288944307	1.15186952847565	1.85305960152255	TBA-2-TBB-2-noc	2	B
TBA-2-TBB-2-noc_6	110	2.13469020932584	1.1762017176724	1.8149014554665	TBA-2-TBB-2-noc	2	B
TBA-2-TBB-2-noc_6	120	2.14116260113958	1.15459429299169	1.85447183840791	TBA-2-TBB-2-noc	2	B
TBA-2-TBB-2-noc_6	130	2.15286388904509	1.1747021685346	1.83268912470871	TBA-2-TBB-2-noc	2	B
TBA-2-TBB-2-noc_6	140	2.14405982027934	1.1898008728618	1.80203248222727	TBA-2-TBB-2-noc	2	B
TBA-2-TBB-2-noc_6	150	2.11710432441794	1.11523527306645	1.89834770792064	TBA-2-TBB-2-noc	2	B
TBA-2-TBB-2-noc_6	160	2.09600804241086	1.13045907180067	1.85412112184849	TBA-2-TBB-2-noc	2	B
TBA-2-TBB-2-noc_6	170	1.98820348933085	1.10683194651717	1.79630114181929	TBA-2-TBB-2-noc	2	B
TBA-2-TBB-2-noc_6	180	2.19382889477012	1.13116585096381	1.9394405275768	TBA-2-TBB-2-noc	2	B
TBA-2-TBB-2-noc_6	190	2.19074487029935	1.0999365151568	1.99170119376121	TBA-2-TBB-2-noc	2	B
TBA-2-TBB-2-noc_6	200	2.1575892338662	1.11098408146636	1.94205233887641	TBA-2-TBB-2-noc	2	B
TBA-2-TBB-2-noc_6	210	2.0698935127812	1.09521546354236	1.88994182577221	TBA-2-TBB-2-noc	2	B
TBA-2-TBB-2-noc_6	220	1.98439974334104	1.0734767307916	1.84857266712965	TBA-2-TBB-2-noc	2	B
TBA-2-TBB-2-noc_6	230	2.14238097531469	1.05902260936955	2.02297944950399	TBA-2-TBB-2-noc	2	B
TBA-2-TBB-2-noc_6	240	2.3580134716057	1.02229453394502	2.3065891416891	TBA-2-TBB-2-noc	2	B
TBA-2-TBB-2-noc_6	250	2.33818343535533	1.01245055784939	2.309429746695	TBA-2-TBB-2-noc	2	B
TBA-2-TBB-2-noc_6	260	2.05849780328734	0.931740933661428	2.2093027459877	TBA-2-TBB-2-noc	2	B
TBA-2-TBB-2-noc_6	270	2.08718736645125	0.912481192686034	2.28737576531006	TBA-2-TBB-2-noc	2	B
TBA-2-TBB-2-noc_6	280	2.23197986017558	0.887510286829423	2.51487773527583	TBA-2-TBB-2-noc	2	B
TBA-2-TBB-2-noc_6	290	1.9131514941716	0.876145902127032	2.18359920365662	TBA-2-TBB-2-noc	2	B
TBA-2-TBB-2-noc_6	300	1.76025683932579	0.872946477079492	2.01645448551996	TBA-2-TBB-2-noc	2	B
TBA-2-TBB-2-noc_6	310	1.86438708312128	0.859714724189239	2.1686113203185	TBA-2-TBB-2-noc	2	B
TBA-2-TBB-2-noc_6	320	2.08363619930678	0.841831909790583	2.47512142872455	TBA-2-TBB-2-noc	2	B
TBA-2-TBB-2-noc_6	330	1.91601706077864	0.820344438074503	2.33562510069048	TBA-2-TBB-2-noc	2	B
TBA-2-TBB-2-noc_6	340	2.05841479175547	0.793832091510135	2.59301030251835	TBA-2-TBB-2-noc	2	B
TBA-2-TBB-2-noc_7	0	1.94444711816911	1.07511276921827	1.80859829204982	TBA-2-TBB-2-noc	2	B
TBA-2-TBB-2-noc_7	10	1.85290164169672	1.03563150527169	1.78915148126033	TBA-2-TBB-2-noc	2	B
TBA-2-TBB-2-noc_7	20	1.86509262766883	1.03202207792637	1.8072216356227	TBA-2-TBB-2-noc	2	B
TBA-2-TBB-2-noc_7	30	1.90788052269159	1.0819090742185	1.76343887684806	TBA-2-TBB-2-noc	2	B
TBA-2-TBB-2-noc_7	40	1.80456225135376	1.09503654010565	1.64794706410405	TBA-2-TBB-2-noc	2	B
TBA-2-TBB-2-noc_7	50	1.90877565058542	1.1874137551454	1.60750677033524	TBA-2-TBB-2-noc	2	B
TBA-2-TBB-2-noc_7	60	1.79991663844775	1.19533309739095	1.50578666513662	TBA-2-TBB-2-noc	2	B
TBA-2-TBB-2-noc_7	70	1.89835276492083	1.19721648220765	1.5856386820037	TBA-2-TBB-2-noc	2	B
TBA-2-TBB-2-noc_7	80	1.89517134127447	1.2062893601209	1.57107523611459	TBA-2-TBB-2-noc	2	B
TBA-2-TBB-2-noc_7	90	2.11149349776384	1.15649611982014	1.82576790494742	TBA-2-TBB-2-noc	2	B
TBA-2-TBB-2-noc_7	100	2.20378144427653	1.144769624513	1.92508728139433	TBA-2-TBB-2-noc	2	B
TBA-2-TBB-2-noc_7	110	2.1971217926264	1.20558881807324	1.82244705631712	TBA-2-TBB-2-noc	2	B
TBA-2-TBB-2-noc_7	120	2.07747220757091	1.18327939351823	1.75569034578891	TBA-2-TBB-2-noc	2	B
TBA-2-TBB-2-noc_7	130	1.98998147744819	1.20361287891088	1.65334013312393	TBA-2-TBB-2-noc	2	B
TBA-2-TBB-2-noc_7	140	1.81831775652222	1.16299921116616	1.56347290614149	TBA-2-TBB-2-noc	2	B
TBA-2-TBB-2-noc_7	150	2.08971283898508	1.19377299245488	1.75051107052421	TBA-2-TBB-2-noc	2	B
TBA-2-TBB-2-noc_7	160	2.42515273424944	1.16472541861388	2.08216691719114	TBA-2-TBB-2-noc	2	B
TBA-2-TBB-2-noc_7	170	2.25474156420055	1.13319168046824	1.98972654235238	TBA-2-TBB-2-noc	2	B
TBA-2-TBB-2-noc_7	180	2.2154540996596	1.125048684739	1.96920731494704	TBA-2-TBB-2-noc	2	B
TBA-2-TBB-2-noc_7	190	2.33101765349753	1.10593596790676	2.10773292590304	TBA-2-TBB-2-noc	2	B
TBA-2-TBB-2-noc_7	200	2.1763077457283	1.11201013682256	1.95709344156416	TBA-2-TBB-2-noc	2	B
TBA-2-TBB-2-noc_7	210	2.34639906373566	1.1011919922584	2.13078108107515	TBA-2-TBB-2-noc	2	B
TBA-2-TBB-2-noc_7	220	2.35380640786659	1.06372520695207	2.21279555329052	TBA-2-TBB-2-noc	2	B
TBA-2-TBB-2-noc_7	230	2.05945196697094	1.01706448539327	2.02489812253606	TBA-2-TBB-2-noc	2	B
TBA-2-TBB-2-noc_7	240	2.23270545440913	1.04726945818329	2.13193026585749	TBA-2-TBB-2-noc	2	B
TBA-2-TBB-2-noc_7	250	2.32682617600169	1.04645023066428	2.22354213111944	TBA-2-TBB-2-noc	2	B
TBA-2-TBB-2-noc_7	260	2.34999226545196	0.979086387110183	2.40018888669065	TBA-2-TBB-2-noc	2	B
TBA-2-TBB-2-noc_7	270	2.23036723613621	1.007129112977	2.21457925046314	TBA-2-TBB-2-noc	2	B
TBA-2-TBB-2-noc_7	280	2.25859493193531	0.943758841227223	2.3931907530512	TBA-2-TBB-2-noc	2	B
TBA-2-TBB-2-noc_7	290	2.37673574194057	0.935204385438178	2.54140782373147	TBA-2-TBB-2-noc	2	B
TBA-2-TBB-2-noc_7	300	2.2433994477629	0.914461247957154	2.45324714718585	TBA-2-TBB-2-noc	2	B
TBA-2-TBB-2-noc_7	310	2.23416262502389	0.950279280506553	2.35105896850972	TBA-2-TBB-2-noc	2	B
TBA-2-TBB-2-noc_7	320	2.23508547963385	0.937285328079725	2.38463722057083	TBA-2-TBB-2-noc	2	B
TBA-2-TBB-2-noc_7	330	2.26539142601972	0.928995767703508	2.43853794040397	TBA-2-TBB-2-noc	2	B
TBA-2-TBB-2-noc_7	340	2.07376345876411	0.890242207064564	2.32943736244771	TBA-2-TBB-2-noc	2	B
TBA-2-TBB-2-noc_8	0	2.05978265906609	1.08528357980265	1.89792114927293	TBA-2-TBB-2-noc	2	B
TBA-2-TBB-2-noc_8	10	2.12365680218909	1.08757572977982	1.95265188808418	TBA-2-TBB-2-noc	2	B
TBA-2-TBB-2-noc_8	20	2.14230005441663	1.02973948606384	2.08042916039429	TBA-2-TBB-2-noc	2	B
TBA-2-TBB-2-noc_8	30	2.01345472993794	1.00989040977861	1.99373586524039	TBA-2-TBB-2-noc	2	B
TBA-2-TBB-2-noc_8	40	2.0141364436924	1.01259837905878	1.9890772939658	TBA-2-TBB-2-noc	2	B
TBA-2-TBB-2-noc_8	50	2.12630116828211	1.05823973418341	2.0092811672044	TBA-2-TBB-2-noc	2	B
TBA-2-TBB-2-noc_8	60	2.1406202524322	1.11814348551625	1.91444146494656	TBA-2-TBB-2-noc	2	B
TBA-2-TBB-2-noc_8	70	2.07872935590881	1.14464975033632	1.81603967091072	TBA-2-TBB-2-noc	2	B
TBA-2-TBB-2-noc_8	80	2.10646195437382	1.15641959581615	1.82153775497653	TBA-2-TBB-2-noc	2	B
TBA-2-TBB-2-noc_8	90	2.0605670627441	1.16653771418967	1.76639558042533	TBA-2-TBB-2-noc	2	B
TBA-2-TBB-2-noc_8	100	2.08321213928903	1.16849438093312	1.78281742153133	TBA-2-TBB-2-noc	2	B
TBA-2-TBB-2-noc_8	110	2.05347207265742	1.1275312688813	1.82121075426565	TBA-2-TBB-2-noc	2	B
TBA-2-TBB-2-noc_8	120	2.10380506528596	1.133485308422	1.85604969879566	TBA-2-TBB-2-noc	2	B
TBA-2-TBB-2-noc_8	130	2.1412707344676	1.15856705998861	1.84820612325078	TBA-2-TBB-2-noc	2	B
TBA-2-TBB-2-noc_8	140	2.08252340179868	1.15472244020576	1.80348396228239	TBA-2-TBB-2-noc	2	B
TBA-2-TBB-2-noc_8	150	2.13882132473375	1.14298559162905	1.87125834341042	TBA-2-TBB-2-noc	2	B
TBA-2-TBB-2-noc_8	160	2.1472343190149	1.17347076572439	1.82981492316035	TBA-2-TBB-2-noc	2	B
TBA-2-TBB-2-noc_8	170	1.98906088199697	1.13749728238691	1.74862912887418	TBA-2-TBB-2-noc	2	B
TBA-2-TBB-2-noc_8	180	2.0417557162396	1.12960047707445	1.80750252649285	TBA-2-TBB-2-noc	2	B
TBA-2-TBB-2-noc_8	190	2.16113819510915	1.09824952979384	1.96780252254224	TBA-2-TBB-2-noc	2	B
TBA-2-TBB-2-noc_8	200	2.18077881958543	1.07689649498438	2.02505888889262	TBA-2-TBB-2-noc	2	B
TBA-2-TBB-2-noc_8	210	2.26066603811749	1.05792825656327	2.13688028851915	TBA-2-TBB-2-noc	2	B
TBA-2-TBB-2-noc_8	220	2.23522618028362	1.06960995344691	2.08975820866327	TBA-2-TBB-2-noc	2	B
TBA-2-TBB-2-noc_8	230	2.09456517138997	1.0012009607891	2.09205269813078	TBA-2-TBB-2-noc	2	B
TBA-2-TBB-2-noc_8	240	2.23924559245256	0.980497329716332	2.28378550821795	TBA-2-TBB-2-noc	2	B
TBA-2-TBB-2-noc_8	250	2.1503523131166	0.951850278994866	2.25912873124052	TBA-2-TBB-2-noc	2	B
TBA-2-TBB-2-noc_8	260	2.22991226890682	0.938760573672012	2.37537912375719	TBA-2-TBB-2-noc	2	B
TBA-2-TBB-2-noc_8	270	2.38283677341103	0.900040533222149	2.64747718070037	TBA-2-TBB-2-noc	2	B
TBA-2-TBB-2-noc_8	280	2.26814623193408	0.888606045112984	2.5524767070943	TBA-2-TBB-2-noc	2	B
TBA-2-TBB-2-noc_8	290	2.13944544462757	0.871295072316087	2.4554774985017	TBA-2-TBB-2-noc	2	B
TBA-2-TBB-2-noc_8	300	1.96859451590146	0.889263661615507	2.21373547674843	TBA-2-TBB-2-noc	2	B
TBA-2-TBB-2-noc_8	310	1.89276987473756	0.864426063002771	2.18962610655515	TBA-2-TBB-2-noc	2	B
TBA-2-TBB-2-noc_8	320	1.74862993869878	0.840318092268806	2.08091430469811	TBA-2-TBB-2-noc	2	B
TBA-2-TBB-2-noc_8	330	1.73321840929118	0.841481840566677	2.05972170251943	TBA-2-TBB-2-noc	2	B
TBA-2-TBB-2-noc_8	340	1.6639312262122	0.836992368495934	1.98798852754449	TBA-2-TBB-2-noc	2	B
TBA-2-TBB-2-noc_9	0	1.92306931316002	1.01646319269061	1.8919222328844	TBA-2-TBB-2-noc	2	B
TBA-2-TBB-2-noc_9	10	1.89994965406312	1.03373557740121	1.83794550134335	TBA-2-TBB-2-noc	2	B
TBA-2-TBB-2-noc_9	20	1.82669291388467	0.980742006088387	1.86256212392726	TBA-2-TBB-2-noc	2	B
TBA-2-TBB-2-noc_9	30	1.77987980439651	0.975426439934344	1.82471966262911	TBA-2-TBB-2-noc	2	B
TBA-2-TBB-2-noc_9	40	1.80089908147955	0.984938367599854	1.82843834773953	TBA-2-TBB-2-noc	2	B
TBA-2-TBB-2-noc_9	50	1.75035307661644	0.931689174581278	1.87868779027414	TBA-2-TBB-2-noc	2	B
TBA-2-TBB-2-noc_9	60	1.84846451695314	0.956989709157971	1.93154064172702	TBA-2-TBB-2-noc	2	B
TBA-2-TBB-2-noc_9	70	1.82132856462508	0.982214111829753	1.85430909889103	TBA-2-TBB-2-noc	2	B
TBA-2-TBB-2-noc_9	80	1.91359776274265	1.06845763643515	1.79099076789536	TBA-2-TBB-2-noc	2	B
TBA-2-TBB-2-noc_9	90	1.9317496250183	1.16965206841869	1.65155919198255	TBA-2-TBB-2-noc	2	B
TBA-2-TBB-2-noc_9	100	1.97162343075097	1.15321628924188	1.70967358781162	TBA-2-TBB-2-noc	2	B
TBA-2-TBB-2-noc_9	110	2.04305531894181	1.20542373706353	1.69488558763476	TBA-2-TBB-2-noc	2	B
TBA-2-TBB-2-noc_9	120	1.90641355047344	1.26589408070081	1.50598188232149	TBA-2-TBB-2-noc	2	B
TBA-2-TBB-2-noc_9	130	1.92759336086872	1.22861704237605	1.56891309039708	TBA-2-TBB-2-noc	2	B
TBA-2-TBB-2-noc_9	140	1.70250084511761	1.27956984668572	1.33052591816488	TBA-2-TBB-2-noc	2	B
TBA-2-TBB-2-noc_9	150	1.66407422643349	1.08500930768779	1.53369580762373	TBA-2-TBB-2-noc	2	B
TBA-2-TBB-2-noc_9	160	1.67556000610935	1.0050872411323	1.66707917237286	TBA-2-TBB-2-noc	2	B
TBA-2-TBB-2-noc_9	170	1.60882147023519	0.830666481769123	1.93678390249812	TBA-2-TBB-2-noc	2	B
TBA-2-TBB-2-noc_9	180	1.75295110686348	0.800176511187837	2.19070552853555	TBA-2-TBB-2-noc	2	B
TBA-2-TBB-2-noc_9	190	1.61412020456965	0.754994636731703	2.13792274281181	TBA-2-TBB-2-noc	2	B
TBA-2-TBB-2-noc_9	200	1.79928744954721	0.76141974194881	2.36306908058626	TBA-2-TBB-2-noc	2	B
TBA-2-TBB-2-noc_9	210	1.84882158383511	0.758181172117806	2.43849577360362	TBA-2-TBB-2-noc	2	B
TBA-2-TBB-2-noc_9	220	1.58741645839849	0.7122295669772	2.2287988760923	TBA-2-TBB-2-noc	2	B
TBA-2-TBB-2-noc_9	230	1.51232526804959	0.723836519892463	2.08931882612702	TBA-2-TBB-2-noc	2	B
TBA-2-TBB-2-noc_9	240	1.54028928244808	0.746567282543314	2.06316204642777	TBA-2-TBB-2-noc	2	B
TBA-2-TBB-2-noc_9	250	1.52220527080112	0.741019581642596	2.05420384091187	TBA-2-TBB-2-noc	2	B
TBA-2-TBB-2-noc_9	260	1.50093564183672	0.75447616970869	1.98937448536809	TBA-2-TBB-2-noc	2	B
TBA-2-TBB-2-noc_9	270	1.58480869562344	0.780604724263754	2.03023200649752	TBA-2-TBB-2-noc	2	B
TBA-2-TBB-2-noc_9	280	1.60831100642173	0.779073191914938	2.0643901280553	TBA-2-TBB-2-noc	2	B
TBA-2-TBB-2-noc_9	290	1.44810312460333	0.763764399876183	1.89600762334312	TBA-2-TBB-2-noc	2	B
TBA-2-TBB-2-noc_9	300	1.32777845956577	0.756741949163461	1.7545987255412	TBA-2-TBB-2-noc	2	B
TBA-2-TBB-2-noc_9	310	1.47330265603217	0.776383572203796	1.89764790083095	TBA-2-TBB-2-noc	2	B
TBA-2-TBB-2-noc_9	320	1.41803556558387	0.780034836490314	1.81791312291151	TBA-2-TBB-2-noc	2	B
TBA-2-TBB-2-noc_9	330	1.46348095905306	0.784838672390598	1.86469017205197	TBA-2-TBB-2-noc	2	B
TBA-2-TBB-2-noc_9	340	1.41629426220997	0.821783756965998	1.72343910451441	TBA-2-TBB-2-noc	2	B
spd5_1	0	1.4391344990232	2.02984207576957	0.708988406636309	spd5	2	C
spd5_1	10	1.36059964154501	1.9221376627524	0.70785754210586	spd5	2	C
spd5_1	20	1.23903658554174	1.84400668384066	0.67192629853223	spd5	2	C
spd5_1	30	1.25265968014208	1.77073401924028	0.707423964599449	spd5	2	C
spd5_1	40	1.38143130095095	1.81081423727425	0.762878528628295	spd5	2	C
spd5_1	50	1.45211255701879	2.02352666030708	0.717614739406711	spd5	2	C
spd5_1	60	1.53763743510756	2.08934397956108	0.735942693089044	spd5	2	C
spd5_1	70	1.60560243797427	2.18695465999183	0.734172713932839	spd5	2	C
spd5_1	80	1.64291323472549	2.20178721742631	0.746172573681263	spd5	2	C
spd5_1	90	1.64192129068511	2.21595835854341	0.740953134049132	spd5	2	C
spd5_1	100	1.54488701727207	2.20252604168839	0.701416005091957	spd5	2	C
spd5_1	110	1.70124037429068	1.98269335949693	0.858045126414473	spd5	2	C
spd5_1	120	1.79665701682127	2.02737411232885	0.886199052210177	spd5	2	C
spd5_1	130	1.81469881396601	2.15678253394811	0.841391649553143	spd5	2	C
spd5_1	140	2.01537353073455	2.16869653336965	0.929301771697458	spd5	2	C
spd5_1	150	2.05953507456838	2.19581538819412	0.93793635186343	spd5	2	C
spd5_1	160	1.88591429742038	2.36577173373657	0.797166637223154	spd5	2	C
spd5_1	170	1.90167590392411	2.1859725295459	0.869945014505351	spd5	2	C
spd5_1	180	1.79686238603283	2.13003720640775	0.843582628804494	spd5	2	C
spd5_1	190	1.79047171841493	2.0188863930528	0.886861055964386	spd5	2	C
spd5_1	200	1.80222617272246	2.15782643350758	0.835204419010157	spd5	2	C
spd5_1	210	1.7280885685365	2.01484751762472	0.857677096365944	spd5	2	C
spd5_1	220	1.70626003670931	1.84275791013371	0.925927397910614	spd5	2	C
spd5_1	230	1.68114295632313	1.86973575408683	0.899133983317439	spd5	2	C
spd5_1	240	1.5120445651224	1.92882184863314	0.78392131766545	spd5	2	C
spd5_1	250	1.49566647775182	1.91023535743037	0.782974973180153	spd5	2	C
spd5_1	260	1.46305704756979	1.94768213460068	0.751178552998203	spd5	2	C
spd5_1	270	1.51123993850138	2.01363224782574	0.750504438004095	spd5	2	C
spd5_1	280	1.37990055379535	1.97914862193478	0.697219268175216	spd5	2	C
spd5_1	290	1.3693941413475	1.84080499227377	0.743910488669425	spd5	2	C
spd5_1	300	1.37824174300264	1.74128156623823	0.791509983063864	spd5	2	C
spd5_1	310	1.40531820490706	1.69239404394851	0.830372932315647	spd5	2	C
spd5_1	320	1.43526089463084	1.74777184673033	0.821194652674991	spd5	2	C
spd5_1	330	1.37596937327361	1.66495930119967	0.826428232979731	spd5	2	C
spd5_1	340	1.37717308962171	1.60852503981932	0.856171371616569	spd5	2	C
spd5_10	0	1.95483644758272	1.49039446749613	1.3116235266673	spd5	2	C
spd5_10	10	1.86491326452891	1.30252289208899	1.43177004861539	spd5	2	C
spd5_10	20	1.80500206819659	1.20722703993931	1.49516371691553	spd5	2	C
spd5_10	30	1.8844433940873	1.25001537214421	1.50753617601904	spd5	2	C
spd5_10	40	1.88170600181564	1.28203532958093	1.46774894450899	spd5	2	C
spd5_10	50	2.06162247189859	1.43598953083243	1.43568071189452	spd5	2	C
spd5_10	60	2.12051662139255	1.46188009333797	1.45054073248285	spd5	2	C
spd5_10	70	2.18494846120657	1.45917782186828	1.49738327190927	spd5	2	C
spd5_10	80	2.22284203964101	1.44732823864302	1.53582441100236	spd5	2	C
spd5_10	90	2.29446561338653	1.54837495343874	1.48185399685704	spd5	2	C
spd5_10	100	2.23832208161733	1.63595401306979	1.36820599096011	spd5	2	C
spd5_10	110	2.18887941377064	1.65633411432707	1.321520455829	spd5	2	C
spd5_10	120	2.56500991490367	1.75764906761547	1.45934132254484	spd5	2	C
spd5_10	130	2.54110133456625	1.73680801266772	1.46308706318273	spd5	2	C
spd5_10	140	2.66984530920561	1.75207232409521	1.52382140422448	spd5	2	C
spd5_10	150	2.46095035648293	1.7411337850286	1.41341830113445	spd5	2	C
spd5_10	160	2.35204853806163	1.65185222821659	1.42388556184654	spd5	2	C
spd5_10	170	2.39297306878948	1.62670799665557	1.47105262512345	spd5	2	C
spd5_10	180	2.53165715829704	1.64314860189967	1.54073536341762	spd5	2	C
spd5_10	190	2.36840918796731	1.57280694387257	1.50584863399433	spd5	2	C
spd5_10	200	2.12551557618987	1.48953893535196	1.42696207916689	spd5	2	C
spd5_10	210	2.13179605943428	1.48000443311815	1.44039842836342	spd5	2	C
spd5_10	220	2.42146432605251	1.39701195739249	1.73331682183462	spd5	2	C
spd5_10	230	1.95667508168496	1.3465876922548	1.45306175969022	spd5	2	C
spd5_10	240	2.00693505941743	1.3747357616002	1.4598696822154	spd5	2	C
spd5_10	250	1.88192062211262	1.36931904235866	1.37434780638922	spd5	2	C
spd5_10	260	2.01281076539296	1.36082151180629	1.47911445250541	spd5	2	C
spd5_10	270	2.02262836910555	1.3903559594829	1.45475578056845	spd5	2	C
spd5_10	280	1.85448749175042	1.35965952313306	1.3639352059824	spd5	2	C
spd5_10	290	1.90750211094346	1.30862245798081	1.45764127713864	spd5	2	C
spd5_10	300	1.83091799896854	1.32382495538223	1.38305143102541	spd5	2	C
spd5_10	310	1.85103350314534	1.31133255164645	1.41156680723075	spd5	2	C
spd5_10	320	1.78659728944274	1.21851126409386	1.46621319153035	spd5	2	C
spd5_10	330	1.99216710628001	1.23912411486227	1.60772200491105	spd5	2	C
spd5_10	340	1.83043895622655	1.25502941701032	1.45848290997588	spd5	2	C
spd5_2	0	2.52043256708503	1.31575270241771	1.91558228415849	spd5	2	C
spd5_2	10	2.46486726448785	1.33317870923705	1.84886485765922	spd5	2	C
spd5_2	20	2.56945450531559	1.33673627266773	1.9221850696007	spd5	2	C
spd5_2	30	2.77932294145736	1.32412405254037	2.09898984624979	spd5	2	C
spd5_2	40	2.543668618669	1.39682001712337	1.82104250188758	spd5	2	C
spd5_2	50	2.75220308836608	1.54127117538336	1.78567090095714	spd5	2	C
spd5_2	60	2.79663253258079	1.55229606674786	1.80161026784012	spd5	2	C
spd5_2	70	2.74839552553312	1.70406104248385	1.61285039503458	spd5	2	C
spd5_2	80	2.52187152554305	1.75882835427641	1.43383606445244	spd5	2	C
spd5_2	90	2.58190886072273	1.7486638431353	1.47650382940008	spd5	2	C
spd5_2	100	2.77310909007625	1.61040409592698	1.72199580036463	spd5	2	C
spd5_2	110	2.95606298129116	1.63202590129447	1.81128435458439	spd5	2	C
spd5_2	120	2.83670013588831	1.7521397572296	1.61899193496617	spd5	2	C
spd5_2	130	2.80695019583247	1.78829685925231	1.56962205760741	spd5	2	C
spd5_2	140	2.47340947399161	1.79356403517311	1.37904720739613	spd5	2	C
spd5_2	150	2.20857915732714	1.98852820648809	1.11066021096461	spd5	2	C
spd5_2	160	2.94361586326469	2.08467601063406	1.41202558491061	spd5	2	C
spd5_2	170	2.85704698242061	1.94466134234762	1.46917456536239	spd5	2	C
spd5_2	180	2.91098193470981	1.86768910927345	1.55860090432407	spd5	2	C
spd5_2	190	2.62643702692027	2.10855086108496	1.24561236600612	spd5	2	C
spd5_2	200	2.65201603121801	2.03977907082053	1.30014866274277	spd5	2	C
spd5_2	210	2.58793154395415	1.96181419452786	1.31915221694936	spd5	2	C
spd5_2	220	2.75544774632033	2.15633080513699	1.27784092299571	spd5	2	C
spd5_2	230	2.59316532200625	2.08833715518576	1.24173690803082	spd5	2	C
spd5_2	240	2.23045280785325	1.96256105199403	1.13650110685068	spd5	2	C
spd5_2	250	2.212853160157	1.91597466172862	1.15494907336642	spd5	2	C
spd5_2	260	2.14852445777247	1.90088193902776	1.1302776956634	spd5	2	C
spd5_2	270	1.97592988495335	1.70751771856491	1.1571943666939	spd5	2	C
spd5_2	280	1.90393273221511	1.67367824722456	1.13757392460132	spd5	2	C
spd5_2	290	1.79014488601266	1.73756868198063	1.03025848968002	spd5	2	C
spd5_2	300	1.56725850477374	1.78534118189628	0.877848178637259	spd5	2	C
spd5_2	310	1.63080343739556	1.72847817116124	0.943490906975084	spd5	2	C
spd5_2	320	1.63948273210657	1.772984600028	0.924702184147953	spd5	2	C
spd5_2	330	1.54990450475168	1.5989783782005	0.969309232621366	spd5	2	C
spd5_2	340	1.60523251378662	1.5977686693087	1.00467141747193	spd5	2	C
spd5_3	0	1.19672369502142	0.989947963087248	1.20887535470988	spd5	2	C
spd5_3	10	1.06778202246769	0.933408991610738	1.14395943478654	spd5	2	C
spd5_3	20	1.00260276560799	0.915293423489933	1.0953894564053	spd5	2	C
spd5_3	30	1.00222436687101	0.861930231208054	1.16276739181815	spd5	2	C
spd5_3	40	1.0258265110935	0.842961350335571	1.21693184472233	spd5	2	C
spd5_3	50	1.02584397272475	0.898176975838926	1.14214013531863	spd5	2	C
spd5_3	60	1.0965775264007	0.919598632550336	1.19245232385736	spd5	2	C
spd5_3	70	1.17259399958882	1.02622505033557	1.14262850941456	spd5	2	C
spd5_3	80	1.17857623687298	1.13983133355705	1.03399178648215	spd5	2	C
spd5_3	90	1.18865684959822	1.19047501342282	0.998472740877299	spd5	2	C
spd5_3	100	1.29855361527355	1.33390254865772	0.973499613281541	spd5	2	C
spd5_3	110	1.40952613257707	1.50248134161074	0.938132204068497	spd5	2	C
spd5_3	120	1.45071041828379	1.53203710402685	0.946915981649993	spd5	2	C
spd5_3	130	1.60165041516932	1.43723097348993	1.11440015189774	spd5	2	C
spd5_3	140	1.70020467904199	1.52473133221477	1.11508476484991	spd5	2	C
spd5_3	150	1.57608919073376	1.68373279194631	0.936068477297924	spd5	2	C
spd5_3	160	1.48075290210019	1.6509200738255	0.896925857027711	spd5	2	C
spd5_3	170	1.67654915675431	1.47833137583893	1.13408210375221	spd5	2	C
spd5_3	180	1.64025834142995	1.57821944630872	1.03930942256879	spd5	2	C
spd5_3	190	1.4747273008433	1.51867222147651	0.971063590937029	spd5	2	C
spd5_3	200	1.45336255599959	1.39477877516779	1.04200220269681	spd5	2	C
spd5_3	210	1.54790789787848	1.45095023154362	1.06682356446624	spd5	2	C
spd5_3	220	1.38830754417961	1.45829522483221	0.95200719342638	spd5	2	C
spd5_3	230	1.40346308453601	1.50402573825503	0.933137677659894	spd5	2	C
spd5_3	240	1.33474837560824	1.45884519966443	0.914934892280045	spd5	2	C
spd5_3	250	1.30986322886084	1.37162735033557	0.954970188178577	spd5	2	C
spd5_3	260	1.25419565719988	1.26582611677852	0.990811961118133	spd5	2	C
spd5_3	270	1.2763778587544	1.28103576677852	0.996363951620309	spd5	2	C
spd5_3	280	1.28664825247892	1.23272585872483	1.04374240499008	spd5	2	C
spd5_3	290	1.26953394977937	1.25599656442953	1.01077820253114	spd5	2	C
spd5_3	300	1.29451053491925	1.23305483489933	1.04984020035487	spd5	2	C
spd5_3	310	1.27964988159395	1.19930147550336	1.0669960037003	spd5	2	C
spd5_3	320	1.1841405162195	1.05391935939597	1.12355893803693	spd5	2	C
spd5_3	330	1.25868785610709	1.11099511812081	1.1329373420075	spd5	2	C
spd5_3	340	1.27818248848261	1.11902463724832	1.14222908588112	spd5	2	C
spd5_4	0	1.8425063937527	1.34476981137249	1.37012771864071	spd5	2	C
spd5_4	10	1.64651042429924	1.28148514623651	1.28484550065581	spd5	2	C
spd5_4	20	1.63126783203699	1.23058796632996	1.32560034444509	spd5	2	C
spd5_4	30	1.65606887791702	1.1658871182735	1.42043672321331	spd5	2	C
spd5_4	40	1.62951817138417	1.2256254600659	1.3295400793131	spd5	2	C
spd5_4	50	1.60092897985942	1.25679972332258	1.2738139181214	spd5	2	C
spd5_4	60	1.65507378922583	1.24330263126422	1.33119141519303	spd5	2	C
spd5_4	70	1.65487306486282	1.28257766046235	1.2902712372725	spd5	2	C
spd5_4	80	1.66399668251244	1.29135405011771	1.28856736257633	spd5	2	C
spd5_4	90	1.85198754874951	1.30938159000306	1.41439864657421	spd5	2	C
spd5_4	100	1.88750478877525	1.35342549978626	1.39461299426775	spd5	2	C
spd5_4	110	1.99259362113357	1.39843255476115	1.42487645496346	spd5	2	C
spd5_4	120	1.95309927576439	1.37602205643878	1.41938079162708	spd5	2	C
spd5_4	130	2.05476377811258	1.62218851840905	1.26666152225499	spd5	2	C
spd5_4	140	1.98260147466134	1.60745656875176	1.23337794202483	spd5	2	C
spd5_4	150	1.9527347867068	1.55839456147631	1.25304260870682	spd5	2	C
spd5_4	160	1.94413217891601	1.5535437892845	1.25141768923771	spd5	2	C
spd5_4	170	2.04925302642985	1.59879216961996	1.28175072743631	spd5	2	C
spd5_4	180	2.19434648827784	1.62639797784161	1.34920635550098	spd5	2	C
spd5_4	190	2.23711096118519	1.5973341271886	1.40052786897043	spd5	2	C
spd5_4	200	2.53108176049664	1.50570120068239	1.68099869970851	spd5	2	C
spd5_4	210	2.21591893949235	1.60372845634848	1.38172951332283	spd5	2	C
spd5_4	220	2.28031099858415	1.53643699557792	1.4841552274172	spd5	2	C
spd5_4	230	2.14844051449417	1.75514125439614	1.22408410668539	spd5	2	C
spd5_4	240	1.9802166921307	1.70899774663557	1.15870058695459	spd5	2	C
spd5_4	250	2.05158127949542	1.73182333411732	1.18463658450535	spd5	2	C
spd5_4	260	1.84746914605125	1.66832096681033	1.10738232199014	spd5	2	C
spd5_4	270	1.87097544764369	1.61722394196997	1.15690560786815	spd5	2	C
spd5_4	280	1.9275695108234	1.63397074627416	1.17968422336735	spd5	2	C
spd5_4	290	1.71376487493127	1.64878639816427	1.0394098816192	spd5	2	C
spd5_4	300	1.78631114966312	1.60912607088784	1.11011261453089	spd5	2	C
spd5_4	310	1.89593861338475	1.51609148043239	1.25054367619296	spd5	2	C
spd5_4	320	1.75105728142452	1.40329915802974	1.24781467401651	spd5	2	C
spd5_4	330	1.8304054513818	1.35767515477514	1.34819101973252	spd5	2	C
spd5_4	340	1.8232331015517	1.34394748487089	1.35662525662366	spd5	2	C
spd5_5	0	1.60378951627501	1.42026166227056	1.1292211561291	spd5	2	C
spd5_5	10	1.58883646083421	1.41480875587037	1.12300440200257	spd5	2	C
spd5_5	20	1.74836828646644	1.43563943295295	1.21783244896683	spd5	2	C
spd5_5	30	1.74713501355678	1.42308919730083	1.22770590688945	spd5	2	C
spd5_5	40	1.74447625427642	1.43392970802013	1.21657027155472	spd5	2	C
spd5_5	50	1.72699563290785	1.47893556325154	1.16772878806899	spd5	2	C
spd5_5	60	1.8292470755766	1.55845225918877	1.17375881409983	spd5	2	C
spd5_5	70	1.96157137429995	1.60990236210175	1.21844120517911	spd5	2	C
spd5_5	80	2.03133735221287	1.49595584278608	1.35788590419199	spd5	2	C
spd5_5	90	2.14948989052781	1.54531240227656	1.39097433461426	spd5	2	C
spd5_5	100	2.17822771863859	1.69657605261706	1.28389630118765	spd5	2	C
spd5_5	110	2.22161314295265	1.65658874401096	1.34107704823205	spd5	2	C
spd5_5	120	2.16568078136003	1.72260940647143	1.25720942497126	spd5	2	C
spd5_5	130	2.13271399030148	1.77950730509382	1.19848566184394	spd5	2	C
spd5_5	140	2.15733260461168	1.72172040105275	1.25300984021132	spd5	2	C
spd5_5	150	2.0957232972642	1.66051994665901	1.26208860151353	spd5	2	C
spd5_5	160	2.24760200323153	1.61387801127794	1.39267155728318	spd5	2	C
spd5_5	170	2.13217808833256	1.60257642827379	1.33046889416016	spd5	2	C
spd5_5	180	2.11336687955051	1.53144926458116	1.37997838284802	spd5	2	C
spd5_5	190	2.05746306998978	1.60148849362316	1.28471923350198	spd5	2	C
spd5_5	200	1.90407571897202	1.56112152545124	1.21968449472353	spd5	2	C
spd5_5	210	1.91387347022552	1.53892441980585	1.24364357702958	spd5	2	C
spd5_5	220	1.98214293496688	1.48481748614236	1.33494045797952	spd5	2	C
spd5_5	230	1.95543521219837	1.50452844132808	1.29969973214482	spd5	2	C
spd5_5	240	1.99613989360891	1.4786093576276	1.35001167367943	spd5	2	C
spd5_5	250	1.95192805939489	1.46665406644136	1.33087147409681	spd5	2	C
spd5_5	260	1.96048200719542	1.42428070535172	1.37647164623443	spd5	2	C
spd5_5	270	1.83747915510653	1.35899248868957	1.35208926495123	spd5	2	C
spd5_5	280	1.82193964043472	1.40154329701454	1.29995244835866	spd5	2	C
spd5_5	290	1.8008384506763	1.40873063778683	1.27834122604552	spd5	2	C
spd5_5	300	1.84564820446766	1.3616251016149	1.3554745739328	spd5	2	C
spd5_5	310	1.77101032421442	1.33988191718067	1.32176597169168	spd5	2	C
spd5_5	320	1.77640712226891	1.3496046024672	1.31624263804486	spd5	2	C
spd5_5	330	1.80150656843509	1.3093725514407	1.37585484471391	spd5	2	C
spd5_5	340	1.7856772311154	1.22105517603229	1.46240502981839	spd5	2	C
spd5_6	0	1.78555884228422	1.04606701746638	1.7069258589272	spd5	2	C
spd5_6	10	1.7571642625848	1.09708755985273	1.60166273585372	spd5	2	C
spd5_6	20	1.79545043867082	1.16502533735951	1.54112565718111	spd5	2	C
spd5_6	30	1.78455143306547	1.14253551090107	1.56192207247727	spd5	2	C
spd5_6	40	1.88485139683121	1.13141459349556	1.66592459357261	spd5	2	C
spd5_6	50	1.93813352407876	1.13321979985817	1.71028914630801	spd5	2	C
spd5_6	60	2.03344794561692	1.15875245314454	1.75485966834305	spd5	2	C
spd5_6	70	2.0773796909435	1.21518560195604	1.70951637971978	spd5	2	C
spd5_6	80	2.19005125686225	1.18725226937091	1.84463850974376	spd5	2	C
spd5_6	90	1.96071432013736	1.16948240676261	1.67656589684411	spd5	2	C
spd5_6	100	2.1623018531656	1.26582734021068	1.70821231654367	spd5	2	C
spd5_6	110	2.12049557720422	1.3196292456711	1.6068873770116	spd5	2	C
spd5_6	120	2.15998286018999	1.27696400509575	1.69149862609325	spd5	2	C
spd5_6	130	2.29515303368318	1.33296341108047	1.72184248615105	spd5	2	C
spd5_6	140	2.23038706614362	1.37220654555877	1.62540185612902	spd5	2	C
spd5_6	150	2.01418127823466	1.43662763528835	1.40202041834619	spd5	2	C
spd5_6	160	1.86393092833194	1.41457417372972	1.31766220743125	spd5	2	C
spd5_6	170	1.80398429953204	1.36097109829902	1.32551257097723	spd5	2	C
spd5_6	180	1.88784744359657	1.34560683035073	1.40297106184019	spd5	2	C
spd5_6	190	2.30379059852971	1.2803221826294	1.79938349095726	spd5	2	C
spd5_6	200	2.40749179486374	1.30970319557624	1.83819647306007	spd5	2	C
spd5_6	210	2.36281781004459	1.32801970570653	1.77920387769211	spd5	2	C
spd5_6	220	2.12988313683623	1.37746728579029	1.54623137609707	spd5	2	C
spd5_6	230	2.28078963043637	1.43156698184825	1.59321195539988	spd5	2	C
spd5_6	240	2.21101894146055	1.29208850017677	1.71119775553923	spd5	2	C
spd5_6	250	1.96737885955371	1.35327814154115	1.45378750987081	spd5	2	C
spd5_6	260	2.10902093083656	1.27184072603679	1.65824296050696	spd5	2	C
spd5_6	270	1.94382303765099	1.21715459561348	1.59702230485459	spd5	2	C
spd5_6	280	1.84994736875429	1.35081563866016	1.36950396176136	spd5	2	C
spd5_6	290	1.75380046871489	1.30823696880914	1.34058317455387	spd5	2	C
spd5_6	300	1.80264947070255	1.24717045036676	1.4453914219764	spd5	2	C
spd5_6	310	1.84390648740277	1.15289402241906	1.59937205983061	spd5	2	C
spd5_6	320	1.95306505788965	1.20559837298653	1.61999642804053	spd5	2	C
spd5_6	330	1.78371107850617	1.22825626250042	1.45223039602093	spd5	2	C
spd5_6	340	1.71365054719454	1.28731964890091	1.33117718560236	spd5	2	C
spd5_7	0	1.1909152179192	1.32025724470124	0.902032708170216	spd5	2	C
spd5_7	10	1.20238548040176	1.23901990154425	0.970432741962552	spd5	2	C
spd5_7	20	1.26004391477186	1.21870309799923	1.03392197561531	spd5	2	C
spd5_7	30	1.24142946941466	1.28768865443864	0.964075799794829	spd5	2	C
spd5_7	40	1.20681926644048	1.24563981749583	0.968834850564272	spd5	2	C
spd5_7	50	1.27112702892896	1.23407578233601	1.03002347758808	spd5	2	C
spd5_7	60	1.20101908989837	1.1708817663295	1.02573899810853	spd5	2	C
spd5_7	70	1.28463023858261	1.21091170413226	1.06087853821115	spd5	2	C
spd5_7	80	1.3547708160142	1.25969831180494	1.07547243916922	spd5	2	C
spd5_7	90	1.49537674550143	1.44119766734367	1.03759309315121	spd5	2	C
spd5_7	100	1.4991138802151	1.47813706771948	1.01419138519271	spd5	2	C
spd5_7	110	1.5339856716015	1.51903582259897	1.00984166981458	spd5	2	C
spd5_7	120	1.52811948969725	1.60907715390242	0.949686897232478	spd5	2	C
spd5_7	130	1.6011064734275	1.59322542436824	1.00494660010989	spd5	2	C
spd5_7	140	1.53593363213948	1.63606393720502	0.938798048909629	spd5	2	C
spd5_7	150	1.61249856092777	1.6482583673853	0.978304489657005	spd5	2	C
spd5_7	160	1.63534404041036	1.65545432313629	0.987852106551736	spd5	2	C
spd5_7	170	1.68371197854592	1.7609315891756	0.956148432395473	spd5	2	C
spd5_7	180	1.65572397285195	1.56789926947859	1.05601425109571	spd5	2	C
spd5_7	190	1.65200538420318	1.44563995001534	1.14275022918787	spd5	2	C
spd5_7	200	1.59408310333188	1.43042015269229	1.11441599891581	spd5	2	C
spd5_7	210	1.51691430677283	1.37458814570317	1.10354094898501	spd5	2	C
spd5_7	220	1.49840207435735	1.37757647960062	1.08770881076001	spd5	2	C
spd5_7	230	1.37910171578449	1.26999401558443	1.0859119797898	spd5	2	C
spd5_7	240	1.39622320788216	1.40974193788836	0.990410493124397	spd5	2	C
spd5_7	250	1.37161857117469	1.32484524371807	1.03530474799106	spd5	2	C
spd5_7	260	1.34944696697381	1.29552824949892	1.04161909822942	spd5	2	C
spd5_7	270	1.32384084675742	1.28316167313879	1.03170229790228	spd5	2	C
spd5_7	280	1.3624696607059	1.25419857376859	1.08632690963121	spd5	2	C
spd5_7	290	1.28952744478626	1.24821309674795	1.03309879390462	spd5	2	C
spd5_7	300	1.37190640738337	1.26519587354562	1.08434309348378	spd5	2	C
spd5_7	310	1.33251100586581	1.3231170107486	1.00709989747006	spd5	2	C
spd5_7	320	1.35014414806835	1.27766650451694	1.05672657402788	spd5	2	C
spd5_7	330	1.35369566450282	1.3261360327482	1.02078190402346	spd5	2	C
spd5_7	340	1.2763176324161	1.34519390631469	0.948798256091361	spd5	2	C
spd5_8	0	1.60778399777655	0.986955862443064	1.62903333265251	spd5	2	C
spd5_8	10	1.52643058490638	0.903355870005997	1.68973339919322	spd5	2	C
spd5_8	20	1.44698385242907	0.837641113473114	1.72745084876438	spd5	2	C
spd5_8	30	1.61890555144224	0.92755442571561	1.74534831224944	spd5	2	C
spd5_8	40	1.70492486784146	0.932918943198523	1.82751661360429	spd5	2	C
spd5_8	50	1.80761717476049	0.943054552959105	1.91676840866583	spd5	2	C
spd5_8	60	1.94544258142185	0.994091809797593	1.95700493882749	spd5	2	C
spd5_8	70	1.80630676328024	1.05620478669126	1.7101861173521	spd5	2	C
spd5_8	80	1.72689362617334	1.08873270737152	1.58615022262215	spd5	2	C
spd5_8	90	1.68766867553374	1.10949977200602	1.52110772630658	spd5	2	C
spd5_8	100	1.56383306986241	1.16340389770412	1.34418758003864	spd5	2	C
spd5_8	110	1.7300164767647	1.19186722546274	1.45151778638181	spd5	2	C
spd5_8	120	2.2184065503944	1.18816813847979	1.86708133179935	spd5	2	C
spd5_8	130	2.11716732333518	1.24745220015567	1.69719314541349	spd5	2	C
spd5_8	140	2.07513453082868	1.22249863525066	1.69745345392816	spd5	2	C
spd5_8	150	2.13568960737154	1.11028739600367	1.92354665563049	spd5	2	C
spd5_8	160	2.12211065731616	1.07556698555819	1.97301580079165	spd5	2	C
spd5_8	170	2.28608023928367	1.28293179353794	1.78191876668623	spd5	2	C
spd5_8	180	1.97294286015325	1.23879118304113	1.59263553628937	spd5	2	C
spd5_8	190	2.15658958745807	1.16505392121165	1.85106418526555	spd5	2	C
spd5_8	200	2.08355770470157	1.05263028122047	1.97938225972921	spd5	2	C
spd5_8	210	1.95507945183423	1.02736572018106	1.90300242010184	spd5	2	C
spd5_8	220	2.04212674768861	0.981835604290699	2.07990700150245	spd5	2	C
spd5_8	230	1.91853060505125	1.00742741519864	1.90438593997659	spd5	2	C
spd5_8	240	1.93645545949917	1.02479803213772	1.88959716819493	spd5	2	C
spd5_8	250	1.90022661615139	1.13984335031168	1.66709453157032	spd5	2	C
spd5_8	260	1.94774854492304	1.2586091235583	1.54754046229732	spd5	2	C
spd5_8	270	1.75324598088305	1.24411169237464	1.40923519297261	spd5	2	C
spd5_8	280	1.72359106875104	1.22208946268476	1.41036407020854	spd5	2	C
spd5_8	290	1.53345288627685	1.31410822790736	1.16691521574199	spd5	2	C
spd5_8	300	1.52025488266857	1.29061827861686	1.17792759319805	spd5	2	C
spd5_8	310	1.58862265215275	1.34802477165554	1.17848179466445	spd5	2	C
spd5_8	320	1.55097094484319	1.1782275667043	1.31635941024663	spd5	2	C
spd5_8	330	1.55253503306842	1.15414589883418	1.34518091225439	spd5	2	C
spd5_8	340	1.57159430119771	1.14696162798205	1.37022395767743	spd5	2	C
spd5_9	0	1.21764083208396	1.15332202845234	1.05576829544992	spd5	2	C
spd5_9	10	1.1849823528267	1.02286817206285	1.15848980855168	spd5	2	C
spd5_9	20	1.1230535145009	0.993988459994079	1.12984562668624	spd5	2	C
spd5_9	30	1.14158604306066	0.992196194373668	1.15056482733367	spd5	2	C
spd5_9	40	1.19204103043158	0.996598502852987	1.19610959380242	spd5	2	C
spd5_9	50	1.23754664512742	1.05506989758889	1.1729522830246	spd5	2	C
spd5_9	60	1.23738807603937	1.05680052699873	1.17088139571003	spd5	2	C
spd5_9	70	1.26942739400712	1.04386642142597	1.21608221890406	spd5	2	C
spd5_9	80	1.24290984981773	1.08097502345653	1.14980441069157	spd5	2	C
spd5_9	90	1.30585332754349	1.13153546423827	1.15405426415209	spd5	2	C
spd5_9	100	1.35003942581011	1.15241742050031	1.17148474310984	spd5	2	C
spd5_9	110	1.44448367409421	1.2776887104607	1.13054428850152	spd5	2	C
spd5_9	120	1.44466229580483	1.27734792393315	1.13098574690323	spd5	2	C
spd5_9	130	1.44745844781112	1.35074185436218	1.07160257390159	spd5	2	C
spd5_9	140	1.55537823224827	1.49137456466972	1.04291589054473	spd5	2	C
spd5_9	150	1.44778164181241	1.54193180446675	0.938940125379346	spd5	2	C
spd5_9	160	1.51810740884423	1.51070782250949	1.00489809228793	spd5	2	C
spd5_9	170	1.49496734596595	1.60914262491888	0.929045892399572	spd5	2	C
spd5_9	180	1.44011630644506	1.51609920591184	0.949882633556898	spd5	2	C
spd5_9	190	1.58315004854703	1.61098432469639	0.982722193057586	spd5	2	C
spd5_9	200	1.41441144881805	1.47839100361699	0.956723522638863	spd5	2	C
spd5_9	210	1.3957853947573	1.40670245610444	0.992239253368924	spd5	2	C
spd5_9	220	1.4315603913205	1.29766402447734	1.10318261454239	spd5	2	C
spd5_9	230	1.45290350993544	1.23527152649725	1.17618149432725	spd5	2	C
spd5_9	240	1.36654064058584	1.28944600285397	1.05978896174112	spd5	2	C
spd5_9	250	1.46133633069091	1.3027783404223	1.12170757322939	spd5	2	C
spd5_9	260	1.4586359667168	1.24521534095533	1.17139254451984	spd5	2	C
spd5_9	270	1.38424334338325	1.22690375454891	1.12824118293793	spd5	2	C
spd5_9	280	1.38520862448631	1.22448728635543	1.13125602847968	spd5	2	C
spd5_9	290	1.35243842178631	1.13396624726912	1.19266197300257	spd5	2	C
spd5_9	300	1.35728423119103	1.15230764911932	1.17788355586147	spd5	2	C
spd5_9	310	1.46731395424724	1.20184707874097	1.22088240692348	spd5	2	C
spd5_9	320	1.47134973878444	1.20792258700778	1.21808280978437	spd5	2	C
spd5_9	330	1.43771312023593	1.14935651162578	1.25088526118173	spd5	2	C
spd5_9	340	1.40012050675373	1.1320559401793	1.23679445251794	spd5	2	C
Wildtype_1	0	2.28581259720445	1.22232723340002	1.87004963543703	Wildtype	2	C
Wildtype_1	10	2.27258009122004	1.18968191488127	1.91024177369868	Wildtype	2	C
Wildtype_1	20	2.1536419382784	1.18860864084184	1.81190163379014	Wildtype	2	C
Wildtype_1	30	2.12367454297707	1.2094300668414	1.75593000471979	Wildtype	2	C
Wildtype_1	40	2.01988848134918	1.16929261581905	1.72744482777249	Wildtype	2	C
Wildtype_1	50	2.12808772704404	1.20241253478176	1.76984825547439	Wildtype	2	C
Wildtype_1	60	2.13685282235723	1.17282883563172	1.82196477221355	Wildtype	2	C
Wildtype_1	70	2.01813069785539	1.16946065239987	1.7256935440401	Wildtype	2	C
Wildtype_1	80	2.07824840810074	1.16632215738717	1.78188195683129	Wildtype	2	C
Wildtype_1	90	2.06300086420298	1.20055455854339	1.71837327135386	Wildtype	2	C
Wildtype_1	100	2.07794705189498	1.18923758053786	1.74729346423377	Wildtype	2	C
Wildtype_1	110	2.13269503844798	1.24770772883144	1.70929055672789	Wildtype	2	C
Wildtype_1	120	2.17786981739113	1.25721480882411	1.73229729884277	Wildtype	2	C
Wildtype_1	130	2.27371746890303	1.29649916204183	1.75373616541502	Wildtype	2	C
Wildtype_1	140	2.36859345835708	1.28305025805353	1.84606444173932	Wildtype	2	C
Wildtype_1	150	2.35025582270561	1.37215952909464	1.7128152906946	Wildtype	2	C
Wildtype_1	160	2.40761314566012	1.41992148021699	1.69559597428739	Wildtype	2	C
Wildtype_1	170	2.23332667020591	1.42007798281456	1.57267889315452	Wildtype	2	C
Wildtype_1	180	2.14444920127275	1.34456862946717	1.59489754131967	Wildtype	2	C
Wildtype_1	190	2.14772381771095	1.28597233647355	1.67011665554217	Wildtype	2	C
Wildtype_1	200	2.00231586132854	1.21218754188218	1.65182019460414	Wildtype	2	C
Wildtype_1	210	2.06577706179774	1.15434408759567	1.78956784549436	Wildtype	2	C
Wildtype_1	220	1.79398513775667	1.07822869527432	1.6638261860581	Wildtype	2	C
Wildtype_1	230	1.71478773085946	1.03694674041736	1.65368930150576	Wildtype	2	C
Wildtype_1	240	1.70502888655462	0.996279447934124	1.71139622531626	Wildtype	2	C
Wildtype_1	250	1.45465831376512	0.956215877026094	1.52126559359088	Wildtype	2	C
Wildtype_1	260	1.50168899113053	0.932016631997162	1.61122552921899	Wildtype	2	C
Wildtype_1	270	1.5361836044386	0.915512896954416	1.67794862262338	Wildtype	2	C
Wildtype_1	280	1.48534713218457	0.916327838396445	1.62097785306174	Wildtype	2	C
Wildtype_1	290	1.39145400292028	0.90480779773431	1.537844839981	Wildtype	2	C
Wildtype_1	300	1.33579988761719	0.907089557270872	1.47262183420583	Wildtype	2	C
Wildtype_1	310	1.39128836402346	0.933214145583959	1.49085648841388	Wildtype	2	C
Wildtype_1	320	1.31662073646032	0.920277560949186	1.4306778653848	Wildtype	2	C
Wildtype_1	330	1.6662256916587	0.935325763906838	1.78143889108637	Wildtype	2	C
Wildtype_1	340	1.25066128116329	0.900992367940241	1.38809309120168	Wildtype	2	C
Wildtype_3	0	1.90003402180843	1.18018658870968	1.60994374956063	Wildtype	2	C
Wildtype_3	10	1.85927819041071	1.16551778322581	1.59523794245746	Wildtype	2	C
Wildtype_3	20	1.86075975902172	1.14031039870968	1.63180109654992	Wildtype	2	C
Wildtype_3	30	1.86149548463417	1.21718028387097	1.52935067163108	Wildtype	2	C
Wildtype_3	40	1.79771837007646	1.15314503967742	1.55896986781416	Wildtype	2	C
Wildtype_3	50	1.84619008999356	1.19088772129032	1.55026377129258	Wildtype	2	C
Wildtype_3	60	1.8948915292773	1.15710692903226	1.63761142702869	Wildtype	2	C
Wildtype_3	70	1.89567970253333	1.16128810387097	1.63239397373863	Wildtype	2	C
Wildtype_3	80	1.81200171420369	1.17713604677419	1.5393307503999	Wildtype	2	C
Wildtype_3	90	1.83025211852821	1.16846442129032	1.56637385373453	Wildtype	2	C
Wildtype_3	100	1.81118684591729	1.14804693870968	1.57762438524764	Wildtype	2	C
Wildtype_3	110	1.9173985545327	1.18777266612903	1.61428075355659	Wildtype	2	C
Wildtype_3	120	2.03544465951814	1.23542767419355	1.6475627849658	Wildtype	2	C
Wildtype_3	130	2.03303703838573	1.2405788983871	1.63878092802395	Wildtype	2	C
Wildtype_3	140	2.04218300857497	1.26510681935484	1.61423761008292	Wildtype	2	C
Wildtype_3	150	2.0970985141087	1.39186040967742	1.5066873800906	Wildtype	2	C
Wildtype_3	160	2.16692102622541	1.40465581612903	1.5426704544584	Wildtype	2	C
Wildtype_3	170	2.17924303775577	1.44114518709677	1.512160646455	Wildtype	2	C
Wildtype_3	180	2.14022950872751	1.43523410645161	1.49120585910467	Wildtype	2	C
Wildtype_3	190	2.13263631741457	1.46155276451613	1.45915793749712	Wildtype	2	C
Wildtype_3	200	2.03399261120648	1.29774453870968	1.5673289700212	Wildtype	2	C
Wildtype_3	210	2.04741389084792	1.24005816774194	1.65106278407579	Wildtype	2	C
Wildtype_3	220	1.99514518029931	1.15603985580645	1.72584463267272	Wildtype	2	C
Wildtype_3	230	1.85640010998762	1.15142460709677	1.61226371101134	Wildtype	2	C
Wildtype_3	240	1.82079751841424	1.18755037516129	1.53323813161774	Wildtype	2	C
Wildtype_3	250	1.83199148881531	1.13365998483871	1.61599731252396	Wildtype	2	C
Wildtype_3	260	1.94004004272261	1.13173459096774	1.71421820823174	Wildtype	2	C
Wildtype_3	270	1.76079560786457	1.12245559064516	1.56869957487806	Wildtype	2	C
Wildtype_3	280	1.82300839388069	1.06584515225806	1.71038765811199	Wildtype	2	C
Wildtype_3	290	1.58978402872783	1.05896281322581	1.50126520862903	Wildtype	2	C
Wildtype_3	300	1.58261612656541	1.08865100806452	1.45374056041991	Wildtype	2	C
Wildtype_3	310	1.53612100674924	1.08528714709677	1.41540514034325	Wildtype	2	C
Wildtype_3	320	1.71177625313711	1.07605924516129	1.59078253435807	Wildtype	2	C
Wildtype_3	330	1.38201566070701	1.09261270548387	1.26487240517213	Wildtype	2	C
Wildtype_3	340	1.45722470916187	1.10459938322581	1.31923367991233	Wildtype	2	C
Wildtype_4	0	1.82708109560222	0.997170858538246	1.83226483200736	Wildtype	2	C
Wildtype_4	10	1.93540333582044	0.993649263642636	1.94777312944953	Wildtype	2	C
Wildtype_4	20	1.83055918078585	1.01632996595255	1.80114651944772	Wildtype	2	C
Wildtype_4	30	1.80765537762499	1.0351499823098	1.74627388157941	Wildtype	2	C
Wildtype_4	40	1.70062909530933	1.07974426597252	1.57502952217819	Wildtype	2	C
Wildtype_4	50	1.88115942542781	0.989579848236856	1.90096779838382	Wildtype	2	C
Wildtype_4	60	1.78080806124195	0.993229059420308	1.79294800565068	Wildtype	2	C
Wildtype_4	70	1.82818957009588	1.03654227687948	1.7637385477413	Wildtype	2	C
Wildtype_4	80	1.73508951068768	1.04199637852712	1.66515886853682	Wildtype	2	C
Wildtype_4	90	1.77522536241024	1.03337493133936	1.71789087249229	Wildtype	2	C
Wildtype_4	100	1.82914976104288	1.03689474677107	1.76406502852765	Wildtype	2	C
Wildtype_4	110	1.82557398338028	1.0428297273345	1.75059641620161	Wildtype	2	C
Wildtype_4	120	1.91497972394674	1.08516081161153	1.76469671909998	Wildtype	2	C
Wildtype_4	130	1.93098944253707	1.06842664010282	1.80732056844937	Wildtype	2	C
Wildtype_4	140	1.87427662740965	1.10942224231253	1.68941684773041	Wildtype	2	C
Wildtype_4	150	1.90010037756799	1.07457452044329	1.76823509344345	Wildtype	2	C
Wildtype_4	160	1.89509696115922	1.23831632757636	1.53038195407494	Wildtype	2	C
Wildtype_4	170	1.91325742098517	1.26294068715444	1.51492262498564	Wildtype	2	C
Wildtype_4	180	2.19069302882531	1.18830285412736	1.84354772961819	Wildtype	2	C
Wildtype_4	190	2.1769321259063	1.03871731502781	2.09578881030593	Wildtype	2	C
Wildtype_4	200	1.99839060704123	0.950060630278199	2.10343481600333	Wildtype	2	C
Wildtype_4	210	1.82217114731118	0.999137706928793	1.82374374890952	Wildtype	2	C
Wildtype_4	220	1.71302329468274	0.927308178146693	1.84730743786425	Wildtype	2	C
Wildtype_4	230	1.55533105236509	0.883176324568329	1.76106515663821	Wildtype	2	C
Wildtype_4	240	1.58833684134692	0.845857469323606	1.87778307687823	Wildtype	2	C
Wildtype_4	250	1.36934632153236	0.814047861494496	1.68214473166037	Wildtype	2	C
Wildtype_4	260	1.30389086866149	0.813421475977576	1.60297079333253	Wildtype	2	C
Wildtype_4	270	1.37807992790619	0.804786913968534	1.71235379699535	Wildtype	2	C
Wildtype_4	280	1.4449245033074	0.806124005193904	1.79243453116104	Wildtype	2	C
Wildtype_4	290	1.32876620546429	0.809888309840251	1.64067833714798	Wildtype	2	C
Wildtype_4	300	1.18411025853169	0.806665775851339	1.46790690020536	Wildtype	2	C
Wildtype_4	310	1.16304023514667	0.812188077367442	1.43198388101984	Wildtype	2	C
Wildtype_4	320	1.12641113438622	0.804106847008041	1.40082271227689	Wildtype	2	C
Wildtype_4	330	1.20161161257431	0.819370014482104	1.46650669579825	Wildtype	2	C
Wildtype_4	340	1.13984501634079	0.844380573074739	1.34991857071053	Wildtype	2	C
Wildtype_5	0	1.92071058765291	1.18027244376385	1.6273451081581	Wildtype	2	C
Wildtype_5	10	1.78973562712488	1.176695401977	1.52098463554621	Wildtype	2	C
Wildtype_5	20	1.75959820349649	1.14938478380638	1.53090438318601	Wildtype	2	C
Wildtype_5	30	1.79808011311447	1.12253484170887	1.60180338846071	Wildtype	2	C
Wildtype_5	40	1.67988086638795	1.14784109202966	1.46351344106135	Wildtype	2	C
Wildtype_5	50	1.73532965600585	1.13497176759065	1.52896283904018	Wildtype	2	C
Wildtype_5	60	1.69958541960192	1.13764204813238	1.49395446695387	Wildtype	2	C
Wildtype_5	70	1.66193734808218	1.1590283988016	1.43390563147596	Wildtype	2	C
Wildtype_5	80	1.75110052746178	1.14533384640974	1.52889965921371	Wildtype	2	C
Wildtype_5	90	1.79002806857836	1.13152590036449	1.5819594301834	Wildtype	2	C
Wildtype_5	100	2.01031214905385	1.14429893221924	1.75680680323198	Wildtype	2	C
Wildtype_5	110	1.85770074532082	1.17873698897345	1.57600954470655	Wildtype	2	C
Wildtype_5	120	1.87911770176184	1.22488261638577	1.53412063868333	Wildtype	2	C
Wildtype_5	130	1.91011847485266	1.24988708829695	1.5282328241788	Wildtype	2	C
Wildtype_5	140	1.96843970236155	1.23154540447582	1.59834927336632	Wildtype	2	C
Wildtype_5	150	1.95110544339802	1.29293042148191	1.50905679917543	Wildtype	2	C
Wildtype_5	160	1.94476278436054	1.33698993122678	1.45458296950381	Wildtype	2	C
Wildtype_5	170	1.87309929623856	1.26597433453151	1.47957130341961	Wildtype	2	C
Wildtype_5	180	1.97654652124412	1.2643577268802	1.56328108669153	Wildtype	2	C
Wildtype_5	190	1.95325556967282	1.28252001114862	1.52298252868858	Wildtype	2	C
Wildtype_5	200	1.82612645767779	1.19274652458298	1.53102643356372	Wildtype	2	C
Wildtype_5	210	1.89903097952319	1.17749958745695	1.6127657281176	Wildtype	2	C
Wildtype_5	220	0.88150849906552	0.616426815132576	1.43002944944232	Wildtype	2	C
Wildtype_5	230	1.62026492184879	1.0564557021239	1.53367994378885	Wildtype	2	C
Wildtype_5	240	1.60339249222486	1.00430734513945	1.59651574787818	Wildtype	2	C
Wildtype_5	250	1.25185599854734	0.959511320554718	1.30468080128915	Wildtype	2	C
Wildtype_5	260	1.31069166451228	0.928670244988993	1.41136390617082	Wildtype	2	C
Wildtype_5	270	1.37733545530346	0.908790271098939	1.51557020261445	Wildtype	2	C
Wildtype_5	280	1.34683059850296	0.950294876903985	1.41727650146959	Wildtype	2	C
Wildtype_5	290	1.28668872007137	0.925454835197021	1.39033118758026	Wildtype	2	C
Wildtype_5	300	1.16928003102818	0.917337619892069	1.27464524039225	Wildtype	2	C
Wildtype_5	310	1.09629235487039	0.933274766302989	1.17467266281416	Wildtype	2	C
Wildtype_5	320	1.23203083012415	0.909119610391546	1.35519112781378	Wildtype	2	C
Wildtype_5	330	1.22868101047577	0.929224939531902	1.32226434978674	Wildtype	2	C
Wildtype_5	340	1.26486437699161	0.942433704818332	1.34212557395264	Wildtype	2	C
Wildtype_6	0	1.24501802672952	1.10756758484631	1.12410117789993	Wildtype	2	C
Wildtype_6	10	1.35531764275011	1.11262845213362	1.21812240209308	Wildtype	2	C
Wildtype_6	20	1.3373441690207	1.06001155129631	1.26163169390487	Wildtype	2	C
Wildtype_6	30	1.37226593458311	1.05435249936156	1.30152480827243	Wildtype	2	C
Wildtype_6	40	1.37196610638145	1.01175427499129	1.3560269922193	Wildtype	2	C
Wildtype_6	50	1.47976860268126	1.06071173055372	1.39507140352712	Wildtype	2	C
Wildtype_6	60	1.41034602901097	1.06497777363669	1.32429620967103	Wildtype	2	C
Wildtype_6	70	1.42141485994548	1.07259286834566	1.32521378977453	Wildtype	2	C
Wildtype_6	80	1.41169712871535	1.07544368685317	1.31266485263034	Wildtype	2	C
Wildtype_6	90	1.516280813844	1.09377750517421	1.38627902536951	Wildtype	2	C
Wildtype_6	100	1.53146579430459	1.12283866573671	1.36392327859477	Wildtype	2	C
Wildtype_6	110	1.49276905583987	1.12124517648685	1.3313493668861	Wildtype	2	C
Wildtype_6	120	1.44291525293082	1.21014236838449	1.19235165268783	Wildtype	2	C
Wildtype_6	130	1.5334826734008	1.23364351066725	1.24305170832648	Wildtype	2	C
Wildtype_6	140	1.58527054969691	1.24063656190399	1.27778803106045	Wildtype	2	C
Wildtype_6	150	1.69508913985512	1.26259523684015	1.34254358831367	Wildtype	2	C
Wildtype_6	160	1.71972355152953	1.29351107651128	1.32950044476448	Wildtype	2	C
Wildtype_6	170	1.70535298891276	1.33200388626342	1.28029130132396	Wildtype	2	C
Wildtype_6	180	1.47442633167264	1.29500533465794	1.13854846170352	Wildtype	2	C
Wildtype_6	190	1.45955568432773	1.29080259099648	1.13073501285814	Wildtype	2	C
Wildtype_6	200	1.40405467006712	1.24100357787942	1.13138648034062	Wildtype	2	C
Wildtype_6	210	1.43547484455299	1.14750473176	1.25095331184501	Wildtype	2	C
Wildtype_6	220	1.45077381016613	1.09050108267971	1.33037356240043	Wildtype	2	C
Wildtype_6	230	1.2253093313534	1.05396256689469	1.16257386157798	Wildtype	2	C
Wildtype_6	240	1.47848049588011	1.0272896165826	1.43920513944106	Wildtype	2	C
Wildtype_6	250	1.48355934860699	0.970181031188088	1.52915724067519	Wildtype	2	C
Wildtype_6	260	1.36841354662158	0.954350221876514	1.43386936499151	Wildtype	2	C
Wildtype_6	270	1.37698602959053	0.937441174311187	1.46887726646135	Wildtype	2	C
Wildtype_6	280	1.28274967626029	0.914564222615063	1.40258020655177	Wildtype	2	C
Wildtype_6	290	1.25905549597715	0.887228996876305	1.41908740630654	Wildtype	2	C
Wildtype_6	300	1.14027148223377	0.882271755073739	1.29242659722056	Wildtype	2	C
Wildtype_6	310	1.08530694514875	0.9055782862257	1.19846838385683	Wildtype	2	C
Wildtype_6	320	1.0775892439689	0.897571150001234	1.20056136381769	Wildtype	2	C
Wildtype_6	330	1.10769354276735	0.907164660049971	1.22105014838908	Wildtype	2	C
Wildtype_6	340	1.13479638803878	0.896543508735278	1.26574603126578	Wildtype	2	C
Wildtype_8	0	1.7048234600486	1.09300501697783	1.5597581287984	Wildtype	2	C
Wildtype_8	10	1.67393907543759	1.10036907168259	1.52125238569087	Wildtype	2	C
Wildtype_8	20	1.59343068384727	1.090257383221	1.46151790244219	Wildtype	2	C
Wildtype_8	30	1.62418983691784	1.08184944933698	1.50130855814849	Wildtype	2	C
Wildtype_8	40	1.63561279252941	1.10687372447166	1.47768689089637	Wildtype	2	C
Wildtype_8	50	1.73945265860961	1.08177117109597	1.60796729020549	Wildtype	2	C
Wildtype_8	60	1.62888601463025	1.10391541633205	1.47555328110419	Wildtype	2	C
Wildtype_8	70	1.6086485391811	1.10486413158158	1.45596955607416	Wildtype	2	C
Wildtype_8	80	1.75003532959711	1.13943057835297	1.53588587391324	Wildtype	2	C
Wildtype_8	90	1.71129304064107	1.17660326122996	1.45443506492764	Wildtype	2	C
Wildtype_8	100	1.79615133079563	1.16091989636763	1.5471793845687	Wildtype	2	C
Wildtype_8	110	1.87333178312599	1.23005328297799	1.52296799581772	Wildtype	2	C
Wildtype_8	120	1.85071078570988	1.26473017030586	1.46332461197024	Wildtype	2	C
Wildtype_8	130	1.89996333472158	1.29555563385094	1.46652392616602	Wildtype	2	C
Wildtype_8	140	1.86605233743823	1.30339241729098	1.43168880889817	Wildtype	2	C
Wildtype_8	150	1.92540932455803	1.32944323526278	1.44828246403273	Wildtype	2	C
Wildtype_8	160	1.96987530032038	1.36035893140113	1.44805554978896	Wildtype	2	C
Wildtype_8	170	1.95763181388442	1.39429474363884	1.40403011832016	Wildtype	2	C
Wildtype_8	180	1.92835590438582	1.3305639344047	1.44927714822556	Wildtype	2	C
Wildtype_8	190	1.93398588138696	1.36614461681072	1.41565238232382	Wildtype	2	C
Wildtype_8	200	1.93914934580439	1.28415648488799	1.51005688841227	Wildtype	2	C
Wildtype_8	210	1.97873963124582	1.17707815975518	1.68106052673459	Wildtype	2	C
Wildtype_8	220	2.00840563586139	1.21049935071925	1.65915465767746	Wildtype	2	C
Wildtype_8	230	1.91735305813628	1.22329851177058	1.56736319033131	Wildtype	2	C
Wildtype_8	240	1.89428050764273	1.19133193681431	1.59005265376176	Wildtype	2	C
Wildtype_8	250	1.78125676232425	1.11120675877144	1.6029930958066	Wildtype	2	C
Wildtype_8	260	1.56259212982815	1.12109340252039	1.39381083352663	Wildtype	2	C
Wildtype_8	270	1.50583661746625	1.14016864236071	1.32071393785083	Wildtype	2	C
Wildtype_8	280	1.47282599999192	1.0735380477321	1.37193647034992	Wildtype	2	C
Wildtype_8	290	1.3847319538581	1.05832086870333	1.30842355547113	Wildtype	2	C
Wildtype_8	300	1.28785467365393	1.07079762332219	1.20270595078303	Wildtype	2	C
Wildtype_8	310	1.31602743080004	1.07507193987552	1.22412964378218	Wildtype	2	C
Wildtype_8	320	1.45718187814816	1.03271007649934	1.4110270745955	Wildtype	2	C
Wildtype_8	330	1.45347647636053	1.0478503633726	1.38710308949303	Wildtype	2	C
Wildtype_8	340	1.32716421213191	1.06520694143397	1.24592148296114	Wildtype	2	C
Wildtype_9	0	1.48185363099121	1.14626004522009	1.2927726454137	Wildtype	2	C
Wildtype_9	10	1.76030531632539	1.14774347993697	1.53370970700009	Wildtype	2	C
Wildtype_9	20	1.77024021893974	1.13258250301176	1.56301215516956	Wildtype	2	C
Wildtype_9	30	1.72765243906488	1.06892751003336	1.61624845730743	Wildtype	2	C
Wildtype_9	40	1.74211155932675	1.04350454377082	1.6694815271541	Wildtype	2	C
Wildtype_9	50	1.94112856193048	1.03928861915508	1.86774734770845	Wildtype	2	C
Wildtype_9	60	1.84643881101163	1.08119592715552	1.70777447883045	Wildtype	2	C
Wildtype_9	70	1.85581682369942	1.0544159285416	1.76004247798709	Wildtype	2	C
Wildtype_9	80	1.80469407338452	1.03599921407917	1.74198401780506	Wildtype	2	C
Wildtype_9	90	1.57940253069991	1.01972123794586	1.54885715029481	Wildtype	2	C
Wildtype_9	100	1.66373899135683	1.17971549516929	1.41028832643932	Wildtype	2	C
Wildtype_9	110	1.58543072691598	1.11229112214459	1.42537389299587	Wildtype	2	C
Wildtype_9	120	1.6760885581099	1.12520098848757	1.48959037119475	Wildtype	2	C
Wildtype_9	130	1.63306043808857	1.11204907869231	1.46851471700236	Wildtype	2	C
Wildtype_9	140	1.63407743909721	1.11519152854312	1.46528860493763	Wildtype	2	C
Wildtype_9	150	1.6790518065499	1.14521092306999	1.46615070876972	Wildtype	2	C
Wildtype_9	160	1.77032346123187	1.08583724515638	1.63037643912917	Wildtype	2	C
Wildtype_9	170	1.70916848659636	1.11757017267213	1.52936122347441	Wildtype	2	C
Wildtype_9	180	1.78794150049085	1.2686223738712	1.40935674580209	Wildtype	2	C
Wildtype_9	190	1.76148771146894	1.2534741384665	1.40528444697227	Wildtype	2	C
Wildtype_9	200	1.82990943385492	1.20836903379348	1.51436306515586	Wildtype	2	C
Wildtype_9	210	1.77622047873536	1.19450551932492	1.48699227420833	Wildtype	2	C
Wildtype_9	220	1.83141922065981	1.23203895508825	1.48649457315952	Wildtype	2	C
Wildtype_9	230	1.67942788680363	1.16712977182306	1.43893843456702	Wildtype	2	C
Wildtype_9	240	1.59779974253456	1.10910718217074	1.44061797472752	Wildtype	2	C
Wildtype_9	250	1.82719129355493	1.10859540706623	1.64820391813672	Wildtype	2	C
Wildtype_9	260	1.80963408677266	1.03264699020379	1.7524227581543	Wildtype	2	C
Wildtype_9	270	1.71904307951213	0.973872943041641	1.76516155602716	Wildtype	2	C
Wildtype_9	280	1.4781171936312	0.949790840757179	1.55625547247101	Wildtype	2	C
Wildtype_9	290	1.52218700475436	0.911461862861757	1.67005013240497	Wildtype	2	C
Wildtype_9	300	1.44402450669251	0.861900794111847	1.67539526191123	Wildtype	2	C
Wildtype_9	310	1.31588020655824	0.916640289226365	1.43554698830534	Wildtype	2	C
Wildtype_9	320	1.19618669456658	0.900655654546613	1.32812877877143	Wildtype	2	C
Wildtype_9	330	1.19597313810305	0.916801636983049	1.30450589294177	Wildtype	2	C
Wildtype_9	340	1.12631424476145	0.917525450867411	1.22755640587044	Wildtype	2	C
PAR3_1	0	1.39808175196949	1.47006802991817	0.951032009074647	PAR3	2	D
PAR3_1	10	1.38847107189575	1.52991171679065	0.907549799545559	PAR3	2	D
PAR3_1	20	1.44719913070015	1.43013327840735	1.01193305026214	PAR3	2	D
PAR3_1	30	1.45002885108419	1.39367384478712	1.04043629469539	PAR3	2	D
PAR3_1	40	1.51053183060763	1.4628667703089	1.03258332287408	PAR3	2	D
PAR3_1	50	1.41908643629827	1.5309653564364	0.926922631091697	PAR3	2	D
PAR3_1	60	1.29088475092825	1.62420891230112	0.794777532096759	PAR3	2	D
PAR3_1	70	1.20793933867426	1.52003602822168	0.794678097260265	PAR3	2	D
PAR3_1	80	1.1712818795939	1.33996890989177	0.874111235676737	PAR3	2	D
PAR3_1	90	1.15115887698394	1.34975157513695	0.852867222523627	PAR3	2	D
PAR3_1	100	1.06009183912393	1.30367998582513	0.813153420049606	PAR3	2	D
PAR3_1	110	1.14869551234971	1.32447869222027	0.867281232304399	PAR3	2	D
PAR3_1	120	1.11180734938597	1.11885327294804	0.993702549089838	PAR3	2	D
PAR3_1	130	1.08349242662024	1.19705248517673	0.905133601105455	PAR3	2	D
PAR3_1	140	0.965916608884281	1.07572829194019	0.897918755248268	PAR3	2	D
PAR3_1	150	0.946683571502532	1.04565719796661	0.905347922190426	PAR3	2	D
PAR3_1	160	0.956255116722203	1.03501930825517	0.923900751507961	PAR3	2	D
PAR3_1	170	0.931489225929161	1.03764191029462	0.897698152597437	PAR3	2	D
PAR3_1	180	0.942213895915235	1.01296628406	0.930153264468792	PAR3	2	D
PAR3_10	0	1.479695180996	1.29909747720666	1.13901782349518	PAR3	2	D
PAR3_10	10	1.56450075180476	1.43041967988015	1.09373547764377	PAR3	2	D
PAR3_10	20	1.39561899461828	1.27635758729397	1.09343886737662	PAR3	2	D
PAR3_10	30	1.71212273473353	1.4041827390109	1.21930193782295	PAR3	2	D
PAR3_10	40	1.58239354406631	1.43326212688509	1.10405034388603	PAR3	2	D
PAR3_10	50	1.45303111457574	1.30658439577204	1.1120836275694	PAR3	2	D
PAR3_10	60	1.40767321251212	1.3200358388243	1.06639014722954	PAR3	2	D
PAR3_10	70	1.28066728575985	1.19642354958596	1.07041297055967	PAR3	2	D
PAR3_10	80	1.26960316347281	1.22997423041862	1.03221931978257	PAR3	2	D
PAR3_10	90	1.21514311708894	1.15648516983885	1.05072088149497	PAR3	2	D
PAR3_10	100	1.11448900518647	1.1526021386667	0.966932966544449	PAR3	2	D
PAR3_10	110	1.10780488872753	1.10288644787033	1.00445960766559	PAR3	2	D
PAR3_10	120	1.11023201814622	1.04871919664819	1.05865518786595	PAR3	2	D
PAR3_10	130	1.05387717622743	1.03498925086589	1.01824939277943	PAR3	2	D
PAR3_10	140	1.00304962757528	1.03745604812617	0.966835780066987	PAR3	2	D
PAR3_10	150	1.04887716984518	1.00488709144208	1.04377614040198	PAR3	2	D
PAR3_10	160	0.975168462699635	1.01157194299339	0.964012959685268	PAR3	2	D
PAR3_10	170	0.970084260138762	0.946784192640235	1.02460969213433	PAR3	2	D
PAR3_10	180	1.00738796501653	0.991497463213819	1.01602677000423	PAR3	2	D
PAR3_11	0	1.56146541079796	1.64989782493723	0.946401278429086	PAR3	2	D
PAR3_11	10	1.5813731686217	1.64174575791174	0.963226590354142	PAR3	2	D
PAR3_11	20	1.70248615952856	1.82843271166064	0.931117753839739	PAR3	2	D
PAR3_11	30	1.61146977798781	1.87282297191773	0.860449600496785	PAR3	2	D
PAR3_11	40	1.36341311506284	1.56540541446143	0.870964864735646	PAR3	2	D
PAR3_11	50	1.49096287300641	1.62545903329199	0.917256505681846	PAR3	2	D
PAR3_11	60	1.42384395500555	1.52735306997823	0.932229739798044	PAR3	2	D
PAR3_11	70	1.35726442302749	1.40268567148881	0.967618369970864	PAR3	2	D
PAR3_11	80	1.12797190803014	1.3930078491425	0.809738372059059	PAR3	2	D
PAR3_11	90	1.09318844816463	1.26457664750752	0.864469900119778	PAR3	2	D
PAR3_11	100	1.12652485113195	1.26113749832515	0.893260927240714	PAR3	2	D
PAR3_11	110	1.05208590248121	1.18410815066057	0.888504907169409	PAR3	2	D
PAR3_11	120	1.05546408132931	1.1547677858937	0.914005477311146	PAR3	2	D
PAR3_11	130	1.01849853997346	1.13040285880771	0.901004922305062	PAR3	2	D
PAR3_11	140	1.00428051497846	1.08933041238783	0.921924609427786	PAR3	2	D
PAR3_11	150	1.00018903796389	1.08969502228324	0.917861436008206	PAR3	2	D
PAR3_11	160	0.976943242627009	1.07392142984382	0.909697130048966	PAR3	2	D
PAR3_11	170	1.02225312425683	1.12829396657303	0.906016653941458	PAR3	2	D
PAR3_11	180	1.00996214098869	1.06668685816664	0.946821584288148	PAR3	2	D
PAR3_12	0	1.46488298080282	1.45298850734567	1.00818621303404	PAR3	2	D
PAR3_12	10	1.53527530824689	1.48306238645508	1.035206153341	PAR3	2	D
PAR3_12	20	1.49614642722798	1.5090976751513	0.991417886239859	PAR3	2	D
PAR3_12	30	1.65378222068052	1.52811670654091	1.08223554758724	PAR3	2	D
PAR3_12	40	1.57312872825338	1.464042599005	1.0745102152919	PAR3	2	D
PAR3_12	50	1.59564138173227	1.53370583659229	1.04038293632473	PAR3	2	D
PAR3_12	60	1.51373317074255	1.62208783170938	0.933200497008448	PAR3	2	D
PAR3_12	70	1.44994015850762	1.52249870425441	0.952342458128837	PAR3	2	D
PAR3_12	80	1.34521714275575	1.32813311008113	1.01286319311291	PAR3	2	D
PAR3_12	90	1.29025705809121	1.24770171781164	1.0341069821994	PAR3	2	D
PAR3_12	100	1.33031815350212	1.1767245561722	1.13052638064216	PAR3	2	D
PAR3_12	110	1.22387327971711	1.19151675343098	1.02715574597919	PAR3	2	D
PAR3_12	120	1.240281152637	1.24247859030891	0.998231408018578	PAR3	2	D
PAR3_12	130	1.2568083391033	1.1996586041459	1.04763833207206	PAR3	2	D
PAR3_12	140	1.20416394883036	1.15999876578515	1.03807347416901	PAR3	2	D
PAR3_12	150	1.15531178866274	1.21629882258753	0.949858511089373	PAR3	2	D
PAR3_12	160	1.11946503981385	1.20439407761395	0.929484012435236	PAR3	2	D
PAR3_12	170	1.05748917737906	1.13436054653642	0.932233742268206	PAR3	2	D
PAR3_12	180	1.13469016411327	1.19909992041322	0.946284913205776	PAR3	2	D
PAR3_13	0	1.54085342389954	1.41050932959914	1.09240923938975	PAR3	2	D
PAR3_13	10	1.67455677377364	1.43331537168381	1.16831006410434	PAR3	2	D
PAR3_13	20	1.60106140462404	1.45529206087627	1.10016500994309	PAR3	2	D
PAR3_13	30	1.57004375148069	1.49391126404311	1.05096185380619	PAR3	2	D
PAR3_13	40	1.60656016264741	1.57651765683438	1.01905624442758	PAR3	2	D
PAR3_13	50	1.64604406987553	1.48187466957782	1.11078494265948	PAR3	2	D
PAR3_13	60	1.57184888662603	1.49001286104787	1.05492303302712	PAR3	2	D
PAR3_13	70	1.53559607209157	1.5265787659834	1.00590687248447	PAR3	2	D
PAR3_13	80	1.44477290825521	1.40789625936666	1.0261927316329	PAR3	2	D
PAR3_13	90	1.40752603396295	1.34110026427724	1.04953080053378	PAR3	2	D
PAR3_13	100	1.30308737035498	1.26952456555565	1.02643730236495	PAR3	2	D
PAR3_13	110	1.29619485229312	1.2689408871409	1.02147772636882	PAR3	2	D
PAR3_13	120	1.34810188113477	1.1534143884555	1.16879232184711	PAR3	2	D
PAR3_13	130	1.253871079818	1.22426205258683	1.02418520378755	PAR3	2	D
PAR3_13	140	1.22560104292932	1.16019947213193	1.05637097099968	PAR3	2	D
PAR3_13	150	1.15762524591048	1.0822691172861	1.06962790254363	PAR3	2	D
PAR3_13	160	1.14688419066644	1.08622396194422	1.05584504747405	PAR3	2	D
PAR3_13	170	1.10291540291749	1.03443738928223	1.06619831644211	PAR3	2	D
PAR3_13	180	1.10923416904675	1.14191282076487	0.971382533654163	PAR3	2	D
PAR3_2	0	1.58429777834506	1.50949747642593	1.0495531149189	PAR3	2	D
PAR3_2	10	1.65070810437711	1.60173818967909	1.0305729831589	PAR3	2	D
PAR3_2	20	1.69101220798748	1.56634973715346	1.07958789016083	PAR3	2	D
PAR3_2	30	1.75589139230447	1.7454651545016	1.00597332910141	PAR3	2	D
PAR3_2	40	1.6574281742529	1.81613848884569	0.912611116625992	PAR3	2	D
PAR3_2	50	1.65369751580232	1.7099984805711	0.967075429944255	PAR3	2	D
PAR3_2	60	1.65126692711421	1.4851713202719	1.11183599129284	PAR3	2	D
PAR3_2	70	1.53094945693588	1.42011790854895	1.07804390587552	PAR3	2	D
PAR3_2	80	1.31719058444317	1.27929467634367	1.02962250121122	PAR3	2	D
PAR3_2	90	1.24509420673354	1.22031860463057	1.02030256853329	PAR3	2	D
PAR3_2	100	1.2445275341913	1.22651008902263	1.01469000975201	PAR3	2	D
PAR3_2	110	1.13773047931673	1.17834622884269	0.965531565738665	PAR3	2	D
PAR3_2	120	1.19184020892329	1.13462595691624	1.05042565054879	PAR3	2	D
PAR3_2	130	1.09555740654697	1.13872988556623	0.962087164334161	PAR3	2	D
PAR3_2	140	1.10746099498579	1.13437695731268	0.976272470845443	PAR3	2	D
PAR3_2	150	1.07406196879273	1.08006239500299	0.994444370771521	PAR3	2	D
PAR3_2	160	1.06374936189924	1.08359842928027	0.981682266377759	PAR3	2	D
PAR3_2	170	1.06618271457808	1.08592735302494	0.981817717003019	PAR3	2	D
PAR3_2	180	1.0612215899573	1.12116750430711	0.94653259738664	PAR3	2	D
PAR3_3	0	1.49066357530286	1.66723057957479	0.894095629941623	PAR3	2	D
PAR3_3	10	1.5539143722786	1.79805503220145	0.864219584189292	PAR3	2	D
PAR3_3	20	1.50662888147214	1.72818698717926	0.871797376469806	PAR3	2	D
PAR3_3	30	1.48739592084898	1.7171201919463	0.866215380743421	PAR3	2	D
PAR3_3	40	1.48898503855276	1.77449970591186	0.839101316045367	PAR3	2	D
PAR3_3	50	1.39526529354531	1.68862420538859	0.826273417787605	PAR3	2	D
PAR3_3	60	1.35818982974884	1.67103749830106	0.812782376894417	PAR3	2	D
PAR3_3	70	1.32296321596284	1.68932647008739	0.783130578599409	PAR3	2	D
PAR3_3	80	1.27748343825894	1.57088495208007	0.813225332999321	PAR3	2	D
PAR3_3	90	1.29978216833134	1.4774225159683	0.879763340739035	PAR3	2	D
PAR3_3	100	1.19145595183464	1.38596288049978	0.859659352063595	PAR3	2	D
PAR3_3	110	1.19898089909983	1.38265072585716	0.867161081737789	PAR3	2	D
PAR3_3	120	1.13616860446888	1.34858317386379	0.842490568241094	PAR3	2	D
PAR3_3	130	1.1274986002525	1.24202862539786	0.9077879343492	PAR3	2	D
PAR3_3	140	1.12069104763044	1.29264274942493	0.866976624538379	PAR3	2	D
PAR3_3	150	1.12108691988607	1.25652387318937	0.892212988393505	PAR3	2	D
PAR3_3	160	1.15326244211103	1.28184175160477	0.899691744840762	PAR3	2	D
PAR3_3	170	1.12245952017522	1.22567360252665	0.915789911654573	PAR3	2	D
PAR3_3	180	1.09539198410271	1.19903700282102	0.913559782997134	PAR3	2	D
PAR3_4	0	1.46618054489903	1.56106563460962	0.939217744848815	PAR3	2	D
PAR3_4	10	1.38671906486416	1.52138777204322	0.911482983067364	PAR3	2	D
PAR3_4	20	1.53906052492984	1.576412643447	0.976305621074262	PAR3	2	D
PAR3_4	30	1.44708879108344	1.46942732181509	0.984797798162582	PAR3	2	D
PAR3_4	40	1.59941679387063	1.58338321348998	1.01012615281256	PAR3	2	D
PAR3_4	50	1.58491725047513	1.6341928115516	0.969847155899745	PAR3	2	D
PAR3_4	60	1.56178489988724	1.63548482474388	0.954936955854553	PAR3	2	D
PAR3_4	70	1.52884251188843	1.50788673027125	1.01389745078094	PAR3	2	D
PAR3_4	80	1.46072853198869	1.48652540322353	0.982646195497972	PAR3	2	D
PAR3_4	90	1.48319756335631	1.43336140399629	1.03476873258975	PAR3	2	D
PAR3_4	100	1.30894297113177	1.39109508139601	0.940944288163394	PAR3	2	D
PAR3_4	110	1.31045212194462	1.34535748282373	0.974054954668369	PAR3	2	D
PAR3_4	120	1.2784964231255	1.31786758821103	0.970125097970596	PAR3	2	D
PAR3_4	130	1.23689436144534	1.25350743197324	0.986746731527749	PAR3	2	D
PAR3_4	140	1.15630324731573	1.28045314256377	0.903042219101072	PAR3	2	D
PAR3_4	150	1.27007044498117	1.25434301100184	1.01253838371274	PAR3	2	D
PAR3_4	160	1.1668089446142	1.20978900121087	0.964473096917191	PAR3	2	D
PAR3_4	170	1.1305433722094	1.19326059484687	0.947440464464917	PAR3	2	D
PAR3_4	180	1.06968809323013	1.17675163146089	0.909017726962618	PAR3	2	D
PAR3_5	0	1.59480625939606	1.62805224167789	0.97957929025203	PAR3	2	D
PAR3_5	10	1.60501552206211	1.64132060879089	0.977880563654459	PAR3	2	D
PAR3_5	20	1.55137564808998	1.64684500725035	0.942028934878473	PAR3	2	D
PAR3_5	30	1.4800739205151	1.7564386194884	0.84265621587517	PAR3	2	D
PAR3_5	40	1.53220483608139	1.6087527472889	0.952417852067999	PAR3	2	D
PAR3_5	50	1.49878301690921	1.52179264822773	0.984879916889256	PAR3	2	D
PAR3_5	60	1.41982195068152	1.41126391033376	1.00606409636433	PAR3	2	D
PAR3_5	70	1.19593849612229	1.35252943548387	0.884223636651899	PAR3	2	D
PAR3_5	80	1.23656137402929	1.28164447258058	0.964824021391429	PAR3	2	D
PAR3_5	90	1.19831844377813	1.27277114928497	0.941503462308467	PAR3	2	D
PAR3_5	100	1.15721911806362	1.27036587690806	0.910933723188608	PAR3	2	D
PAR3_5	110	1.13927312695795	1.30414192394771	0.873580632627243	PAR3	2	D
PAR3_5	120	1.11334174757865	1.12748563345836	0.987455373744913	PAR3	2	D
PAR3_5	130	1.06600526806618	1.12755412892895	0.945413830446222	PAR3	2	D
PAR3_5	140	1.03774024435881	1.09784267078785	0.94525406232761	PAR3	2	D
PAR3_5	150	0.989396852875837	1.13749241546395	0.869805230720849	PAR3	2	D
PAR3_5	160	1.03281738609887	1.10276717805793	0.936568848483284	PAR3	2	D
PAR3_5	170	1.04246264356839	1.14021504846933	0.914268448717491	PAR3	2	D
PAR3_5	180	1.00256450560338	1.120794269801	0.894512519038293	PAR3	2	D
PAR3_6	0	1.62032262181001	1.45438007259952	1.1140984755889	PAR3	2	D
PAR3_6	10	1.6557158162762	1.60386754631597	1.03232702730305	PAR3	2	D
PAR3_6	20	1.59266473160129	1.67935605850563	0.94837823315356	PAR3	2	D
PAR3_6	30	1.48118631212766	1.57779833126769	0.938767827785435	PAR3	2	D
PAR3_6	40	1.50714338595584	1.5399575645575	0.978691504651242	PAR3	2	D
PAR3_6	50	1.38762334978793	1.45786440355431	0.951819213367768	PAR3	2	D
PAR3_6	60	1.30265984436909	1.46737955255859	0.887745670230796	PAR3	2	D
PAR3_6	70	1.29503673427865	1.40100306003051	0.924363958384536	PAR3	2	D
PAR3_6	80	1.40091357710705	1.41872697056122	0.987444100363354	PAR3	2	D
PAR3_6	90	1.41814289184866	1.36240419786304	1.04091200986686	PAR3	2	D
PAR3_6	100	1.31867855201589	1.48092125962023	0.890444744073739	PAR3	2	D
PAR3_6	110	1.21157291602637	1.39237797630446	0.870146566984652	PAR3	2	D
PAR3_6	120	1.29022307338463	1.23022880290775	1.04876675813075	PAR3	2	D
PAR3_6	130	1.28011349960453	1.15919740866462	1.10431018050602	PAR3	2	D
PAR3_6	140	1.12888733923693	1.14506195831386	0.985874459491483	PAR3	2	D
PAR3_6	150	1.12706389437009	1.19121298126953	0.946148096177503	PAR3	2	D
PAR3_6	160	1.10899982143167	1.15391236412622	0.96107802976134	PAR3	2	D
PAR3_6	170	1.10941700531106	1.09764917481107	1.01072093959531	PAR3	2	D
PAR3_6	180	1.06216194412329	1.11224013081056	0.954975382293776	PAR3	2	D
PAR3_7	0	1.3554866040602	1.56988380195334	0.863431167563882	PAR3	2	D
PAR3_7	10	1.47568539397315	1.74339639477668	0.846442839043602	PAR3	2	D
PAR3_7	20	1.46482138234251	1.67613922191838	0.873925842905812	PAR3	2	D
PAR3_7	30	1.42015602922099	1.64712140328391	0.862204829825891	PAR3	2	D
PAR3_7	40	1.5485971158029	1.63175710968623	0.949036536510441	PAR3	2	D
PAR3_7	50	1.49810876996752	1.65731178343612	0.903939008302631	PAR3	2	D
PAR3_7	60	1.44455670638065	1.58663375478309	0.910453784325379	PAR3	2	D
PAR3_7	70	1.34106488146265	1.60943528732125	0.833251819459435	PAR3	2	D
PAR3_7	80	1.28503814012458	1.46099296779108	0.879564904454996	PAR3	2	D
PAR3_7	90	1.08639445095264	1.30141294852956	0.834780729806121	PAR3	2	D
PAR3_7	100	1.17634390683704	1.20028962391338	0.980050050755031	PAR3	2	D
PAR3_7	110	1.0730496598891	1.39719517906902	0.768002692797792	PAR3	2	D
PAR3_7	120	1.07179446624055	1.21747484940499	0.880342182644971	PAR3	2	D
PAR3_7	130	0.994668658947953	1.28272596212203	0.775433481756667	PAR3	2	D
PAR3_7	140	1.01835790974053	1.21345872242578	0.8392192424187	PAR3	2	D
PAR3_7	150	0.984663001881968	1.1750081971433	0.838005219262213	PAR3	2	D
PAR3_7	160	0.978443523117205	1.10209569494951	0.887802690456961	PAR3	2	D
PAR3_7	170	0.94824017274713	1.22575185514137	0.773598806944302	PAR3	2	D
PAR3_7	180	0.930819310760791	1.14492376292009	0.812996760925605	PAR3	2	D
PAR3_8	0	1.41988890750025	1.34292734961244	1.05730880222971	PAR3	2	D
PAR3_8	10	1.44128100258828	1.45881432136889	0.987981116908589	PAR3	2	D
PAR3_8	20	1.40652994735056	1.54616322979705	0.909690464916295	PAR3	2	D
PAR3_8	30	1.4323708055529	1.62311442363254	0.882482950491714	PAR3	2	D
PAR3_8	40	1.45048813766186	1.44771433877508	1.00191598495123	PAR3	2	D
PAR3_8	50	1.4451064012141	1.4079566853382	1.02638555309461	PAR3	2	D
PAR3_8	60	1.44794826186906	1.47674855968969	0.980497493881639	PAR3	2	D
PAR3_8	70	1.33365534984222	1.37575731021165	0.969397247569086	PAR3	2	D
PAR3_8	80	1.29143137396469	1.33276451688872	0.968986912241241	PAR3	2	D
PAR3_8	90	1.24047232975633	1.19346677498093	1.03938572548545	PAR3	2	D
PAR3_8	100	1.30780711925053	1.28731364979765	1.01591956199338	PAR3	2	D
PAR3_8	110	1.15160368737612	1.17894071809649	0.976812209213954	PAR3	2	D
PAR3_8	120	1.14006420489876	1.08690906598497	1.04890486295247	PAR3	2	D
PAR3_8	130	1.02093856161132	1.20373150050034	0.848144757520223	PAR3	2	D
PAR3_8	140	1.05172447638473	1.07666577239679	0.976834690345424	PAR3	2	D
PAR3_8	150	1.03714666181342	1.15209730327588	0.900224884533961	PAR3	2	D
PAR3_8	160	1.02665042007064	1.05412705984759	0.973934224038492	PAR3	2	D
PAR3_8	170	1.04000568701795	1.10717915744543	0.939329177237702	PAR3	2	D
PAR3_8	180	1.02888192499052	1.10142701555475	0.93413536299753	PAR3	2	D
PAR3_9	0	1.54693535703067	1.45684460507267	1.06183964414895	PAR3	2	D
PAR3_9	10	1.7315863883367	1.52863259435474	1.13276819736245	PAR3	2	D
PAR3_9	20	1.64379728066432	1.52278675211358	1.07946649679135	PAR3	2	D
PAR3_9	30	1.628715121942	1.67802578038753	0.970613885065496	PAR3	2	D
PAR3_9	40	1.57895956854375	1.63046250749321	0.96841206791768	PAR3	2	D
PAR3_9	50	1.62291298457344	1.6611374523855	0.976988979595176	PAR3	2	D
PAR3_9	60	1.51815298039804	1.45326167439127	1.04465218284516	PAR3	2	D
PAR3_9	70	1.40615585498456	1.42708638071901	0.985333385548881	PAR3	2	D
PAR3_9	80	1.27742414214668	1.32606640992097	0.963318377261971	PAR3	2	D
PAR3_9	90	1.12912707886674	1.24318709130894	0.90825193308426	PAR3	2	D
PAR3_9	100	1.07522124597223	1.21257484960034	0.886725670029044	PAR3	2	D
PAR3_9	110	1.03159647472517	1.12958237199116	0.913254757071619	PAR3	2	D
PAR3_9	120	0.996350254232629	1.14165158748773	0.872727078166777	PAR3	2	D
PAR3_9	130	1.03352691885104	1.09713932511584	0.942019755551028	PAR3	2	D
PAR3_9	140	0.919868530590527	0.984335636202837	0.934506988021893	PAR3	2	D
PAR3_9	150	0.977625843306504	1.02126623073899	0.957268353619305	PAR3	2	D
PAR3_9	160	0.965434274307832	0.984431526717088	0.980702312051495	PAR3	2	D
PAR3_9	170	0.942990032300171	0.978275202653047	0.963931243215423	PAR3	2	D
PAR3_9	180	0.961859193623341	1.01310355081501	0.949418440839094	PAR3	2	D
Wildtype_1	0	1.82586069610489	1.30559328527148	1.39849118152077	Wildtype	2	D
Wildtype_1	10	1.86374936474555	1.35923297753073	1.37117727097187	Wildtype	2	D
Wildtype_1	20	1.90670508847302	1.2997150378585	1.46701779461954	Wildtype	2	D
Wildtype_1	30	1.78432093758873	1.21185924162754	1.47238299325289	Wildtype	2	D
Wildtype_1	40	1.65589291079358	1.13035101665553	1.46493689694111	Wildtype	2	D
Wildtype_1	50	1.67770075474555	1.02591381277564	1.63532329310051	Wildtype	2	D
Wildtype_1	60	1.64249253783852	0.996917775477146	1.64757072071705	Wildtype	2	D
Wildtype_1	70	1.48459492053272	0.932379055804273	1.59226541103726	Wildtype	2	D
Wildtype_1	80	1.30551236869048	0.946171690170705	1.37978379849321	Wildtype	2	D
Wildtype_1	90	1.23726006557957	0.908260282172613	1.36223072820048	Wildtype	2	D
Wildtype_1	100	1.1484682756763	0.918843310139248	1.24990655425488	Wildtype	2	D
Wildtype_1	110	1.28670496046218	0.899004226011323	1.43125574189011	Wildtype	2	D
Wildtype_1	120	1.26213299097972	0.903691594344747	1.39664128656069	Wildtype	2	D
Wildtype_1	130	1.20911753672561	0.918647072767388	1.3161937511902	Wildtype	2	D
Wildtype_1	140	1.11289735874717	0.914017086801259	1.21758922761709	Wildtype	2	D
Wildtype_1	150	1.31200698217455	0.912419940204783	1.43794203125381	Wildtype	2	D
Wildtype_1	160	1.17825862408697	0.912889894569513	1.29069083916477	Wildtype	2	D
Wildtype_1	170	1.12564957816303	0.898128169411593	1.25332844075083	Wildtype	2	D
Wildtype_1	180	1.08151048331062	0.918450129633747	1.17753860380193	Wildtype	2	D
Wildtype_2	0	1.70174334270978	1.26635174607167	1.34381568785191	Wildtype	2	D
Wildtype_2	10	1.74520904000774	1.25358976761949	1.39216918092895	Wildtype	2	D
Wildtype_2	20	1.65015064213363	1.25181675811653	1.31820462654328	Wildtype	2	D
Wildtype_2	30	1.57043959237576	1.31369604750476	1.1954360335929	Wildtype	2	D
Wildtype_2	40	1.48786080087408	1.2867610924409	1.15628364085185	Wildtype	2	D
Wildtype_2	50	1.73935956703322	1.24059060546386	1.40204154325583	Wildtype	2	D
Wildtype_2	60	1.7163968992558	1.20395334382533	1.42563406469081	Wildtype	2	D
Wildtype_2	70	1.67798601668859	1.0932795921069	1.53481874975356	Wildtype	2	D
Wildtype_2	80	1.70905573548633	1.06511080787466	1.60458022099748	Wildtype	2	D
Wildtype_2	90	1.70364330116095	1.0034145683537	1.69784589031442	Wildtype	2	D
Wildtype_2	100	1.5594429240377	1.01284814045541	1.53966114143876	Wildtype	2	D
Wildtype_2	110	1.67166044175625	0.968730636459447	1.72561946411223	Wildtype	2	D
Wildtype_2	120	1.63779121504947	0.957842172692769	1.70987586654821	Wildtype	2	D
Wildtype_2	130	1.30898126458535	0.941357173419209	1.39052561721164	Wildtype	2	D
Wildtype_2	140	1.27849311727404	0.94050201884709	1.3593730706089	Wildtype	2	D
Wildtype_2	150	1.35472128593209	0.937643513363053	1.44481486473799	Wildtype	2	D
Wildtype_2	160	1.45541656683842	0.923926677259429	1.57525115646136	Wildtype	2	D
Wildtype_2	170	1.43117306104211	0.929334900192398	1.5399971105635	Wildtype	2	D
Wildtype_2	180	1.4024869054392	0.941399318465714	1.48978959080294	Wildtype	2	D
Wildtype_3	0	1.93757759914536	1.29550429871657	1.49561649549513	Wildtype	2	D
Wildtype_3	10	2.02028823125941	1.35479492776677	1.49121331195831	Wildtype	2	D
Wildtype_3	20	1.8732608462956	1.35248398550268	1.38505214581107	Wildtype	2	D
Wildtype_3	30	1.86591653938479	1.43375924117198	1.30141552765829	Wildtype	2	D
Wildtype_3	40	1.72236256892384	1.25005513896947	1.3778292774699	Wildtype	2	D
Wildtype_3	50	2.01353104763582	1.25697370705246	1.60188796021632	Wildtype	2	D
Wildtype_3	60	2.07917412946306	1.2071914608362	1.72232342334733	Wildtype	2	D
Wildtype_3	70	1.99588849667715	1.13724413172645	1.75502202297336	Wildtype	2	D
Wildtype_3	80	2.01689406301669	1.08747332881492	1.85466071633647	Wildtype	2	D
Wildtype_3	90	1.58900402048245	1.05625077879545	1.50438139538657	Wildtype	2	D
Wildtype_3	100	1.88652775400085	1.01465924051442	1.85927223512438	Wildtype	2	D
Wildtype_3	110	1.49685933355999	1.00587679444212	1.48811399351366	Wildtype	2	D
Wildtype_3	120	1.52282689753497	0.944097427889362	1.61299761290466	Wildtype	2	D
Wildtype_3	130	1.55968782496377	0.965254273091208	1.6158310493347	Wildtype	2	D
Wildtype_3	140	1.59398582570032	0.945806696407441	1.68531882017216	Wildtype	2	D
Wildtype_3	150	1.40805774327374	0.953731076713653	1.47636768650299	Wildtype	2	D
Wildtype_3	160	1.39295146855116	0.957062291087779	1.4554449397102	Wildtype	2	D
Wildtype_3	170	1.30726457154765	0.968624904176438	1.34960867298692	Wildtype	2	D
Wildtype_3	180	1.31389680907598	0.95900726468733	1.37005928678168	Wildtype	2	D
Wildtype_4	0	1.88811665933167	1.2949026084042	1.45811480112665	Wildtype	2	D
Wildtype_4	10	1.97754203670231	1.35330732809385	1.46126603739574	Wildtype	2	D
Wildtype_4	20	2.07941755837872	1.40215327164338	1.4830172994865	Wildtype	2	D
Wildtype_4	30	1.77746380810389	1.32371223579037	1.34278717084048	Wildtype	2	D
Wildtype_4	40	1.58391708722262	1.22527912094822	1.29269899416621	Wildtype	2	D
Wildtype_4	50	1.78784891869326	1.27080134896752	1.4068673440942	Wildtype	2	D
Wildtype_4	60	1.74502097323404	1.14198610116613	1.52805797850965	Wildtype	2	D
Wildtype_4	70	1.66695208761938	1.05699060535941	1.57707370261117	Wildtype	2	D
Wildtype_4	80	1.6390723406714	1.04560293522852	1.56758582579264	Wildtype	2	D
Wildtype_4	90	1.60618710867496	0.994524802737234	1.61502971494954	Wildtype	2	D
Wildtype_4	100	1.52267571840019	0.992175440722344	1.53468394389164	Wildtype	2	D
Wildtype_4	110	1.50702900983466	0.958008684980727	1.57308491401095	Wildtype	2	D
Wildtype_4	120	1.56716941780426	0.968179715193937	1.61867615403442	Wildtype	2	D
Wildtype_4	130	1.63190800250551	0.952345617220861	1.7135669792525	Wildtype	2	D
Wildtype_4	140	1.5306228684954	0.955269845771018	1.60229371341665	Wildtype	2	D
Wildtype_4	150	1.39949503476116	0.947228220405568	1.47746340809182	Wildtype	2	D
Wildtype_4	160	1.41533553436745	0.916843269671193	1.54370499428439	Wildtype	2	D
Wildtype_4	170	1.3375156289623	0.938120913486382	1.42573905957563	Wildtype	2	D
Wildtype_4	180	1.33424012649861	0.950297621786348	1.40402343003924	Wildtype	2	D
Wildtype_5	0	1.85355947201088	1.35854780780023	1.36436823302684	Wildtype	2	D
Wildtype_5	10	1.77239899723733	1.29682999014378	1.3667165401078	Wildtype	2	D
Wildtype_5	20	1.87256890295716	1.34068606357347	1.39672437406115	Wildtype	2	D
Wildtype_5	30	1.95357327301757	1.37290006193904	1.42295373652937	Wildtype	2	D
Wildtype_5	40	1.91243666256444	1.3487990069797	1.4178811317832	Wildtype	2	D
Wildtype_5	50	1.82891866326065	1.19491093660951	1.53058994375773	Wildtype	2	D
Wildtype_5	60	1.9662016746406	1.2218465891669	1.60920502792518	Wildtype	2	D
Wildtype_5	70	1.95418376689006	1.08340371684932	1.80374475045469	Wildtype	2	D
Wildtype_5	80	1.74068630358449	1.063942693845	1.63607148547991	Wildtype	2	D
Wildtype_5	90	1.62349240020722	1.03188794253925	1.57332238635541	Wildtype	2	D
Wildtype_5	100	1.58971313117369	0.93011970154762	1.7091489713943	Wildtype	2	D
Wildtype_5	110	1.50456050150526	0.944506086451122	1.59296009108685	Wildtype	2	D
Wildtype_5	120	1.55702806254706	0.971424152856278	1.60283029608532	Wildtype	2	D
Wildtype_5	130	1.69197866289381	0.968484500413098	1.74703741998154	Wildtype	2	D
Wildtype_5	140	1.47733141333558	0.972452322452322	1.51918133077214	Wildtype	2	D
Wildtype_5	150	1.46915114094791	0.953683187748073	1.54050229659286	Wildtype	2	D
Wildtype_5	160	1.41637129201057	0.941059930545523	1.50508086258599	Wildtype	2	D
Wildtype_5	170	1.39243530413309	0.932003501750875	1.49402368286947	Wildtype	2	D
Wildtype_5	180	1.33726635410957	0.929886846006895	1.43809578536575	Wildtype	2	D
Wildtype_6	0	2.01043819324081	1.25837380144667	1.59764784591791	Wildtype	2	D
Wildtype_6	10	2.05583540321001	1.28604261627499	1.59857486617724	Wildtype	2	D
Wildtype_6	20	1.97150757976399	1.28934233124054	1.52908000613546	Wildtype	2	D
Wildtype_6	30	1.9971849263215	1.28345725475059	1.55609773440379	Wildtype	2	D
Wildtype_6	40	1.86986564608315	1.22736923705545	1.52347442776804	Wildtype	2	D
Wildtype_6	50	1.62222878769023	1.12126520356476	1.44678420638827	Wildtype	2	D
Wildtype_6	60	1.83601347134883	1.07262930485026	1.7116943039377	Wildtype	2	D
Wildtype_6	70	1.66688788108655	0.982975259148867	1.69575771676071	Wildtype	2	D
Wildtype_6	80	1.57008812082051	0.985286912367188	1.59353392510646	Wildtype	2	D
Wildtype_6	90	1.60073794517303	0.969799096866747	1.65058716835759	Wildtype	2	D
Wildtype_6	100	1.56321729249406	0.946691869335512	1.65124191210314	Wildtype	2	D
Wildtype_6	110	1.45688594685501	0.94861702528666	1.53579991505503	Wildtype	2	D
Wildtype_6	120	1.32932645621627	0.932620223703082	1.42536739224678	Wildtype	2	D
Wildtype_6	130	1.29867980732524	0.935946705748898	1.38755743179426	Wildtype	2	D
Wildtype_6	140	1.27547391547925	0.917663162326014	1.38991513209083	Wildtype	2	D
Wildtype_6	150	1.2101923671901	0.900217982678945	1.34433258441329	Wildtype	2	D
Wildtype_6	160	1.18589585449693	0.913887029522759	1.29763944140472	Wildtype	2	D
Wildtype_6	170	1.15093303621659	0.916560708075345	1.25570846107225	Wildtype	2	D
Wildtype_6	180	1.14615163091504	0.921946095025629	1.24318725042506	Wildtype	2	D
Wildtype_7	0	1.55813513012985	1.40201188338209	1.11135657878387	Wildtype	2	D
Wildtype_7	10	1.53426878089727	1.39332114251141	1.10115947722706	Wildtype	2	D
Wildtype_7	20	1.54016254167179	1.35853825210056	1.13369096474862	Wildtype	2	D
Wildtype_7	30	1.54107673549738	1.23303185821836	1.24982718429038	Wildtype	2	D
Wildtype_7	40	1.37684251846458	1.1762168281975	1.17056862770322	Wildtype	2	D
Wildtype_7	50	1.2890155621747	1.14843553153321	1.12241003241498	Wildtype	2	D
Wildtype_7	60	1.30959102556578	1.08952496991289	1.20198348980518	Wildtype	2	D
Wildtype_7	70	1.28594394199272	1.07460400623819	1.19666773483784	Wildtype	2	D
Wildtype_7	80	1.19918441536569	1.04969715602714	1.14240989268212	Wildtype	2	D
Wildtype_7	90	1.2821008237127	1.011268764858	1.26781412446051	Wildtype	2	D
Wildtype_7	100	1.07045978379365	0.993075846742664	1.07792349124673	Wildtype	2	D
Wildtype_7	110	1.12281789767493	1.00376898416965	1.11860190480358	Wildtype	2	D
Wildtype_7	120	1.23985166283018	0.993884146902298	1.24748107381982	Wildtype	2	D
Wildtype_7	130	1.11805830688292	0.983875606124459	1.13638177420316	Wildtype	2	D
Wildtype_7	140	1.11870350343291	0.95139291177238	1.17585856441672	Wildtype	2	D
Wildtype_7	150	1.13894792765637	0.964384551038426	1.18101013379982	Wildtype	2	D
Wildtype_7	160	1.1140363623574	0.949779482214356	1.17294212311271	Wildtype	2	D
Wildtype_7	170	1.10882153699527	0.978450515980803	1.13324232435381	Wildtype	2	D
Wildtype_7	180	1.12830974320522	1.00665482654577	1.12085067637026	Wildtype	2	D
Wildtype_8	0	2.19907350539808	1.29704522479929	1.69544859604906	Wildtype	2	D
Wildtype_8	10	2.14595845523769	1.31613891845971	1.63049540222481	Wildtype	2	D
Wildtype_8	20	1.97633664309603	1.34347699627407	1.47106102194314	Wildtype	2	D
Wildtype_8	30	1.99156191911063	1.28106142551775	1.55461859942096	Wildtype	2	D
Wildtype_8	40	1.97122757229862	1.21644252739455	1.6204855781561	Wildtype	2	D
Wildtype_8	50	2.14243465826859	1.18032102152606	1.81512878208219	Wildtype	2	D
Wildtype_8	60	1.85324141787909	1.12809493424742	1.64280625824762	Wildtype	2	D
Wildtype_8	70	1.87087249778105	1.01460284793956	1.84394563999144	Wildtype	2	D
Wildtype_8	80	1.89442820293847	0.981897996097403	1.92935336508269	Wildtype	2	D
Wildtype_8	90	1.61399717467571	0.936741829495403	1.72299039485097	Wildtype	2	D
Wildtype_8	100	1.60948216249295	0.905308908566146	1.77782649354693	Wildtype	2	D
Wildtype_8	110	1.62079301690034	0.906694775988404	1.78758393653861	Wildtype	2	D
Wildtype_8	120	1.57030765773064	0.928159030326213	1.69185194177202	Wildtype	2	D
Wildtype_8	130	1.57332226616849	0.919512601552943	1.71103937402417	Wildtype	2	D
Wildtype_8	140	1.56255267163683	0.934127853554242	1.67273962091111	Wildtype	2	D
Wildtype_8	150	1.62789250306552	0.92708419910412	1.75592735227137	Wildtype	2	D
Wildtype_8	160	1.57847487268315	0.964749527264499	1.63614993122498	Wildtype	2	D
Wildtype_8	170	1.42450671624817	0.964886591292266	1.47634626608329	Wildtype	2	D
Wildtype_8	180	1.65466442321361	0.993209215225453	1.66597771934488	Wildtype	2	D
Wildtype_9	0	1.59021767751423	1.12920542423443	1.40826252104869	Wildtype	2	D
Wildtype_9	10	1.60468362850371	1.17027895826045	1.37119753984894	Wildtype	2	D
Wildtype_9	20	1.62700988001704	1.16299645926925	1.39898094018218	Wildtype	2	D
Wildtype_9	30	1.50043826787744	1.14480921565616	1.31064481955401	Wildtype	2	D
Wildtype_9	40	1.45713570426769	1.07991558879641	1.34930518587262	Wildtype	2	D
Wildtype_9	50	1.53407497673323	1.09725215059889	1.39810614715671	Wildtype	2	D
Wildtype_9	60	1.50005970159903	1.01874808589761	1.47245400738823	Wildtype	2	D
Wildtype_9	70	1.41502992043337	0.977514519723779	1.44757943936549	Wildtype	2	D
Wildtype_9	80	1.37229608750612	0.967735398737896	1.41804886882907	Wildtype	2	D
Wildtype_9	90	1.43706586393621	0.93014523949682	1.54499082822121	Wildtype	2	D
Wildtype_9	100	1.39640545154364	0.904162361280486	1.5444189133974	Wildtype	2	D
Wildtype_9	110	1.36132638134811	0.896213883180134	1.51897488634919	Wildtype	2	D
Wildtype_9	120	1.32044595948469	0.892248465020152	1.47990835653034	Wildtype	2	D
Wildtype_9	130	1.27178772842552	0.887350024732652	1.4332424556011	Wildtype	2	D
Wildtype_9	140	1.25933139487283	0.856269742315751	1.47071808407828	Wildtype	2	D
Wildtype_9	150	1.26575128400848	0.87273388191802	1.45032902953959	Wildtype	2	D
Wildtype_9	160	1.26845934400295	0.851162538355894	1.49026688422297	Wildtype	2	D
Wildtype_9	170	1.24664943857445	0.88591280921933	1.40719202341481	Wildtype	2	D
Wildtype_9	180	1.23330643813505	0.869407436661563	1.41855979846551	Wildtype	2	D
