# Supplementary material for: Aurora A and cortical flows promote polarization and cytokinesis by inducing asymmetric ECT-2 accumulation
Source: eLife. 2022 Dec 19;11:e83992. doi: 10.7554/eLife.83992 (PMC9799973; doi:10.7554/eLife.83992)
Supplement: Figure 2—figure supplement 1—source data 1. [file elife-83992-fig2-figsupp1-data1.zip › Figure 2figure supplement 1source data.csv]

Embryo	Time	AntRatio	PostRatio	AntPostRatio	Treatment
L4440_10	0	2.27334732168503	1.362601258488	1.66838780422648	L4440
L4440_10	10	2.20165188893636	1.35516948648712	1.62463212970024	L4440
L4440_10	20	2.38117636005565	1.47208836371739	1.61754988270037	L4440
L4440_10	30	2.26443720179904	1.43353037635788	1.57962275452594	L4440
L4440_10	40	2.26174212140841	1.47091043664155	1.53764774867769	L4440
L4440_10	50	2.2616984565264	1.33530437525452	1.69376997367757	L4440
L4440_10	60	2.29468530769532	1.27528531344756	1.79935053238554	L4440
L4440_10	70	2.38006241209814	1.19360477522256	1.99401213995173	L4440
L4440_10	80	2.19691902116899	1.18552970844411	1.8531117402804	L4440
L4440_10	90	1.99069474564694	1.1285937116179	1.76387190993042	L4440
L4440_10	100	2.09216832772827	1.08423239616873	1.92963089382055	L4440
L4440_10	110	2.10243813156158	1.0392498524186	2.02303433257044	L4440
L4440_10	120	1.64755474344335	1.02268213827912	1.61101351219033	L4440
L4440_10	130	1.61092148857345	1.01249560404983	1.59104047674875	L4440
L4440_10	140	1.73459183690828	1.00310360892049	1.72922499877655	L4440
L4440_10	150	1.56748669077589	1.00951656640865	1.55271022084583	L4440
L4440_10	160	1.52031662744754	0.984230549993423	1.54467530748533	L4440
L4440_10	170	1.40527909799506	0.973230478251756	1.44393247991925	L4440
L4440_10	180	1.56366554487285	0.998694795213452	1.56570911590527	L4440
L4440_2	0	1.8253226124725	1.31038983302755	1.39296151913453	L4440
L4440_2	10	1.91104956118476	1.42771829432473	1.33853405730059	L4440
L4440_2	20	1.94733984182386	1.42494549401038	1.36660654741484	L4440
L4440_2	30	2.03958007610912	1.47520848969903	1.38257072837564	L4440
L4440_2	40	2.09894706318945	1.55191595101508	1.35248758917424	L4440
L4440_2	50	2.07283286893465	1.44311376561558	1.43636137241783	L4440
L4440_2	60	1.92905364495756	1.34831724188279	1.43071199049849	L4440
L4440_2	70	1.86205633252392	1.27124155845631	1.4647541375103	L4440
L4440_2	80	1.86897586968344	1.13188628589999	1.65120462449756	L4440
L4440_2	90	1.92375949268322	1.05973152239057	1.81532723339546	L4440
L4440_2	100	1.68408002202888	0.990001966429404	1.70108755248515	L4440
L4440_2	110	1.68782576534315	0.931670388629054	1.81161254660757	L4440
L4440_2	120	1.58589978357647	0.935754637426508	1.69478164483158	L4440
L4440_2	130	1.57975248228934	0.911271933267113	1.73356867979635	L4440
L4440_2	140	1.6018069280755	0.882842387354891	1.81437474119783	L4440
L4440_2	150	1.62117450678459	0.876850062258969	1.84886171144024	L4440
L4440_2	160	1.5539878170129	0.879983788593853	1.76592777861972	L4440
L4440_2	170	1.49046886822199	0.91132628321085	1.63549421944757	L4440
L4440_2	180	1.38530771114194	0.897608554160062	1.54333167249976	L4440
L4440_3	0	1.75635008640878	1.15688588671329	1.51817055301674	L4440
L4440_3	10	1.85669032050561	1.27437074230769	1.45694675722343	L4440
L4440_3	20	1.81583762254097	1.24889075034965	1.45396034203359	L4440
L4440_3	30	1.80449996222392	1.29533732517483	1.3930733926627	L4440
L4440_3	40	1.7033746420801	1.27734594230769	1.33352648304713	L4440
L4440_3	50	1.62059254867781	1.21501537062937	1.33380415413045	L4440
L4440_3	60	1.60965315636147	1.13019071678322	1.42423144382473	L4440
L4440_3	70	1.61529320560801	1.05707630804196	1.52807625458947	L4440
L4440_3	80	1.65059121370701	1.13469998146853	1.45464989923663	L4440
L4440_3	90	1.76977801605558	1.00611572307692	1.75902033480126	L4440
L4440_3	100	1.68914480290693	1.05456627937063	1.60174361341709	L4440
L4440_3	110	1.50574312706043	1.00132240664336	1.50375455205082	L4440
L4440_3	120	1.55680671454229	0.953330629020979	1.63301866860299	L4440
L4440_3	130	1.44252681096571	0.920054463636364	1.56787110761287	L4440
L4440_3	140	1.51212202879096	0.920994797552448	1.64183558127521	L4440
L4440_3	150	1.43331561389364	0.92459057027972	1.55021656067724	L4440
L4440_3	160	1.39523793493483	0.902714724475524	1.54560227844456	L4440
L4440_3	170	1.32352970886257	0.935383077622378	1.41496007414076	L4440
L4440_3	180	1.22786687134111	0.931125072727273	1.31869166377904	L4440
L4440_5	0	2.01780546337374	1.28087906310718	1.5753286328835	L4440
L4440_5	10	2.01368394399908	1.23010850705051	1.63699700673348	L4440
L4440_5	20	2.00429192519593	1.2847459226843	1.56006871849668	L4440
L4440_5	30	1.96767317077079	1.27572926246988	1.54239087293589	L4440
L4440_5	40	1.80284410564546	1.17010339404821	1.54075623984659	L4440
L4440_5	50	1.86115848228632	1.1552929551333	1.61098401406903	L4440
L4440_5	60	1.70301965429274	1.06833876485931	1.59408205553322	L4440
L4440_5	70	1.86198878042694	1.11886301039803	1.66417940634623	L4440
L4440_5	80	1.73148590962147	1.10323795857184	1.56945824440532	L4440
L4440_5	90	1.65803353118537	0.996631955587701	1.66363673359003	L4440
L4440_5	100	1.5795680533376	0.987886993679549	1.59893597490765	L4440
L4440_5	110	1.47546484044163	0.954439580795244	1.54589653460543	L4440
L4440_5	120	1.48670735190854	0.92086257526308	1.61447255198074	L4440
L4440_5	130	1.50709143185625	0.94849034576549	1.5889370288107	L4440
L4440_5	140	1.35478800319028	0.907168158538624	1.49342543655053	L4440
L4440_5	150	1.45969049040346	0.912450821155861	1.59974702916523	L4440
L4440_5	160	1.5190659046344	0.938782496853111	1.61812337759434	L4440
L4440_5	170	1.43038862655604	0.914497235391536	1.56412569792366	L4440
L4440_5	180	1.41398966247992	0.887936435519249	1.59244469076555	L4440
L4440_6	0	2.09667434711308	1.57408256270197	1.33199769617806	L4440
L4440_6	10	2.25449580178479	1.63232633866373	1.38115507198787	L4440
L4440_6	20	2.35161693020748	1.64851286875034	1.42650808179019	L4440
L4440_6	30	2.29980632676612	1.6858221581387	1.36420459042092	L4440
L4440_6	40	2.25471650795145	1.64039351354481	1.37449733209388	L4440
L4440_6	50	2.12318803515213	1.62604692368901	1.30573601795898	L4440
L4440_6	60	2.09356448700166	1.43007906846779	1.46395016412955	L4440
L4440_6	70	1.92330195599328	1.19358518466051	1.61136547329072	L4440
L4440_6	80	1.52903894969202	0.975346462648601	1.56768800446544	L4440
L4440_6	90	1.62286690128465	0.903160254178091	1.79687590743407	L4440
L4440_6	100	1.58715682779701	0.901763081498265	1.76005966573833	L4440
L4440_6	110	1.42509039579472	0.875808660219709	1.62717093415954	L4440
L4440_6	120	1.50992131537056	0.857189381399674	1.76147925783339	L4440
L4440_6	130	1.46814608847039	0.883702364699093	1.66135810779493	L4440
L4440_6	140	1.34992853180694	0.868002740385728	1.55521229254074	L4440
L4440_6	150	1.36481061086167	0.872988795318671	1.56337700802159	L4440
L4440_6	160	1.27360855739313	0.862838321748612	1.47606860438473	L4440
L4440_6	170	1.26607806065467	0.860275449267972	1.47171241691484	L4440
L4440_6	180	1.31988648791251	0.855295891120437	1.54319283141119	L4440
L4440_7	0	2.35113430162994	1.20361918245057	1.9533871974714	L4440
L4440_7	10	2.291808723464	1.21198809534512	1.89094986350621	L4440
L4440_7	20	2.3103405548891	1.29210938564228	1.78803790186902	L4440
L4440_7	30	2.27820887553451	1.25666899672693	1.81289494804777	L4440
L4440_7	40	2.12406405219553	1.18934190810419	1.78591541904152	L4440
L4440_7	50	2.15502371933761	1.155180112558	1.86553048819858	L4440
L4440_7	60	2.11136672312866	1.14129638136443	1.84997232761265	L4440
L4440_7	70	2.07745886623543	1.02871227084669	2.01947514879506	L4440
L4440_7	80	1.929332656171	0.967683063315737	1.99376503455605	L4440
L4440_7	90	1.84323710889838	0.911303008642149	2.02263911280708	L4440
L4440_7	100	1.90244823961568	0.89535783154456	2.12479097472551	L4440
L4440_7	110	1.98634249017055	0.903303120404794	2.19897667272579	L4440
L4440_7	120	1.79529102938245	0.906867968131573	1.97966086847383	L4440
L4440_7	130	1.67819849868057	0.890648065609092	1.88424425256332	L4440
L4440_7	140	1.51693458220613	0.904786544781331	1.67656624753714	L4440
L4440_7	150	1.617679780349	0.883938840548573	1.83008111663592	L4440
L4440_7	160	1.59125003266864	0.881259369107058	1.80565459891902	L4440
L4440_7	170	1.49998768705534	0.872657343656088	1.71887361970849	L4440
L4440_7	180	1.48555757532368	0.858156547138851	1.73110323550711	L4440
L4440_8	0	2.36589654549135	1.4423472522664	1.64030994739564	L4440
L4440_8	10	2.36734260524152	1.46075348988217	1.62063114799232	L4440
L4440_8	20	2.39499586290712	1.43363625410777	1.67057428691886	L4440
L4440_8	30	2.49358956830023	1.50755564520326	1.65406137825448	L4440
L4440_8	40	2.53653882347141	1.45800758384509	1.73972951277935	L4440
L4440_8	50	2.55284496120822	1.4530340103716	1.75690654381541	L4440
L4440_8	60	2.39303042702994	1.43211502181326	1.67097641640545	L4440
L4440_8	70	2.36417536994794	1.37287541848997	1.72206111210608	L4440
L4440_8	80	2.31653392740131	1.31606098014345	1.7602025759846	L4440
L4440_8	90	2.39806911529995	1.25656798625015	1.90842767087856	L4440
L4440_8	100	2.19011292941032	1.12722808840737	1.94291905243834	L4440
L4440_8	110	2.10672638629886	1.10376782064907	1.90866806124137	L4440
L4440_8	120	2.0066228821745	1.06286224296733	1.88794257717948	L4440
L4440_8	130	1.87873244939719	1.06493011801027	1.76418378785965	L4440
L4440_8	140	1.99148383972021	1.04557270706216	1.90468231072696	L4440
L4440_8	150	1.67743233532424	1.04715286022548	1.60189825099943	L4440
L4440_8	160	1.75235783977948	1.05467336815566	1.66151710348378	L4440
L4440_8	170	1.65277284555282	1.05162991177516	1.57162974069739	L4440
L4440_8	180	1.56173673506826	1.03284968170638	1.51206585307563	L4440
L4440_9	0	1.68300603221854	1.22988008639485	1.36843099651442	L4440
L4440_9	10	1.72264543339547	1.28133598997013	1.34441352375939	L4440
L4440_9	20	1.97971637107809	1.37754173531343	1.437137126468	L4440
L4440_9	30	1.94177684773208	1.41088893933375	1.37627902069247	L4440
L4440_9	40	2.08428348578374	1.57330423061978	1.32478095794776	L4440
L4440_9	50	2.15531679028785	1.56085943814647	1.38085258519326	L4440
L4440_9	60	1.99481116720461	1.3305952155002	1.4991870885803	L4440
L4440_9	70	2.1104068292263	1.34979117639773	1.56350616756769	L4440
L4440_9	80	1.87183759357268	1.29572482061358	1.44462586792641	L4440
L4440_9	90	1.70075658163643	1.13245263460758	1.50183462836464	L4440
L4440_9	100	1.50378951239935	0.933405046674446	1.61107926056012	L4440
L4440_9	110	1.67386327136667	0.921317260318229	1.81681527467368	L4440
L4440_9	120	1.43175344980362	0.910137643889297	1.57311749427844	L4440
L4440_9	130	1.50507386633515	0.919625670669922	1.63661576045256	L4440
L4440_9	140	1.59787907043406	0.91904092467185	1.73863755958919	L4440
L4440_9	150	1.33173654391939	0.874629372421605	1.52262956849046	L4440
L4440_9	160	1.18277300761856	0.875867862809404	1.35040119387956	L4440
L4440_9	170	1.3171209763524	0.87427290080339	1.50653300032755	L4440
L4440_9	180	1.29312780340944	0.890092437654613	1.45280169643596	L4440
PAR2L4440_1	0	1.38556251821384	1.48718350265053	0.931668832894143	PAR2L4440
PAR2L4440_1	10	1.427768327328	1.54188308148625	0.925990008238334	PAR2L4440
PAR2L4440_1	20	1.47154319583183	1.56223000611025	0.941950410679779	PAR2L4440
PAR2L4440_1	30	1.41864568722937	1.72954047138184	0.820244284943459	PAR2L4440
PAR2L4440_1	40	1.42175213809036	1.82616150101253	0.778546769988336	PAR2L4440
PAR2L4440_1	50	1.44600999357647	1.82654273544412	0.791665021308619	PAR2L4440
PAR2L4440_1	60	1.45790586606632	1.74769078094792	0.834189824629948	PAR2L4440
PAR2L4440_1	70	1.45361903030053	1.62786927985529	0.892958082254463	PAR2L4440
PAR2L4440_1	80	1.34601717166314	1.60557051030231	0.838341986867771	PAR2L4440
PAR2L4440_1	90	1.2812454119016	1.5249776831168	0.840173220950321	PAR2L4440
PAR2L4440_1	100	1.2315090717158	1.56568791311201	0.786561013470439	PAR2L4440
PAR2L4440_1	110	1.25038859673206	1.57482919628135	0.793983626722575	PAR2L4440
PAR2L4440_1	120	1.28230558060518	1.51612922006037	0.845775916484297	PAR2L4440
PAR2L4440_1	130	1.18891467380006	1.5687522659302	0.757872800964583	PAR2L4440
PAR2L4440_1	140	1.27913539774676	1.60336525216269	0.79778166329937	PAR2L4440
PAR2L4440_1	150	1.12714171184437	1.4914393100908	0.755740916990953	PAR2L4440
PAR2L4440_1	160	1.19989733930152	1.6079212540429	0.746241357457364	PAR2L4440
PAR2L4440_1	170	1.09380876743897	1.4821461073881	0.737989839184289	PAR2L4440
PAR2L4440_1	180	1.1074239413271	1.48871290554025	0.74388012437174	PAR2L4440
PAR2L4440_2	0	2.0135010812497	1.69004643558974	1.19138802274808	PAR2L4440
PAR2L4440_2	10	2.06895276191401	1.82610156800179	1.13298887540957	PAR2L4440
PAR2L4440_2	20	2.0287732845868	1.85348673478385	1.09457124591905	PAR2L4440
PAR2L4440_2	30	2.05266080005467	1.81742189570633	1.12943549590994	PAR2L4440
PAR2L4440_2	40	2.00141596117571	1.75770360215649	1.1386538428437	PAR2L4440
PAR2L4440_2	50	1.81598135234283	1.6991711187643	1.06874542080463	PAR2L4440
PAR2L4440_2	60	1.79454804180701	1.74529717476702	1.02821918682506	PAR2L4440
PAR2L4440_2	70	1.64646729776517	1.69433400390019	0.971748955031988	PAR2L4440
PAR2L4440_2	80	1.6239298301472	1.63070686290565	0.995844113425529	PAR2L4440
PAR2L4440_2	90	1.52256991048502	1.69228656723902	0.899711632746162	PAR2L4440
PAR2L4440_2	100	1.73497630428641	1.64650408817005	1.05373337166426	PAR2L4440
PAR2L4440_2	110	1.45019519728452	1.51498186047402	0.957236013922151	PAR2L4440
PAR2L4440_2	120	1.3315225876027	1.59032525175076	0.83726431818702	PAR2L4440
PAR2L4440_2	130	1.22895230972519	1.51887706167499	0.809119013470335	PAR2L4440
PAR2L4440_2	140	1.33070733911458	1.43896416288304	0.924767533090221	PAR2L4440
PAR2L4440_2	150	1.2792699096912	1.43463114536978	0.891706494606639	PAR2L4440
PAR2L4440_2	160	1.19974032454976	1.35496776427963	0.88543827844318	PAR2L4440
PAR2L4440_2	170	1.18036766617525	1.33708202766137	0.882793756670094	PAR2L4440
PAR2L4440_2	180	1.12352679303639	1.17612044560236	0.955282086318091	PAR2L4440
PAR2L4440_3	0	1.87565455176017	1.41196894728787	1.32839646039167	PAR2L4440
PAR2L4440_3	10	2.0209671761146	1.53672051229603	1.31511693892538	PAR2L4440
PAR2L4440_3	20	2.1606688360251	1.66816903146689	1.2952337534555	PAR2L4440
PAR2L4440_3	30	2.12750894061331	1.63183166892153	1.30375514897279	PAR2L4440
PAR2L4440_3	40	2.03281332892742	1.63823633501989	1.24085474450348	PAR2L4440
PAR2L4440_3	50	2.10230047864784	1.74447394588069	1.20512002120302	PAR2L4440
PAR2L4440_3	60	1.99665782819741	1.60434485144688	1.2445315771087	PAR2L4440
PAR2L4440_3	70	1.71499162800415	1.51327326111984	1.1332993663914	PAR2L4440
PAR2L4440_3	80	1.64523166406372	1.46563614738617	1.12253758683412	PAR2L4440
PAR2L4440_3	90	1.74930489894753	1.50622179653293	1.16138599439613	PAR2L4440
PAR2L4440_3	100	1.65609474342173	1.48532580228491	1.11497069590666	PAR2L4440
PAR2L4440_3	110	1.48909066855885	1.44375581153934	1.0314006403695	PAR2L4440
PAR2L4440_3	120	1.56601277202311	1.37462840474886	1.1392262567928	PAR2L4440
PAR2L4440_3	130	1.51161869707523	1.2542426022571	1.2052043953498	PAR2L4440
PAR2L4440_3	140	1.43191497340763	1.17312512641982	1.22059867371317	PAR2L4440
PAR2L4440_3	150	1.32951433561499	1.10905689523046	1.19877919819318	PAR2L4440
PAR2L4440_3	160	1.11890251296687	1.15706738127	0.96701586362132	PAR2L4440
PAR2L4440_3	170	1.19092217854008	1.16816742929475	1.01947901360258	PAR2L4440
PAR2L4440_3	180	1.05396864808123	1.0922541212015	0.964948199894955	PAR2L4440
PAR2L4440_4	0	2.25636958185224	1.43249365785992	1.57513408137748	PAR2L4440
PAR2L4440_4	10	2.26104773145512	1.48063943788649	1.52707517684563	PAR2L4440
PAR2L4440_4	20	2.20743801441569	1.56898091972042	1.40692470295243	PAR2L4440
PAR2L4440_4	30	2.23992220883334	1.52035491126324	1.47328902760752	PAR2L4440
PAR2L4440_4	40	2.29962049637801	1.5099579124914	1.52296993005831	PAR2L4440
PAR2L4440_4	50	2.43544987948028	1.54569287038871	1.57563635450284	PAR2L4440
PAR2L4440_4	60	2.11058545193361	1.54873828519145	1.36277734728609	PAR2L4440
PAR2L4440_4	70	1.97987775267983	1.49396044387474	1.32525446761149	PAR2L4440
PAR2L4440_4	80	1.86513091341475	1.53887170383212	1.21201196225142	PAR2L4440
PAR2L4440_4	90	1.91184852748375	1.47189185806167	1.2989055663379	PAR2L4440
PAR2L4440_4	100	1.70772161772096	1.35529322588232	1.2600384810521	PAR2L4440
PAR2L4440_4	110	1.48711155454766	1.28109201686572	1.16081556591539	PAR2L4440
PAR2L4440_4	120	1.33199228450278	1.24452582206412	1.07028095431045	PAR2L4440
PAR2L4440_4	130	1.25159495903985	1.19292559818914	1.04918107293512	PAR2L4440
PAR2L4440_4	140	1.2202514560457	1.10852188398225	1.10079148971067	PAR2L4440
PAR2L4440_4	150	1.33405430755603	1.22431416163201	1.08963397579077	PAR2L4440
PAR2L4440_4	160	1.12635017080756	1.19022798726089	0.946331444784514	PAR2L4440
PAR2L4440_4	170	1.27404557699836	1.12711106185498	1.1303638302525	PAR2L4440
PAR2L4440_4	180	1.22930295118019	1.24176335935304	0.98996555335685	PAR2L4440
PAR2L4440_5	0	0.629953951803804	0.631048835186929	0.998264978362887	PAR2L4440
PAR2L4440_5	10	0.632273021599371	0.634363358138854	0.996704827741602	PAR2L4440
PAR2L4440_5	20	0.639068533805376	0.639068533805376	1	PAR2L4440
PAR2L4440_5	30	0.626858546293261	0.626858546293261	1	PAR2L4440
PAR2L4440_5	40	0.624634454815468	0.625934629751752	0.997922826323255	PAR2L4440
PAR2L4440_5	50	0.620417195223928	0.622806049540902	0.996164368797099	PAR2L4440
PAR2L4440_5	60	0.617912900575185	0.619979602888395	0.996666499504852	PAR2L4440
PAR2L4440_5	70	0.617915666275024	0.618031604971173	0.999812406525465	PAR2L4440
PAR2L4440_5	80	0.616948806737358	0.618628890299458	0.997284181860166	PAR2L4440
PAR2L4440_5	90	0.621615143612073	0.621615143612073	1	PAR2L4440
PAR2L4440_5	100	0.62302848195989	0.623163807853315	0.999782840576235	PAR2L4440
PAR2L4440_5	110	0.620498520178605	0.620512094944545	0.999978123285508	PAR2L4440
PAR2L4440_5	120	0.62558126541088	0.620527237165487	1.00814473232227	PAR2L4440
PAR2L4440_5	130	0.617445436902019	0.617445436902019	1	PAR2L4440
PAR2L4440_5	140	0.62166241666762	0.621671296008925	0.999985716983617	PAR2L4440
PAR2L4440_5	150	0.62254761111175	0.62254761111175	1	PAR2L4440
PAR2L4440_5	160	0.616798272216585	0.616799603920588	0.999997840945431	PAR2L4440
PAR2L4440_5	170	0.618433619866285	0.618433619866285	1	PAR2L4440
PAR2L4440_5	180	0.618335089567966	0.618335089567966	1	PAR2L4440
PAR2L4440_6	0	1.90577117775215	1.59773839377572	1.19279300364592	PAR2L4440
PAR2L4440_6	10	1.78648372700695	1.61551658599441	1.10582815583246	PAR2L4440
PAR2L4440_6	20	1.82345346613761	1.56682143423866	1.16379149933168	PAR2L4440
PAR2L4440_6	30	1.7212270420493	1.58324176584904	1.08715363577227	PAR2L4440
PAR2L4440_6	40	1.69531371164408	1.57620398787141	1.0755674549038	PAR2L4440
PAR2L4440_6	50	1.52738990870526	1.49651626909395	1.02063034010983	PAR2L4440
PAR2L4440_6	60	1.36754896042527	1.47945125427594	0.924362297488852	PAR2L4440
PAR2L4440_6	70	1.33363760250807	1.44584034075054	0.922396176756123	PAR2L4440
PAR2L4440_6	80	1.30027626020425	1.42789397502023	0.91062521654371	PAR2L4440
PAR2L4440_6	90	1.2211830002917	1.28971553926202	0.946862283283381	PAR2L4440
PAR2L4440_6	100	1.15959990868933	1.33643904468793	0.867678861447891	PAR2L4440
PAR2L4440_6	110	1.1810311040474	1.2547384726666	0.941256787589731	PAR2L4440
PAR2L4440_6	120	1.20914607634847	1.28634959765359	0.939982473313678	PAR2L4440
PAR2L4440_6	130	1.16026308440706	1.23613380253553	0.93862256822615	PAR2L4440
PAR2L4440_6	140	1.16599170304026	1.23981147701554	0.940458871898031	PAR2L4440
PAR2L4440_6	150	1.12047735454562	1.18130678832549	0.948506658574197	PAR2L4440
PAR2L4440_6	160	1.12934016855405	1.18044567857393	0.956706597391571	PAR2L4440
PAR2L4440_6	170	1.07710556865743	1.17840760164523	0.914034810326784	PAR2L4440
PAR2L4440_6	180	1.06987211904132	1.22179877359787	0.875653292637409	PAR2L4440
PAR2L4440_7	0	2.00752507523823	1.65547778439393	1.21265600430464	PAR2L4440
PAR2L4440_7	10	2.16610362426071	1.86503337538106	1.16142887996208	PAR2L4440
PAR2L4440_7	20	2.11829504506521	1.72325305998754	1.22924200412012	PAR2L4440
PAR2L4440_7	30	1.96701749661406	1.75426975546704	1.1212742455851	PAR2L4440
PAR2L4440_7	40	1.99291751000753	1.71368906230768	1.16293997192457	PAR2L4440
PAR2L4440_7	50	2.07800670579214	1.79402506792385	1.1582930154911	PAR2L4440
PAR2L4440_7	60	1.78499053955555	1.82878648653123	0.976051908028503	PAR2L4440
PAR2L4440_7	70	1.64103519166711	1.74301190169676	0.941493968038672	PAR2L4440
PAR2L4440_7	80	1.72955987260836	1.53948163263284	1.12346898848701	PAR2L4440
PAR2L4440_7	90	1.59872682285877	1.53542897681332	1.04122486093549	PAR2L4440
PAR2L4440_7	100	1.48712364607637	1.54396672376998	0.963183741709917	PAR2L4440
PAR2L4440_7	110	1.60043867106721	1.47734842129728	1.0833183614613	PAR2L4440
PAR2L4440_7	120	1.43324853998408	1.366603504675	1.0487669137984	PAR2L4440
PAR2L4440_7	130	1.40748212469055	1.3030294576091	1.08016140116518	PAR2L4440
PAR2L4440_7	140	1.35088552786571	1.3750782635195	0.982406284576219	PAR2L4440
PAR2L4440_7	150	1.38167304393118	1.36177970794602	1.01460833633302	PAR2L4440
PAR2L4440_7	160	1.29535938717159	1.28294215642644	1.00967871441666	PAR2L4440
PAR2L4440_7	170	1.26044289457021	1.27848581360083	0.985887274744324	PAR2L4440
PAR2L4440_7	180	1.17933787835954	1.23201334336138	0.957244403816178	PAR2L4440
PAR2L4440_8	0	1.71914649624221	1.51570504557625	1.13422232198787	PAR2L4440
PAR2L4440_8	10	1.78602119794239	1.60606269202214	1.11204949023108	PAR2L4440
PAR2L4440_8	20	1.87999259572527	1.56413560415502	1.20193708955362	PAR2L4440
PAR2L4440_8	30	1.83976566861209	1.58509414093777	1.16066649992388	PAR2L4440
PAR2L4440_8	40	1.80469375907604	1.62217711971772	1.11251338533864	PAR2L4440
PAR2L4440_8	50	1.75566368015264	1.51688782605121	1.15741167540583	PAR2L4440
PAR2L4440_8	60	1.63035156963841	1.4487056941782	1.12538493925314	PAR2L4440
PAR2L4440_8	70	1.41036367415352	1.33020924488261	1.06025700812054	PAR2L4440
PAR2L4440_8	80	1.41175563881695	1.39095987545263	1.01495065654396	PAR2L4440
PAR2L4440_8	90	1.37119038466711	1.43147076377279	0.957889199953479	PAR2L4440
PAR2L4440_8	100	1.30226743253096	1.41578377510503	0.919820847950001	PAR2L4440
PAR2L4440_8	110	1.30993577621282	1.35644783623282	0.965710395359417	PAR2L4440
PAR2L4440_8	120	1.27917114107306	1.37660425939048	0.929222129270067	PAR2L4440
PAR2L4440_8	130	1.15557481137321	1.34807535905361	0.857203422355007	PAR2L4440
PAR2L4440_8	140	1.21760160761359	1.34065354459604	0.908214961666678	PAR2L4440
PAR2L4440_8	150	1.17844521349862	1.21384436925282	0.970837154539018	PAR2L4440
PAR2L4440_8	160	1.11231286279773	1.19001914815361	0.934701651249525	PAR2L4440
PAR2L4440_8	170	1.12925544391814	1.16219566746393	0.97165690385194	PAR2L4440
PAR2L4440_8	180	1.19532554211948	1.20354368168434	0.99317171475375	PAR2L4440
PAR2L4440_9	0	2.06045402812884	1.71134582807274	1.20399629012989	PAR2L4440
PAR2L4440_9	10	2.13532377590948	1.92499633657074	1.10926121538154	PAR2L4440
PAR2L4440_9	20	2.22318502738115	2.0018943628456	1.11054063023635	PAR2L4440
PAR2L4440_9	30	2.40214820503146	2.20203130341759	1.09087831826154	PAR2L4440
PAR2L4440_9	40	2.21250585338532	2.03440283603686	1.08754560020936	PAR2L4440
PAR2L4440_9	50	2.10071024350479	1.98710688269468	1.05717023165662	PAR2L4440
PAR2L4440_9	60	2.1042836091661	1.96260432071114	1.07218943062533	PAR2L4440
PAR2L4440_9	70	1.95249239586259	1.8974757875488	1.02899462995776	PAR2L4440
PAR2L4440_9	80	1.83562185135653	1.8896539899637	0.97140633211469	PAR2L4440
PAR2L4440_9	90	1.53614339228639	1.54175971289213	0.996357201087313	PAR2L4440
PAR2L4440_9	100	1.47191932915682	1.57650471304797	0.933659961162467	PAR2L4440
PAR2L4440_9	110	1.34720874986147	1.55782124095367	0.864803171535093	PAR2L4440
PAR2L4440_9	120	1.31628223875575	1.5197541567826	0.86611524165355	PAR2L4440
PAR2L4440_9	130	1.16475681274989	1.51502285908011	0.768804777940518	PAR2L4440
PAR2L4440_9	140	1.15032653158474	1.37572492237705	0.836160276574147	PAR2L4440
PAR2L4440_9	150	1.17625513877174	1.41294959475562	0.832482024226195	PAR2L4440
PAR2L4440_9	160	1.10931309307676	1.33841644216896	0.828825063803813	PAR2L4440
PAR2L4440_9	170	1.15888905822282	1.38989858163093	0.833793971401112	PAR2L4440
PAR2L4440_9	180	1.1332867487041	1.30350945606018	0.869411988869976	PAR2L4440
