# Supplementary material for: Aurora A and cortical flows promote polarization and cytokinesis by inducing asymmetric ECT-2 accumulation
Source: eLife. 2022 Dec 19;11:e83992. doi: 10.7554/eLife.83992 (PMC9799973; doi:10.7554/eLife.83992)
Supplement: Figure 2—figure supplement 2—source data 1. [file elife-83992-fig2-figsupp2-data1.zip › Figure 2figure supplement 2source data.csv]

Embryo	Time	AntRatio	PostRatio	AntPostRatio	Treatment
Ga_1	0	1.77405283597632	1.21090474143046	1.46506391070911	Ga
Ga_1	10	1.8584028698503	1.30474620786149	1.4243405028908	Ga
Ga_1	20	1.76347252543031	1.3430375207141	1.31304784731007	Ga
Ga_1	30	1.74270109822128	1.37649640489462	1.26604115493835	Ga
Ga_1	40	1.79591006654205	1.31339093579301	1.36738423998465	Ga
Ga_1	50	1.59908865316904	1.29098004865471	1.23866256092447	Ga
Ga_1	60	1.43242934221915	1.26747482246407	1.13014421811898	Ga
Ga_1	70	1.38916494257634	1.26341123119262	1.09953505895702	Ga
Ga_1	80	1.41581779828279	1.22239150326696	1.15823596163658	Ga
Ga_1	90	1.33670719298763	1.18475909264749	1.12825231836844	Ga
Ga_1	100	1.31492480956918	1.15773495685237	1.13577360844678	Ga
Ga_1	110	1.32172275150888	1.1220184799278	1.17798661533091	Ga
Ga_1	120	1.40230429036986	1.17315828659582	1.1953240294956	Ga
Ga_1	130	1.3933992275184	1.15173104813082	1.20983039380573	Ga
Ga_1	140	1.23758351493499	1.15105728358101	1.07517109060358	Ga
Ga_1	150	1.22590006009838	1.15183308693184	1.06430356447203	Ga
Ga_1	160	1.19451849431133	1.15819413037525	1.03136293215742	Ga
Ga_1	170	1.12427214502898	1.15644613206284	0.972178568338094	Ga
Ga_1	180	1.14878662093728	1.12088604612811	1.02489153550046	Ga
Ga_10	0	1.93948247535597	1.2941304692454	1.49867615472099	Ga
Ga_10	10	1.98476910815508	1.34291853111912	1.47795198454896	Ga
Ga_10	20	1.9886205597681	1.38069057165899	1.44030864017464	Ga
Ga_10	30	1.91368867970854	1.42195535435999	1.34581488359729	Ga
Ga_10	40	1.80513418544052	1.35942312494797	1.32786779356104	Ga
Ga_10	50	1.99814846437684	1.25823863966654	1.58805206054265	Ga
Ga_10	60	1.77829503000113	1.25462181054622	1.41739527804552	Ga
Ga_10	70	1.77979819683439	1.2565526546788	1.4164135424069	Ga
Ga_10	80	1.69422605323767	1.22150069581781	1.3870037561488	Ga
Ga_10	90	1.78405455570374	1.21773211910657	1.4650632332936	Ga
Ga_10	100	1.44460944948732	1.28976405273063	1.12005715032053	Ga
Ga_10	110	1.27407927636793	1.20605267922502	1.05640433317276	Ga
Ga_10	120	1.35765182390318	1.07801647612554	1.25939802773948	Ga
Ga_10	130	1.34529264416732	1.07041258462028	1.25679823228587	Ga
Ga_10	140	1.302416863392	1.04768816433632	1.24313408104314	Ga
Ga_10	150	1.27335691234801	1.05976879026571	1.2015421892437	Ga
Ga_10	160	1.2668705797107	1.0580467899706	1.19736725418912	Ga
Ga_10	170	1.1867787621804	1.02730472955763	1.155235372752	Ga
Ga_10	180	1.2600134037463	1.05886959236756	1.1899608911509	Ga
Ga_11	0	1.99156168385896	1.32846070998023	1.49914985734775	Ga
Ga_11	10	2.00436263765609	1.38116830320846	1.45120810620976	Ga
Ga_11	20	1.92763315873225	1.39411999330725	1.38268812439835	Ga
Ga_11	30	1.85332186518917	1.37421831151249	1.34863714859786	Ga
Ga_11	40	1.74989681522263	1.26712984051389	1.38099250706065	Ga
Ga_11	50	1.68278124912988	1.28725456977167	1.30726376013439	Ga
Ga_11	60	1.57716148505187	1.27977085231684	1.23237803251781	Ga
Ga_11	70	1.4892702461084	1.26976698231642	1.17286893331526	Ga
Ga_11	80	1.35191616020004	1.22163148705162	1.10664809685191	Ga
Ga_11	90	1.32109815272743	1.23166533933924	1.072611293451	Ga
Ga_11	100	1.28149407507394	1.15525280751035	1.10927588034661	Ga
Ga_11	110	1.1693796635707	1.07873890043727	1.08402474694913	Ga
Ga_11	120	1.14436071058206	1.04294651941733	1.09723815102369	Ga
Ga_11	130	1.11099789454673	1.02654791331109	1.08226599084231	Ga
Ga_11	140	1.10796192534886	1.01313389137842	1.09359871856761	Ga
Ga_11	150	1.13551115842043	1.02237218945424	1.11066319108952	Ga
Ga_11	160	1.14247461365999	0.999938880657408	1.14254444522537	Ga
Ga_11	170	1.07868539246086	1.02387984033442	1.0535273280784	Ga
Ga_11	180	1.07280728171961	0.984904781342886	1.08924974478941	Ga
Ga_2	0	1.82321154160076	1.20859481918596	1.50853827325585	Ga
Ga_2	10	1.82703665550439	1.29415095765098	1.41176471315267	Ga
Ga_2	20	1.81003282537641	1.36298112547508	1.32799551772627	Ga
Ga_2	30	1.82349389399204	1.41784033239455	1.28610665977627	Ga
Ga_2	40	1.85593613789112	1.42569360870279	1.30177769372186	Ga
Ga_2	50	1.80867247240723	1.50508072509186	1.2017112718634	Ga
Ga_2	60	1.858202228324	1.51139606586033	1.22946080798898	Ga
Ga_2	70	1.61442294165687	1.47512944021001	1.09442798553802	Ga
Ga_2	80	1.59442851199346	1.33907155469728	1.19069702167926	Ga
Ga_2	90	1.56817016161907	1.18581662922098	1.32243900361667	Ga
Ga_2	100	1.45951434752325	1.15120060073714	1.26781930672091	Ga
Ga_2	110	1.41142741444937	1.11415202490786	1.26681761814874	Ga
Ga_2	120	1.35487568979244	1.17666948123208	1.15144967333882	Ga
Ga_2	130	1.3126500964782	1.1343788098273	1.15715322351449	Ga
Ga_2	140	1.47136479809273	1.0847211253372	1.35644523161226	Ga
Ga_2	150	1.28589950236364	0.990557353137063	1.29815754563957	Ga
Ga_2	160	1.23437857898798	1.15935319931873	1.06471313462828	Ga
Ga_2	170	1.2630934578495	1.09309381420115	1.15552154942216	Ga
Ga_2	180	1.283556714523	1.13058896228296	1.13529917356628	Ga
Ga_3	0	1.744863914879	1.12559363920235	1.55017215281663	Ga
Ga_3	10	1.71166338383224	1.18114090992605	1.44916103527344	Ga
Ga_3	20	1.60794540756678	1.24146421987657	1.29520076521146	Ga
Ga_3	30	1.74079331488713	1.28946729083421	1.35000967241359	Ga
Ga_3	40	1.67480217370579	1.27872336077227	1.30974550484032	Ga
Ga_3	50	1.77251433852481	1.27785855582084	1.38709744552771	Ga
Ga_3	60	1.71556309945645	1.24223512372157	1.38102929686681	Ga
Ga_3	70	1.77841972161112	1.26856640063692	1.40191299463569	Ga
Ga_3	80	1.71905273848394	1.23385080424659	1.39324198077061	Ga
Ga_3	90	1.72345492014331	1.24895552419411	1.37991696802444	Ga
Ga_3	100	1.47162569990961	1.27029961039103	1.15848709066092	Ga
Ga_3	110	1.20871789867715	1.27411154766593	0.948675099045621	Ga
Ga_3	120	1.31883978976554	1.15452625459876	1.14232117677037	Ga
Ga_3	130	1.27501953519491	1.13291392765824	1.12543371925033	Ga
Ga_3	140	1.2367323574335	1.15535336098524	1.07043645623609	Ga
Ga_3	150	1.15668306957925	1.17214056633102	0.986812591257593	Ga
Ga_3	160	1.22185503001327	1.06988424482251	1.14204413788332	Ga
Ga_3	170	1.27169530819112	1.0538917980494	1.20666591252047	Ga
Ga_3	180	1.17103927931983	1.06579262188795	1.09874965848933	Ga
Ga_4	0	2.69439211859675	1.84313933489064	1.46184939336483	Ga
Ga_4	10	2.48903960641312	1.8513643444112	1.34443531546175	Ga
Ga_4	20	2.40730981971327	1.85139395928138	1.30026880969605	Ga
Ga_4	30	2.28224948707618	1.77603193534928	1.28502728000065	Ga
Ga_4	40	2.16039297078682	1.78505297503846	1.21026826710298	Ga
Ga_4	50	2.07172565391892	1.86613149590112	1.11017131347356	Ga
Ga_4	60	1.97386211937489	1.89705248669838	1.04048893386719	Ga
Ga_4	70	1.99282092980467	1.81702192919764	1.0967511716739	Ga
Ga_4	80	1.97755116945132	1.66727879592666	1.18609507557026	Ga
Ga_4	90	1.61709893155243	1.43200943211459	1.12925159240364	Ga
Ga_4	100	1.70647135633168	1.32733407647398	1.28563817246737	Ga
Ga_4	110	1.66453069622157	1.2877035556137	1.29263500824013	Ga
Ga_4	120	1.64127303604619	1.20131795113343	1.3662270130049	Ga
Ga_4	130	1.6272659593118	1.1880660963575	1.36967628678307	Ga
Ga_4	140	1.65461217953679	1.18266786408206	1.3990505955119	Ga
Ga_4	150	1.45199040783593	1.16694313331887	1.24426835068335	Ga
Ga_4	160	1.30038127886487	1.13494366206341	1.14576725024455	Ga
Ga_4	170	1.47874607104053	1.1180807934849	1.32257532698643	Ga
Ga_4	180	1.31946986103231	1.11498634321629	1.18339553579299	Ga
Ga_5	0	2.24014138817402	1.60552241099348	1.39527257473027	Ga
Ga_5	10	2.26500477287289	1.66974740242502	1.35649546127957	Ga
Ga_5	20	2.32994409481535	1.63259094722036	1.42714505356183	Ga
Ga_5	30	2.09682356306554	1.66039875812025	1.26284336988987	Ga
Ga_5	40	1.89412401623563	1.61952782747982	1.16955323897281	Ga
Ga_5	50	1.86727503005102	1.51318815804085	1.2340005571208	Ga
Ga_5	60	1.80275037337852	1.57731018270651	1.14292698617159	Ga
Ga_5	70	1.70351796582784	1.68159320552049	1.01303808806754	Ga
Ga_5	80	1.59159633354123	1.5229621046056	1.04506627494411	Ga
Ga_5	90	1.54444841510775	1.52899045629002	1.01010991190569	Ga
Ga_5	100	1.65669968795534	1.4000635681017	1.18330319115553	Ga
Ga_5	110	1.62582532836539	1.12241089252211	1.44851171633954	Ga
Ga_5	120	1.45325417923936	1.26668860994092	1.14728605581063	Ga
Ga_5	130	1.48392638456156	1.31231335700326	1.13077137913934	Ga
Ga_5	140	1.34356053480896	1.21982664769761	1.10143563214076	Ga
Ga_5	150	1.36549171381715	1.28029098424028	1.0665479415427	Ga
Ga_5	160	1.37217623062997	1.16305232288289	1.17980610470621	Ga
Ga_5	170	1.2554104662612	1.16233332716061	1.0800778373343	Ga
Ga_5	180	1.19286530477108	1.18727933121693	1.00470485201526	Ga
Ga_6	0	2.08591316369984	1.31632269721833	1.58465182444079	Ga
Ga_6	10	2.08897863358138	1.38469421548119	1.50862089999809	Ga
Ga_6	20	2.00725435170876	1.46589160525987	1.36930612366316	Ga
Ga_6	30	1.97735902247209	1.41620357832047	1.39623925030405	Ga
Ga_6	40	1.85074464853112	1.42913170632981	1.2950133569453	Ga
Ga_6	50	1.90786382818567	1.45060596220447	1.3152185210147	Ga
Ga_6	60	1.9252639540694	1.39216721955503	1.38292579154734	Ga
Ga_6	70	1.87483274143917	1.32203697051544	1.41813941913303	Ga
Ga_6	80	1.52326799907601	1.28021051115658	1.18985743813324	Ga
Ga_6	90	1.39811801296855	1.24196252611041	1.12573284907974	Ga
Ga_6	100	1.43254146447675	1.26451322788248	1.13287977767986	Ga
Ga_6	110	1.29701280085152	1.25762347296914	1.03132044584806	Ga
Ga_6	120	1.48524048955555	1.24525014402713	1.19272460772604	Ga
Ga_6	130	1.53980823658269	1.19966528299285	1.28353154701724	Ga
Ga_6	140	1.32505372033965	1.19579701663827	1.10809251227667	Ga
Ga_6	150	1.29407931947695	1.18305885065647	1.09384188179555	Ga
Ga_6	160	1.46954730639113	1.14466020433943	1.28382842420837	Ga
Ga_6	170	1.35291093262166	1.12748037009075	1.19994189567377	Ga
Ga_6	180	1.25182377366429	1.14873975940567	1.08973661215656	Ga
Ga_7	0	2.10481498665815	1.26612662817278	1.66240480203448	Ga
Ga_7	10	2.20071361294888	1.37546202939637	1.59998136329119	Ga
Ga_7	20	2.12913513881071	1.39187131178127	1.52969252314419	Ga
Ga_7	30	2.01612721607687	1.36351510697671	1.47862477339703	Ga
Ga_7	40	1.88537662345677	1.27969669759553	1.47329959278576	Ga
Ga_7	50	1.8673537956415	1.42717094318907	1.30843036326736	Ga
Ga_7	60	1.81323229183871	1.28698843491906	1.40889556008539	Ga
Ga_7	70	1.57103986342535	1.31462133003005	1.19505124976897	Ga
Ga_7	80	1.50061446693415	1.33850450390336	1.1211127512519	Ga
Ga_7	90	1.51072695504767	1.2560712300113	1.20273987569485	Ga
Ga_7	100	1.36448875267333	1.23460562614454	1.10520211780858	Ga
Ga_7	110	1.52187991168991	1.16459275938742	1.30679149378399	Ga
Ga_7	120	1.41440227126351	1.15039866659858	1.22948879578026	Ga
Ga_7	130	1.27920591411101	1.12239977448271	1.13970613964224	Ga
Ga_7	140	1.37531171804954	1.11637391513424	1.23194540772136	Ga
Ga_7	150	1.33364334206563	1.12099631742312	1.18969466833873	Ga
Ga_7	160	1.38672766242378	1.11719378964021	1.24125973065995	Ga
Ga_7	170	1.16691936232963	1.1133750994812	1.04809184512333	Ga
Ga_7	180	1.21072767509942	1.11996965570516	1.08103614140967	Ga
Ga_8	0	2.32228099337962	1.31747938644819	1.76266969887118	Ga
Ga_8	10	2.30170328528003	1.34743683803046	1.70820866723846	Ga
Ga_8	20	2.43388596355572	1.34357314400715	1.81150239152351	Ga
Ga_8	30	2.11356084216018	1.34231583191082	1.57456299919481	Ga
Ga_8	40	1.97152143455875	1.32666345701672	1.48607502839652	Ga
Ga_8	50	1.97250740595666	1.3764596412461	1.43302959770834	Ga
Ga_8	60	2.19702530294353	1.40939308801147	1.55884495364125	Ga
Ga_8	70	1.80484020951027	1.32491680395278	1.36222908798928	Ga
Ga_8	80	1.82253519155962	1.31507010326589	1.38588443842916	Ga
Ga_8	90	1.87246601312856	1.33575165879051	1.40180699069768	Ga
Ga_8	100	1.79057886293882	1.30957354194019	1.36729920511834	Ga
Ga_8	110	1.67371289451549	1.30380358479756	1.28371551822	Ga
Ga_8	120	1.56521118683953	1.28048072061054	1.22236216574446	Ga
Ga_8	130	1.51417878190174	1.19176497044792	1.27053472744096	Ga
Ga_8	140	1.55093840179826	1.15617487658204	1.34143928674809	Ga
Ga_8	150	1.70561585065331	1.18975207044122	1.43358931077194	Ga
Ga_8	160	1.49650419776774	1.20599307431437	1.24088954542174	Ga
Ga_8	170	1.48064418440922	1.12726229003686	1.31348684108009	Ga
Ga_8	180	1.33709639642277	1.18187729291423	1.13133267255335	Ga
Ga_9	0	1.63882488783395	1.19299502472794	1.3737063892682	Ga
Ga_9	10	1.64624250042778	1.28312138243903	1.28299825952437	Ga
Ga_9	20	1.6997711302167	1.22304183126186	1.38978985572635	Ga
Ga_9	30	1.60032014957388	1.22902944343188	1.30210074146411	Ga
Ga_9	40	1.60361467473966	1.28695633732289	1.24605212176466	Ga
Ga_9	50	1.50634257857762	1.225479147702	1.22918662582084	Ga
Ga_9	60	1.39699592052056	1.19550262014946	1.16854275095265	Ga
Ga_9	70	1.31280056083937	1.12808322679578	1.16374442031929	Ga
Ga_9	80	1.25715665901759	1.15354427934512	1.08982089506897	Ga
Ga_9	90	1.29716820274643	1.10790500378627	1.17082980789269	Ga
Ga_9	100	1.29817933360164	1.186217471718	1.09438561187392	Ga
Ga_9	110	1.31441013045662	1.16338899647851	1.12981138246557	Ga
Ga_9	120	1.26525596496921	1.15031756680549	1.09991884109265	Ga
Ga_9	130	1.1703978491599	1.10651936208808	1.0577292085981	Ga
Ga_9	140	1.04139988213134	1.01607770139585	1.02492150029541	Ga
Ga_9	150	1.15973730150196	1.08138387021973	1.07245663028644	Ga
Ga_9	160	1.08972529416744	1.02189527706093	1.06637668127951	Ga
Ga_9	170	1.08806530643859	1.03543467640202	1.05082950304451	Ga
Ga_9	180	1.0120722117621	1.02550141555232	0.9869047437804	Ga
Wildtype_1	0	1.69576680990287	1.16186255737875	1.45952444988729	Wildtype
Wildtype_1	10	1.65015979955902	1.15035449601177	1.43447937594893	Wildtype
Wildtype_1	20	1.75750026522713	1.28110125024606	1.37186679420504	Wildtype
Wildtype_1	30	1.63088585155909	1.1458957480422	1.42324103597165	Wildtype
Wildtype_1	40	1.49340438255161	1.02200000360575	1.46125672923942	Wildtype
Wildtype_1	50	1.56004628663983	1.00742111967342	1.54855428000711	Wildtype
Wildtype_1	60	1.5376837770662	0.931968107326719	1.64993175729685	Wildtype
Wildtype_1	70	1.40528243893805	0.876653480019419	1.60300788278046	Wildtype
Wildtype_1	80	1.37848186165564	0.861033006712069	1.60096285613893	Wildtype
Wildtype_1	90	1.42929883306291	0.85657223244734	1.6686261577488	Wildtype
Wildtype_1	100	1.3131554728723	0.835885056377407	1.57097613224874	Wildtype
Wildtype_1	110	1.35495975321423	0.827062476876816	1.63827980484725	Wildtype
Wildtype_1	120	1.28201501371716	0.804585990319083	1.59338470858626	Wildtype
Wildtype_1	130	1.33377667135625	0.799805940637519	1.66762536208859	Wildtype
Wildtype_1	140	1.25779770584254	0.813867812928804	1.54545699665428	Wildtype
Wildtype_1	150	1.20423340026568	0.79163262977693	1.52120232917258	Wildtype
Wildtype_1	160	1.20011646698989	0.803293541768719	1.49399491541714	Wildtype
Wildtype_1	170	1.17424137577133	0.807612023195523	1.45396717984107	Wildtype
Wildtype_1	180	1.12367356340951	0.792527573174032	1.41783529235362	Wildtype
Wildtype_2	0	2.2123708344806	1.39010393711195	1.59151468851817	Wildtype
Wildtype_2	10	2.1427422590747	1.35732195442159	1.57865438785142	Wildtype
Wildtype_2	20	2.19749850669224	1.32733478645279	1.65557215038784	Wildtype
Wildtype_2	30	2.26851115536468	1.35928052094503	1.66890580745432	Wildtype
Wildtype_2	40	2.11973006957274	1.2609098782825	1.68111147837152	Wildtype
Wildtype_2	50	2.11320124441222	1.2033914239972	1.75603814542153	Wildtype
Wildtype_2	60	1.95828192847694	1.10160495856028	1.77766259425364	Wildtype
Wildtype_2	70	1.86711635262566	1.10551362209724	1.68891302224174	Wildtype
Wildtype_2	80	1.74422926690109	1.0590136350553	1.64703192590151	Wildtype
Wildtype_2	90	1.97872159615602	1.06765220932486	1.85333911068969	Wildtype
Wildtype_2	100	1.95625287828701	1.01122897742909	1.9345300836419	Wildtype
Wildtype_2	110	1.9098307861749	1.03815289177398	1.8396430827365	Wildtype
Wildtype_2	120	1.79597576034931	1.00758378389542	1.78245798419451	Wildtype
Wildtype_2	130	1.74318498224207	0.995330541936072	1.75136289784829	Wildtype
Wildtype_2	140	1.73003015446958	1.00048618004943	1.72918945705387	Wildtype
Wildtype_2	150	1.62317360855859	1.00757956628277	1.6109632061584	Wildtype
Wildtype_2	160	1.45673751491583	0.973188945043056	1.49687018367371	Wildtype
Wildtype_2	170	1.42606337911767	0.973777215635642	1.4644657486536	Wildtype
Wildtype_2	180	1.39333710689959	0.970417043029993	1.43581269198353	Wildtype
Wildtype_3	0	1.52511965395401	1.01279783316344	1.50584806169099	Wildtype
Wildtype_3	10	1.54212490524229	1.05304695490873	1.46444078115772	Wildtype
Wildtype_3	20	1.59845042136408	1.10855377823909	1.44192411116327	Wildtype
Wildtype_3	30	1.47343591116366	1.06759567063536	1.38014414229197	Wildtype
Wildtype_3	40	1.56802835143132	1.16367343977786	1.34748143064145	Wildtype
Wildtype_3	50	1.30491501263276	1.00384130893378	1.29992161213087	Wildtype
Wildtype_3	60	1.31504955806993	1.01044014460899	1.30146210548554	Wildtype
Wildtype_3	70	1.32206699624098	0.947776979702638	1.39491359734837	Wildtype
Wildtype_3	80	1.32450439235092	0.866948749089731	1.52777703842541	Wildtype
Wildtype_3	90	1.21593223069053	0.800453678758855	1.51905383528987	Wildtype
Wildtype_3	100	1.08981791142834	0.811509189477481	1.34295202760435	Wildtype
Wildtype_3	110	1.16265536290379	0.842509479602511	1.3799908381474	Wildtype
Wildtype_3	120	1.13512455035196	0.815520940363287	1.39190116914263	Wildtype
Wildtype_3	130	1.11554552388581	0.835847873921268	1.33462745876516	Wildtype
Wildtype_3	140	1.11707026757173	0.785900463322409	1.42138899225138	Wildtype
Wildtype_3	150	1.03336278592934	0.784077121318291	1.31793513397243	Wildtype
Wildtype_3	160	0.998831848033102	0.800270948791919	1.24811709026915	Wildtype
Wildtype_3	170	0.986724239495831	0.752737415898896	1.31084787158815	Wildtype
Wildtype_3	180	1.02403453825787	0.77233777678178	1.32588948649498	Wildtype
Wildtype_4	0	2.28982804254133	1.44122261108659	1.58880940732324	Wildtype
Wildtype_4	10	2.35226537454119	1.37948141856897	1.70518090557635	Wildtype
Wildtype_4	20	2.41490614153184	1.48306423817361	1.62832201018196	Wildtype
Wildtype_4	30	2.30987884751276	1.380002064301	1.67382274799912	Wildtype
Wildtype_4	40	2.26723200609368	1.55784634479269	1.45536304891186	Wildtype
Wildtype_4	50	1.96018939958143	1.55424021776283	1.26118818518473	Wildtype
Wildtype_4	60	2.10912187563702	1.45803156477479	1.44655433160173	Wildtype
Wildtype_4	70	2.18823140892134	1.37553375670663	1.59082348815671	Wildtype
Wildtype_4	80	2.04533310682984	1.18708015499031	1.72299494539738	Wildtype
Wildtype_4	90	2.06836837439239	1.18599884477384	1.74398852368765	Wildtype
Wildtype_4	100	2.04809906228785	1.13868268611886	1.79865654168212	Wildtype
Wildtype_4	110	1.76926811905349	1.06314826709539	1.66417815258005	Wildtype
Wildtype_4	120	1.61380019553337	1.01930497190256	1.58323587151858	Wildtype
Wildtype_4	130	1.52141087832842	1.01004784231211	1.50627605405874	Wildtype
Wildtype_4	140	1.42229268637945	0.984156214258118	1.44518996656604	Wildtype
Wildtype_4	150	1.31492844707979	1.00776814118708	1.30479263368149	Wildtype
Wildtype_4	160	1.34361488503238	0.987017704223997	1.36128752228283	Wildtype
Wildtype_4	170	1.44179021558018	0.985902415928119	1.46240661579361	Wildtype
Wildtype_4	180	1.39615531055018	1.01606980893763	1.37407420067914	Wildtype
Wildtype_5	0	1.81824229696866	1.45058228982137	1.25345684262598	Wildtype
Wildtype_5	10	1.79523220515868	1.48750956287721	1.20687103462129	Wildtype
Wildtype_5	20	1.64476256136214	1.35821546802065	1.21097322191381	Wildtype
Wildtype_5	30	1.82122901596792	1.49027369721522	1.22207687042396	Wildtype
Wildtype_5	40	1.81304450477383	1.39816682673826	1.29672973932834	Wildtype
Wildtype_5	50	1.7922664157895	1.27238068968235	1.40859290802106	Wildtype
Wildtype_5	60	1.70359150895697	1.22229740144344	1.39376186756608	Wildtype
Wildtype_5	70	1.66637228396253	1.14514781030225	1.45515912353944	Wildtype
Wildtype_5	80	1.58841501094578	1.09072875192673	1.45628783337738	Wildtype
Wildtype_5	90	1.50582981893522	1.04119464667137	1.44625197963633	Wildtype
Wildtype_5	100	1.39187895870498	1.01378594384207	1.37295152606872	Wildtype
Wildtype_5	110	1.48235192322799	0.991841906762408	1.49454455707232	Wildtype
Wildtype_5	120	1.30414773287834	0.976645984027985	1.33533312398382	Wildtype
Wildtype_5	130	1.27514148753797	0.951190345970772	1.34057446329166	Wildtype
Wildtype_5	140	1.22318990877059	0.965863060591848	1.26642166853453	Wildtype
Wildtype_5	150	1.19540815578188	0.962397907638768	1.24211425055443	Wildtype
Wildtype_5	160	1.2445362647711	0.987014915574994	1.26090927820081	Wildtype
Wildtype_5	170	1.21465958405479	0.967745991723902	1.25514297599006	Wildtype
Wildtype_5	180	1.16251719014945	0.951046331327271	1.22235600081339	Wildtype
Wildtype_6	0	2.23122274206484	1.51187623242292	1.47579722084069	Wildtype
Wildtype_6	10	2.15449368203179	1.54736405330635	1.39236379275332	Wildtype
Wildtype_6	20	2.11662169415824	1.54695411986348	1.36825111163932	Wildtype
Wildtype_6	30	1.90148263702159	1.40931909750717	1.34922079774905	Wildtype
Wildtype_6	40	1.85564268180999	1.31051267215897	1.41596698851676	Wildtype
Wildtype_6	50	1.85581137723955	1.11668653518888	1.661891066794	Wildtype
Wildtype_6	60	2.02083172833569	1.16362785641519	1.73666496311054	Wildtype
Wildtype_6	70	2.10277742538887	1.05263052178404	1.99764056036016	Wildtype
Wildtype_6	80	2.08697251261863	1.03631948789044	2.01383119492129	Wildtype
Wildtype_6	90	1.73848507869592	0.945887986795643	1.83793969578294	Wildtype
Wildtype_6	100	1.71254834048034	1.00236554634577	1.70850678849011	Wildtype
Wildtype_6	110	1.63530564482031	0.996619964654346	1.64085178183991	Wildtype
Wildtype_6	120	1.45743989440797	0.957852136459419	1.52157085517939	Wildtype
Wildtype_6	130	1.4127259153905	0.952986732581041	1.48241928989327	Wildtype
Wildtype_6	140	1.4125134679123	0.949588333626562	1.4875008652621	Wildtype
Wildtype_6	150	1.42457557083871	0.98956402178446	1.43959919669452	Wildtype
Wildtype_6	160	1.44842260945208	0.981032648339948	1.47642651027264	Wildtype
Wildtype_6	170	1.39170952998471	0.982861535368857	1.41597720523514	Wildtype
Wildtype_6	180	1.39570242222642	0.978216020926834	1.42678344288823	Wildtype
Wildtype_7	0	1.79429265794836	1.27544378819444	1.40679869591777	Wildtype
Wildtype_7	10	1.71342986274957	1.32004517881944	1.29800850019538	Wildtype
Wildtype_7	20	1.67345773584428	1.29841509722222	1.28884648632352	Wildtype
Wildtype_7	30	1.73383296929104	1.21766146909722	1.4239039448103	Wildtype
Wildtype_7	40	1.78104507493988	1.22953347430556	1.44855354665787	Wildtype
Wildtype_7	50	1.64686111514861	1.21271806145833	1.35799174390806	Wildtype
Wildtype_7	60	1.6873674729449	1.10639018993056	1.52511066014677	Wildtype
Wildtype_7	70	1.58413105637729	1.03171460868056	1.53543532586323	Wildtype
Wildtype_7	80	1.74031618990115	0.969545050347222	1.79498228501904	Wildtype
Wildtype_7	90	1.65045833475492	0.957031916666667	1.72455934437741	Wildtype
Wildtype_7	100	1.53310600069778	0.981140336458333	1.56257565174815	Wildtype
Wildtype_7	110	1.53492217348154	0.933787252083333	1.64376004283314	Wildtype
Wildtype_7	120	1.48144183909926	0.93686173125	1.58128119623657	Wildtype
Wildtype_7	130	1.44443592077614	0.938142127430556	1.53967706868921	Wildtype
Wildtype_7	140	1.41066512027053	0.921379085069444	1.53103662013796	Wildtype
Wildtype_7	150	1.42318972991875	0.943993163194444	1.50762715812763	Wildtype
Wildtype_7	160	1.45722209143015	0.955113433333333	1.5257057859028	Wildtype
Wildtype_7	170	1.45820220862028	0.950886740972222	1.5335182896013	Wildtype
Wildtype_7	180	1.38048061063538	0.937628446527778	1.4723109305691	Wildtype
Wildtype_8	0	2.19913624111267	1.40380087000435	1.56655853982043	Wildtype
Wildtype_8	10	2.18213829087056	1.47335047240267	1.48107210860158	Wildtype
Wildtype_8	20	2.16978700303748	1.53327159609491	1.41513545843001	Wildtype
Wildtype_8	30	1.97965709187128	1.39547742987258	1.41862351156194	Wildtype
Wildtype_8	40	2.08796695151263	1.32722462665069	1.5731827978371	Wildtype
Wildtype_8	50	2.06566301371305	1.25579475071571	1.64490495961683	Wildtype
Wildtype_8	60	1.97304283788075	1.19757160337782	1.64753642480806	Wildtype
Wildtype_8	70	1.95480191982446	1.09673482734292	1.78238337206852	Wildtype
Wildtype_8	80	2.01622619552757	1.08487956964694	1.85847927450946	Wildtype
Wildtype_8	90	1.88751226833646	1.01453357363811	1.86047294774865	Wildtype
Wildtype_8	100	1.85436366013649	1.00503224463002	1.84507877239216	Wildtype
Wildtype_8	110	1.6764884357758	0.944993055423783	1.77407487404654	Wildtype
Wildtype_8	120	1.5656042887961	0.968002682190862	1.61735532101284	Wildtype
Wildtype_8	130	1.47763768696853	0.950234687093917	1.55502393991484	Wildtype
Wildtype_8	140	1.5608601905547	0.974633861163768	1.60148364709076	Wildtype
Wildtype_8	150	1.62402203301293	0.953704109908611	1.70285732874587	Wildtype
Wildtype_8	160	1.48048976348271	0.962632272526331	1.53795982716985	Wildtype
Wildtype_8	170	1.41604026145784	0.981069507665277	1.44336384975178	Wildtype
Wildtype_8	180	1.47294567836378	1.01513764300153	1.45098124231569	Wildtype
Wildtype_9	0	2.0048405711978	1.40178415986361	1.43020632462623	Wildtype
Wildtype_9	10	1.9901346724546	1.43726932549038	1.38466370718347	Wildtype
Wildtype_9	20	1.97570393172056	1.4843271679378	1.33104343462597	Wildtype
Wildtype_9	30	1.98846975364126	1.4421371495458	1.37883540013343	Wildtype
Wildtype_9	40	1.93783086578938	1.35190967397103	1.43340261786669	Wildtype
Wildtype_9	50	1.83706530260002	1.28246724262087	1.43244617994745	Wildtype
Wildtype_9	60	1.74734779547959	1.36260927850512	1.28235424713719	Wildtype
Wildtype_9	70	1.95623563492169	1.20687943428734	1.62090394396094	Wildtype
Wildtype_9	80	1.63251789571544	1.1420368623872	1.42947916085912	Wildtype
Wildtype_9	90	1.68511082099071	1.07876702358876	1.56207112763311	Wildtype
Wildtype_9	100	1.56319760415487	1.01285559065843	1.54335684037512	Wildtype
Wildtype_9	110	1.36242399027404	1.0168046503229	1.33990731635755	Wildtype
Wildtype_9	120	1.44081468563128	1.00658237205006	1.43139272615796	Wildtype
Wildtype_9	130	1.58793966413388	0.976038870737302	1.62692256603914	Wildtype
Wildtype_9	140	1.36568335507567	1.00463183130139	1.35938690426181	Wildtype
Wildtype_9	150	1.23995710250614	0.986193664500126	1.25731602943793	Wildtype
Wildtype_9	160	1.16701732993386	0.955913873282411	1.22083941090484	Wildtype
Wildtype_9	170	1.22118077988451	0.967827311602939	1.26177548953641	Wildtype
Wildtype_9	180	1.14547961633334	0.967514941168951	1.18393997610969	Wildtype
