# Supplementary material for: Aurora A and cortical flows promote polarization and cytokinesis by inducing asymmetric ECT-2 accumulation
Source: eLife. 2022 Dec 19;11:e83992. doi: 10.7554/eLife.83992 (PMC9799973; doi:10.7554/eLife.83992)
Supplement: Figure 3—source data 1. — This file also contains the source data for Figure 3D which includes the individual and average a and b coefficients used to plot the fluorescence recovery after photobleaching (FRAP) data. [file elife-83992-fig3-data1.zip › Figure 3source data.csv]

Embryo	Time	AntRatio	PostRatio	AntPostRatio	Treatment	Figure	Figure_Panel
nmy2_1	0	1.40724732790965	1.77993078581803	0.790619129194339	nmy2	3	A
nmy2_1	-20	1.29604198465686	1.64666799095338	0.787069398189056	nmy2	3	A
nmy2_1	-40	1.2733427432382	1.58197373945109	0.804907636254456	nmy2	3	A
nmy2_1	-60	1.20489162410107	1.35177551455819	0.891340027337953	nmy2	3	A
nmy2_1	-80	1.20070239619535	1.28284771669166	0.935966428885147	nmy2	3	A
nmy2_1	-100	1.19820365644622	1.27789872675475	0.937635848099702	nmy2	3	A
nmy2_1	-120	1.26743750155624	1.31562401911685	0.96337364105517	nmy2	3	A
nmy2_1	-140	1.16701165100219	1.28876838595022	0.905524734874487	nmy2	3	A
nmy2_1	-160	1.22578007252233	1.31556634416735	0.931750859967575	nmy2	3	A
nmy2_1	-180	1.20938136022972	1.377849321943	0.877731215576092	nmy2	3	A
nmy2_1	-200	1.26145763005816	1.40151947110256	0.900064291697487	nmy2	3	A
nmy2_1	-220	1.27519343573051	1.40168890750026	0.909754959825333	nmy2	3	A
nmy2_1	-240	1.36061317490617	1.49980332103942	0.907194400638621	nmy2	3	A
nmy2_1	-260	1.30216312408874	1.54288737229441	0.843978081272586	nmy2	3	A
nmy2_1	-280	1.25968355594346	1.42915102969388	0.881420878389095	nmy2	3	A
nmy2_1	-300	1.23440321562015	1.45234735193193	0.849936631190968	nmy2	3	A
nmy2_1	-320	1.32290727895986	1.46840660935143	0.900913459892533	nmy2	3	A
nmy2_1	-340	1.33309916693497	1.53989013617103	0.865710569618787	nmy2	3	A
nmy2_1	-360	1.40419337284816	1.56264162465075	0.898602309510344	nmy2	3	A
nmy2_1	-380	1.51843487989558	1.61086144059391	0.942622898302009	nmy2	3	A
nmy2_1	-400	1.41398764463518	1.67423508263565	0.844557409709292	nmy2	3	A
nmy2_1	-420	1.45276351066218	1.71991666216094	0.844670874248576	nmy2	3	A
nmy2_1	-440	1.53575771616314	1.66343936284776	0.923242379892925	nmy2	3	A
nmy2_1	-460	1.51880879958872	1.67556759679043	0.906444361002218	nmy2	3	A
nmy2_1	-480	1.56509924622462	1.55363620656265	1.0073782006454	nmy2	3	A
nmy2_1	-500	1.58016092431161	1.52288229510382	1.03761198707999	nmy2	3	A
nmy2_1	-520	1.60530294802045	1.45591639652153	1.1026065451669	nmy2	3	A
nmy2_1	-540	1.54764672088619	1.41913682711271	1.09055497068239	nmy2	3	A
nmy2_1	-560	1.57400955199614	1.32214626535809	1.19049578192457	nmy2	3	A
nmy2_1	-580	1.51501903173955	1.25787805300954	1.20442440991381	nmy2	3	A
nmy2_1	-600	1.47642546082545	1.22413731699046	1.20609464341407	nmy2	3	A
nmy2_2	0	1.89967394885005	1.80815354598389	1.05061539329414	nmy2	3	A
nmy2_2	-20	1.75970631871105	1.74576977793957	1.00798303473207	nmy2	3	A
nmy2_2	-40	1.62451080640033	1.58810239141222	1.022925735258	nmy2	3	A
nmy2_2	-60	1.5901671362722	1.51537970382867	1.04935227273704	nmy2	3	A
nmy2_2	-80	1.54530192691886	1.50519565684517	1.0266452204345	nmy2	3	A
nmy2_2	-100	1.53459670927057	1.49978269043419	1.0232127087867	nmy2	3	A
nmy2_2	-120	1.54776748516686	1.54343791554412	1.00280514660106	nmy2	3	A
nmy2_2	-140	1.54745646212191	1.53877945431309	1.00563888982563	nmy2	3	A
nmy2_2	-160	1.60761043374137	1.60703162960735	1.00036016972122	nmy2	3	A
nmy2_2	-180	1.6220832258488	1.66574244299681	0.973789935333901	nmy2	3	A
nmy2_2	-200	1.71634112212901	1.7366971245326	0.988278898999695	nmy2	3	A
nmy2_2	-220	1.75743163194097	1.82027372386659	0.965476570308266	nmy2	3	A
nmy2_2	-240	1.78744948808382	1.89615367442801	0.942671214991588	nmy2	3	A
nmy2_2	-260	1.70898298592657	1.67056787022144	1.02299524394662	nmy2	3	A
nmy2_2	-280	1.7860557356858	1.71891076982583	1.03906250809445	nmy2	3	A
nmy2_2	-300	1.93409142606728	1.79181405960906	1.07940409089616	nmy2	3	A
nmy2_2	-320	2.15002977847346	1.80658122016544	1.19010966928825	nmy2	3	A
nmy2_2	-340	2.0925161440771	1.6811933365817	1.24466121685428	nmy2	3	A
nmy2_2	-360	2.1427074544195	1.69097196971044	1.26714546000808	nmy2	3	A
nmy2_2	-380	2.22186093682978	1.66396906713191	1.3352777889432	nmy2	3	A
nmy2_2	-400	2.03488369079952	1.49745372098676	1.35889587923867	nmy2	3	A
nmy2_2	-420	1.99304588316297	1.4781723827705	1.34831762952265	nmy2	3	A
nmy2_2	-440	1.91739333442954	1.46344169189133	1.31019455373827	nmy2	3	A
nmy2_2	-460	1.87844243624351	1.43335489134442	1.3105215237251	nmy2	3	A
nmy2_2	-480	1.81754961361775	1.47520272967878	1.23206768605527	nmy2	3	A
nmy2_2	-500	1.88826180709463	1.38439032989462	1.36396633689168	nmy2	3	A
nmy2_2	-520	1.8780346339003	1.37086225216722	1.36996596917836	nmy2	3	A
nmy2_2	-540	1.80603060854727	1.40101253852865	1.28908953980096	nmy2	3	A
nmy2_2	-560	1.68114173256923	1.38060736461584	1.21768272113847	nmy2	3	A
nmy2_2	-580	1.66132576939992	1.36706402703121	1.21525088551101	nmy2	3	A
nmy2_2	-600	1.60007057488931	1.33768001566585	1.19615345684361	nmy2	3	A
nmy2_3	0	2.26730199304282	1.81143091203259	1.25166352080119	nmy2	3	A
nmy2_3	-20	2.00112346374818	1.72038561520064	1.16318309457313	nmy2	3	A
nmy2_3	-40	1.95122773903042	1.62445638642721	1.20115735659848	nmy2	3	A
nmy2_3	-60	1.88080723525152	1.58454520474144	1.18696975613165	nmy2	3	A
nmy2_3	-80	1.83709903787528	1.50799931005766	1.21823599362591	nmy2	3	A
nmy2_3	-100	1.93037574040109	1.58812941148698	1.21550279620705	nmy2	3	A
nmy2_3	-120	1.92729625829628	1.57661361599298	1.22242776463809	nmy2	3	A
nmy2_3	-140	1.89832340507604	1.5990692722417	1.18714269483449	nmy2	3	A
nmy2_3	-160	1.93773020879617	1.62202214616923	1.19463856481403	nmy2	3	A
nmy2_3	-180	1.89610153153919	1.6234387308384	1.16795385961993	nmy2	3	A
nmy2_3	-200	1.92115141883469	1.61254120716871	1.19138128706047	nmy2	3	A
nmy2_3	-220	1.93577902494338	1.66394424025856	1.16336772477579	nmy2	3	A
nmy2_3	-240	1.93796411423083	1.59121655204068	1.21791349627771	nmy2	3	A
nmy2_3	-260	1.95597555584738	1.58584886524705	1.23339342021263	nmy2	3	A
nmy2_3	-280	1.96841348967639	1.51033292485801	1.30329774136483	nmy2	3	A
nmy2_3	-300	1.88924307956779	1.51599601356008	1.24620583607683	nmy2	3	A
nmy2_3	-320	1.98286718784663	1.48362656900251	1.3365001876313	nmy2	3	A
nmy2_3	-340	1.92592224009342	1.37902987962261	1.39657760034937	nmy2	3	A
nmy2_3	-360	1.97655034176773	1.36331630437911	1.4498105358374	nmy2	3	A
nmy2_3	-380	2.00490197197315	1.32895741953155	1.50862769755247	nmy2	3	A
nmy2_3	-400	2.03080090311982	1.21262246867655	1.67471818771115	nmy2	3	A
nmy2_3	-420	1.84242612460004	1.10780161867118	1.66313723824491	nmy2	3	A
nmy2_3	-440	1.76970104949337	1.08156314126208	1.63624386037075	nmy2	3	A
nmy2_3	-460	1.63583329121823	1.03021863367668	1.58785061514584	nmy2	3	A
nmy2_3	-480	1.61169106422082	1.01030050136904	1.59525909572137	nmy2	3	A
nmy2_3	-500	1.53764530429414	0.981042499089003	1.56735850457243	nmy2	3	A
nmy2_3	-520	1.45324867089554	0.997474814791479	1.45692768313087	nmy2	3	A
nmy2_3	-540	1.39501235430996	1.02045234646734	1.36705291446416	nmy2	3	A
nmy2_3	-560	1.43946664293931	1.02174519708824	1.40883132804685	nmy2	3	A
nmy2_3	-580	1.40510230121733	1.08135959787019	1.29938487066168	nmy2	3	A
nmy2_3	-600	1.38762799105377	1.08089691685663	1.28377458517427	nmy2	3	A
nmy2_4	0	1.41725992783725	1.61178179448405	0.879312530199489	nmy2	3	A
nmy2_4	-20	1.42575096694927	1.55712949711389	0.915627742966703	nmy2	3	A
nmy2_4	-40	1.30779418007885	1.44319288315717	0.90618114552913	nmy2	3	A
nmy2_4	-60	1.2708741918832	1.32780254635401	0.957125888463516	nmy2	3	A
nmy2_4	-80	1.26010340346561	1.37990743495069	0.913179660859384	nmy2	3	A
nmy2_4	-100	1.20638849997716	1.29677585521948	0.930298397461277	nmy2	3	A
nmy2_4	-120	1.25046603205915	1.37999950221313	0.90613513269661	nmy2	3	A
nmy2_4	-140	1.25595357550388	1.33143431038388	0.943308705287734	nmy2	3	A
nmy2_4	-160	1.31356136248685	1.40294965249443	0.936285461243283	nmy2	3	A
nmy2_4	-180	1.30073784664266	1.43490435698222	0.906497942049788	nmy2	3	A
nmy2_4	-200	1.33648437760573	1.49416016797579	0.894471962411053	nmy2	3	A
nmy2_4	-220	1.33012021038067	1.487389717998	0.894264760799202	nmy2	3	A
nmy2_4	-240	1.34418897493396	1.46284905530377	0.918884262228159	nmy2	3	A
nmy2_4	-260	1.43479104460589	1.5645485068507	0.917063956996767	nmy2	3	A
nmy2_4	-280	1.42095222275512	1.55789649234898	0.91209668276011	nmy2	3	A
nmy2_4	-300	1.43210195693886	1.56281869355937	0.916358348438491	nmy2	3	A
nmy2_4	-320	1.46055625960785	1.54554249784013	0.94501203405856	nmy2	3	A
nmy2_4	-340	1.52512774235121	1.48909919983556	1.02419485721275	nmy2	3	A
nmy2_4	-360	1.55662212874149	1.59817115813274	0.974002140396657	nmy2	3	A
nmy2_4	-380	1.55269878959824	1.51176498215629	1.02707683265924	nmy2	3	A
nmy2_4	-400	1.54662031100653	1.41464945316691	1.09328873491887	nmy2	3	A
nmy2_4	-420	1.46247982032844	1.43291828523452	1.02063030069372	nmy2	3	A
nmy2_4	-440	1.44227624039099	1.36072670361453	1.05993087117335	nmy2	3	A
nmy2_4	-460	1.41828956963101	1.30903970443894	1.08345802256541	nmy2	3	A
nmy2_4	-480	1.3922986630547	1.24434418693197	1.1189015689361	nmy2	3	A
nmy2_4	-500	1.40062581998912	1.22167296028298	1.14648180447957	nmy2	3	A
nmy2_4	-520	1.33440927866072	1.19444001944497	1.11718399998084	nmy2	3	A
nmy2_4	-540	1.35152442229199	1.16402653948858	1.16107698273424	nmy2	3	A
nmy2_4	-560	1.35118910137768	1.10654649706229	1.22108660138989	nmy2	3	A
nmy2_4	-580	1.28495186055188	1.15168223946772	1.11571735372576	nmy2	3	A
nmy2_4	-600	1.23796847301593	1.14580304699188	1.08043740699243	nmy2	3	A
nmy2_5	0	2.20429501144207	1.65230143548705	1.33407558941708	nmy2	3	A
nmy2_5	-20	1.94345698025062	1.4911667376457	1.30331299055061	nmy2	3	A
nmy2_5	-40	1.91031257559212	1.39460381690383	1.36978871880131	nmy2	3	A
nmy2_5	-60	1.80862709930562	1.35273163241233	1.33701841220368	nmy2	3	A
nmy2_5	-80	2.00242733730481	1.37067126922089	1.46090998058419	nmy2	3	A
nmy2_5	-100	2.02177617279537	1.3659073557538	1.48017079216886	nmy2	3	A
nmy2_5	-120	2.13945328050861	1.47000824131445	1.45540223542934	nmy2	3	A
nmy2_5	-140	2.20423681998319	1.51029487865323	1.45947447160038	nmy2	3	A
nmy2_5	-160	2.26321705109366	1.5181827679271	1.49074083760272	nmy2	3	A
nmy2_5	-180	2.28298550755491	1.57693194458489	1.44773876602258	nmy2	3	A
nmy2_5	-200	2.28986680207191	1.58137087338999	1.44802641847267	nmy2	3	A
nmy2_5	-220	2.45769057873291	1.63553687130143	1.50268124299593	nmy2	3	A
nmy2_5	-240	2.34378373111727	1.72260752480821	1.36060228308722	nmy2	3	A
nmy2_5	-260	2.42521235774133	1.77793515460823	1.36406119843878	nmy2	3	A
nmy2_5	-280	2.64077781171453	1.86974111238452	1.41237618097122	nmy2	3	A
nmy2_5	-300	2.86867390856436	1.91217274100868	1.50021692446632	nmy2	3	A
nmy2_5	-320	3.11498046889746	1.95813395301362	1.59079028485432	nmy2	3	A
nmy2_5	-340	3.16812069977023	1.98489222444136	1.59611724040175	nmy2	3	A
nmy2_5	-360	3.32158498083657	2.08806173656492	1.5907503703894	nmy2	3	A
nmy2_5	-380	3.18127454122653	2.0064179185903	1.58554930742529	nmy2	3	A
nmy2_5	-400	3.0532192708793	1.76505958344364	1.72981087976784	nmy2	3	A
nmy2_5	-420	3.05930043874737	1.72422679375698	1.7743028062343	nmy2	3	A
nmy2_5	-440	2.87493134120799	1.58827253224343	1.81009951557064	nmy2	3	A
nmy2_5	-460	2.71865146912676	1.46382464071752	1.85722482974064	nmy2	3	A
nmy2_5	-480	2.60328452759879	1.32554814067231	1.96393057914775	nmy2	3	A
nmy2_5	-500	2.39115999400603	1.26985761402008	1.88301425892637	nmy2	3	A
nmy2_5	-520	2.32285964072172	1.18616888451519	1.95828745050173	nmy2	3	A
nmy2_5	-540	2.14971908120897	1.1254123375642	1.91016128884969	nmy2	3	A
nmy2_5	-560	2.12131719218043	1.10587355794183	1.91822761015145	nmy2	3	A
nmy2_5	-580	2.12378812672218	1.0978503413987	1.93449694064529	nmy2	3	A
nmy2_5	-600	2.12202133292987	1.09287408619824	1.94168876335215	nmy2	3	A
nmy2_6	0	2.03782801638093	1.75199193270134	1.16314920082929	nmy2	3	A
nmy2_6	-20	1.84651467622902	1.49569902445168	1.23454962933198	nmy2	3	A
nmy2_6	-40	1.72948475094161	1.44160546416444	1.19969353192208	nmy2	3	A
nmy2_6	-60	1.600922662822	1.40950867324641	1.13580192389645	nmy2	3	A
nmy2_6	-80	1.67450135388589	1.48981769058956	1.12396393495854	nmy2	3	A
nmy2_6	-100	1.6725884410965	1.501352203375	1.11405467506996	nmy2	3	A
nmy2_6	-120	1.72092972281039	1.57613286013012	1.09186843720034	nmy2	3	A
nmy2_6	-140	1.71203881732217	1.65451647885235	1.03476685739009	nmy2	3	A
nmy2_6	-160	1.72992344444022	1.67195250473221	1.0346725995768	nmy2	3	A
nmy2_6	-180	1.75794333746668	1.7545622746255	1.00192701216142	nmy2	3	A
nmy2_6	-200	1.896556866628	1.73973147838082	1.09014344466144	nmy2	3	A
nmy2_6	-220	1.82897159448043	1.83265546472468	0.997989872992957	nmy2	3	A
nmy2_6	-240	1.79230387872791	1.70594628461831	1.05062152008433	nmy2	3	A
nmy2_6	-260	1.73635081447059	1.91994966484762	0.904373091785399	nmy2	3	A
nmy2_6	-280	1.87172191517577	1.94361970614293	0.963008303146997	nmy2	3	A
nmy2_6	-300	1.85429034075791	1.99175403975917	0.930983597242818	nmy2	3	A
nmy2_6	-320	1.71910559150544	1.92628726508294	0.892445079540833	nmy2	3	A
nmy2_6	-340	1.65993522195731	1.83404134806004	0.905069683250659	nmy2	3	A
nmy2_6	-360	1.6512361912435	1.81721741093316	0.908661881241592	nmy2	3	A
nmy2_6	-380	1.68214056007854	1.69592453763894	0.991872293103569	nmy2	3	A
nmy2_6	-400	1.71991656567704	1.51411343935389	1.13592318843097	nmy2	3	A
nmy2_6	-420	1.6499601704105	1.370694235026	1.20374050481011	nmy2	3	A
nmy2_6	-440	1.58630486816269	1.28935339506924	1.23031038211018	nmy2	3	A
nmy2_6	-460	1.49963385568242	1.22111683709888	1.2280838410559	nmy2	3	A
nmy2_6	-480	1.44756461558078	1.18731492710553	1.21919179362942	nmy2	3	A
nmy2_6	-500	1.33805333383104	1.08129874961094	1.23745018137909	nmy2	3	A
nmy2_6	-520	1.399079288513	1.07217571674872	1.30489738450297	nmy2	3	A
nmy2_6	-540	1.32030556322809	1.04343816888316	1.26534144772687	nmy2	3	A
nmy2_6	-560	1.29724476620049	1.0482453350288	1.23753926953069	nmy2	3	A
nmy2_6	-580	1.35526605005192	1.10466339689232	1.22685883669596	nmy2	3	A
nmy2_6	-600	1.30640310072018	1.08280972324517	1.20649369198949	nmy2	3	A
nmy2_7	0	1.32937444942655	1.51221404340866	0.879091458792453	nmy2	3	A
nmy2_7	-20	1.21915463012342	1.40302392673934	0.868947853909207	nmy2	3	A
nmy2_7	-40	1.16176875397141	1.34421372134046	0.864273839440419	nmy2	3	A
nmy2_7	-60	1.17395212903756	1.35430144641544	0.866832219772617	nmy2	3	A
nmy2_7	-80	1.08990255940463	1.22238636019628	0.891618718021059	nmy2	3	A
nmy2_7	-100	1.09300883138302	1.21859470796715	0.896942046635318	nmy2	3	A
nmy2_7	-120	1.10319878918654	1.25907971032886	0.876194557132838	nmy2	3	A
nmy2_7	-140	1.12545589324465	1.20594568550606	0.93325587277371	nmy2	3	A
nmy2_7	-160	1.15089730265549	1.2615284897151	0.912303853649319	nmy2	3	A
nmy2_7	-180	1.21178230840045	1.29018031824703	0.939234842806232	nmy2	3	A
nmy2_7	-200	1.1891710006756	1.29045942113962	0.921509798134862	nmy2	3	A
nmy2_7	-220	1.24045563536432	1.30076625339948	0.953634545885906	nmy2	3	A
nmy2_7	-240	1.30791387433847	1.30918277424929	0.999030769472543	nmy2	3	A
nmy2_7	-260	1.21130905778648	1.22907119723275	0.985548323411807	nmy2	3	A
nmy2_7	-280	1.29169601437056	1.32068448491069	0.978050419406501	nmy2	3	A
nmy2_7	-300	1.34471343492004	1.35578178402825	0.991836186885968	nmy2	3	A
nmy2_7	-320	1.3411448929544	1.32580078311207	1.01157346566527	nmy2	3	A
nmy2_7	-340	1.45405927754894	1.3005436017754	1.11803962248092	nmy2	3	A
nmy2_7	-360	1.49044590712352	1.30682638082701	1.14050797335474	nmy2	3	A
nmy2_7	-380	1.48277334475327	1.35012583451189	1.09824825719992	nmy2	3	A
nmy2_7	-400	1.38537472260765	1.35819754703652	1.02000973689758	nmy2	3	A
nmy2_7	-420	1.3384877999055	1.27374041988844	1.05083247654395	nmy2	3	A
nmy2_7	-440	1.31156275773997	1.26552500633355	1.03637838144328	nmy2	3	A
nmy2_7	-460	1.32338147793291	1.21410732125018	1.09000370459031	nmy2	3	A
nmy2_7	-480	1.26496724820204	1.22118373761884	1.03585333577122	nmy2	3	A
nmy2_7	-500	1.20461057417917	1.17767086400782	1.02287541535983	nmy2	3	A
nmy2_7	-520	1.20294177971269	1.11873174912763	1.07527276369042	nmy2	3	A
nmy2_7	-540	1.11855546556365	1.06358136582379	1.05168772367245	nmy2	3	A
nmy2_7	-560	1.2067411407798	1.14190355773416	1.05678026187631	nmy2	3	A
nmy2_7	-580	1.13226320897467	1.06512753845877	1.06303064008001	nmy2	3	A
nmy2_7	-600	1.05599711952787	1.0397497359053	1.01562624452933	nmy2	3	A
nmy2_8	0	1.5391503621029	1.60669089755668	0.957962956311956	nmy2	3	A
nmy2_8	-20	1.47957257262697	1.45890376569038	1.01416735457312	nmy2	3	A
nmy2_8	-40	1.36467508651643	1.41874629372275	0.961888036327876	nmy2	3	A
nmy2_8	-60	1.34552127522599	1.30940536325728	1.02758191846631	nmy2	3	A
nmy2_8	-80	1.31701413995452	1.2930262070005	1.01855177630905	nmy2	3	A
nmy2_8	-100	1.35216965104357	1.22034330886875	1.1080239808067	nmy2	3	A
nmy2_8	-120	1.40166064933025	1.28430156643518	1.0913796930271	nmy2	3	A
nmy2_8	-140	1.3587695117036	1.29394879661909	1.05009527058094	nmy2	3	A
nmy2_8	-160	1.35739967489893	1.29905130048948	1.04491614333281	nmy2	3	A
nmy2_8	-180	1.37047596188048	1.35168996324744	1.01389815648842	nmy2	3	A
nmy2_8	-200	1.45531020822622	1.42416807358032	1.02186689564499	nmy2	3	A
nmy2_8	-220	1.51731747450212	1.75715924665707	0.863505955643324	nmy2	3	A
nmy2_8	-240	1.54334993830326	1.81165619348726	0.851900014942934	nmy2	3	A
nmy2_8	-260	1.58508823651605	1.89615219754232	0.835949898204662	nmy2	3	A
nmy2_8	-280	1.67102638448119	1.83186767532426	0.912198193674333	nmy2	3	A
nmy2_8	-300	1.69791610142961	1.84089847539847	0.922330114408992	nmy2	3	A
nmy2_8	-320	1.75250422758394	1.87095009370559	0.936692129565542	nmy2	3	A
nmy2_8	-340	1.76844850183664	1.8729790859107	0.944190202196927	nmy2	3	A
nmy2_8	-360	1.81206889284743	2.00755478343072	0.902624878684893	nmy2	3	A
nmy2_8	-380	1.72321085582208	1.88786191714391	0.912784372719951	nmy2	3	A
nmy2_8	-400	1.58731120560949	1.85786756838142	0.854372632701888	nmy2	3	A
nmy2_8	-420	1.57506505871285	1.77619669562588	0.886762745697961	nmy2	3	A
nmy2_8	-440	1.54071763604907	1.72609917669336	0.892600875345168	nmy2	3	A
nmy2_8	-460	1.47912953849951	1.65685391867273	0.892733826337816	nmy2	3	A
nmy2_8	-480	1.411194211113	1.66918958502283	0.84543674593662	nmy2	3	A
nmy2_8	-500	1.3957297011554	1.51663060781518	0.920283221216302	nmy2	3	A
nmy2_8	-520	1.41914017613962	1.45566924684819	0.974905651962036	nmy2	3	A
nmy2_8	-540	1.3434513048247	1.45582489359313	0.922811054225699	nmy2	3	A
nmy2_8	-560	1.40020578377148	1.37732663110604	1.01661127589399	nmy2	3	A
nmy2_8	-580	1.38803934224222	1.3034617655041	1.06488688734602	nmy2	3	A
nmy2_8	-600	1.38826969401989	1.25843706284173	1.10316974524334	nmy2	3	A
nmy2_9	0	1.5930078350733	1.61183523873803	0.988319275312858	nmy2	3	A
nmy2_9	-20	1.52708111485745	1.49072763748595	1.024386397929	nmy2	3	A
nmy2_9	-40	1.4571431322411	1.49678819524613	0.973513244471766	nmy2	3	A
nmy2_9	-60	1.43553409200986	1.40223711777304	1.02374560893788	nmy2	3	A
nmy2_9	-80	1.37535984117837	1.37090041011736	1.00325292123928	nmy2	3	A
nmy2_9	-100	1.39657236409911	1.38685644058165	1.00700571683785	nmy2	3	A
nmy2_9	-120	1.43924683085545	1.39884508915308	1.02888221291668	nmy2	3	A
nmy2_9	-140	1.45897615756281	1.46580803702433	0.995339171781736	nmy2	3	A
nmy2_9	-160	1.53878998644391	1.51137728646031	1.01813756249295	nmy2	3	A
nmy2_9	-180	1.5860224563742	1.57657602799203	1.00599173665871	nmy2	3	A
nmy2_9	-200	1.59221076579379	1.61010134412431	0.988888538975634	nmy2	3	A
nmy2_9	-220	1.56963769126974	1.57009254635612	0.999710300461314	nmy2	3	A
nmy2_9	-240	1.58549734527388	1.58950698503771	0.997477431806483	nmy2	3	A
nmy2_9	-260	1.58264482857275	1.62990750347904	0.971002848440532	nmy2	3	A
nmy2_9	-280	1.59651864625637	1.62883068258482	0.980162433901864	nmy2	3	A
nmy2_9	-300	1.64219449770674	1.67907829120226	0.978033309293097	nmy2	3	A
nmy2_9	-320	1.67827112787169	1.73742765156333	0.965951662137756	nmy2	3	A
nmy2_9	-340	1.73329662414379	1.70373334325914	1.01735205864323	nmy2	3	A
nmy2_9	-360	1.73476829671887	1.72121319243562	1.00787531977028	nmy2	3	A
nmy2_9	-380	1.74375846336722	1.67911615920931	1.0384978155343	nmy2	3	A
nmy2_9	-400	1.81699405370249	1.64620895386219	1.10374448482959	nmy2	3	A
nmy2_9	-420	1.76888201964499	1.6006618448124	1.1050941367646	nmy2	3	A
nmy2_9	-440	1.77511940509235	1.62872877282366	1.08988030095084	nmy2	3	A
nmy2_9	-460	1.71586965114806	1.55957634178304	1.10021523485431	nmy2	3	A
nmy2_9	-480	1.67803214912842	1.50394984245644	1.11575007474162	nmy2	3	A
nmy2_9	-500	1.68901420071378	1.49137469264799	1.13252169896679	nmy2	3	A
nmy2_9	-520	1.61979138315752	1.4346826887803	1.12902413601616	nmy2	3	A
nmy2_9	-540	1.58582268454356	1.41375708129065	1.12170803989595	nmy2	3	A
nmy2_9	-560	1.5677433513637	1.40886405223382	1.11277120661711	nmy2	3	A
nmy2_9	-580	1.60882621050119	1.52096406048603	1.0577674070662	nmy2	3	A
nmy2_9	-600	1.59232360725923	1.57956810385995	1.00807531081953	nmy2	3	A
nop1_2	0	1.48309432477025	1.18801824899645	1.24837671982149	nop1	3	A
nop1_2	-20	1.41990851588288	1.17267269758866	1.21083105183792	nop1	3	A
nop1_2	-40	1.34847450244488	1.14649909275992	1.17616709072028	nop1	3	A
nop1_2	-60	1.35276289540524	1.09950535747716	1.23033770250032	nop1	3	A
nop1_2	-80	1.36049204034116	1.09322672906593	1.24447381697627	nop1	3	A
nop1_2	-100	1.44065470377951	1.15677622482866	1.2454048353154	nop1	3	A
nop1_2	-120	1.40619668975432	1.12208436680102	1.2532005002113	nop1	3	A
nop1_2	-140	1.47001977553771	1.07932251578248	1.36198379450277	nop1	3	A
nop1_2	-160	1.49283271345785	1.11545206696323	1.33832080971622	nop1	3	A
nop1_2	-180	1.46924909537666	1.12372882447205	1.30747655784922	nop1	3	A
nop1_2	-200	1.55352549769622	1.11783578022714	1.38976182832558	nop1	3	A
nop1_2	-220	1.56847174688606	1.10911617230863	1.41416362509733	nop1	3	A
nop1_2	-240	1.56802867090055	1.19083507902332	1.31674712856678	nop1	3	A
nop1_2	-260	1.61555863557286	1.22937520780406	1.31412983222479	nop1	3	A
nop1_2	-280	1.84892859845551	1.31465960067491	1.40639340975133	nop1	3	A
nop1_2	-300	1.90264287979315	1.36572561957264	1.39313699071452	nop1	3	A
nop1_2	-320	2.06916715026392	1.38029041157251	1.49908101434002	nop1	3	A
nop1_2	-340	2.1085943393266	1.27168560082335	1.65810978591044	nop1	3	A
nop1_2	-360	2.04584009908206	1.19063667139192	1.71827405306638	nop1	3	A
nop1_2	-380	1.83736375546466	1.15655585714919	1.58865111797851	nop1	3	A
nop1_2	-400	1.84651583116138	1.17423330149017	1.57252892488916	nop1	3	A
nop1_2	-420	1.62140630966701	1.09033290679962	1.48707454352287	nop1	3	A
nop1_2	-440	1.72453828570161	1.14188161246642	1.51026014157166	nop1	3	A
nop1_2	-460	1.64190640326075	1.07820990170549	1.52280775817734	nop1	3	A
nop1_2	-480	1.64817013448715	1.09595217557948	1.5038704892535	nop1	3	A
nop1_2	-500	1.56744210698699	1.10414995231243	1.41959169921103	nop1	3	A
nop1_2	-520	1.60350366708076	1.07038281917181	1.49806558771323	nop1	3	A
nop1_2	-540	1.50597082843279	1.06904507214425	1.40870658092289	nop1	3	A
nop1_2	-560	1.35293048187034	1.0499007478591	1.28862702939223	nop1	3	A
nop1_2	-580	1.33024475653877	1.10897086786349	1.19953083988723	nop1	3	A
nop1_2	-600	1.31855327315069	1.04752076015133	1.25873712799755	nop1	3	A
nop1_3	0	1.669415984715	1.19400394559793	1.39816622120038	nop1	3	A
nop1_3	-20	1.55277671850501	1.14128270727037	1.36055397020675	nop1	3	A
nop1_3	-40	1.46717052359969	1.06110619677214	1.3826801955005	nop1	3	A
nop1_3	-60	1.48427927108742	1.07684889536526	1.37835426815753	nop1	3	A
nop1_3	-80	1.44989029352739	1.0831329834475	1.33860783088014	nop1	3	A
nop1_3	-100	1.51650718600434	1.0971098200599	1.38227473519609	nop1	3	A
nop1_3	-120	1.46303982472494	1.11247628286154	1.31512001403002	nop1	3	A
nop1_3	-140	1.47145022105883	1.13140242963302	1.30055423474396	nop1	3	A
nop1_3	-160	1.42052916564115	1.11745302865011	1.27122047121493	nop1	3	A
nop1_3	-180	1.46004753627979	1.10726894555558	1.31860244264974	nop1	3	A
nop1_3	-200	1.53704138813986	1.12410274847204	1.36734955076759	nop1	3	A
nop1_3	-220	1.61356962832974	1.1131116387686	1.44960269224638	nop1	3	A
nop1_3	-240	1.70112802613786	1.15347567709721	1.47478447956428	nop1	3	A
nop1_3	-260	1.89295841545905	1.13374363554086	1.66965295867439	nop1	3	A
nop1_3	-280	2.10279523874445	1.21186418544632	1.73517401041934	nop1	3	A
nop1_3	-300	1.87525156350878	1.23178636608081	1.52238376324565	nop1	3	A
nop1_3	-320	1.93182761876515	1.17903321828009	1.6384844708474	nop1	3	A
nop1_3	-340	1.78826642437712	1.10950829173195	1.61176481302868	nop1	3	A
nop1_3	-360	1.75910437153989	1.0416983507512	1.68868883230097	nop1	3	A
nop1_3	-380	1.67813847656666	1.05507437106719	1.5905404610191	nop1	3	A
nop1_3	-400	1.45474514695984	0.973315121174416	1.49462914457192	nop1	3	A
nop1_3	-420	1.47877527215614	1.07395323775394	1.37694568084625	nop1	3	A
nop1_3	-440	1.77761908310625	1.0354125063938	1.71682210918764	nop1	3	A
nop1_3	-460	2.10162815053523	1.09292904116907	1.92293193004294	nop1	3	A
nop1_3	-480	1.80502310620737	1.09594673077801	1.64699894211646	nop1	3	A
nop1_3	-500	1.90045114026569	1.02291507824805	1.8578777267812	nop1	3	A
nop1_3	-520	2.03761979055026	1.05412807918356	1.93299071601283	nop1	3	A
nop1_3	-540	1.90817566034119	1.03992964947557	1.83490841068286	nop1	3	A
nop1_3	-560	1.90079861477595	1.16187765384527	1.63597140239784	nop1	3	A
nop1_3	-580	1.85392739288192	1.08587153883915	1.7073174188393	nop1	3	A
nop1_3	-600	1.79311431267202	1.0954850754995	1.63682221946696	nop1	3	A
nop1_4	0	1.68546464141178	1.17651184762969	1.43259470340862	nop1	3	A
nop1_4	-20	1.5062978796594	1.09411419733544	1.37672820929275	nop1	3	A
nop1_4	-40	1.531098927797	1.08332735415238	1.41332988770968	nop1	3	A
nop1_4	-60	1.39694302600628	1.05039819332254	1.32991758257654	nop1	3	A
nop1_4	-80	1.32896180248318	1.04906022471965	1.2668117341293	nop1	3	A
nop1_4	-100	1.39637350865445	1.05176818953268	1.32764379313933	nop1	3	A
nop1_4	-120	1.51085658882916	1.08026222684933	1.39860170176986	nop1	3	A
nop1_4	-140	1.44842081439572	1.07348978695515	1.34926371167818	nop1	3	A
nop1_4	-160	1.5180934449103	1.08670567493598	1.39696836036099	nop1	3	A
nop1_4	-180	1.47475124269077	1.09093536623455	1.35182274618247	nop1	3	A
nop1_4	-200	1.52885195423348	1.08607615791351	1.40768392998388	nop1	3	A
nop1_4	-220	1.49060765569365	1.10152024311725	1.35322765514985	nop1	3	A
nop1_4	-240	1.61118461501109	1.10844681038331	1.45355158219449	nop1	3	A
nop1_4	-260	1.62953453499145	1.10416837580003	1.47580257749255	nop1	3	A
nop1_4	-280	1.56950735481542	1.0893872076511	1.44072497252794	nop1	3	A
nop1_4	-300	1.69725779107643	1.15136763534551	1.47412324176291	nop1	3	A
nop1_4	-320	1.82880250312852	1.25782569577694	1.45393953174005	nop1	3	A
nop1_4	-340	2.07675640789231	1.29501625170596	1.6036527766787	nop1	3	A
nop1_4	-360	1.80653203772371	1.23225386049781	1.46603885419674	nop1	3	A
nop1_4	-380	1.99121888984359	1.17550512929313	1.69392616010189	nop1	3	A
nop1_4	-400	2.04438542140896	1.13754592752045	1.7971893458976	nop1	3	A
nop1_4	-420	1.80781198901439	1.14007684218501	1.58569310604505	nop1	3	A
nop1_4	-440	1.69611255778037	1.15921582418032	1.46315511089549	nop1	3	A
nop1_4	-460	1.77188609732776	1.09329602242836	1.6206828351869	nop1	3	A
nop1_4	-480	1.70858929414166	1.10383191508739	1.54787089482404	nop1	3	A
nop1_4	-500	1.57873228499434	1.09500795353153	1.4417541716503	nop1	3	A
nop1_4	-520	1.72528902781004	1.07918045076659	1.59870300336194	nop1	3	A
nop1_4	-540	1.71490353384051	1.07667165359806	1.59278228242527	nop1	3	A
nop1_4	-560	1.76172776800181	1.13121803567627	1.55737241843798	nop1	3	A
nop1_4	-580	1.58308209998309	1.11150257807452	1.42427209006163	nop1	3	A
nop1_4	-600	1.65375623247408	1.11146910637854	1.48790121379303	nop1	3	A
nop1_5	0	1.90991220269899	1.37885458727462	1.38514403210133	nop1	3	A
nop1_5	-20	1.88049144125358	1.39914357418836	1.34403035967517	nop1	3	A
nop1_5	-40	1.75256797755757	1.31886165162174	1.32884899291941	nop1	3	A
nop1_5	-60	1.73079205510085	1.29840988892845	1.3330089903499	nop1	3	A
nop1_5	-80	1.75600592897186	1.31575274983435	1.33460175492161	nop1	3	A
nop1_5	-100	1.70247214583187	1.29840969524877	1.31119796167702	nop1	3	A
nop1_5	-120	1.73658048306587	1.3129832303492	1.32262198246356	nop1	3	A
nop1_5	-140	1.77450370397869	1.30956709210985	1.35503076907635	nop1	3	A
nop1_5	-160	1.79640285056673	1.31920133848534	1.36173516366296	nop1	3	A
nop1_5	-180	1.70860408041456	1.32359988330121	1.2908765722713	nop1	3	A
nop1_5	-200	1.68094279226869	1.31104859581644	1.28213614478714	nop1	3	A
nop1_5	-220	1.74595865576779	1.35600070956973	1.28757945585574	nop1	3	A
nop1_5	-240	1.7547539205346	1.36371626060917	1.28674414995298	nop1	3	A
nop1_5	-260	1.72601427342984	1.3836212629856	1.24746151248458	nop1	3	A
nop1_5	-280	1.86743528928318	1.43832688194737	1.29833858542283	nop1	3	A
nop1_5	-300	1.91380602024493	1.406421031078	1.3607632266264	nop1	3	A
nop1_5	-320	1.87135501141012	1.51842365228538	1.23243273284998	nop1	3	A
nop1_5	-340	1.89283787841657	1.64216552109231	1.15264743663447	nop1	3	A
nop1_5	-360	1.90738318392964	1.51410778238634	1.2597406909325	nop1	3	A
nop1_5	-380	1.8469978704864	1.59395721712734	1.15874996558257	nop1	3	A
nop1_5	-400	1.92046884161447	1.70359920944598	1.12730085278627	nop1	3	A
nop1_5	-420	1.88649149201408	1.58898708039105	1.18722896824927	nop1	3	A
nop1_5	-440	1.8342922381969	1.50656966955273	1.21752898340338	nop1	3	A
nop1_5	-460	1.74179418104281	1.48219081667781	1.17514840966758	nop1	3	A
nop1_5	-480	1.71960470165816	1.50632306885465	1.14159089587978	nop1	3	A
nop1_5	-500	1.6193808971905	1.43518530814411	1.12834272201726	nop1	3	A
nop1_5	-520	1.85854520797861	1.58913933149394	1.16952942460458	nop1	3	A
nop1_5	-540	1.861947500987	1.48056773740039	1.25759021620737	nop1	3	A
nop1_5	-560	1.70366858229301	1.41156296247713	1.20693771909633	nop1	3	A
nop1_5	-580	1.62050428786498	1.38353270675864	1.17128007162297	nop1	3	A
nop1_5	-600	1.48098017352147	1.4320393774022	1.03417559383601	nop1	3	A
nop1_6	0	1.48155422977552	1.18375149852021	1.25157537847056	nop1	3	A
nop1_6	-20	1.41288047485531	1.13858705370932	1.24090685051475	nop1	3	A
nop1_6	-40	1.37545013349246	1.09055198445705	1.26124215360285	nop1	3	A
nop1_6	-60	1.35780214411362	1.08642241620468	1.24979209178782	nop1	3	A
nop1_6	-80	1.34622509719194	1.06386298469165	1.26541210340365	nop1	3	A
nop1_6	-100	1.44712378833625	1.07769441735083	1.34279603293626	nop1	3	A
nop1_6	-120	1.40791319656338	1.06638915739037	1.32026210769882	nop1	3	A
nop1_6	-140	1.44473620547014	1.0890643854849	1.32658474992447	nop1	3	A
nop1_6	-160	1.43662058213382	1.03703314636853	1.38531790151989	nop1	3	A
nop1_6	-180	1.3901082568605	1.0845794110444	1.28170260536467	nop1	3	A
nop1_6	-200	1.47637483192035	1.10829229451283	1.33211684248813	nop1	3	A
nop1_6	-220	1.41124010031628	1.10641269042822	1.27550968325398	nop1	3	A
nop1_6	-240	1.60093731147308	1.16489585219309	1.37431797740466	nop1	3	A
nop1_6	-260	1.5009748204976	1.13689201449816	1.32024396455995	nop1	3	A
nop1_6	-280	1.57500066114997	1.16127194321024	1.35627203460717	nop1	3	A
nop1_6	-300	1.82203773032041	1.18006000498034	1.54402125538587	nop1	3	A
nop1_6	-320	1.85001232788258	1.18590226629325	1.56000404119736	nop1	3	A
nop1_6	-340	1.72039267525388	1.1672847997586	1.47384141009089	nop1	3	A
nop1_6	-360	1.48449458580039	1.04658509437943	1.41841747390891	nop1	3	A
nop1_6	-380	1.38376623585546	1.18786636591875	1.16491743141931	nop1	3	A
nop1_6	-400	1.32673663957493	1.23220781134511	1.07671500485509	nop1	3	A
nop1_6	-420	1.45489415464051	1.14088529791308	1.2752326261911	nop1	3	A
nop1_6	-440	1.37452636694688	1.19534371902425	1.14990052239442	nop1	3	A
nop1_6	-460	1.35592875471219	1.15740403998784	1.17152585256782	nop1	3	A
nop1_6	-480	1.40917105439459	1.25287295729517	1.12475175251356	nop1	3	A
nop1_6	-500	1.26876114062058	1.15225105072174	1.10111519518759	nop1	3	A
nop1_6	-520	1.2608552993066	1.17546518771941	1.07264367543956	nop1	3	A
nop1_6	-540	1.37560395260984	1.21210087334202	1.13489230382039	nop1	3	A
nop1_6	-560	1.41675412053683	1.13640329227251	1.24670011972922	nop1	3	A
nop1_6	-580	1.28173686597253	1.27577926836142	1.00466977145565	nop1	3	A
nop1_6	-600	1.28659689387655	1.31085802369176	0.981492175829321	nop1	3	A
nop1_7	0	1.19530950844325	1.10804599102581	1.07875441824996	nop1	3	A
nop1_7	-20	1.22569839935889	1.07970965871331	1.13521110927131	nop1	3	A
nop1_7	-40	1.22178601737042	1.07484161775425	1.136712606945	nop1	3	A
nop1_7	-60	1.18970533702487	1.05470725846477	1.12799578032354	nop1	3	A
nop1_7	-80	1.16410245699687	1.02394176543424	1.13688345987449	nop1	3	A
nop1_7	-100	1.22961300090625	1.06040089926986	1.15957370627742	nop1	3	A
nop1_7	-120	1.29351454212707	1.12389828421459	1.15091780127684	nop1	3	A
nop1_7	-140	1.30018290502042	1.136722622417	1.1437996212795	nop1	3	A
nop1_7	-160	1.40698060642635	1.10882029177528	1.26889868165536	nop1	3	A
nop1_7	-180	1.35879991311012	1.12454915327402	1.2083063769637	nop1	3	A
nop1_7	-200	1.4019740035288	1.13925688442669	1.23060393375136	nop1	3	A
nop1_7	-220	1.3954302596897	1.158578398886	1.20443317520113	nop1	3	A
nop1_7	-240	1.42677835665598	1.23717656027326	1.15325362803579	nop1	3	A
nop1_7	-260	1.42296551993665	1.16494717116443	1.22148502108839	nop1	3	A
nop1_7	-280	1.40608518512983	1.19029239794196	1.18129393043339	nop1	3	A
nop1_7	-300	1.59170043408474	1.24252671875269	1.28101907996197	nop1	3	A
nop1_7	-320	1.6190875261154	1.3049945014318	1.2406853242209	nop1	3	A
nop1_7	-340	1.493626432594	1.26475331096288	1.18096265860484	nop1	3	A
nop1_7	-360	1.53228866654251	1.28093782141674	1.19622407967295	nop1	3	A
nop1_7	-380	1.53442804714343	1.3451543548206	1.14070778691273	nop1	3	A
nop1_7	-400	1.59031439369557	1.36246115582943	1.1672365020399	nop1	3	A
nop1_7	-420	1.59273495053014	1.24296451214273	1.28140018075371	nop1	3	A
nop1_7	-440	1.52941966126571	1.29882194144604	1.17754375134973	nop1	3	A
nop1_7	-460	1.53827571479956	1.30049334873638	1.18284012470668	nop1	3	A
nop1_7	-480	1.54956511709856	1.29947804764419	1.19245193861316	nop1	3	A
nop1_7	-500	1.5700494964864	1.37171900508963	1.14458536381058	nop1	3	A
nop1_7	-520	1.63986172434462	1.37075263729944	1.19632213699429	nop1	3	A
nop1_7	-540	1.62049882380833	1.31689330686961	1.23054678412818	nop1	3	A
nop1_7	-560	1.61985540492326	1.34171587161226	1.20730136625482	nop1	3	A
nop1_7	-580	1.64713472128871	1.37048097162409	1.20186617354985	nop1	3	A
nop1_7	-600	1.76309761684293	1.30774023040643	1.34820171150885	nop1	3	A
Wildtype_1	0	1.36901748589535	1.01522701170569	1.34848410267892	Wildtype	3	A
Wildtype_1	-20	1.32841288605227	0.999403384864421	1.32920591041672	Wildtype	3	A
Wildtype_1	-40	1.3063943988118	0.977327300043765	1.33670101996875	Wildtype	3	A
Wildtype_1	-60	1.29368227325526	0.950775175282892	1.3606605503455	Wildtype	3	A
Wildtype_1	-80	1.25364939177005	0.929519005708943	1.34870764779457	Wildtype	3	A
Wildtype_1	-100	1.2493327406117	0.93125739172862	1.34155471055393	Wildtype	3	A
Wildtype_1	-120	1.35523423274799	1.00033669312595	1.35477808827848	Wildtype	3	A
Wildtype_1	-140	1.34125972230142	1.03110160706819	1.30080266882245	Wildtype	3	A
Wildtype_1	-160	1.32345457150692	1.05962547908886	1.24898334140183	Wildtype	3	A
Wildtype_1	-180	1.41703757981392	1.04759522371855	1.35265754151111	Wildtype	3	A
Wildtype_1	-200	1.44280284812401	1.05257234625114	1.37073983870346	Wildtype	3	A
Wildtype_1	-220	1.48028383185637	1.12118572523185	1.32028422993903	Wildtype	3	A
Wildtype_1	-240	1.60540899732945	1.17140837204433	1.37049472723821	Wildtype	3	A
Wildtype_1	-260	1.61981414376196	1.17851372768625	1.37445504936299	Wildtype	3	A
Wildtype_1	-280	1.67303129503364	1.18567141365311	1.41104126806849	Wildtype	3	A
Wildtype_1	-300	1.70871012257151	1.31328804398111	1.30109318393832	Wildtype	3	A
Wildtype_1	-320	1.89599139767713	1.26821103100299	1.49501254233505	Wildtype	3	A
Wildtype_1	-340	1.76985458620225	1.30268151059038	1.35862417007834	Wildtype	3	A
Wildtype_1	-360	1.32788151137515	1.2318157548943	1.0779871146307	Wildtype	3	A
Wildtype_1	-380	1.33022887221912	1.10291477619579	1.20610304706171	Wildtype	3	A
Wildtype_1	-400	1.6168215271512	1.08153266398755	1.49493545686366	Wildtype	3	A
Wildtype_1	-420	1.57736269760275	1.09368661302937	1.44224376417451	Wildtype	3	A
Wildtype_1	-440	1.57491067865706	1.06984235528026	1.47209602506763	Wildtype	3	A
Wildtype_1	-460	1.5444963784777	0.999592984206881	1.54512526886448	Wildtype	3	A
Wildtype_1	-480	1.57446600530469	0.985901420296826	1.59698117163749	Wildtype	3	A
Wildtype_1	-500	1.57082461328257	0.996752498872874	1.57594248828957	Wildtype	3	A
Wildtype_1	-520	1.32887524311764	1.0121471107161	1.31292697380469	Wildtype	3	A
Wildtype_1	-540	1.35631298180416	1.04487278902683	1.2980651769747	Wildtype	3	A
Wildtype_1	-560	1.29799752372126	1.00440142787501	1.29230951659179	Wildtype	3	A
Wildtype_1	-580	1.19994978591936	1.0482922820447	1.14467101062583	Wildtype	3	A
Wildtype_1	-600	1.23047026067389	1.02078883634729	1.20541116522876	Wildtype	3	A
Wildtype_2	0	1.70921929630974	1.30456931762896	1.31017897877304	Wildtype	3	A
Wildtype_2	-20	1.48542991506414	1.22570738180428	1.21189603417215	Wildtype	3	A
Wildtype_2	-40	1.35061512510774	1.14647229011498	1.17806172617769	Wildtype	3	A
Wildtype_2	-60	1.38038187801891	1.13520143415688	1.21597968121326	Wildtype	3	A
Wildtype_2	-80	1.36598027528686	1.09906135746241	1.24286079754522	Wildtype	3	A
Wildtype_2	-100	1.2766983013742	1.11820756376643	1.14173642062832	Wildtype	3	A
Wildtype_2	-120	1.40224802399175	1.12318964485055	1.24845170218635	Wildtype	3	A
Wildtype_2	-140	1.36510758455736	1.1234457954726	1.21510765366575	Wildtype	3	A
Wildtype_2	-160	1.47700720357211	1.13227291444252	1.30446218816364	Wildtype	3	A
Wildtype_2	-180	1.49274218197668	1.14049999919273	1.30884891103312	Wildtype	3	A
Wildtype_2	-200	1.56845376153591	1.15188032013697	1.36164646110926	Wildtype	3	A
Wildtype_2	-220	1.66286816844028	1.14860788212563	1.44772484528223	Wildtype	3	A
Wildtype_2	-240	1.47638060322097	1.20029702671733	1.2300127138186	Wildtype	3	A
Wildtype_2	-260	1.69825919795711	1.19184809570653	1.42489567594634	Wildtype	3	A
Wildtype_2	-280	1.82391351603184	1.28278646959288	1.42183719525097	Wildtype	3	A
Wildtype_2	-300	2.09500790579037	1.24399763304464	1.68409316074253	Wildtype	3	A
Wildtype_2	-320	1.9814304770028	1.26847863701328	1.56205269776417	Wildtype	3	A
Wildtype_2	-340	2.15608210471192	1.24770294409971	1.72804120957465	Wildtype	3	A
Wildtype_2	-360	2.14343594093314	1.2001950636588	1.78590631292789	Wildtype	3	A
Wildtype_2	-380	2.15114794293413	1.1771884055668	1.8273607969307	Wildtype	3	A
Wildtype_2	-400	2.19775533806245	1.15525896652238	1.90239193267483	Wildtype	3	A
Wildtype_2	-420	2.49330613011095	1.13922330901187	2.18860175207754	Wildtype	3	A
Wildtype_2	-440	2.57225205328166	1.12815804778733	2.28004583074744	Wildtype	3	A
Wildtype_2	-460	2.07473594234138	1.09806862279243	1.88944105976296	Wildtype	3	A
Wildtype_2	-480	2.02933146170653	1.09719924310399	1.84955601679557	Wildtype	3	A
Wildtype_2	-500	2.03451786268694	1.07444598700316	1.89355061799022	Wildtype	3	A
Wildtype_2	-520	1.92297280351971	1.0802164685873	1.78017356653946	Wildtype	3	A
Wildtype_2	-540	1.68915179096861	1.05262932717495	1.60469763416335	Wildtype	3	A
Wildtype_2	-560	1.72000881265158	1.05841412466789	1.62508112142899	Wildtype	3	A
Wildtype_2	-580	1.55283895287884	1.01971180122197	1.52282140014266	Wildtype	3	A
Wildtype_2	-600	1.53000662193915	1.04252651365905	1.46759492626154	Wildtype	3	A
Wildtype_4	0	1.45256622478466	1.2161467122157	1.19440048654839	Wildtype	3	A
Wildtype_4	-20	1.52631006977154	1.23327740118769	1.23760483107989	Wildtype	3	A
Wildtype_4	-40	1.38408390822718	1.12193505408396	1.23365778009072	Wildtype	3	A
Wildtype_4	-60	1.26684324530824	1.06585215132325	1.18857314659961	Wildtype	3	A
Wildtype_4	-80	1.28305451733389	1.07508106449107	1.19344908929381	Wildtype	3	A
Wildtype_4	-100	1.24314408364228	1.04449913287301	1.19018201597055	Wildtype	3	A
Wildtype_4	-120	1.27740976795601	1.10016883730756	1.16110339125967	Wildtype	3	A
Wildtype_4	-140	1.27679975934367	1.08418538898885	1.17765814989857	Wildtype	3	A
Wildtype_4	-160	1.37381414691181	1.11703855472138	1.22987173639183	Wildtype	3	A
Wildtype_4	-180	1.37795891681806	1.11517931549535	1.23563887678995	Wildtype	3	A
Wildtype_4	-200	1.4009625858646	1.13904474534651	1.22994517255634	Wildtype	3	A
Wildtype_4	-220	1.47847449959301	1.12793319569462	1.31078197293636	Wildtype	3	A
Wildtype_4	-240	1.90305828998678	1.16413972080574	1.63473357705689	Wildtype	3	A
Wildtype_4	-260	1.96958363953715	1.36301530912297	1.44501945528732	Wildtype	3	A
Wildtype_4	-280	2.21982173913803	1.43421126116902	1.54776482324415	Wildtype	3	A
Wildtype_4	-300	2.61850451392824	1.48766068975018	1.76014902589647	Wildtype	3	A
Wildtype_4	-320	2.59794750417206	1.49497403354099	1.73778771128123	Wildtype	3	A
Wildtype_4	-340	2.97439167254988	1.43023334103318	2.07965482779281	Wildtype	3	A
Wildtype_4	-360	2.74831108371231	1.27806386849081	2.15037069075243	Wildtype	3	A
Wildtype_4	-380	2.56423934481284	1.2520144369676	2.04809087587158	Wildtype	3	A
Wildtype_4	-400	2.25821319010642	1.17111320964983	1.92826207705542	Wildtype	3	A
Wildtype_4	-420	1.38495242698821	1.09157173290454	1.26876904672404	Wildtype	3	A
Wildtype_4	-440	1.42226693454182	1.06627686417722	1.33386269769559	Wildtype	3	A
Wildtype_4	-460	1.57805921723812	1.06914111218366	1.4760064871278	Wildtype	3	A
Wildtype_4	-480	1.51146059978992	1.08546186515413	1.3924584992908	Wildtype	3	A
Wildtype_4	-500	1.47274475549584	1.10385519216324	1.33418293083324	Wildtype	3	A
Wildtype_4	-520	1.51074143949769	1.09950324592122	1.37402180948716	Wildtype	3	A
Wildtype_4	-540	1.45941408130489	1.11126500000832	1.31329078239121	Wildtype	3	A
Wildtype_4	-560	1.46805699380643	1.10562775631484	1.32780403297724	Wildtype	3	A
Wildtype_4	-580	1.49920287934787	1.1900268260886	1.25980595267375	Wildtype	3	A
Wildtype_4	-600	1.5553776220031	1.18984978788729	1.30720502523671	Wildtype	3	A
Wildtype_6	0	1.72519675418312	1.22282644629839	1.41082715327711	Wildtype	3	A
Wildtype_6	-20	1.63023472651302	1.2543670557535	1.29964727552075	Wildtype	3	A
Wildtype_6	-40	1.58771215934037	1.20560660226426	1.31694049813469	Wildtype	3	A
Wildtype_6	-60	1.5788654566488	1.16909048144092	1.35050749425556	Wildtype	3	A
Wildtype_6	-80	1.57453346398771	1.16856089748073	1.34741241760032	Wildtype	3	A
Wildtype_6	-100	1.58473670423428	1.1362584673673	1.39469737717872	Wildtype	3	A
Wildtype_6	-120	1.53587678356129	1.11751992699215	1.37436187620848	Wildtype	3	A
Wildtype_6	-140	1.44411406301696	1.12414929547553	1.28462835748706	Wildtype	3	A
Wildtype_6	-160	1.44605562921167	1.17797162684026	1.22758103528394	Wildtype	3	A
Wildtype_6	-180	1.43842008602774	1.13212623915459	1.27054743215021	Wildtype	3	A
Wildtype_6	-200	1.38012061519046	1.12993162223958	1.22141958683747	Wildtype	3	A
Wildtype_6	-220	1.42986720315946	1.14267276683372	1.25133567952401	Wildtype	3	A
Wildtype_6	-240	1.41369778514961	1.19363409403391	1.18436444821377	Wildtype	3	A
Wildtype_6	-260	1.432475772016	1.21431854233528	1.17965403810863	Wildtype	3	A
Wildtype_6	-280	1.4990638645352	1.19913341105935	1.25012267251471	Wildtype	3	A
Wildtype_6	-300	1.71053689232811	1.26526050739643	1.35192466873715	Wildtype	3	A
Wildtype_6	-320	1.74567716627889	1.28469613074833	1.35882495828958	Wildtype	3	A
Wildtype_6	-340	1.7750156356619	1.28862577286017	1.37744849827283	Wildtype	3	A
Wildtype_6	-360	1.90201318790434	1.32580767009585	1.43460716875083	Wildtype	3	A
Wildtype_6	-380	1.73374268370868	1.25773841900014	1.37846046325511	Wildtype	3	A
Wildtype_6	-400	1.57492141268291	1.29309844726071	1.21794393614749	Wildtype	3	A
Wildtype_6	-420	1.44623827416354	1.29086518739419	1.12036352694815	Wildtype	3	A
Wildtype_6	-440	1.53079916726662	1.29058423103917	1.18612883254743	Wildtype	3	A
Wildtype_6	-460	1.55045643070146	1.28676208140671	1.20492859799418	Wildtype	3	A
Wildtype_6	-480	1.65915907269459	1.38249810109468	1.20011671001997	Wildtype	3	A
Wildtype_6	-500	1.59782194877674	1.4297235184939	1.11757408205744	Wildtype	3	A
Wildtype_6	-520	1.61335802869598	1.51194770979062	1.06707263634098	Wildtype	3	A
Wildtype_6	-540	1.40650764345135	1.47166714770979	0.955724020638878	Wildtype	3	A
Wildtype_6	-560	1.48459835228213	1.50811574136338	0.984406111257753	Wildtype	3	A
Wildtype_6	-580	1.39649278398774	1.29594757508452	1.07758431809764	Wildtype	3	A
Wildtype_6	-600	1.58368730773609	1.47212996411856	1.07577954823053	Wildtype	3	A
Wildtype_7	0	1.85187983266673	1.6018836772636	1.15606386340747	Wildtype	3	A
Wildtype_7	-20	1.67680045392613	1.4247712211476	1.17689101873881	Wildtype	3	A
Wildtype_7	-40	1.62752934067822	1.34204824283341	1.21272044382107	Wildtype	3	A
Wildtype_7	-60	1.51176548730879	1.22591095413402	1.23317724032957	Wildtype	3	A
Wildtype_7	-80	1.45386007038798	1.23580813665998	1.17644481150394	Wildtype	3	A
Wildtype_7	-100	1.36612699752699	1.23912445317579	1.1024937761705	Wildtype	3	A
Wildtype_7	-120	1.53195477751594	1.23367135638052	1.24178515582186	Wildtype	3	A
Wildtype_7	-140	1.561679464194	1.2338495604377	1.2656968193432	Wildtype	3	A
Wildtype_7	-160	1.5669671748457	1.27954237889605	1.22463093109712	Wildtype	3	A
Wildtype_7	-180	1.56901163684607	1.25629972254881	1.24891505481099	Wildtype	3	A
Wildtype_7	-200	1.72603324266428	1.30448027875901	1.32315778994092	Wildtype	3	A
Wildtype_7	-220	1.79666002131594	1.29382715095609	1.38863991220797	Wildtype	3	A
Wildtype_7	-240	1.84139024654508	1.30695852049845	1.40891253828225	Wildtype	3	A
Wildtype_7	-260	1.80875853145547	1.32683061978322	1.36321735757876	Wildtype	3	A
Wildtype_7	-280	1.90795837951947	1.40938829540905	1.35374927245704	Wildtype	3	A
Wildtype_7	-300	1.89300641428076	1.40096389375342	1.35121713180564	Wildtype	3	A
Wildtype_7	-320	2.13488191783941	1.50085413293226	1.42244464068499	Wildtype	3	A
Wildtype_7	-340	2.49760919483998	1.66301863384365	1.50185280189398	Wildtype	3	A
Wildtype_7	-360	2.58293456411276	1.66287633861489	1.5532932330159	Wildtype	3	A
Wildtype_7	-380	2.69932963821642	1.76018316466561	1.53355042384422	Wildtype	3	A
Wildtype_7	-400	2.60710087908813	1.77029841194046	1.47269006259258	Wildtype	3	A
Wildtype_7	-420	2.41347563113264	1.73139239673623	1.39395069291177	Wildtype	3	A
Wildtype_7	-440	2.34535087350147	1.70946494792246	1.37197950525503	Wildtype	3	A
Wildtype_7	-460	2.18034386742176	1.56983337204529	1.38890146320501	Wildtype	3	A
Wildtype_7	-480	2.27144437889033	1.48590832888968	1.52865714171454	Wildtype	3	A
Wildtype_7	-500	1.97923182450009	1.37911633503908	1.43514493608257	Wildtype	3	A
Wildtype_7	-520	2.57650446219531	1.36428354367706	1.88854030684196	Wildtype	3	A
Wildtype_7	-540	2.54001337745654	1.33396070778598	1.90411408869178	Wildtype	3	A
Wildtype_7	-560	2.35102246637573	1.26107044165723	1.86430701149901	Wildtype	3	A
Wildtype_7	-580	2.43275098769372	1.21525118369088	2.00185033377638	Wildtype	3	A
Wildtype_7	-600	2.32246455004479	1.16574269031783	1.99226173094132	Wildtype	3	A
Wildtype_8	0	1.5489081174415	1.2705131023617	1.21912014489445	Wildtype	3	A
Wildtype_8	-20	1.43799334517943	1.20188916499675	1.1964442205312	Wildtype	3	A
Wildtype_8	-40	1.45517984874424	1.24102004055848	1.17256756634598	Wildtype	3	A
Wildtype_8	-60	1.3099131533602	1.17502059720525	1.11480016305739	Wildtype	3	A
Wildtype_8	-80	1.28349602551622	1.15992969805405	1.10652915230076	Wildtype	3	A
Wildtype_8	-100	1.38131275168731	1.15756314004453	1.19329365621833	Wildtype	3	A
Wildtype_8	-120	1.30714552850039	1.16232680879393	1.12459380495295	Wildtype	3	A
Wildtype_8	-140	1.30594138826328	1.10994849793063	1.17657836439984	Wildtype	3	A
Wildtype_8	-160	1.44006626498872	1.13212556384341	1.27200225043934	Wildtype	3	A
Wildtype_8	-180	1.4708670670312	1.12837229228169	1.30352994051011	Wildtype	3	A
Wildtype_8	-200	1.34922752863734	1.08862400988697	1.23938799473789	Wildtype	3	A
Wildtype_8	-220	1.23502344262205	1.30889892217196	0.943559064570602	Wildtype	3	A
Wildtype_8	-240	1.24882985533927	1.37436694338045	0.908658245422864	Wildtype	3	A
Wildtype_8	-260	1.36097895730504	1.42855993594705	0.952692934372959	Wildtype	3	A
Wildtype_8	-280	1.42745591336375	1.45936825742235	0.978132768136971	Wildtype	3	A
Wildtype_8	-300	1.39368982479863	1.46131492089238	0.953723119413261	Wildtype	3	A
Wildtype_8	-320	1.60516175897408	1.47150533514126	1.09082972425648	Wildtype	3	A
Wildtype_8	-340	1.67779015870689	1.50041260900411	1.11821918093618	Wildtype	3	A
Wildtype_8	-360	1.72225114540357	1.50523175268907	1.14417673047808	Wildtype	3	A
Wildtype_8	-380	1.89836974285546	1.5437633344464	1.22970257195299	Wildtype	3	A
Wildtype_8	-400	1.86795494099142	1.45318954235889	1.28541727458296	Wildtype	3	A
Wildtype_8	-420	1.55892484583219	1.46598112186841	1.06340035528242	Wildtype	3	A
Wildtype_8	-440	1.37741801412912	1.44639488202778	0.952311178118972	Wildtype	3	A
Wildtype_8	-460	1.45434107430937	1.46421888253247	0.993253871848712	Wildtype	3	A
Wildtype_8	-480	1.43404850697749	1.49913968635394	0.95658097776415	Wildtype	3	A
Wildtype_8	-500	1.42939208242524	1.39170610586169	1.02707897623271	Wildtype	3	A
Wildtype_8	-520	1.32224353842483	1.3164166931094	1.00442629248468	Wildtype	3	A
Wildtype_8	-540	1.32907842441771	1.27429433485216	1.04299170769828	Wildtype	3	A
Wildtype_8	-560	1.3624329426036	1.22709733906337	1.11028921604828	Wildtype	3	A
Wildtype_8	-580	1.35831437267235	1.17835228506114	1.15272350203986	Wildtype	3	A
Wildtype_8	-600	1.33316653359337	1.17960640846084	1.13017912079072	Wildtype	3	A
Wildtype_9	0	1.86737726918233	1.33263222570024	1.4012697825922	Wildtype	3	A
Wildtype_9	-20	1.85801547939868	1.28122388984491	1.45018797582957	Wildtype	3	A
Wildtype_9	-40	1.95478934359377	1.24843218077132	1.56579538216168	Wildtype	3	A
Wildtype_9	-60	1.79392594142916	1.19781931434266	1.49765988905733	Wildtype	3	A
Wildtype_9	-80	1.82309252257744	1.22993993941021	1.48226142119725	Wildtype	3	A
Wildtype_9	-100	1.88862460546145	1.16566267865222	1.62021538481882	Wildtype	3	A
Wildtype_9	-120	1.85578631734847	1.19326569574201	1.55521634785158	Wildtype	3	A
Wildtype_9	-140	1.92344150955143	1.21146852085672	1.58769417152599	Wildtype	3	A
Wildtype_9	-160	1.7155351002013	1.22722866153057	1.39789360693527	Wildtype	3	A
Wildtype_9	-180	1.76495594969459	1.26049022558199	1.40021391191643	Wildtype	3	A
Wildtype_9	-200	1.73033737811096	1.22419786203728	1.41344584218712	Wildtype	3	A
Wildtype_9	-220	1.7529404979211	1.27998795761079	1.36949764839438	Wildtype	3	A
Wildtype_9	-240	2.00793428455071	1.24985196691369	1.60653768422591	Wildtype	3	A
Wildtype_9	-260	2.09878928267223	1.34266143779138	1.56315600016386	Wildtype	3	A
Wildtype_9	-280	2.20534078053311	1.38435725978112	1.59304309993057	Wildtype	3	A
Wildtype_9	-300	2.6544242757773	1.47566491867136	1.79879879381239	Wildtype	3	A
Wildtype_9	-320	2.71706766819243	1.51191707212948	1.79710099070813	Wildtype	3	A
Wildtype_9	-340	2.52004561215833	1.481363693709	1.70116604238403	Wildtype	3	A
Wildtype_9	-360	2.35992864568867	1.47622147258732	1.59862777334657	Wildtype	3	A
Wildtype_9	-380	2.74028913027533	1.41169657324611	1.94113181416471	Wildtype	3	A
Wildtype_9	-400	2.95093925714275	1.33239092093716	2.21476986278709	Wildtype	3	A
Wildtype_9	-420	3.03329645016945	1.29244780842518	2.34693921905092	Wildtype	3	A
Wildtype_9	-440	2.77884271910719	1.24138966646575	2.23849351591478	Wildtype	3	A
Wildtype_9	-460	2.67070060131538	1.26497562146286	2.11126645921198	Wildtype	3	A
Wildtype_9	-480	2.84181593936432	1.25218184364853	2.26949141115479	Wildtype	3	A
Wildtype_9	-500	2.57479448585913	1.22672719198451	2.09891368079468	Wildtype	3	A
Wildtype_9	-520	2.75313888174815	1.237169958236	2.22535219467636	Wildtype	3	A
Wildtype_9	-540	2.59243217500845	1.19022226318862	2.17810761501242	Wildtype	3	A
Wildtype_9	-560	2.19365130308909	1.14009125149865	1.92410151398456	Wildtype	3	A
Wildtype_9	-580	2.12165237186604	1.12407722193097	1.88746140431652	Wildtype	3	A
Wildtype_9	-600	2.12999736307284	1.08899755011735	1.95592484376417	Wildtype	3	A
CYK4_1	0	2.56299451045617	1.70547282738808	1.50280583149565	CYK4	3	B
CYK4_1	10	2.61433782606243	1.7767473354997	1.47141789596503	CYK4	3	B
CYK4_1	20	2.56094883528962	1.6308739022887	1.57029236392568	CYK4	3	B
CYK4_1	30	2.49177381537168	1.60834592334134	1.54927729116571	CYK4	3	B
CYK4_1	40	2.42413728707075	1.56169177192927	1.55225079022863	CYK4	3	B
CYK4_1	50	2.19864561572576	1.3786535090361	1.59477751394037	CYK4	3	B
CYK4_1	60	2.00927265655387	1.29412647137096	1.55260919315351	CYK4	3	B
CYK4_1	70	1.90096121369869	1.18402468366292	1.60550809449162	CYK4	3	B
CYK4_1	80	1.89679633160544	1.19044209399313	1.59335455388928	CYK4	3	B
CYK4_1	90	2.09015352836359	1.15622898625449	1.80773320268892	CYK4	3	B
CYK4_1	100	1.96312380187569	1.10474554711402	1.77699182133303	CYK4	3	B
CYK4_1	110	1.86537272147074	1.07545520185598	1.7344959773792	CYK4	3	B
CYK4_1	120	1.90400501683948	1.12581712123024	1.69122051968696	CYK4	3	B
CYK4_1	130	1.7221036635498	1.0609718513701	1.62313793841556	CYK4	3	B
CYK4_1	140	1.71761522557713	1.02857216866253	1.66990248998334	CYK4	3	B
CYK4_1	150	1.61698635161857	1.01906784925946	1.58673080776085	CYK4	3	B
CYK4_1	160	1.63573416315116	1.06846092927769	1.5309255755912	CYK4	3	B
CYK4_1	170	1.72242294769919	1.03429076910355	1.66531791557229	CYK4	3	B
CYK4_1	180	1.74070751988519	1.04986957644037	1.6580226334276	CYK4	3	B
CYK4_10	0	2.01998877460407	1.53401637641888	1.31679739907319	CYK4	3	B
CYK4_10	10	2.04997534435645	1.49280181184031	1.37324012343558	CYK4	3	B
CYK4_10	20	2.02346821454485	1.52195743866559	1.32951695174798	CYK4	3	B
CYK4_10	30	1.97781441480564	1.55469243448863	1.27215799789762	CYK4	3	B
CYK4_10	40	1.77577769429392	1.23785547290433	1.43455979568235	CYK4	3	B
CYK4_10	50	1.70730936293606	1.21482956299499	1.40539003572398	CYK4	3	B
CYK4_10	60	1.66048256436863	1.04716330083615	1.58569591107972	CYK4	3	B
CYK4_10	70	1.62863982776528	1.05541001025988	1.54313471725008	CYK4	3	B
CYK4_10	80	1.53184571473056	0.966610654579931	1.58475980734587	CYK4	3	B
CYK4_10	90	1.46257327657054	1.03308452709617	1.41573437430294	CYK4	3	B
CYK4_10	100	1.43311631056433	1.01170020696911	1.41654247047919	CYK4	3	B
CYK4_10	110	1.46191677362931	1.009005418469	1.44886910106739	CYK4	3	B
CYK4_10	120	1.29596154185035	0.982926389985483	1.31847262933849	CYK4	3	B
CYK4_10	130	1.36090857495302	0.981245922790633	1.38691896021604	CYK4	3	B
CYK4_10	140	1.35586464525478	0.997940608051728	1.35866266420586	CYK4	3	B
CYK4_10	150	1.32250865492229	0.999113384953549	1.32368225152322	CYK4	3	B
CYK4_10	160	1.38641714568967	0.997941196081806	1.38927739543485	CYK4	3	B
CYK4_10	170	1.3687598362919	1.01468510255693	1.34895036188344	CYK4	3	B
CYK4_10	180	1.31162385975963	1.01090774736877	1.2974713698392	CYK4	3	B
CYK4_11	0	1.99756189355161	1.49692260692464	1.33444567161392	CYK4	3	B
CYK4_11	10	1.89802627324694	1.38257690792767	1.3728178608826	CYK4	3	B
CYK4_11	20	1.93952332984734	1.36806421259925	1.41771366576599	CYK4	3	B
CYK4_11	30	1.77824727139551	1.15499612244579	1.53961319595597	CYK4	3	B
CYK4_11	40	1.94757322447077	1.18939185148809	1.63745297400019	CYK4	3	B
CYK4_11	50	1.69486418173764	1.11446778027306	1.5207834732758	CYK4	3	B
CYK4_11	60	1.56605400179145	1.09411293698142	1.43134584087094	CYK4	3	B
CYK4_11	70	1.60147554881209	1.04391972926399	1.53409836400085	CYK4	3	B
CYK4_11	80	1.49089339717306	0.991472464081361	1.50371639272346	CYK4	3	B
CYK4_11	90	1.41408797237164	1.00148418398272	1.41199231599253	CYK4	3	B
CYK4_11	100	1.30707307233761	0.965684669771502	1.353519542406	CYK4	3	B
CYK4_11	110	1.28569108545294	0.987664505870285	1.30174880013538	CYK4	3	B
CYK4_11	120	1.36381489163446	0.984218041214644	1.38568369459205	CYK4	3	B
CYK4_11	130	1.2502082969617	0.957336538443629	1.3059235146234	CYK4	3	B
CYK4_11	140	1.19509718036041	0.969547064530428	1.232634519851	CYK4	3	B
CYK4_11	150	1.18290283907048	0.957129734584795	1.23588558199336	CYK4	3	B
CYK4_11	160	1.18760520612533	0.94834582490344	1.25229127912938	CYK4	3	B
CYK4_11	170	1.20201527640996	0.952861894064046	1.26147900750155	CYK4	3	B
CYK4_11	180	1.23643673178295	0.966540968428937	1.27923882398147	CYK4	3	B
CYK4_12	0	1.86776123715974	1.42914252528936	1.3069104054416	CYK4	3	B
CYK4_12	10	1.78609109773909	1.38944695241558	1.2854690815176	CYK4	3	B
CYK4_12	20	1.64595723006703	1.30122776262662	1.26492630832326	CYK4	3	B
CYK4_12	30	1.61068857167487	1.31813884166302	1.22194151387175	CYK4	3	B
CYK4_12	40	1.70287863955403	1.24176656480196	1.37133555357533	CYK4	3	B
CYK4_12	50	1.77144638636443	1.19073860868014	1.48768703177263	CYK4	3	B
CYK4_12	60	1.63675807055729	0.9532691453599	1.71699470031556	CYK4	3	B
CYK4_12	70	1.68379517827669	0.965335664653037	1.74425874846536	CYK4	3	B
CYK4_12	80	1.72304333843539	0.946274993410855	1.82086956797269	CYK4	3	B
CYK4_12	90	1.71795825768663	0.919707786208494	1.86793923401359	CYK4	3	B
CYK4_12	100	1.56972718045038	0.917036707773807	1.71173865467288	CYK4	3	B
CYK4_12	110	1.4145162280256	0.902351972448617	1.56758811551902	CYK4	3	B
CYK4_12	120	1.59768042817343	0.895420275030744	1.78427993281543	CYK4	3	B
CYK4_12	130	1.53951616699513	0.882580012394526	1.74433608893802	CYK4	3	B
CYK4_12	140	1.47047423585816	0.898427385787939	1.63672018364459	CYK4	3	B
CYK4_12	150	1.4644556124383	0.867279263417499	1.68856292800964	CYK4	3	B
CYK4_12	160	1.31199639383706	0.862354206649072	1.52141241234876	CYK4	3	B
CYK4_12	170	1.26244489729369	0.869130567673179	1.45253767874427	CYK4	3	B
CYK4_12	180	1.22217957559297	0.893941850445856	1.36718017506777	CYK4	3	B
CYK4_2	0	1.83807403332982	1.42751460627868	1.2876043616264	CYK4	3	B
CYK4_2	10	1.87638894437941	1.50166941912473	1.24953529750449	CYK4	3	B
CYK4_2	20	1.9647182376576	1.48541033575024	1.32267710165439	CYK4	3	B
CYK4_2	30	1.9798179035834	1.51312271072276	1.30843182086515	CYK4	3	B
CYK4_2	40	1.89229589381483	1.41291140074325	1.33928843154596	CYK4	3	B
CYK4_2	50	1.65349008069572	1.25484893871137	1.31768058264744	CYK4	3	B
CYK4_2	60	1.63612810973044	1.22624996563772	1.33425333788251	CYK4	3	B
CYK4_2	70	1.57679983688728	1.1613381106288	1.35774398726443	CYK4	3	B
CYK4_2	80	1.502148039277	1.18697408039456	1.26552724620379	CYK4	3	B
CYK4_2	90	1.40186356904294	1.15682295913448	1.2118220493236	CYK4	3	B
CYK4_2	100	1.44316737976848	1.12002501843545	1.28851352069298	CYK4	3	B
CYK4_2	110	1.53362562422226	1.05788186377781	1.44971350463039	CYK4	3	B
CYK4_2	120	1.33645965379482	1.01621948701159	1.31512893708126	CYK4	3	B
CYK4_2	130	1.32405412881938	1.02773223869677	1.28832596562152	CYK4	3	B
CYK4_2	140	1.51564929167928	1.03099911037547	1.47007817603966	CYK4	3	B
CYK4_2	150	1.26189075189795	1.00752330140654	1.25246805720156	CYK4	3	B
CYK4_2	160	1.25941339239945	1.0118442171855	1.24467123595624	CYK4	3	B
CYK4_2	170	1.30257568311405	1.00724595804251	1.29320517269236	CYK4	3	B
CYK4_2	180	1.42553077957224	0.987272340057808	1.4439083540908	CYK4	3	B
CYK4_3	0	2.1042615558164	1.31271321298267	1.60298649774022	CYK4	3	B
CYK4_3	10	2.20816988975114	1.3980672408095	1.57944469714675	CYK4	3	B
CYK4_3	20	2.22995326922107	1.33267219977308	1.67329465535543	CYK4	3	B
CYK4_3	30	2.19554562555532	1.34992473727429	1.62642076623359	CYK4	3	B
CYK4_3	40	1.90453800329089	1.29758510256986	1.46775575607254	CYK4	3	B
CYK4_3	50	1.94993241844393	1.27009719150085	1.53526236534681	CYK4	3	B
CYK4_3	60	1.94305277211319	1.23970287862492	1.56735360191179	CYK4	3	B
CYK4_3	70	1.90736394439748	1.16396764713811	1.63867436443545	CYK4	3	B
CYK4_3	80	1.86423192403053	1.13837235427744	1.63762930206947	CYK4	3	B
CYK4_3	90	1.90562268507666	1.08436875849782	1.75735668345566	CYK4	3	B
CYK4_3	100	1.84412969383037	1.0516553137309	1.75354954209099	CYK4	3	B
CYK4_3	110	1.6647685314341	1.04076062695751	1.59956909236736	CYK4	3	B
CYK4_3	120	1.61394186384323	1.03255893278948	1.56305060427218	CYK4	3	B
CYK4_3	130	1.64975756342601	1.01361141533523	1.62760357516335	CYK4	3	B
CYK4_3	140	1.50025045571119	1.01357291445415	1.48016036568927	CYK4	3	B
CYK4_3	150	1.451325494657	1.00448058878379	1.44485170829856	CYK4	3	B
CYK4_3	160	1.67419024431198	1.03466426309595	1.61810000018985	CYK4	3	B
CYK4_3	170	1.56325101701921	1.00389935158176	1.5571790285113	CYK4	3	B
CYK4_3	180	1.48793698276782	1.01613100243183	1.46431609625811	CYK4	3	B
CYK4_4	0	1.62102367741406	1.31640254107913	1.23140424515226	CYK4	3	B
CYK4_4	10	1.60423579267309	1.37442058654981	1.16720879210649	CYK4	3	B
CYK4_4	20	1.7097695829865	1.39298932911751	1.22741039521794	CYK4	3	B
CYK4_4	30	1.73190921164137	1.44995662681534	1.19445587517008	CYK4	3	B
CYK4_4	40	1.6522237632122	1.32800239815256	1.24414215329029	CYK4	3	B
CYK4_4	50	1.70238496486232	1.21221255559752	1.40436176560074	CYK4	3	B
CYK4_4	60	1.81949905890697	1.25710528057782	1.44737205945921	CYK4	3	B
CYK4_4	70	1.66726878462155	1.08500248917097	1.53664973238492	CYK4	3	B
CYK4_4	80	1.60043867670255	1.0285404881909	1.55602885358219	CYK4	3	B
CYK4_4	90	1.53576322983357	0.987357841916902	1.55542718620836	CYK4	3	B
CYK4_4	100	1.60932659123322	0.980809250989871	1.64081506124562	CYK4	3	B
CYK4_4	110	1.59163763212255	0.975493419906259	1.63162313516733	CYK4	3	B
CYK4_4	120	1.45242983343701	0.971114714226204	1.495631579009	CYK4	3	B
CYK4_4	130	1.50657563609879	0.938013798670859	1.60613376715094	CYK4	3	B
CYK4_4	140	1.52827545798231	0.966028804304385	1.58201851867428	CYK4	3	B
CYK4_4	150	1.47297747028655	0.964972239708253	1.52644543508515	CYK4	3	B
CYK4_4	160	1.41211271089278	0.96336462091986	1.46581333819841	CYK4	3	B
CYK4_4	170	1.37045742376086	0.978602288832179	1.40042327654506	CYK4	3	B
CYK4_4	180	1.40902818384655	0.97304469035821	1.44806111970853	CYK4	3	B
CYK4_5	0	1.54366498853932	1.34505733182014	1.14765739126556	CYK4	3	B
CYK4_5	10	1.55785614180665	1.36716530524049	1.13947899045947	CYK4	3	B
CYK4_5	20	1.53911205729985	1.36682692708637	1.12604750960001	CYK4	3	B
CYK4_5	30	1.48992972314915	1.33029594516031	1.1199986954554	CYK4	3	B
CYK4_5	40	1.53897494376456	1.31682911333561	1.16869753879168	CYK4	3	B
CYK4_5	50	1.51109201997123	1.19033066801619	1.26947247565218	CYK4	3	B
CYK4_5	60	1.53152765174398	1.16860295204439	1.3105628811434	CYK4	3	B
CYK4_5	70	1.42199060928537	1.04754766045413	1.35744717206367	CYK4	3	B
CYK4_5	80	1.39109452127814	0.997350445896798	1.3947900930924	CYK4	3	B
CYK4_5	90	1.30293850373757	0.986839533561442	1.32031445784843	CYK4	3	B
CYK4_5	100	1.21950810839424	0.965555245879014	1.26301225496842	CYK4	3	B
CYK4_5	110	1.25280305238285	0.948691966506048	1.3205583019711	CYK4	3	B
CYK4_5	120	1.28904188755965	0.964634186008245	1.33630126970084	CYK4	3	B
CYK4_5	130	1.26260369904294	0.922195573399563	1.36912791110946	CYK4	3	B
CYK4_5	140	1.19098875927713	0.941626451019351	1.26482084056563	CYK4	3	B
CYK4_5	150	1.1351811517839	0.936956905870614	1.21156175345022	CYK4	3	B
CYK4_5	160	1.17186112197871	0.939692994007029	1.24706806313588	CYK4	3	B
CYK4_5	170	1.12797998269324	0.928850101837093	1.21438322551971	CYK4	3	B
CYK4_5	180	1.11593501848305	0.927861287441566	1.20269595637519	CYK4	3	B
CYK4_6	0	1.71934900434646	1.23736366132678	1.38952602059031	CYK4	3	B
CYK4_6	10	1.3900600268191	1.29659392514371	1.07208587042009	CYK4	3	B
CYK4_6	20	1.77925710521424	1.30587661243927	1.36250016905559	CYK4	3	B
CYK4_6	30	1.95530501635311	1.27378017404308	1.53504117601927	CYK4	3	B
CYK4_6	40	1.7179747571126	1.18036720262249	1.45545788911762	CYK4	3	B
CYK4_6	50	1.77625763593824	1.09910846866382	1.61608948213967	CYK4	3	B
CYK4_6	60	1.73836878831922	0.989195917412572	1.75735540120935	CYK4	3	B
CYK4_6	70	1.80494834288783	0.918430724255967	1.96525257182575	CYK4	3	B
CYK4_6	80	1.66714008486251	0.887338495062346	1.87880960212977	CYK4	3	B
CYK4_6	90	1.65252192984703	0.884127643455884	1.86909881404414	CYK4	3	B
CYK4_6	100	1.65652885590638	0.873695488318306	1.89600252954823	CYK4	3	B
CYK4_6	110	1.58534118158197	0.868064281072826	1.82629468364103	CYK4	3	B
CYK4_6	120	1.52462068952229	0.86631084266844	1.75990027416268	CYK4	3	B
CYK4_6	130	1.4428220606264	0.877005649740886	1.64516849013765	CYK4	3	B
CYK4_6	140	1.44156699514147	0.852414674081306	1.6911569438843	CYK4	3	B
CYK4_6	150	1.42128671975186	0.860398955134719	1.65189266127051	CYK4	3	B
CYK4_6	160	1.26040789842517	0.855618478479695	1.47309569641919	CYK4	3	B
CYK4_6	170	1.39113681541874	0.863671270457491	1.6107248938382	CYK4	3	B
CYK4_6	180	1.27341058904154	0.864827179090502	1.47244515416447	CYK4	3	B
CYK4_8	0	1.55338809115589	1.10341946156991	1.40779471928633	CYK4	3	B
CYK4_8	10	1.59001324310464	1.16599008592188	1.36365931606315	CYK4	3	B
CYK4_8	20	1.69279457701715	1.2194816857582	1.38812628085077	CYK4	3	B
CYK4_8	30	1.64874159935407	1.24432729527189	1.32500637542779	CYK4	3	B
CYK4_8	40	1.63243215865609	1.20511124662357	1.35459042742301	CYK4	3	B
CYK4_8	50	1.62286924034637	1.23735553793694	1.31156259505833	CYK4	3	B
CYK4_8	60	1.58674799678703	1.11045319740715	1.42891929213406	CYK4	3	B
CYK4_8	70	1.49380051825236	1.01298334624015	1.47465456741894	CYK4	3	B
CYK4_8	80	1.56677013626905	0.981000287200672	1.59711485991498	CYK4	3	B
CYK4_8	90	1.62550678508111	0.937717086693357	1.73347250268531	CYK4	3	B
CYK4_8	100	1.61587356537743	0.922789492328247	1.75107495134182	CYK4	3	B
CYK4_8	110	1.58701408801622	0.902222241095246	1.75900572578402	CYK4	3	B
CYK4_8	120	1.60628034934186	0.912040209507563	1.76119466290761	CYK4	3	B
CYK4_8	130	1.58050590268777	0.886290253350139	1.78328250447698	CYK4	3	B
CYK4_8	140	1.52743327603905	0.867657899602185	1.76040957702266	CYK4	3	B
CYK4_8	150	1.40828528217687	0.898168438071431	1.56795231549305	CYK4	3	B
CYK4_8	160	1.38330994199226	0.865822210400287	1.59768359528768	CYK4	3	B
CYK4_8	170	1.17421581736329	0.8716922470255	1.34705318461888	CYK4	3	B
CYK4_8	180	1.24163017882731	0.864665849497679	1.43596532643058	CYK4	3	B
CYK4_9	0	2.0830555952085	1.3607167596781	1.5308517223682	CYK4	3	B
CYK4_9	10	2.05860022848404	1.45251923115489	1.41726194347682	CYK4	3	B
CYK4_9	20	2.00138445564838	1.38636844229039	1.44361657016799	CYK4	3	B
CYK4_9	30	1.80923811860186	1.2834284912938	1.40969140927984	CYK4	3	B
CYK4_9	40	1.81090946805948	1.240349405863	1.45999946426346	CYK4	3	B
CYK4_9	50	1.79419968563841	1.13978739695211	1.57415294329122	CYK4	3	B
CYK4_9	60	1.85512179029998	1.04386108887856	1.77717304540298	CYK4	3	B
CYK4_9	70	1.75530947954492	1.01856076261225	1.72332328514518	CYK4	3	B
CYK4_9	80	1.70688964862707	0.930092992447236	1.83518171031043	CYK4	3	B
CYK4_9	90	1.58434203861366	0.897911672984062	1.76447426432085	CYK4	3	B
CYK4_9	100	1.61185120791648	0.872782689686069	1.84679557347345	CYK4	3	B
CYK4_9	110	1.35346538118833	0.866087067269944	1.56273593306813	CYK4	3	B
CYK4_9	120	1.44940075035592	0.838767897068957	1.72801171268094	CYK4	3	B
CYK4_9	130	1.24425757424234	0.843461636281033	1.47517980749958	CYK4	3	B
CYK4_9	140	1.37381779668853	0.825388085535108	1.66445072416797	CYK4	3	B
CYK4_9	150	1.28061958862601	0.839458712727923	1.52553016510423	CYK4	3	B
CYK4_9	160	1.38026088924696	0.840878786090893	1.64145048261184	CYK4	3	B
CYK4_9	170	1.40770995066514	0.848758375000169	1.65855205925345	CYK4	3	B
CYK4_9	180	1.40966536200941	0.869206375020328	1.62178442602477	CYK4	3	B
CYK4NOP1_1	0	1.95023182519849	1.43998673169097	1.35434013541801	CYK4NOP1	3	B
CYK4NOP1_1	10	1.97513330825657	1.36388756146101	1.44816432385437	CYK4NOP1	3	B
CYK4NOP1_1	20	2.08313610251678	1.36085780912706	1.53075221271871	CYK4NOP1	3	B
CYK4NOP1_1	30	1.99315874421775	1.32134536659107	1.50843132659548	CYK4NOP1	3	B
CYK4NOP1_1	40	1.96638476204304	1.22053965889664	1.61107813884609	CYK4NOP1	3	B
CYK4NOP1_1	50	1.95386835849183	1.1227519935573	1.74024928898255	CYK4NOP1	3	B
CYK4NOP1_1	60	2.0796795315904	1.04314013286233	1.99367224601343	CYK4NOP1	3	B
CYK4NOP1_1	70	1.98514804097688	1.00510278000456	1.97506969483049	CYK4NOP1	3	B
CYK4NOP1_1	80	1.8810321685248	0.993275059541723	1.89376764316691	CYK4NOP1	3	B
CYK4NOP1_1	90	1.5973231598136	0.978504788776364	1.63241220496333	CYK4NOP1	3	B
CYK4NOP1_1	100	1.56018636516782	1.0317788276506	1.51213256499983	CYK4NOP1	3	B
CYK4NOP1_1	110	1.54307663742283	0.978962396155085	1.57623688456607	CYK4NOP1	3	B
CYK4NOP1_1	120	1.44379492301074	0.978035611990566	1.4762191737295	CYK4NOP1	3	B
CYK4NOP1_1	130	1.37766642257862	0.958113099348185	1.43789540453613	CYK4NOP1	3	B
CYK4NOP1_1	140	1.35320781114409	0.974011666563129	1.38931376039774	CYK4NOP1	3	B
CYK4NOP1_1	150	1.38350268525538	0.984925812225426	1.40467705088302	CYK4NOP1	3	B
CYK4NOP1_1	160	1.36333206118527	0.961498818252034	1.41792380323853	CYK4NOP1	3	B
CYK4NOP1_1	170	1.26460017133511	0.970241283718702	1.30338730432929	CYK4NOP1	3	B
CYK4NOP1_1	180	1.3337841108014	0.985504153053815	1.35340283109753	CYK4NOP1	3	B
CYK4NOP1_2	0	1.48985329425206	1.13092042365248	1.31738119065915	CYK4NOP1	3	B
CYK4NOP1_2	10	1.51708719563585	1.1914006736542	1.27336439300704	CYK4NOP1	3	B
CYK4NOP1_2	20	1.5848679062276	1.17176572493657	1.35254673566544	CYK4NOP1	3	B
CYK4NOP1_2	30	1.58204877507106	1.1869518762924	1.33286682187385	CYK4NOP1	3	B
CYK4NOP1_2	40	1.53178591985271	1.11647254446276	1.37198709224847	CYK4NOP1	3	B
CYK4NOP1_2	50	1.49726435888953	1.04338120079167	1.43501182286346	CYK4NOP1	3	B
CYK4NOP1_2	60	1.53204525032741	0.995208728765412	1.53942103404575	CYK4NOP1	3	B
CYK4NOP1_2	70	1.57241908697498	0.953350194045202	1.64936147996465	CYK4NOP1	3	B
CYK4NOP1_2	80	1.52653202980812	0.945783419524936	1.61403974556341	CYK4NOP1	3	B
CYK4NOP1_2	90	1.49387149834412	0.884319425021946	1.68928947626255	CYK4NOP1	3	B
CYK4NOP1_2	100	1.42974029755683	0.879920471878569	1.62485172609342	CYK4NOP1	3	B
CYK4NOP1_2	110	1.41616924988071	0.89439619371094	1.58338022885012	CYK4NOP1	3	B
CYK4NOP1_2	120	1.39528620622682	0.86021531356941	1.62201972484908	CYK4NOP1	3	B
CYK4NOP1_2	130	1.36723549249262	0.873661327672494	1.56494908173977	CYK4NOP1	3	B
CYK4NOP1_2	140	1.38613814056259	0.872671160038971	1.58838541255413	CYK4NOP1	3	B
CYK4NOP1_2	150	1.39150891053951	0.883349719493575	1.57526388454311	CYK4NOP1	3	B
CYK4NOP1_2	160	1.37170255129099	0.878312993462211	1.5617468504979	CYK4NOP1	3	B
CYK4NOP1_2	170	1.37814780740625	0.939832622119135	1.46637579391403	CYK4NOP1	3	B
CYK4NOP1_2	180	1.32770251717747	0.875084420921259	1.51722792159836	CYK4NOP1	3	B
CYK4NOP1_3	0	1.70925276396173	1.23571373079576	1.383210950372	CYK4NOP1	3	B
CYK4NOP1_3	10	1.77719675957172	1.24052749837509	1.43261375656693	CYK4NOP1	3	B
CYK4NOP1_3	20	1.85506273462872	1.23434669196895	1.50287009856983	CYK4NOP1	3	B
CYK4NOP1_3	30	1.82345907863949	1.21254208011525	1.50383158534686	CYK4NOP1	3	B
CYK4NOP1_3	40	1.79892129287089	1.22436645960962	1.4692670472568	CYK4NOP1	3	B
CYK4NOP1_3	50	1.77288571266964	1.11665932379233	1.58766928721704	CYK4NOP1	3	B
CYK4NOP1_3	60	1.69523413961544	1.04224697029129	1.62651865434701	CYK4NOP1	3	B
CYK4NOP1_3	70	1.66852311578148	0.986323347457225	1.69165935297283	CYK4NOP1	3	B
CYK4NOP1_3	80	1.57795447796298	0.921230178499419	1.71287753570263	CYK4NOP1	3	B
CYK4NOP1_3	90	1.59070104346308	0.974419826052999	1.63245964514741	CYK4NOP1	3	B
CYK4NOP1_3	100	1.52305515402736	0.964468084010058	1.57916594574578	CYK4NOP1	3	B
CYK4NOP1_3	110	1.44289133939827	0.955173874357037	1.51060595158084	CYK4NOP1	3	B
CYK4NOP1_3	120	1.36605692158797	0.928984455646939	1.4704841542657	CYK4NOP1	3	B
CYK4NOP1_3	130	1.28596437439218	0.92674737091743	1.38761049100052	CYK4NOP1	3	B
CYK4NOP1_3	140	1.28446986456158	0.924318947547818	1.38963922352693	CYK4NOP1	3	B
CYK4NOP1_3	150	1.2377092074486	0.898233485137748	1.37793705971537	CYK4NOP1	3	B
CYK4NOP1_3	160	1.3088697842288	0.910702327944779	1.43720922201065	CYK4NOP1	3	B
CYK4NOP1_3	170	1.1397178720598	0.925168257314642	1.231903346282	CYK4NOP1	3	B
CYK4NOP1_3	180	1.27318017533358	0.961214776593389	1.32455326981741	CYK4NOP1	3	B
CYK4NOP1_4	0	1.45203103063486	1.12143234526141	1.29480038342962	CYK4NOP1	3	B
CYK4NOP1_4	10	1.29699760465901	1.03499106664099	1.25314859853655	CYK4NOP1	3	B
CYK4NOP1_4	20	1.40197882613314	1.06203191200201	1.32009105403463	CYK4NOP1	3	B
CYK4NOP1_4	30	1.44843879523871	1.05619561455149	1.37137361231498	CYK4NOP1	3	B
CYK4NOP1_4	40	1.4214952536419	1.01764742379801	1.39684454595942	CYK4NOP1	3	B
CYK4NOP1_4	50	1.3241244505151	0.945131811515174	1.4009944796931	CYK4NOP1	3	B
CYK4NOP1_4	60	1.38978216535143	0.909394318696527	1.52825032747451	CYK4NOP1	3	B
CYK4NOP1_4	70	1.35561341023318	0.88599914825744	1.53003917994658	CYK4NOP1	3	B
CYK4NOP1_4	80	1.5877176079638	0.893831005924168	1.77630625637359	CYK4NOP1	3	B
CYK4NOP1_4	90	1.41405636741363	0.860991638343857	1.64235784000599	CYK4NOP1	3	B
CYK4NOP1_4	100	1.55965359914996	0.884007232809872	1.76429959084441	CYK4NOP1	3	B
CYK4NOP1_4	110	1.43300806990305	0.88283708045358	1.62318518516101	CYK4NOP1	3	B
CYK4NOP1_4	120	1.3417795459133	0.841562281674467	1.59439125912766	CYK4NOP1	3	B
CYK4NOP1_4	130	1.30232666823095	0.837639878990646	1.55475724221757	CYK4NOP1	3	B
CYK4NOP1_4	140	1.19169933202334	0.851699304452628	1.39920195518914	CYK4NOP1	3	B
CYK4NOP1_4	150	1.12760474277787	0.846410961629458	1.3322189738742	CYK4NOP1	3	B
CYK4NOP1_4	160	1.13019372069059	0.851350378056934	1.32753064991886	CYK4NOP1	3	B
CYK4NOP1_4	170	1.10820904534881	0.834168556881522	1.32851932167255	CYK4NOP1	3	B
CYK4NOP1_4	180	1.10088433885336	0.869018862884826	1.26681293798252	CYK4NOP1	3	B
CYK4NOP1_5	0	2.01365277115099	1.2777123568349	1.57598285747125	CYK4NOP1	3	B
CYK4NOP1_5	10	1.92278371590858	1.25540717707078	1.53160165962646	CYK4NOP1	3	B
CYK4NOP1_5	20	1.92051619716166	1.24876948669763	1.53792690934534	CYK4NOP1	3	B
CYK4NOP1_5	30	2.00921618141113	1.25546951808168	1.60037034151268	CYK4NOP1	3	B
CYK4NOP1_5	40	2.06881196418058	1.26044683912383	1.64133218471845	CYK4NOP1	3	B
CYK4NOP1_5	50	2.05029642011151	1.27645025191066	1.60624859217389	CYK4NOP1	3	B
CYK4NOP1_5	60	1.96320981077268	1.12304820755476	1.74810822684738	CYK4NOP1	3	B
CYK4NOP1_5	70	1.85350634967174	1.11249886243424	1.66607482691364	CYK4NOP1	3	B
CYK4NOP1_5	80	1.79141086123151	1.02932342988335	1.74037703721028	CYK4NOP1	3	B
CYK4NOP1_5	90	1.67833515882828	1.08765939257936	1.54307053318239	CYK4NOP1	3	B
CYK4NOP1_5	100	1.56882484670806	1.00361741098565	1.56317021759051	CYK4NOP1	3	B
CYK4NOP1_5	110	1.58784270574236	0.969059816489774	1.63853941596093	CYK4NOP1	3	B
CYK4NOP1_5	120	1.37910511168274	0.949914069881609	1.45182091244803	CYK4NOP1	3	B
CYK4NOP1_5	130	1.35035975232353	0.916036936963023	1.47413242614477	CYK4NOP1	3	B
CYK4NOP1_5	140	1.33233973803452	0.900528074788019	1.4795093849219	CYK4NOP1	3	B
CYK4NOP1_5	150	1.3818960116543	0.894392906617295	1.54506593403206	CYK4NOP1	3	B
CYK4NOP1_5	160	1.28393787581382	0.904725693523927	1.41914602956931	CYK4NOP1	3	B
CYK4NOP1_5	170	1.29375498071852	0.90234805968397	1.43376490571902	CYK4NOP1	3	B
CYK4NOP1_5	180	1.25821057718017	0.90270353118049	1.39382480927572	CYK4NOP1	3	B
CYK4NOP1_6	0	1.64988715794469	1.28539658007871	1.28356274126983	CYK4NOP1	3	B
CYK4NOP1_6	10	1.64174680834878	1.28058479076139	1.2820289762872	CYK4NOP1	3	B
CYK4NOP1_6	20	1.74071196281448	1.281422492025	1.35842157730794	CYK4NOP1	3	B
CYK4NOP1_6	30	1.85174999444113	1.26757964454557	1.4608549469923	CYK4NOP1	3	B
CYK4NOP1_6	40	1.84691618921613	1.14408812857741	1.61431286898558	CYK4NOP1	3	B
CYK4NOP1_6	50	1.81034917568596	1.09730022054432	1.64982120826326	CYK4NOP1	3	B
CYK4NOP1_6	60	1.81433394664942	1.07349773988323	1.69011436097367	CYK4NOP1	3	B
CYK4NOP1_6	70	1.77369892383578	1.04554161194948	1.69644029808493	CYK4NOP1	3	B
CYK4NOP1_6	80	1.55206562941749	1.01629192211337	1.52718485274388	CYK4NOP1	3	B
CYK4NOP1_6	90	1.51367338914836	0.959670673350126	1.57728419882235	CYK4NOP1	3	B
CYK4NOP1_6	100	1.49898162486971	0.9367190696859	1.60024672645167	CYK4NOP1	3	B
CYK4NOP1_6	110	1.30554084284335	0.939998412418485	1.38887558276229	CYK4NOP1	3	B
CYK4NOP1_6	120	1.33019370808091	0.941854958435132	1.41231268802894	CYK4NOP1	3	B
CYK4NOP1_6	130	1.24409180524538	0.902700603262902	1.37818873804724	CYK4NOP1	3	B
CYK4NOP1_6	140	1.36144843776791	0.926945536457287	1.46874695893273	CYK4NOP1	3	B
CYK4NOP1_6	150	1.2041292990303	0.917431118076931	1.3125010426443	CYK4NOP1	3	B
CYK4NOP1_6	160	1.24466427691101	0.92627668906528	1.34372838224723	CYK4NOP1	3	B
CYK4NOP1_6	170	1.14680959135825	0.920385501844939	1.24601005672019	CYK4NOP1	3	B
CYK4NOP1_6	180	1.16107219080042	0.935023805692291	1.24175682344341	CYK4NOP1	3	B
CYK4NOP1_7	0	1.82273660860741	1.22436500292099	1.48871995218654	CYK4NOP1	3	B
CYK4NOP1_7	10	1.84626496274386	1.21102663695042	1.52454529604161	CYK4NOP1	3	B
CYK4NOP1_7	20	1.71082872266959	1.16739092326927	1.46551484046014	CYK4NOP1	3	B
CYK4NOP1_7	30	1.88223061776146	1.14745181300345	1.64035700360674	CYK4NOP1	3	B
CYK4NOP1_7	40	1.8470206572566	1.13653339107322	1.62513540892316	CYK4NOP1	3	B
CYK4NOP1_7	50	1.78413685109079	1.00173163759836	1.78105271324787	CYK4NOP1	3	B
CYK4NOP1_7	60	1.73591675376551	0.979310771458786	1.77259027916101	CYK4NOP1	3	B
CYK4NOP1_7	70	1.5833614795148	0.921442891403732	1.71835009449441	CYK4NOP1	3	B
CYK4NOP1_7	80	1.52178830159518	0.953066476588633	1.59672839091162	CYK4NOP1	3	B
CYK4NOP1_7	90	1.50797769167386	0.97721640037883	1.54313588176505	CYK4NOP1	3	B
CYK4NOP1_7	100	1.46329699524106	0.960487119367542	1.52349465779886	CYK4NOP1	3	B
CYK4NOP1_7	110	1.52857663482138	0.964637509850276	1.58461247796453	CYK4NOP1	3	B
CYK4NOP1_7	120	1.3405742348517	0.905614370394992	1.48029258222459	CYK4NOP1	3	B
CYK4NOP1_7	130	1.2410559402955	0.903878740491201	1.37303366557893	CYK4NOP1	3	B
CYK4NOP1_7	140	1.18135428753987	0.873789263993879	1.35198993192041	CYK4NOP1	3	B
CYK4NOP1_7	150	1.22530433769925	0.882796230462019	1.38798093537166	CYK4NOP1	3	B
CYK4NOP1_7	160	1.16929434333294	0.887895705949043	1.31692758000572	CYK4NOP1	3	B
CYK4NOP1_7	170	1.1859079432484	0.900648115013663	1.31672728058772	CYK4NOP1	3	B
CYK4NOP1_7	180	1.16892952504136	0.877037743717725	1.33281552979273	CYK4NOP1	3	B
CYK4NOP1_8	0	1.8038511004191	1.32462257263834	1.36178496250917	CYK4NOP1	3	B
CYK4NOP1_8	10	1.84708841064777	1.38318888198844	1.33538407855942	CYK4NOP1	3	B
CYK4NOP1_8	20	1.79396752985375	1.39949060651547	1.28187179070853	CYK4NOP1	3	B
CYK4NOP1_8	30	1.76082639118932	1.29277277102109	1.36205405208105	CYK4NOP1	3	B
CYK4NOP1_8	40	1.76309918550337	1.23322665910824	1.42966353547553	CYK4NOP1	3	B
CYK4NOP1_8	50	1.91904639695727	1.23839984499657	1.54961776255922	CYK4NOP1	3	B
CYK4NOP1_8	60	1.75196398253523	1.12305137806102	1.56000341280916	CYK4NOP1	3	B
CYK4NOP1_8	70	1.82672407673718	1.14860077063407	1.59039078106203	CYK4NOP1	3	B
CYK4NOP1_8	80	1.71667859708898	1.07133037755842	1.60238021160318	CYK4NOP1	3	B
CYK4NOP1_8	90	1.60424697066444	1.03999548608925	1.5425518592364	CYK4NOP1	3	B
CYK4NOP1_8	100	1.85557953020417	1.05734712202997	1.7549388384788	CYK4NOP1	3	B
CYK4NOP1_8	110	1.68371387694997	1.0204166823984	1.65002582375716	CYK4NOP1	3	B
CYK4NOP1_8	120	1.68336060734996	1.04273223869901	1.61437475976598	CYK4NOP1	3	B
CYK4NOP1_8	130	1.52153831195371	0.979775087614719	1.55294651924445	CYK4NOP1	3	B
CYK4NOP1_8	140	1.53135482239254	1.02781110362236	1.48991854339336	CYK4NOP1	3	B
CYK4NOP1_8	150	1.49461335831248	1.00174977733766	1.49200268582509	CYK4NOP1	3	B
CYK4NOP1_8	160	1.52565497324039	1.02382933288388	1.4901457930913	CYK4NOP1	3	B
CYK4NOP1_8	170	1.44706101041372	1.06353323681475	1.36061663173558	CYK4NOP1	3	B
CYK4NOP1_8	180	1.47284743323571	1.03173248175536	1.42754779875677	CYK4NOP1	3	B
CYK4NOP1_9	0	1.60389869976154	1.30628809718839	1.22782922328828	CYK4NOP1	3	B
CYK4NOP1_9	10	1.72576969019846	1.40998109393878	1.22396654651413	CYK4NOP1	3	B
CYK4NOP1_9	20	1.71395727959727	1.33698407550872	1.28195788640572	CYK4NOP1	3	B
CYK4NOP1_9	30	1.63447159165934	1.25163708925108	1.30586701664244	CYK4NOP1	3	B
CYK4NOP1_9	40	1.62826979404635	1.12911394804716	1.44207747753227	CYK4NOP1	3	B
CYK4NOP1_9	50	1.66195939956544	1.13504900126377	1.46421819473433	CYK4NOP1	3	B
CYK4NOP1_9	60	1.50522691414357	1.10594484662052	1.3610325313628	CYK4NOP1	3	B
CYK4NOP1_9	70	1.46439290978007	1.07158145368485	1.36657171953141	CYK4NOP1	3	B
CYK4NOP1_9	80	1.51129315313128	0.998255180423989	1.51393469602571	CYK4NOP1	3	B
CYK4NOP1_9	90	1.3245500414419	1.04802748103075	1.26385048619067	CYK4NOP1	3	B
CYK4NOP1_9	100	1.33465135501708	1.01775460216224	1.31136852850538	CYK4NOP1	3	B
CYK4NOP1_9	110	1.30678207790617	0.999845408370965	1.30698412671144	CYK4NOP1	3	B
CYK4NOP1_9	120	1.24616792751255	1.00222291175566	1.24340395025449	CYK4NOP1	3	B
CYK4NOP1_9	130	1.19864034096642	1.00385585041919	1.19403631553862	CYK4NOP1	3	B
CYK4NOP1_9	140	1.19149595739357	1.02238335756291	1.16541016496373	CYK4NOP1	3	B
CYK4NOP1_9	150	1.12454161464203	1.0220631586916	1.10026626542495	CYK4NOP1	3	B
CYK4NOP1_9	160	1.08405562461508	1.0683083787711	1.01474035602164	CYK4NOP1	3	B
CYK4NOP1_9	170	1.10862001463128	1.04732642338688	1.05852386598458	CYK4NOP1	3	B
CYK4NOP1_9	180	1.04172567206369	1.05663969686468	0.985885420692365	CYK4NOP1	3	B
nop1_1	0	1.74150913762736	1.26599766535692	1.37560217153828	nop1	3	B
nop1_1	10	1.70832874483915	1.30085816696639	1.31323213261826	nop1	3	B
nop1_1	20	1.63229563867475	1.29016460800857	1.26518401492525	nop1	3	B
nop1_1	30	1.8197994691957	1.25352360154234	1.45174727221459	nop1	3	B
nop1_1	40	1.64526113105305	1.17660870513954	1.39830780094214	nop1	3	B
nop1_1	50	1.57009199712916	1.18638062947759	1.32343023656795	nop1	3	B
nop1_1	60	1.60227061057319	1.15993146761	1.38134937736849	nop1	3	B
nop1_1	70	1.61539411952294	1.10929107030812	1.45624008230252	nop1	3	B
nop1_1	80	1.51059040068529	1.0913438041808	1.38415629877441	nop1	3	B
nop1_1	90	1.47930671731657	1.01715379614057	1.45435894053541	nop1	3	B
nop1_1	100	1.41613453910961	1.05693922828196	1.33984480963159	nop1	3	B
nop1_1	110	1.41304198863262	1.03298611088101	1.36791963972049	nop1	3	B
nop1_1	120	1.33333638098721	1.03952941535018	1.28263458570632	nop1	3	B
nop1_1	130	1.34637055953612	1.04277378076819	1.29114347173581	nop1	3	B
nop1_1	140	1.33573924191991	1.0265280494719	1.30122040270315	nop1	3	B
nop1_1	150	1.19990802924506	0.946462082948176	1.26778246150909	nop1	3	B
nop1_1	160	1.17735047161449	0.964057184882702	1.22124547182099	nop1	3	B
nop1_1	170	1.13897730719221	0.975831538814683	1.16718640655507	nop1	3	B
nop1_1	180	1.11016433176583	0.978976350950983	1.1340052603798	nop1	3	B
nop1_10	0	1.35357881626538	1.02717902895861	1.31776328965525	nop1	3	B
nop1_10	10	1.41859118557313	1.09432978975452	1.29631048962977	nop1	3	B
nop1_10	20	1.41131980326348	1.09286894090104	1.29138980022607	nop1	3	B
nop1_10	30	1.42802033554328	1.09120175936561	1.30866755234475	nop1	3	B
nop1_10	40	1.37373151415502	1.08415614197099	1.26709747883509	nop1	3	B
nop1_10	50	1.37878017355686	1.04732880860297	1.31647307152375	nop1	3	B
nop1_10	60	1.37302339812009	1.0062009121372	1.36456186985932	nop1	3	B
nop1_10	70	1.36242670555359	0.974662125710086	1.39784512972739	nop1	3	B
nop1_10	80	1.44750515654792	0.97766162692074	1.48057887994132	nop1	3	B
nop1_10	90	1.47283808137485	0.980481206471559	1.50215840105199	nop1	3	B
nop1_10	100	1.41097168556138	0.955057214910308	1.47736875187513	nop1	3	B
nop1_10	110	1.33793079292853	0.922889277506815	1.44971972861463	nop1	3	B
nop1_10	120	1.32585227044333	0.899175411830928	1.47452015813421	nop1	3	B
nop1_10	130	1.28610520867322	0.87228545254018	1.47440864103369	nop1	3	B
nop1_10	140	1.30819592730642	0.865282799303821	1.51187094942712	nop1	3	B
nop1_10	150	1.23410848044614	0.87399605424415	1.41202980774715	nop1	3	B
nop1_10	160	1.26307265369152	0.903157910054841	1.39850699377125	nop1	3	B
nop1_10	170	1.16257829635582	0.903244758053578	1.28711325030116	nop1	3	B
nop1_10	180	1.20912414388318	0.893756107927788	1.35285692948895	nop1	3	B
nop1_11	0	1.75503992737394	1.23734957229227	1.41838649858876	nop1	3	B
nop1_11	10	1.78921984807617	1.19452435277263	1.4978512944698	nop1	3	B
nop1_11	20	1.75134827975286	1.2061501455627	1.45201514603789	nop1	3	B
nop1_11	30	1.71852219931186	1.23116796921917	1.39584706740038	nop1	3	B
nop1_11	40	1.69445823472373	1.21037467466434	1.3999452154711	nop1	3	B
nop1_11	50	1.8005913074309	1.1807148167039	1.52500102646078	nop1	3	B
nop1_11	60	1.71527499601022	1.19159992912511	1.43947222057121	nop1	3	B
nop1_11	70	1.73557189924236	1.11631596074533	1.55473177870141	nop1	3	B
nop1_11	80	1.68335106672708	1.05951234290361	1.58879797673129	nop1	3	B
nop1_11	90	1.65122816134769	1.04232046269209	1.58418473056063	nop1	3	B
nop1_11	100	1.6945661179126	1.03835659575218	1.63196933004028	nop1	3	B
nop1_11	110	1.59315411628974	1.01477862218402	1.56995238317195	nop1	3	B
nop1_11	120	1.47669713957575	0.971695555407184	1.51971173621037	nop1	3	B
nop1_11	130	1.41375010813437	0.947896070641545	1.49146109148604	nop1	3	B
nop1_11	140	1.41258849128122	0.930535981569832	1.51803747437919	nop1	3	B
nop1_11	150	1.29603541116362	0.929973487553407	1.39362619312219	nop1	3	B
nop1_11	160	1.24387261165323	0.914525661582361	1.36012871361205	nop1	3	B
nop1_11	170	1.22155099018252	0.92599883410529	1.31917119675728	nop1	3	B
nop1_11	180	1.27929687944499	0.917394097031757	1.39448998373128	nop1	3	B
nop1_2	0	2.06842821987688	1.39849844584046	1.4790350507925	nop1	3	B
nop1_2	10	2.09159434033133	1.40219500280802	1.49165724891526	nop1	3	B
nop1_2	20	1.78616523470974	1.3648717760991	1.3086688918242	nop1	3	B
nop1_2	30	1.94186169304453	1.37657926351798	1.41064284818726	nop1	3	B
nop1_2	40	1.80916134854299	1.29644606326454	1.39547752876614	nop1	3	B
nop1_2	50	1.81674648299558	1.19765519050226	1.51691947515686	nop1	3	B
nop1_2	60	1.59058817200742	1.11912806555446	1.42127449124366	nop1	3	B
nop1_2	70	1.72427237599264	1.09289345225705	1.57771315440829	nop1	3	B
nop1_2	80	1.70409641929996	1.03741054964911	1.64264419701183	nop1	3	B
nop1_2	90	1.63001344232945	1.04185012099427	1.56453736433209	nop1	3	B
nop1_2	100	1.42135817082857	0.989025122066611	1.43713050266972	nop1	3	B
nop1_2	110	1.44702228863329	0.989590339293842	1.46224374993986	nop1	3	B
nop1_2	120	1.3028066758165	0.966586866256718	1.34784231122637	nop1	3	B
nop1_2	130	1.29136493656197	0.952104543288422	1.35632682951159	nop1	3	B
nop1_2	140	1.27316254718886	0.936547345785346	1.35942144614296	nop1	3	B
nop1_2	150	1.22103274725161	0.941771233074038	1.2965279723676	nop1	3	B
nop1_2	160	1.10680924691794	0.942148798258287	1.17477117092763	nop1	3	B
nop1_2	170	1.13198081867576	0.924840738568262	1.22397378431682	nop1	3	B
nop1_2	180	1.04855709163034	0.962194026456141	1.08975639299309	nop1	3	B
nop1_3	0	1.73547862745486	1.26470809777877	1.37223651094107	nop1	3	B
nop1_3	10	1.67225646101912	1.31700489910389	1.26974202006154	nop1	3	B
nop1_3	20	1.65542427334224	1.28825786918276	1.28501002240522	nop1	3	B
nop1_3	30	1.7015424586875	1.28745310246009	1.32163451657863	nop1	3	B
nop1_3	40	1.84554596564248	1.30309210169346	1.41628205960582	nop1	3	B
nop1_3	50	1.73563060551987	1.22845361100216	1.41285807618243	nop1	3	B
nop1_3	60	1.81814508749236	1.14673127883994	1.58550230646158	nop1	3	B
nop1_3	70	1.95695707034818	1.17721529922347	1.66236122792412	nop1	3	B
nop1_3	80	1.64112525406562	0.992144474990434	1.65411922903813	nop1	3	B
nop1_3	90	1.64084990554729	1.00202184270817	1.63753905914123	nop1	3	B
nop1_3	100	1.52383336391577	0.956122300583802	1.59376406447724	nop1	3	B
nop1_3	110	1.44358298010277	0.933959585472299	1.54565893702216	nop1	3	B
nop1_3	120	1.40745235344852	0.90675914581303	1.55217883375916	nop1	3	B
nop1_3	130	1.33920280500532	0.899095729900152	1.48949968336969	nop1	3	B
nop1_3	140	1.22858615189897	0.884715761065712	1.3886789474837	nop1	3	B
nop1_3	150	1.26855651117558	0.892248156523993	1.42175302005398	nop1	3	B
nop1_3	160	1.25336285685545	0.893791753298089	1.4022985244947	nop1	3	B
nop1_3	170	1.15693227605448	0.897885032559349	1.28850825451087	nop1	3	B
nop1_3	180	1.06545729475947	0.88715847913658	1.20097741250967	nop1	3	B
nop1_4	0	1.61585402950338	1.21383851140541	1.3311935766748	nop1	3	B
nop1_4	10	1.72977595609067	1.2665851872744	1.36570044673665	nop1	3	B
nop1_4	20	1.69694533080332	1.26666409198097	1.3396964053425	nop1	3	B
nop1_4	30	1.58092545698048	1.19117236862284	1.32720125031799	nop1	3	B
nop1_4	40	1.7957787966279	1.25489080857506	1.43102394595353	nop1	3	B
nop1_4	50	1.76351431939509	1.19165909924507	1.47988155380369	nop1	3	B
nop1_4	60	1.65280771030918	1.1799453122137	1.40074941880853	nop1	3	B
nop1_4	70	1.64712882409995	1.13317735549705	1.4535490107614	nop1	3	B
nop1_4	80	1.65427783747141	1.07657517417503	1.53661154107428	nop1	3	B
nop1_4	90	1.53489857492951	1.03470086307712	1.48342253273554	nop1	3	B
nop1_4	100	1.30625455313597	1.00924547134593	1.29428824822364	nop1	3	B
nop1_4	110	1.4712021974283	0.957372379249046	1.53670842121255	nop1	3	B
nop1_4	120	1.41201623938509	0.937216299232014	1.50660657581621	nop1	3	B
nop1_4	130	1.27703331797561	0.944531516064568	1.35202827672328	nop1	3	B
nop1_4	140	1.20149415231373	0.951115455721449	1.2632474270985	nop1	3	B
nop1_4	150	1.19641611970039	0.938170654327749	1.27526491495056	nop1	3	B
nop1_4	160	1.17650268120106	0.947572433075915	1.24159656838266	nop1	3	B
nop1_4	170	1.09148604415272	0.944111320585393	1.15609888405527	nop1	3	B
nop1_4	180	1.15287799528743	0.957936831310371	1.20350106354132	nop1	3	B
nop1_5	0	1.50334436200289	0.966537863120567	1.55539107091903	nop1	3	B
nop1_5	10	1.57174182270304	0.980633311702128	1.60278241004775	nop1	3	B
nop1_5	20	1.52562450129951	0.96740565	1.57702666022212	nop1	3	B
nop1_5	30	1.51116092715858	0.979564255673759	1.54268688185154	nop1	3	B
nop1_5	40	1.50233333883743	0.984911470212766	1.52534860672593	nop1	3	B
nop1_5	50	1.50343803918793	0.958534727659574	1.56847529443073	nop1	3	B
nop1_5	60	1.55065143056652	0.953796859929078	1.62576696958493	nop1	3	B
nop1_5	70	1.52723565908466	0.952286083687943	1.60375719570541	nop1	3	B
nop1_5	80	1.53388876767333	0.877250453546099	1.74851863737763	nop1	3	B
nop1_5	90	1.45305040826457	0.88036310035461	1.65051262107564	nop1	3	B
nop1_5	100	1.52010964930966	0.887081983333333	1.71360672166697	nop1	3	B
nop1_5	110	1.44695190522424	0.866528391843972	1.66982630787795	nop1	3	B
nop1_5	120	1.39185652075142	0.821395884042553	1.69450145513429	nop1	3	B
nop1_5	130	1.30991292757951	0.808492577304964	1.62019165586651	nop1	3	B
nop1_5	140	1.30033868180084	0.831006737943262	1.56477513650391	nop1	3	B
nop1_5	150	1.38573341048274	0.812088676241135	1.70638189033346	nop1	3	B
nop1_5	160	1.21480813651714	0.805724756028369	1.50772100202711	nop1	3	B
nop1_5	170	1.21513889665742	0.800054696099291	1.51881977892499	nop1	3	B
nop1_5	180	1.2494687182446	0.8221927	1.51967868146311	nop1	3	B
nop1_6	0	1.62196613256434	1.29652435983608	1.25101092028028	nop1	3	B
nop1_6	10	1.50979036036152	1.3065710785298	1.15553633871981	nop1	3	B
nop1_6	20	1.54659651275318	1.27609898188716	1.21197221744193	nop1	3	B
nop1_6	30	1.41116607228989	1.20787032901468	1.16830924511661	nop1	3	B
nop1_6	40	1.42946409604095	1.21997499991183	1.17171589265703	nop1	3	B
nop1_6	50	1.47430514431208	1.15551100248044	1.27589018291242	nop1	3	B
nop1_6	60	1.56424266305153	1.14063007113412	1.37138473080603	nop1	3	B
nop1_6	70	1.35312251525812	1.01018304925456	1.33948249899523	nop1	3	B
nop1_6	80	1.43947954807524	1.03831851458262	1.38635642903264	nop1	3	B
nop1_6	90	1.24272324505704	0.97565825666255	1.27372800524237	nop1	3	B
nop1_6	100	1.32754829552035	0.969591671898797	1.36918285706863	nop1	3	B
nop1_6	110	1.19549342091741	0.950449172750522	1.25781941338088	nop1	3	B
nop1_6	120	1.22360354324551	0.92638150195786	1.32084194325932	nop1	3	B
nop1_6	130	1.15311879544337	0.911890388613167	1.26453662615862	nop1	3	B
nop1_6	140	1.08599512795826	0.93901440628419	1.15652658861294	nop1	3	B
nop1_6	150	1.05557924238863	0.900074641360488	1.1727685614974	nop1	3	B
nop1_6	160	1.0749253782359	0.903034569034959	1.19034798344944	nop1	3	B
nop1_6	170	1.02855937430475	0.907339013524293	1.13359985515184	nop1	3	B
nop1_6	180	1.00666733006001	0.912804919957447	1.10282855410873	nop1	3	B
nop1_7	0	1.6764500268963	1.34927418184516	1.24248284703982	nop1	3	B
nop1_7	10	1.7411156769382	1.3635389255385	1.27690940414523	nop1	3	B
nop1_7	20	1.70127347148919	1.35778056859664	1.25298115972272	nop1	3	B
nop1_7	30	1.64137993553597	1.26274191439836	1.29985384726697	nop1	3	B
nop1_7	40	1.80324075306978	1.29615537353674	1.39122268046414	nop1	3	B
nop1_7	50	1.74504484653161	1.23115263619421	1.41740739143927	nop1	3	B
nop1_7	60	1.7061696398251	1.20901725554624	1.41120371276608	nop1	3	B
nop1_7	70	1.67726824734294	1.12043350136167	1.49698152126346	nop1	3	B
nop1_7	80	1.57343320258692	1.10424755642305	1.42489172236313	nop1	3	B
nop1_7	90	1.4751263610867	1.05707638596182	1.39547754606636	nop1	3	B
nop1_7	100	1.39707503287876	1.01783708146496	1.37259199759943	nop1	3	B
nop1_7	110	1.4218898877289	1.02619285624739	1.38559714099796	nop1	3	B
nop1_7	120	1.31455478108062	0.993619932476498	1.32299558222853	nop1	3	B
nop1_7	130	1.32149963486841	1.0389228884187	1.27199010590652	nop1	3	B
nop1_7	140	1.28669785108901	0.993973463521903	1.29449919772497	nop1	3	B
nop1_7	150	1.27175649639829	1.0034357987911	1.26740195828219	nop1	3	B
nop1_7	160	1.1556262357621	0.986832723589229	1.17104571842627	nop1	3	B
nop1_7	170	1.16870479999864	0.981416453039581	1.19083473318488	nop1	3	B
nop1_7	180	1.09711306163769	0.969954287207293	1.13109769821887	nop1	3	B
nop1_8	0	1.62475754785669	1.11610768373321	1.45573547385868	nop1	3	B
nop1_8	10	1.61284451476515	1.13691875786543	1.41861017210524	nop1	3	B
nop1_8	20	1.73372563366397	1.21140297801422	1.43117167873069	nop1	3	B
nop1_8	30	1.73535700202471	1.15562806168568	1.50165702924641	nop1	3	B
nop1_8	40	1.75778835199765	1.09945368433997	1.59878344766554	nop1	3	B
nop1_8	50	1.76328500340349	1.02744442715813	1.7161852814567	nop1	3	B
nop1_8	60	1.72214161469602	0.99097858597429	1.73781920121199	nop1	3	B
nop1_8	70	1.67440005404786	1.01772947573211	1.64523097146555	nop1	3	B
nop1_8	80	1.67438053203954	1.01993098475813	1.64166061925907	nop1	3	B
nop1_8	90	1.54280356942176	0.930569306263655	1.65791366536287	nop1	3	B
nop1_8	100	1.51211770502907	0.943610448961905	1.60248088254278	nop1	3	B
nop1_8	110	1.51026567265167	0.947726119451581	1.5935676369515	nop1	3	B
nop1_8	120	1.36570153269	0.921033795306826	1.48279198836025	nop1	3	B
nop1_8	130	1.41547709937893	0.915251375970227	1.54654462865837	nop1	3	B
nop1_8	140	1.36530436179566	0.909188944425837	1.50167285927335	nop1	3	B
nop1_8	150	1.30844677723651	0.878771260392477	1.48895035171284	nop1	3	B
nop1_8	160	1.29424954012123	0.869318626507794	1.48880916692244	nop1	3	B
nop1_8	170	1.32690779829333	0.883123456684149	1.50251676393632	nop1	3	B
nop1_8	180	1.26575282982381	0.865095335791996	1.46313680984653	nop1	3	B
nop1_9	0	1.82552529343364	1.23072125878262	1.4832971157412	nop1	3	B
nop1_9	10	1.88987263421934	1.2614444412771	1.49818142787646	nop1	3	B
nop1_9	20	1.86663516324352	1.27220180429638	1.46724769367538	nop1	3	B
nop1_9	30	1.88465929956588	1.25863368602102	1.49738507756291	nop1	3	B
nop1_9	40	1.83256371412584	1.21485679476848	1.50846068608035	nop1	3	B
nop1_9	50	1.75688159679015	1.18629220724776	1.48098553295413	nop1	3	B
nop1_9	60	1.75503994335531	1.15862565827322	1.51476012189387	nop1	3	B
nop1_9	70	1.59868104942193	1.06686905663398	1.49847916150633	nop1	3	B
nop1_9	80	1.57927756973606	1.06990008393438	1.47609818285884	nop1	3	B
nop1_9	90	1.50218833043585	1.01932730698369	1.47370557047176	nop1	3	B
nop1_9	100	1.4979134742703	1.01155525835241	1.48080241974132	nop1	3	B
nop1_9	110	1.45381053421292	0.981113603168321	1.48179632768123	nop1	3	B
nop1_9	120	1.44253296634273	0.963475104033737	1.4972187244936	nop1	3	B
nop1_9	130	1.32377781310023	0.952350423973012	1.39001126032758	nop1	3	B
nop1_9	140	1.30221170306555	0.939002213438679	1.38680365650767	nop1	3	B
nop1_9	150	1.24058532873922	0.92173438777303	1.34592497057265	nop1	3	B
nop1_9	160	1.18959731428117	0.912756602835976	1.30330178996792	nop1	3	B
nop1_9	170	1.165974877695	0.904092787384774	1.28966284651796	nop1	3	B
nop1_9	180	1.16963808461611	0.913736231760213	1.28006096722566	nop1	3	B
Wildtype_1	0	2.16748551854616	1.40636997254535	1.54119155048746	Wildtype	3	B
Wildtype_1	10	2.07328623469767	1.43169565374163	1.44813335800754	Wildtype	3	B
Wildtype_1	20	2.17687336550407	1.38744111030699	1.56898433334039	Wildtype	3	B
Wildtype_1	30	2.26179317650544	1.32340985290078	1.70906478559746	Wildtype	3	B
Wildtype_1	40	2.09620513182659	1.38594576620135	1.5124726976669	Wildtype	3	B
Wildtype_1	50	1.91235935664783	1.36435253147022	1.40166072370393	Wildtype	3	B
Wildtype_1	60	1.73047428574487	1.2468911956169	1.38783102473404	Wildtype	3	B
Wildtype_1	70	1.76293613671281	1.25969714715677	1.3994920451252	Wildtype	3	B
Wildtype_1	80	1.60153039438007	1.10650985123294	1.447371112508	Wildtype	3	B
Wildtype_1	90	1.62600639655121	1.10756670484825	1.46808891007064	Wildtype	3	B
Wildtype_1	100	1.77660288213264	1.09423931147712	1.6235962860212	Wildtype	3	B
Wildtype_1	110	1.63605494735505	1.05449284456256	1.55150881847259	Wildtype	3	B
Wildtype_1	120	1.58531741752255	1.0333649598663	1.53413119187598	Wildtype	3	B
Wildtype_1	130	1.36651712085802	1.02803522819667	1.3292512584954	Wildtype	3	B
Wildtype_1	140	1.35947139392451	1.01434931677877	1.34023986750613	Wildtype	3	B
Wildtype_1	150	1.45205044603668	1.03040488537232	1.40920376703378	Wildtype	3	B
Wildtype_1	160	1.39392652495425	1.02917443641567	1.35441230916006	Wildtype	3	B
Wildtype_1	170	1.31910020969758	1.02399022011045	1.28819610167302	Wildtype	3	B
Wildtype_1	180	1.31230765136447	1.02053901129774	1.28589660643714	Wildtype	3	B
Wildtype_10	0	1.6972211908897	1.26211442570074	1.34474430870037	Wildtype	3	B
Wildtype_10	10	1.68745249058501	1.26401548127223	1.33499353100216	Wildtype	3	B
Wildtype_10	20	1.62709334155071	1.2170654431058	1.33689880915406	Wildtype	3	B
Wildtype_10	30	1.67103761231468	1.31588768956119	1.26989379532225	Wildtype	3	B
Wildtype_10	40	1.88824207426856	1.30887421650772	1.44264593988771	Wildtype	3	B
Wildtype_10	50	1.86060068639538	1.19398547568566	1.55831098810219	Wildtype	3	B
Wildtype_10	60	1.7641734172744	1.08039318749095	1.63289942744958	Wildtype	3	B
Wildtype_10	70	1.73787987734852	1.05998857162045	1.63952699479745	Wildtype	3	B
Wildtype_10	80	1.6166127024195	0.985239867685809	1.64083159385003	Wildtype	3	B
Wildtype_10	90	1.57426200631239	0.903092321837107	1.74319055565655	Wildtype	3	B
Wildtype_10	100	1.50436021201054	0.964965168822709	1.55897877002743	Wildtype	3	B
Wildtype_10	110	1.31627840506495	0.900762653553334	1.461293271732	Wildtype	3	B
Wildtype_10	120	1.44065975683773	0.94674386901696	1.52169958949258	Wildtype	3	B
Wildtype_10	130	1.3075668522854	0.922629517294005	1.41721766730419	Wildtype	3	B
Wildtype_10	140	1.19426297410518	0.895051095081451	1.33429586385401	Wildtype	3	B
Wildtype_10	150	1.14279486741293	0.911629047623986	1.25357443402165	Wildtype	3	B
Wildtype_10	160	1.14685707614507	0.874558877731761	1.31135490742434	Wildtype	3	B
Wildtype_10	170	1.20552061867836	0.876227002187215	1.37580856977607	Wildtype	3	B
Wildtype_10	180	1.18159424922174	0.880959893399941	1.34125770999806	Wildtype	3	B
Wildtype_11	0	1.55210111530034	1.14930673189317	1.35046726189768	Wildtype	3	B
Wildtype_11	10	1.57662459628816	1.17394666725304	1.34301211483258	Wildtype	3	B
Wildtype_11	20	1.57974884023665	1.17159692434906	1.34837230057971	Wildtype	3	B
Wildtype_11	30	1.65565015082203	1.15616698370459	1.43201645969598	Wildtype	3	B
Wildtype_11	40	1.57097796668251	1.17310961157284	1.33915701583608	Wildtype	3	B
Wildtype_11	50	1.55508857338387	1.10489482563906	1.40745393796593	Wildtype	3	B
Wildtype_11	60	1.48073002153758	1.0431602802322	1.41946549307647	Wildtype	3	B
Wildtype_11	70	1.54817726414319	0.994220814883895	1.55717647525212	Wildtype	3	B
Wildtype_11	80	1.35479817407806	0.960068849081682	1.41114689365658	Wildtype	3	B
Wildtype_11	90	1.38973386827732	0.949146425884224	1.46419333242776	Wildtype	3	B
Wildtype_11	100	1.37264197478106	0.950532400588728	1.44407699719745	Wildtype	3	B
Wildtype_11	110	1.3142642629184	0.931809117560483	1.41044366077808	Wildtype	3	B
Wildtype_11	120	1.32050075989554	0.938688311262167	1.40675104190866	Wildtype	3	B
Wildtype_11	130	1.30192116807436	0.918390938874352	1.4176110771194	Wildtype	3	B
Wildtype_11	140	1.31404274572039	0.928426972253538	1.41534313951571	Wildtype	3	B
Wildtype_11	150	1.34055046095765	0.916580091625735	1.46255681658972	Wildtype	3	B
Wildtype_11	160	1.35296411605627	0.899877962700922	1.50349733201093	Wildtype	3	B
Wildtype_11	170	1.24123933460697	0.914956308001803	1.35661050014262	Wildtype	3	B
Wildtype_11	180	1.22326085214717	0.888801841535128	1.37630323766473	Wildtype	3	B
Wildtype_2	0	1.74499011238274	1.36902022257202	1.27462698038483	Wildtype	3	B
Wildtype_2	10	1.85337385758443	1.38592136339947	1.33728644822847	Wildtype	3	B
Wildtype_2	20	1.83343912432492	1.40692335506327	1.30315494282378	Wildtype	3	B
Wildtype_2	30	1.80707513104963	1.43571059601822	1.25866252994255	Wildtype	3	B
Wildtype_2	40	1.67848518860417	1.35539738738865	1.23837127341524	Wildtype	3	B
Wildtype_2	50	1.6892782823368	1.27019218659304	1.3299391227306	Wildtype	3	B
Wildtype_2	60	1.73121821178518	1.14175275175893	1.51628118182168	Wildtype	3	B
Wildtype_2	70	1.8121654683348	1.08058586756502	1.67702125553272	Wildtype	3	B
Wildtype_2	80	1.67550057569608	1.13836897478698	1.47184314822847	Wildtype	3	B
Wildtype_2	90	1.65149284582824	1.06638441355469	1.54868434387852	Wildtype	3	B
Wildtype_2	100	1.67672282311868	1.05951725279521	1.58253470502266	Wildtype	3	B
Wildtype_2	110	1.59212837755098	1.03208104897821	1.54263890333733	Wildtype	3	B
Wildtype_2	120	1.50028163975223	1.03208798338071	1.45363734866663	Wildtype	3	B
Wildtype_2	130	1.66810638801007	1.04814324755652	1.59148703376073	Wildtype	3	B
Wildtype_2	140	1.52307456841799	1.00345872428106	1.51782483082123	Wildtype	3	B
Wildtype_2	150	1.26603294998004	1.01726701697536	1.24454339800019	Wildtype	3	B
Wildtype_2	160	1.35230727208568	1.03424209060418	1.30753455537252	Wildtype	3	B
Wildtype_2	170	1.37035049832253	0.99248278336481	1.38072974291467	Wildtype	3	B
Wildtype_2	180	1.29239734979972	0.973850359630992	1.32710055196717	Wildtype	3	B
Wildtype_3	0	2.42124718850317	1.4154141304844	1.71062810265611	Wildtype	3	B
Wildtype_3	10	2.24174710742266	1.39041955957631	1.61228104997729	Wildtype	3	B
Wildtype_3	20	2.47467905435785	1.42500637277862	1.73660911391749	Wildtype	3	B
Wildtype_3	30	2.42445223322765	1.51534601353713	1.59993309222392	Wildtype	3	B
Wildtype_3	40	2.10023002722123	1.43702107692455	1.46151650866253	Wildtype	3	B
Wildtype_3	50	2.07960529587301	1.37168915622195	1.51609078954949	Wildtype	3	B
Wildtype_3	60	2.04031201487227	1.26013423419541	1.61912275653315	Wildtype	3	B
Wildtype_3	70	1.92209040305431	1.25525528786533	1.53123465930423	Wildtype	3	B
Wildtype_3	80	1.75122456624616	1.16803114327948	1.49929612435611	Wildtype	3	B
Wildtype_3	90	1.62179387974973	1.10898186385116	1.46241695433839	Wildtype	3	B
Wildtype_3	100	1.72396991531896	1.03272957317956	1.66933334736529	Wildtype	3	B
Wildtype_3	110	1.62978380873691	1.03072546589942	1.58120068112875	Wildtype	3	B
Wildtype_3	120	1.56317192503005	0.987269935983209	1.58332778914544	Wildtype	3	B
Wildtype_3	130	1.63713019139299	0.980754736302977	1.66925545275903	Wildtype	3	B
Wildtype_3	140	1.56670499575698	1.00405429718293	1.56037875655996	Wildtype	3	B
Wildtype_3	150	1.5498284712385	0.984694925775194	1.57391739377393	Wildtype	3	B
Wildtype_3	160	1.50612625433834	0.99293408307093	1.51684414909015	Wildtype	3	B
Wildtype_3	170	1.52901546724017	0.976678513559306	1.5655258572936	Wildtype	3	B
Wildtype_3	180	1.41983779012621	0.983958680603119	1.44298517622296	Wildtype	3	B
Wildtype_4	0	2.13192707943005	1.40740810865394	1.51478953852912	Wildtype	3	B
Wildtype_4	10	2.08706401935704	1.41304926977463	1.47699309854207	Wildtype	3	B
Wildtype_4	20	1.98866384197691	1.42298332653997	1.39753137291665	Wildtype	3	B
Wildtype_4	30	2.03336596202455	1.43296461009382	1.41899244943071	Wildtype	3	B
Wildtype_4	40	1.90566655850775	1.37301463916554	1.3879433650219	Wildtype	3	B
Wildtype_4	50	1.97124459617164	1.36066532338139	1.44873582232029	Wildtype	3	B
Wildtype_4	60	1.89510392636267	1.28276080581467	1.47736344747384	Wildtype	3	B
Wildtype_4	70	1.83245179183075	1.21784471051246	1.50466785790749	Wildtype	3	B
Wildtype_4	80	1.86726998439929	1.12530920678863	1.65933947144006	Wildtype	3	B
Wildtype_4	90	1.79142560518086	1.06622825750919	1.68015206177878	Wildtype	3	B
Wildtype_4	100	1.68641773175284	1.07330911215287	1.57123210141222	Wildtype	3	B
Wildtype_4	110	1.60694178374638	1.04903651271854	1.53182636091669	Wildtype	3	B
Wildtype_4	120	1.54165711512665	1.0378842679849	1.48538441392877	Wildtype	3	B
Wildtype_4	130	1.5488265919529	1.01560921794893	1.52502218823971	Wildtype	3	B
Wildtype_4	140	1.53391352083554	0.977946419473004	1.56850466476694	Wildtype	3	B
Wildtype_4	150	1.45249185796383	0.977579553348468	1.48580425295176	Wildtype	3	B
Wildtype_4	160	1.4952607034728	0.964994582227415	1.54950165629056	Wildtype	3	B
Wildtype_4	170	1.31825895840204	0.992250807496777	1.32855418049768	Wildtype	3	B
Wildtype_4	180	1.40544424909547	1.00437152622066	1.39932705418681	Wildtype	3	B
Wildtype_5	0	1.46694516591772	1.09569047256802	1.33883172542295	Wildtype	3	B
Wildtype_5	10	1.52354443679486	1.0354476136779	1.47138726930205	Wildtype	3	B
Wildtype_5	20	1.5415186196372	1.07935550800324	1.42818432685718	Wildtype	3	B
Wildtype_5	30	1.53303917334316	1.13571889495018	1.3498403347515	Wildtype	3	B
Wildtype_5	40	1.51588150182162	1.05941464294519	1.43086704711522	Wildtype	3	B
Wildtype_5	50	1.42840033012438	1.01083736756865	1.4130861956163	Wildtype	3	B
Wildtype_5	60	1.38258590637887	1.01910315445555	1.35666924426067	Wildtype	3	B
Wildtype_5	70	1.38215190668955	0.940426846290222	1.46970698693028	Wildtype	3	B
Wildtype_5	80	1.41522046507616	0.904741149043928	1.56422692454264	Wildtype	3	B
Wildtype_5	90	1.48439470236012	0.953570660262778	1.55666985596124	Wildtype	3	B
Wildtype_5	100	1.36130998415284	0.916371703636846	1.48554345223685	Wildtype	3	B
Wildtype_5	110	1.5036292503377	0.903983656967192	1.66333676361173	Wildtype	3	B
Wildtype_5	120	1.31976676420905	0.857163523456216	1.53969076855667	Wildtype	3	B
Wildtype_5	130	1.25869428190496	0.859563009061792	1.46434207688721	Wildtype	3	B
Wildtype_5	140	1.2341121364508	0.853215910409441	1.44642419508864	Wildtype	3	B
Wildtype_5	150	1.20947010757562	0.868879148602212	1.39198887385125	Wildtype	3	B
Wildtype_5	160	1.12264439363055	0.830816222208666	1.35125478249098	Wildtype	3	B
Wildtype_5	170	1.13381990458569	0.848089698665509	1.33691036027178	Wildtype	3	B
Wildtype_5	180	1.09832577038051	0.853343135476643	1.28708572755675	Wildtype	3	B
Wildtype_6	0	1.59961470439977	1.35413528380191	1.18128131179675	Wildtype	3	B
Wildtype_6	10	1.64911348187007	1.37029896043978	1.20346984817153	Wildtype	3	B
Wildtype_6	20	1.57746130997768	1.37004656829224	1.15139247561781	Wildtype	3	B
Wildtype_6	30	1.61129140716062	1.34881690223443	1.19459609713622	Wildtype	3	B
Wildtype_6	40	1.65189458928493	1.30664948986192	1.26422166166345	Wildtype	3	B
Wildtype_6	50	1.5375261080071	1.23783187488021	1.24211222800826	Wildtype	3	B
Wildtype_6	60	1.55224689453467	1.12453741744181	1.38034259283772	Wildtype	3	B
Wildtype_6	70	1.39092861401394	1.07203510992596	1.29746554113326	Wildtype	3	B
Wildtype_6	80	1.28252930595759	0.991495355382339	1.29353032164535	Wildtype	3	B
Wildtype_6	90	1.34668461330048	1.0144902674385	1.32744951481964	Wildtype	3	B
Wildtype_6	100	1.32285523271932	0.979506447026745	1.35053244083773	Wildtype	3	B
Wildtype_6	110	1.30071836225866	0.971522283410042	1.33884562862844	Wildtype	3	B
Wildtype_6	120	1.28716117436859	0.951700539025119	1.35248549474092	Wildtype	3	B
Wildtype_6	130	1.24754668990708	0.958953250477703	1.30094630711728	Wildtype	3	B
Wildtype_6	140	1.29936783466006	0.948190842148421	1.37036530717375	Wildtype	3	B
Wildtype_6	150	1.30699557515445	0.964829961357318	1.35463825492709	Wildtype	3	B
Wildtype_6	160	1.23463267278723	0.940058392823419	1.3133574278073	Wildtype	3	B
Wildtype_6	170	1.16782263255866	0.946397700632576	1.2339660501902	Wildtype	3	B
Wildtype_6	180	1.18232999033794	0.964043710833671	1.22642778232069	Wildtype	3	B
Wildtype_7	0	1.25681706629251	1.31960480229565	0.952419288036909	Wildtype	3	B
Wildtype_7	10	2.2565377282696	1.33718034858388	1.68753431850786	Wildtype	3	B
Wildtype_7	20	2.10851886903512	1.30609718314044	1.61436598765592	Wildtype	3	B
Wildtype_7	30	2.27432253187523	1.35924084707692	1.6732299774291	Wildtype	3	B
Wildtype_7	40	2.36571315879573	1.33286004660798	1.77491490184306	Wildtype	3	B
Wildtype_7	50	2.28538906356569	1.32578023098579	1.72380686493294	Wildtype	3	B
Wildtype_7	60	2.17452817393568	1.27140195448846	1.71033886353476	Wildtype	3	B
Wildtype_7	70	2.18164774827113	1.28399735773439	1.69910610417505	Wildtype	3	B
Wildtype_7	80	2.07704202614378	1.18094461817125	1.75879714779527	Wildtype	3	B
Wildtype_7	90	1.969195225722	1.15375380024167	1.70677247200358	Wildtype	3	B
Wildtype_7	100	1.91604063700784	1.12552990891575	1.70234537690217	Wildtype	3	B
Wildtype_7	110	1.96300984213975	1.0765349793168	1.82345198238289	Wildtype	3	B
Wildtype_7	120	1.97449651551155	1.05201352296175	1.87687370211052	Wildtype	3	B
Wildtype_7	130	1.68447170643845	1.05031204155267	1.60378215215766	Wildtype	3	B
Wildtype_7	140	1.61317417233373	1.03348411008183	1.56090853898663	Wildtype	3	B
Wildtype_7	150	1.557638964756	1.01624652805159	1.53273730513245	Wildtype	3	B
Wildtype_7	160	1.52160013434369	1.03859629234463	1.46505446395219	Wildtype	3	B
Wildtype_7	170	1.73075229667214	1.04934029593282	1.64937180377083	Wildtype	3	B
Wildtype_7	180	1.65208050594159	1.08179782810876	1.52716197335118	Wildtype	3	B
Wildtype_8	0	1.69725461309751	1.21182045793985	1.40058257143382	Wildtype	3	B
Wildtype_8	10	1.75627987923634	1.24671872366822	1.40872182786254	Wildtype	3	B
Wildtype_8	20	1.84304864229679	1.33561442796887	1.37992567593	Wildtype	3	B
Wildtype_8	30	1.72061321385458	1.33065160465428	1.29306063873993	Wildtype	3	B
Wildtype_8	40	1.63973566266882	1.37844645812268	1.18955339397222	Wildtype	3	B
Wildtype_8	50	1.52358704905249	1.28201228434835	1.18843404829536	Wildtype	3	B
Wildtype_8	60	1.82014304421801	1.24250785863974	1.46489459327094	Wildtype	3	B
Wildtype_8	70	1.70223091089854	1.28253366801245	1.32724072151377	Wildtype	3	B
Wildtype_8	80	1.75202123649779	1.18844872041231	1.47420852612804	Wildtype	3	B
Wildtype_8	90	1.59653185263884	1.12624649658093	1.41756876268704	Wildtype	3	B
Wildtype_8	100	1.56536083380546	1.07719644827204	1.45318046333748	Wildtype	3	B
Wildtype_8	110	1.57649707334358	1.0347706051979	1.52352324797831	Wildtype	3	B
Wildtype_8	120	1.32954033802766	1.04075892661117	1.27747195246915	Wildtype	3	B
Wildtype_8	130	1.45898383123757	1.04798614110057	1.39217855467571	Wildtype	3	B
Wildtype_8	140	1.47582182373065	1.01649112132246	1.45187871568481	Wildtype	3	B
Wildtype_8	150	1.39961797467618	1.01264887961617	1.38213550900948	Wildtype	3	B
Wildtype_8	160	1.27021457615185	0.98721673052713	1.28666232740364	Wildtype	3	B
Wildtype_8	170	1.29116754932075	0.975802892865899	1.32318479352796	Wildtype	3	B
Wildtype_8	180	1.25195906869041	0.984180375696431	1.27208294293055	Wildtype	3	B
Wildtype_9	0	1.68514181669387	1.15590008245051	1.4578611441236	Wildtype	3	B
Wildtype_9	10	1.74354327185765	1.18783920026665	1.46782769205315	Wildtype	3	B
Wildtype_9	20	1.72976058725972	1.23416106816787	1.40156794106913	Wildtype	3	B
Wildtype_9	30	1.66689739687095	1.18542684320826	1.40615796446757	Wildtype	3	B
Wildtype_9	40	1.69866136632969	1.12378284948442	1.51155658507247	Wildtype	3	B
Wildtype_9	50	1.81094932977901	1.163000736418	1.55713515311836	Wildtype	3	B
Wildtype_9	60	1.63951661608298	1.14663807419238	1.42984665604947	Wildtype	3	B
Wildtype_9	70	1.60551543369149	1.03485848203571	1.55143477254321	Wildtype	3	B
Wildtype_9	80	1.51854716638069	1.04441728201481	1.45396595070815	Wildtype	3	B
Wildtype_9	90	1.54374565876981	0.998402391884503	1.54621590584931	Wildtype	3	B
Wildtype_9	100	1.43555361776347	0.988186421932014	1.45271538436725	Wildtype	3	B
Wildtype_9	110	1.34207302669044	0.9324380404056	1.43931603874361	Wildtype	3	B
Wildtype_9	120	1.32924635076346	0.926232373730121	1.43511108925109	Wildtype	3	B
Wildtype_9	130	1.32057613138386	0.952848021628323	1.38592524873707	Wildtype	3	B
Wildtype_9	140	1.37757024632823	0.952891976578078	1.44567304604159	Wildtype	3	B
Wildtype_9	150	1.39170930257426	0.974456195614844	1.42819072713283	Wildtype	3	B
Wildtype_9	160	1.33567787826924	0.920879349569103	1.45043743123812	Wildtype	3	B
Wildtype_9	170	1.30990108625317	0.947744424477932	1.38212481384391	Wildtype	3	B
Wildtype_9	180	1.30903711067959	0.977662181937384	1.33894624837134	Wildtype	3	B
Wildtype_1	0	1.7705554794897	1.20188951573814	1.47314329337695	Wildtype	3	C
Wildtype_1	10	1.76385771026445	1.20869473410222	1.45930784713361	Wildtype	3	C
Wildtype_1	20	1.70281299629856	1.19924047077252	1.41990954925134	Wildtype	3	C
Wildtype_1	30	1.77272947368	1.19952531624471	1.4778591578457	Wildtype	3	C
Wildtype_1	40	1.64194284773367	1.14283218237098	1.43673137059126	Wildtype	3	C
Wildtype_1	50	1.68876110370909	1.15087040126602	1.46737730143321	Wildtype	3	C
Wildtype_1	60	1.649167069362	1.12595429525958	1.46468384756398	Wildtype	3	C
Wildtype_1	70	1.62739986896621	1.15618783359219	1.40755664580036	Wildtype	3	C
Wildtype_1	80	1.62086223018855	1.15173883675971	1.40731750849755	Wildtype	3	C
Wildtype_1	90	1.64555914659795	1.21211375144426	1.35759465201779	Wildtype	3	C
Wildtype_1	100	1.75813592507694	1.20886096619208	1.45437397206651	Wildtype	3	C
Wildtype_1	110	1.71528151602091	1.17485740181808	1.45999124095105	Wildtype	3	C
Wildtype_1	120	1.81195161348019	1.21227058541022	1.49467588778213	Wildtype	3	C
Wildtype_1	130	1.84005406956919	1.23720481062973	1.48726714749244	Wildtype	3	C
Wildtype_1	140	1.84676998212628	1.24968649681698	1.47778661834797	Wildtype	3	C
Wildtype_1	150	1.88293891500066	1.26037318676391	1.49395348518578	Wildtype	3	C
Wildtype_1	160	1.83157465927266	1.26743667324351	1.44510151705289	Wildtype	3	C
Wildtype_1	170	1.84031602146346	1.25451685153584	1.46695201360624	Wildtype	3	C
Wildtype_1	180	1.7462751441988	1.19620698873052	1.45984362292687	Wildtype	3	C
Wildtype_1	190	1.80525825397262	1.20804707493974	1.49436085018679	Wildtype	3	C
Wildtype_1	200	1.79005081168056	1.19738139872443	1.49497128783485	Wildtype	3	C
Wildtype_1	210	1.7916153179079	1.08270039196821	1.65476555767286	Wildtype	3	C
Wildtype_1	220	1.66634734809867	1.02458346678288	1.62636564235307	Wildtype	3	C
Wildtype_1	230	1.48945180940461	1.04781343221086	1.42148569928322	Wildtype	3	C
Wildtype_1	240	1.42226705881323	0.997920297810277	1.42523111508413	Wildtype	3	C
Wildtype_1	250	1.44007523145601	0.978138950192832	1.47226038915239	Wildtype	3	C
Wildtype_1	260	1.44918302086657	0.967281914603881	1.49820129890471	Wildtype	3	C
Wildtype_1	270	1.42964209488858	0.947588604466055	1.50871600624002	Wildtype	3	C
Wildtype_1	280	1.41765201866625	0.944118194850812	1.50156201458469	Wildtype	3	C
Wildtype_1	290	1.37543913253627	0.921325653552943	1.49289138670144	Wildtype	3	C
Wildtype_1	300	1.29982542278252	0.923576061204931	1.40738318951957	Wildtype	3	C
Wildtype_1	310	1.23853442962505	0.915833522858123	1.35235760508072	Wildtype	3	C
Wildtype_1	320	1.26174520822831	0.963089153968418	1.31010218838959	Wildtype	3	C
Wildtype_1	330	1.22092531274658	0.96735476314416	1.26212777283305	Wildtype	3	C
Wildtype_1	340	1.26696996349559	0.976836271383503	1.2970136353569	Wildtype	3	C
Wildtype_2	0	1.37275789535619	0.969252271050956	1.41630609115593	Wildtype	3	C
Wildtype_2	10	1.36753910610619	0.967628971441687	1.413288715476	Wildtype	3	C
Wildtype_2	20	1.31046814608456	0.966625977832333	1.35571376741115	Wildtype	3	C
Wildtype_2	30	1.30231065589885	0.969136248726902	1.34378489877932	Wildtype	3	C
Wildtype_2	40	1.26386684754471	0.952312374674925	1.32715575388394	Wildtype	3	C
Wildtype_2	50	1.34596167136747	0.990514965395539	1.35885041457197	Wildtype	3	C
Wildtype_2	60	1.33342372311396	1.0118711832534	1.31778011389424	Wildtype	3	C
Wildtype_2	70	1.32587377726282	1.00913631071481	1.31386985403751	Wildtype	3	C
Wildtype_2	80	1.38321986031664	0.992458868151665	1.39373016323862	Wildtype	3	C
Wildtype_2	90	1.41684009213525	1.02204275553378	1.38628260360329	Wildtype	3	C
Wildtype_2	100	1.49117620207115	1.07124771179233	1.39199942800926	Wildtype	3	C
Wildtype_2	110	1.51625250427755	1.09573374760994	1.38377822859326	Wildtype	3	C
Wildtype_2	120	1.57617475172732	1.15120964821114	1.36914657914528	Wildtype	3	C
Wildtype_2	130	1.55083611660218	1.09298614750565	1.41889823593959	Wildtype	3	C
Wildtype_2	140	1.65453771571831	1.13262486623042	1.46079939179237	Wildtype	3	C
Wildtype_2	150	1.61016050875884	1.11814574905736	1.44002739367052	Wildtype	3	C
Wildtype_2	160	1.68305204520215	1.13795184881324	1.47901868339806	Wildtype	3	C
Wildtype_2	170	1.67086473618027	1.14522363510339	1.45898555091331	Wildtype	3	C
Wildtype_2	180	1.6367210756616	1.10363103477015	1.48303284711678	Wildtype	3	C
Wildtype_2	190	1.58389623504959	1.10493163628728	1.43347894388443	Wildtype	3	C
Wildtype_2	200	1.55859185729923	1.02375202046102	1.52243104399184	Wildtype	3	C
Wildtype_2	210	1.55412007238125	0.911363160358273	1.70526979801367	Wildtype	3	C
Wildtype_2	220	1.5229726945232	0.953975862801127	1.59644782840873	Wildtype	3	C
Wildtype_2	230	1.40648407612978	0.911441122892013	1.54314309592153	Wildtype	3	C
Wildtype_2	240	1.44148878072873	0.869242044726999	1.65832841321137	Wildtype	3	C
Wildtype_2	250	1.44341692342598	0.871017150955402	1.65716245867573	Wildtype	3	C
Wildtype_2	260	1.43374866421052	0.863228677503027	1.66091407940452	Wildtype	3	C
Wildtype_2	270	1.34652093475025	0.851995411922573	1.58043214306959	Wildtype	3	C
Wildtype_2	280	1.29579259517546	0.866515877415268	1.49540548413341	Wildtype	3	C
Wildtype_2	290	1.30235339565123	0.86264492927039	1.50972126707189	Wildtype	3	C
Wildtype_2	300	1.30001633506485	0.862988154744403	1.50641272179441	Wildtype	3	C
Wildtype_2	310	1.26416749643782	0.84083954180333	1.50345866671135	Wildtype	3	C
Wildtype_2	320	1.18537544581173	0.828397733371732	1.43092550602116	Wildtype	3	C
Wildtype_2	330	1.22248140563582	0.856381812130793	1.42749575985754	Wildtype	3	C
Wildtype_2	340	1.2095002235605	0.850547361785223	1.42202571885223	Wildtype	3	C
Wildtype_3	0	1.69747932252865	1.20265671517328	1.4114412709067	Wildtype	3	C
Wildtype_3	10	1.79016942732865	1.18766872216719	1.50729693719816	Wildtype	3	C
Wildtype_3	20	1.90794655135278	1.1932115993174	1.59900100907858	Wildtype	3	C
Wildtype_3	30	1.76211333243348	1.15286209685742	1.52846844148734	Wildtype	3	C
Wildtype_3	40	1.65464851387109	1.12295753934603	1.47347380100826	Wildtype	3	C
Wildtype_3	50	1.73738018317702	1.16210719788411	1.49502574834777	Wildtype	3	C
Wildtype_3	60	1.68332168293079	1.14388653270298	1.4715809958468	Wildtype	3	C
Wildtype_3	70	1.73643783159447	1.13626517256832	1.52819770729184	Wildtype	3	C
Wildtype_3	80	1.78283451856329	1.15909843635312	1.53812175277592	Wildtype	3	C
Wildtype_3	90	1.82371409276193	1.1934412398914	1.52811385412479	Wildtype	3	C
Wildtype_3	100	1.7701126997251	1.17236861861442	1.50986018528638	Wildtype	3	C
Wildtype_3	110	1.83835727594977	1.27011848111788	1.44739038387329	Wildtype	3	C
Wildtype_3	120	1.9330607471787	1.31221415623493	1.47312901479826	Wildtype	3	C
Wildtype_3	130	1.88963277250178	1.34711829629096	1.40272222395356	Wildtype	3	C
Wildtype_3	140	1.95002667451157	1.37430070556526	1.4189228504467	Wildtype	3	C
Wildtype_3	150	1.9987322077547	1.40521982839456	1.42236265626726	Wildtype	3	C
Wildtype_3	160	1.96380075103427	1.36790302134882	1.43562863769236	Wildtype	3	C
Wildtype_3	170	1.87084825981654	1.35821178355719	1.37743486138572	Wildtype	3	C
Wildtype_3	180	1.58417491126276	1.29498696974996	1.22331339871986	Wildtype	3	C
Wildtype_3	190	1.78934048727541	1.21379725714246	1.47416751582378	Wildtype	3	C
Wildtype_3	200	1.9062355258942	1.17959881124752	1.61600326120895	Wildtype	3	C
Wildtype_3	210	1.87828858688445	1.10403489985491	1.70129457604219	Wildtype	3	C
Wildtype_3	220	1.85714141367657	1.11394463463582	1.66717568892796	Wildtype	3	C
Wildtype_3	230	1.80155904133702	1.04337925791862	1.7266579028328	Wildtype	3	C
Wildtype_3	240	1.8109009181583	1.03437251871338	1.75072412056231	Wildtype	3	C
Wildtype_3	250	1.56412689638454	1.0011964136427	1.56225778985134	Wildtype	3	C
Wildtype_3	260	1.43445059663117	0.999079136066324	1.43577274797174	Wildtype	3	C
Wildtype_3	270	1.32872930724271	0.999560537291684	1.32931349094964	Wildtype	3	C
Wildtype_3	280	1.40440224826284	1.02948840311805	1.36417490863353	Wildtype	3	C
Wildtype_3	290	1.38759117359137	1.01817252863479	1.36282519373403	Wildtype	3	C
Wildtype_3	300	1.35134603233093	1.04411149617823	1.29425452863729	Wildtype	3	C
Wildtype_3	310	1.41986506892028	1.03907352391398	1.36647218530979	Wildtype	3	C
Wildtype_3	320	1.35192037296631	1.03192520496156	1.31009531162356	Wildtype	3	C
Wildtype_3	330	1.35960530168586	1.03455910148083	1.31418814037764	Wildtype	3	C
Wildtype_3	340	1.32714367327077	1.03972303883021	1.27643961296071	Wildtype	3	C
Wildtype_4	0	1.71461076785596	1.08264347356189	1.58372613859195	Wildtype	3	C
Wildtype_4	10	1.67557947443391	1.0681995211954	1.56860159659949	Wildtype	3	C
Wildtype_4	20	1.67919117073671	1.0413217121002	1.61255753262842	Wildtype	3	C
Wildtype_4	30	1.69823110145003	1.059818607116	1.60237902037907	Wildtype	3	C
Wildtype_4	40	1.70314020406615	1.03953280856223	1.63837080469037	Wildtype	3	C
Wildtype_4	50	1.71564482653722	1.03371360676095	1.65969066801108	Wildtype	3	C
Wildtype_4	60	1.62018846628343	1.02230743664312	1.58483486298753	Wildtype	3	C
Wildtype_4	70	1.69250779789301	1.05959160144726	1.59732088814338	Wildtype	3	C
Wildtype_4	80	1.62825041350931	1.05593141783108	1.54200394648148	Wildtype	3	C
Wildtype_4	90	1.57979838809385	1.0723490989141	1.47321277156256	Wildtype	3	C
Wildtype_4	100	1.64752744882678	1.10755843099388	1.4875309534219	Wildtype	3	C
Wildtype_4	110	1.71191732125726	1.15192598667154	1.48613482208506	Wildtype	3	C
Wildtype_4	120	1.71766854820667	1.18884658883645	1.44481934366973	Wildtype	3	C
Wildtype_4	130	1.74534862964794	1.16684865900383	1.49577977930573	Wildtype	3	C
Wildtype_4	140	1.80529535939229	1.22100699560855	1.47852990677791	Wildtype	3	C
Wildtype_4	150	1.73246119880908	1.23046506607027	1.40797268169671	Wildtype	3	C
Wildtype_4	160	1.71585471070833	1.21528192078999	1.41189849149813	Wildtype	3	C
Wildtype_4	170	1.66385192573575	1.17247381215866	1.41909517166308	Wildtype	3	C
Wildtype_4	180	1.5841149934991	1.09602362185723	1.44532924465148	Wildtype	3	C
Wildtype_4	190	1.56808616179327	1.0518388039917	1.49080463265133	Wildtype	3	C
Wildtype_4	200	1.5922113185446	1.05151186052311	1.51421146857298	Wildtype	3	C
Wildtype_4	210	1.43457448052655	0.962721550005827	1.49012399329574	Wildtype	3	C
Wildtype_4	220	1.48790930586397	0.948574980794441	1.56857321349318	Wildtype	3	C
Wildtype_4	230	1.4128295814999	0.93153358663859	1.51667057609598	Wildtype	3	C
Wildtype_4	240	1.31765243228679	0.913688229704046	1.44212477456736	Wildtype	3	C
Wildtype_4	250	1.4552988358498	0.933146980435436	1.55956014043009	Wildtype	3	C
Wildtype_4	260	1.29447428859724	0.927095629217582	1.3962683544196	Wildtype	3	C
Wildtype_4	270	1.25916483124411	0.921786172311289	1.36600533731905	Wildtype	3	C
Wildtype_4	280	1.27468387099044	0.927726356096888	1.37398691177996	Wildtype	3	C
Wildtype_4	290	1.24280242211783	0.90828321323429	1.36829835012844	Wildtype	3	C
Wildtype_4	300	1.17411184441097	0.900098630596199	1.3044257645779	Wildtype	3	C
Wildtype_4	310	1.17682303292517	0.917195173423537	1.28306718899592	Wildtype	3	C
Wildtype_4	320	1.16835210549598	0.915690948148601	1.27592405260555	Wildtype	3	C
Wildtype_4	330	1.16894377388157	0.932541830211446	1.25350277704596	Wildtype	3	C
Wildtype_4	340	1.16899549692112	0.963031783364709	1.21387011011911	Wildtype	3	C
Wildtype_6	0	1.97011233054277	1.11749771480263	1.76296765930364	Wildtype	3	C
Wildtype_6	10	1.85160158234947	1.12471803552632	1.6462806889044	Wildtype	3	C
Wildtype_6	20	1.86196392032946	1.10231993026316	1.68913204706818	Wildtype	3	C
Wildtype_6	30	1.97887569756361	1.09588035098684	1.80574065022849	Wildtype	3	C
Wildtype_6	40	1.96917045481054	1.13651276447368	1.73264262080018	Wildtype	3	C
Wildtype_6	50	1.88135959050213	1.17645919539474	1.59917113816335	Wildtype	3	C
Wildtype_6	60	1.95587537386198	1.20843893421053	1.61851403367747	Wildtype	3	C
Wildtype_6	70	1.9201290481045	1.19013888486842	1.61336552608882	Wildtype	3	C
Wildtype_6	80	1.91141714689482	1.20136629934211	1.59103609610287	Wildtype	3	C
Wildtype_6	90	1.96389750716255	1.24334704276316	1.57952481456671	Wildtype	3	C
Wildtype_6	100	2.01347316217547	1.25934204934211	1.59882945481518	Wildtype	3	C
Wildtype_6	110	2.20541260525602	1.33106910526316	1.65687310789172	Wildtype	3	C
Wildtype_6	120	2.18896356691351	1.35987565131579	1.60967921206289	Wildtype	3	C
Wildtype_6	130	2.19033575046839	1.38219934539474	1.58467427854472	Wildtype	3	C
Wildtype_6	140	2.1276028345119	1.46837912171053	1.44894653094321	Wildtype	3	C
Wildtype_6	150	2.06018843223361	1.38399659539474	1.48857911868346	Wildtype	3	C
Wildtype_6	160	1.96347006198461	1.34007164473684	1.46519782706855	Wildtype	3	C
Wildtype_6	170	1.78397762364513	1.31177110197368	1.35997631062383	Wildtype	3	C
Wildtype_6	180	2.01172187735147	1.31435294407895	1.53057965625908	Wildtype	3	C
Wildtype_6	190	1.84813066647499	1.18129494539474	1.56449553405769	Wildtype	3	C
Wildtype_6	200	1.97050874543473	1.13870502269737	1.73048217594314	Wildtype	3	C
Wildtype_6	210	1.83706746320626	1.08500864934211	1.69313623842553	Wildtype	3	C
Wildtype_6	220	1.81511977861262	1.07236675921053	1.69262965587343	Wildtype	3	C
Wildtype_6	230	1.60461552639985	1.06305753585526	1.50943431778496	Wildtype	3	C
Wildtype_6	240	1.52540564318095	1.03045641381579	1.48032039272031	Wildtype	3	C
Wildtype_6	250	1.54995587889999	1.03389828618421	1.49913768076779	Wildtype	3	C
Wildtype_6	260	1.48851295705429	1.03890713388158	1.43276805838544	Wildtype	3	C
Wildtype_6	270	1.46434997776571	1.04118520625	1.40642603157973	Wildtype	3	C
Wildtype_6	280	1.37455769237003	1.06327785197368	1.29275493683851	Wildtype	3	C
Wildtype_6	290	1.42490376254257	1.04045510460526	1.36950047746958	Wildtype	3	C
Wildtype_6	300	1.36545298795037	1.03891431710526	1.31430760503421	Wildtype	3	C
Wildtype_6	310	1.35945928013801	1.03234589934211	1.31686412568148	Wildtype	3	C
Wildtype_6	320	1.34961401423618	1.01744287532895	1.32647645087675	Wildtype	3	C
Wildtype_6	330	1.35796303291151	1.02187497302632	1.3288935229423	Wildtype	3	C
Wildtype_6	340	1.39721789761646	1.05256475526316	1.32744127202619	Wildtype	3	C
Wildtype_7	0	1.88655655130025	1.30547325493045	1.44511313745815	Wildtype	3	C
Wildtype_7	10	2.09708426744722	1.29287249836419	1.62203486430453	Wildtype	3	C
Wildtype_7	20	1.87531920601949	1.26377177328547	1.48390654520171	Wildtype	3	C
Wildtype_7	30	1.8182053026135	1.23103257888299	1.4769757793602	Wildtype	3	C
Wildtype_7	40	1.90847960866304	1.23482430725048	1.54554749000087	Wildtype	3	C
Wildtype_7	50	1.90903141218886	1.30840167072047	1.45905607957352	Wildtype	3	C
Wildtype_7	60	1.85897729922347	1.2588155931433	1.47676697790305	Wildtype	3	C
Wildtype_7	70	1.87470767556276	1.28569885884134	1.45812346543749	Wildtype	3	C
Wildtype_7	80	1.90429540828405	1.32794795391811	1.43401358665106	Wildtype	3	C
Wildtype_7	90	1.70641270664037	1.34937061595562	1.26459898152732	Wildtype	3	C
Wildtype_7	100	1.7570280669655	1.38877211138455	1.26516658317239	Wildtype	3	C
Wildtype_7	110	1.90145893699204	1.38575110073715	1.37215040708289	Wildtype	3	C
Wildtype_7	120	1.79544125031354	1.40265538971555	1.28003019378669	Wildtype	3	C
Wildtype_7	130	1.80803230716341	1.41894687073941	1.27420719157811	Wildtype	3	C
Wildtype_7	140	1.74579401585954	1.34855086334631	1.29457038908233	Wildtype	3	C
Wildtype_7	150	1.92030217033897	1.3713874221081	1.40026234700846	Wildtype	3	C
Wildtype_7	160	2.07551654809733	1.28488686855619	1.61533018889792	Wildtype	3	C
Wildtype_7	170	2.07900536041439	1.24488785350599	1.67003425614545	Wildtype	3	C
Wildtype_7	180	2.05179587870342	1.24467102667215	1.64846440122355	Wildtype	3	C
Wildtype_7	190	1.93912763706647	1.1824812393504	1.63988025563242	Wildtype	3	C
Wildtype_7	200	2.16925417502103	1.08423834149573	2.00071708590244	Wildtype	3	C
Wildtype_7	210	2.40037224129139	1.07843218379678	2.22579804030006	Wildtype	3	C
Wildtype_7	220	2.05714145389664	1.05823509353236	1.94393615035951	Wildtype	3	C
Wildtype_7	230	1.82135809117777	0.997532002604763	1.8258643195625	Wildtype	3	C
Wildtype_7	240	1.6245597537599	0.963635180687083	1.68586596496153	Wildtype	3	C
Wildtype_7	250	1.55569127742498	0.944139705579447	1.64773419466583	Wildtype	3	C
Wildtype_7	260	1.6745474287415	0.908800195501285	1.84259140461324	Wildtype	3	C
Wildtype_7	270	1.62174195635908	0.912724301805901	1.77681469985003	Wildtype	3	C
Wildtype_7	280	1.49881148540704	0.893806555173452	1.67688576094206	Wildtype	3	C
Wildtype_7	290	1.48163535033225	0.908727065337811	1.63045143789292	Wildtype	3	C
Wildtype_7	300	1.52562360349195	0.911915142275494	1.67298856304225	Wildtype	3	C
Wildtype_7	310	1.45218363362237	0.944718404435681	1.53716030809182	Wildtype	3	C
Wildtype_7	320	1.44767025532904	0.960954649986156	1.50649175312269	Wildtype	3	C
Wildtype_7	330	1.40585518846425	0.935984072761763	1.50200759753963	Wildtype	3	C
Wildtype_7	340	1.41299611899494	0.972994424392198	1.4522139938033	Wildtype	3	C
ZYG9_1	0	1.59391453110265	1.13816918019434	1.4004196905336	ZYG9	3	C
ZYG9_1	10	1.59331038856729	1.11402952378329	1.43022276748676	ZYG9	3	C
ZYG9_1	20	1.68798361250036	1.13897546335692	1.48201929436244	ZYG9	3	C
ZYG9_1	30	1.72671673091272	1.16838443741194	1.47786693798963	ZYG9	3	C
ZYG9_1	40	1.75550514773081	1.17075231273387	1.49946758903381	ZYG9	3	C
ZYG9_1	50	1.79220979105365	1.19432108286353	1.5006096909523	ZYG9	3	C
ZYG9_1	60	1.78660601196143	1.22877510370853	1.45397315307685	ZYG9	3	C
ZYG9_1	70	1.98484603397647	1.24912370937902	1.58899076134196	ZYG9	3	C
ZYG9_1	80	2.02483659076622	1.19345074767242	1.69662350517208	ZYG9	3	C
ZYG9_1	90	1.92615832103372	1.15048642119348	1.67421212936662	ZYG9	3	C
ZYG9_1	100	1.95041508866718	1.09064976330143	1.78830560854221	ZYG9	3	C
ZYG9_1	110	2.00891066784546	1.12985823039427	1.77802012128941	ZYG9	3	C
ZYG9_1	120	1.99142950640001	1.04200691570928	1.91114807049478	ZYG9	3	C
ZYG9_1	130	2.00842064761867	1.034952791474	1.94059155563823	ZYG9	3	C
ZYG9_1	140	2.05490119100697	1.00847275319299	2.03763679732628	ZYG9	3	C
ZYG9_1	150	2.00466543858472	0.963043176894885	2.08159456053498	ZYG9	3	C
ZYG9_1	160	2.11449970927297	0.960730756387134	2.2009285069884	ZYG9	3	C
ZYG9_1	170	2.09666518274689	0.945220968403444	2.21817464152148	ZYG9	3	C
ZYG9_1	180	2.15515816952	0.933235356752001	2.30934046157524	ZYG9	3	C
ZYG9_1	190	2.3759878309252	0.93456416522169	2.54234852923297	ZYG9	3	C
ZYG9_1	200	2.16229511469976	0.944664080709019	2.28895663427453	ZYG9	3	C
ZYG9_1	210	2.2110764711122	0.931002130310885	2.37494244011436	ZYG9	3	C
ZYG9_1	220	2.25565731875764	0.907540091186483	2.48546300120877	ZYG9	3	C
ZYG9_1	230	2.14921961852807	0.924355472934911	2.32510076637953	ZYG9	3	C
ZYG9_1	240	1.94053511529256	0.921040583740006	2.10689425585653	ZYG9	3	C
ZYG9_1	250	1.86540926366866	0.944289891180375	1.97546249418901	ZYG9	3	C
ZYG9_1	260	1.90033734247456	0.944098450195448	2.0128592966985	ZYG9	3	C
ZYG9_1	270	1.92993674484313	0.943741033722304	2.04498551602771	ZYG9	3	C
ZYG9_1	280	1.78036713625465	0.947426229027454	1.8791617560369	ZYG9	3	C
ZYG9_1	290	1.79722470536202	0.975620564854709	1.84213491402742	ZYG9	3	C
ZYG9_1	300	1.83799419757618	0.985608790632733	1.86483137634786	ZYG9	3	C
ZYG9_1	310	1.94947215957679	1.01692215355072	1.91703185221204	ZYG9	3	C
ZYG9_1	320	1.84892972701678	1.02166691416654	1.80971870712395	ZYG9	3	C
ZYG9_1	330	1.90903646803057	1.05204687866958	1.81459258777969	ZYG9	3	C
ZYG9_1	340	1.85963615935682	1.08144435757437	1.71958561375077	ZYG9	3	C
ZYG9_10	0	1.25479217350202	0.93818919359934	1.33746176364283	ZYG9	3	C
ZYG9_10	10	1.28735410357565	0.936640152128842	1.37443830552181	ZYG9	3	C
ZYG9_10	20	1.25357311179838	0.976302851924334	1.28400025599386	ZYG9	3	C
ZYG9_10	30	1.23915154911865	0.950147722908722	1.30416725656637	ZYG9	3	C
ZYG9_10	40	1.24814425332605	0.972985506609748	1.28279840228562	ZYG9	3	C
ZYG9_10	50	1.24417733300879	0.962241926099215	1.29299846458832	ZYG9	3	C
ZYG9_10	60	1.25480000008338	0.969287652606062	1.2945589440964	ZYG9	3	C
ZYG9_10	70	1.31163628958071	0.970701575998211	1.3512250541387	ZYG9	3	C
ZYG9_10	80	1.41088432925512	0.938314111613685	1.50363754716289	ZYG9	3	C
ZYG9_10	90	1.45910293498986	0.952369682884895	1.53207621075251	ZYG9	3	C
ZYG9_10	100	1.40477704521281	0.96379812411079	1.45754282984195	ZYG9	3	C
ZYG9_10	110	1.42223651725878	0.907389915068299	1.56739290754816	ZYG9	3	C
ZYG9_10	120	1.33995489865591	0.814992767654194	1.64413103015959	ZYG9	3	C
ZYG9_10	130	1.29304492086297	0.781446046681426	1.65468227314497	ZYG9	3	C
ZYG9_10	140	1.36086715449062	0.818366523683783	1.66290667458492	ZYG9	3	C
ZYG9_10	150	1.49926267201681	0.802013465538796	1.8693734412671	ZYG9	3	C
ZYG9_10	160	1.45158312825937	0.813409854227476	1.78456545702657	ZYG9	3	C
ZYG9_10	170	1.45533987499127	0.807774629181775	1.80166573994213	ZYG9	3	C
ZYG9_10	180	1.61549438719078	0.800577228499673	2.0179119886014	ZYG9	3	C
ZYG9_10	190	1.64302155606503	0.828173465854625	1.98390992202284	ZYG9	3	C
ZYG9_10	200	1.75431096816099	0.823455145529142	2.13042686986149	ZYG9	3	C
ZYG9_10	210	1.70807734073381	0.801937784539955	2.12993747602711	ZYG9	3	C
ZYG9_10	220	1.6522651165484	0.783533053590798	2.10873696901025	ZYG9	3	C
ZYG9_10	230	1.70271348538549	0.750315285496264	2.26933066445434	ZYG9	3	C
ZYG9_10	240	1.49782766796931	0.734565315799543	2.03906669121586	ZYG9	3	C
ZYG9_10	250	1.53506076558235	0.721948845949197	2.12627359153694	ZYG9	3	C
ZYG9_10	260	1.55369094783909	0.737446052433372	2.10685370504369	ZYG9	3	C
ZYG9_10	270	1.54454969720768	0.740873249850542	2.08476915250924	ZYG9	3	C
ZYG9_10	280	1.66286528054806	0.759639488931542	2.18901900806518	ZYG9	3	C
ZYG9_10	290	1.61977607694007	0.76904653931183	2.10621333578785	ZYG9	3	C
ZYG9_10	300	1.6313756536934	0.777282911824922	2.09881836957308	ZYG9	3	C
ZYG9_10	310	1.61429485141972	0.783398674454085	2.06063005218212	ZYG9	3	C
ZYG9_10	320	1.59950735028025	0.814445404697747	1.96392212547857	ZYG9	3	C
ZYG9_10	330	1.55642714901662	0.853535302697158	1.82350647254817	ZYG9	3	C
ZYG9_10	340	1.59528882062756	0.872684881358199	1.82802390038515	ZYG9	3	C
ZYG9_11	0	1.68337147797174	0.925833724621871	1.818222250069	ZYG9	3	C
ZYG9_11	10	1.76111798239495	0.97714279495928	1.80231383936914	ZYG9	3	C
ZYG9_11	20	1.73174775594769	0.978574497876615	1.76966368907566	ZYG9	3	C
ZYG9_11	30	1.78997748226406	0.996807327974541	1.79571059725374	ZYG9	3	C
ZYG9_11	40	1.85910529577116	1.01351882730785	1.83430760798928	ZYG9	3	C
ZYG9_11	50	1.91559717058241	1.08058763391104	1.77273652822507	ZYG9	3	C
ZYG9_11	60	2.0025901608286	1.07265596175184	1.86694544405272	ZYG9	3	C
ZYG9_11	70	2.0587728105673	1.12476108115969	1.83040900423456	ZYG9	3	C
ZYG9_11	80	2.26238101154429	1.10870898613336	2.04055441043584	ZYG9	3	C
ZYG9_11	90	2.48115167357899	1.17852382448878	2.10530463790604	ZYG9	3	C
ZYG9_11	100	2.59492935351226	1.17647768745767	2.20567664068481	ZYG9	3	C
ZYG9_11	110	2.58293733252081	1.10156627712419	2.34478613421605	ZYG9	3	C
ZYG9_11	120	2.57741201051256	1.05799981357477	2.43611764146159	ZYG9	3	C
ZYG9_11	130	2.45339382739745	1.02189959655679	2.4008169057547	ZYG9	3	C
ZYG9_11	140	2.58420954369875	1.01401415241918	2.54849455259917	ZYG9	3	C
ZYG9_11	150	2.70260736655344	0.965453346979468	2.79931430659892	ZYG9	3	C
ZYG9_11	160	2.72796146686981	0.971388651719212	2.80831103188382	ZYG9	3	C
ZYG9_11	170	2.8057462683936	0.935450451955866	2.99935315924779	ZYG9	3	C
ZYG9_11	180	2.53687636561812	0.917673881408852	2.76446395284063	ZYG9	3	C
ZYG9_11	190	2.64603331045446	0.917739499435557	2.88320739390848	ZYG9	3	C
ZYG9_11	200	2.61489826918103	0.908003966440499	2.87983132874606	ZYG9	3	C
ZYG9_11	210	2.74607899788405	0.899770709337496	3.05197643064642	ZYG9	3	C
ZYG9_11	220	2.74021441849774	0.890418630496075	3.07744506308352	ZYG9	3	C
ZYG9_11	230	2.85836823715792	0.925232550824876	3.08935114162336	ZYG9	3	C
ZYG9_11	240	2.81523375221783	0.932951105648136	3.01755765674563	ZYG9	3	C
ZYG9_11	250	2.6457794330289	0.928773002098543	2.84868253819912	ZYG9	3	C
ZYG9_11	260	2.50928604156701	0.86052842350008	2.91598275320278	ZYG9	3	C
ZYG9_11	270	2.51056948425841	0.880059837232652	2.85272589208581	ZYG9	3	C
ZYG9_11	280	2.32605469533369	0.918984953974812	2.53111292548697	ZYG9	3	C
ZYG9_11	290	2.17850434035781	0.947380695729098	2.29950256552488	ZYG9	3	C
ZYG9_11	300	1.75021628828793	1.01401202144006	1.72603110346004	ZYG9	3	C
ZYG9_11	310	1.91480696458938	1.0071396433761	1.90123284013588	ZYG9	3	C
ZYG9_11	320	1.82551855316947	1.00243133922925	1.82109086351298	ZYG9	3	C
ZYG9_11	330	1.80597444361779	1.00954854452258	1.7888931180341	ZYG9	3	C
ZYG9_11	340	1.68093331414783	1.0320579157637	1.62871994727541	ZYG9	3	C
ZYG9_2	0	1.54416525288967	1.05589373585956	1.46242486383597	ZYG9	3	C
ZYG9_2	10	1.60523244898098	1.08115703770753	1.48473569795622	ZYG9	3	C
ZYG9_2	20	1.64157071022212	1.07413388390768	1.5282738351481	ZYG9	3	C
ZYG9_2	30	1.55489833256267	1.0766389741397	1.44421516395979	ZYG9	3	C
ZYG9_2	40	1.68534484861431	1.11264864739355	1.51471432833926	ZYG9	3	C
ZYG9_2	50	1.70131057645306	1.13813969667765	1.4948170083333	ZYG9	3	C
ZYG9_2	60	1.74740228400668	1.15191088911578	1.51695960209908	ZYG9	3	C
ZYG9_2	70	1.92375836336041	1.15996903147408	1.6584566580331	ZYG9	3	C
ZYG9_2	80	2.02084707237783	1.15739569735336	1.74602953596505	ZYG9	3	C
ZYG9_2	90	2.04573481216443	1.14501775718495	1.78664025018609	ZYG9	3	C
ZYG9_2	100	1.98394554193488	1.15563549644181	1.71675718515348	ZYG9	3	C
ZYG9_2	110	1.86619114978168	1.15637610497647	1.61382714650581	ZYG9	3	C
ZYG9_2	120	1.84490276677676	1.11046198653479	1.66138309023419	ZYG9	3	C
ZYG9_2	130	1.8190265114389	1.05842965028567	1.71860880026173	ZYG9	3	C
ZYG9_2	140	1.83588096517729	1.01555289508845	1.80776498600537	ZYG9	3	C
ZYG9_2	150	1.82480067065763	0.980426668596922	1.86123116506927	ZYG9	3	C
ZYG9_2	160	1.81829751116866	0.997842460891956	1.82222904158971	ZYG9	3	C
ZYG9_2	170	1.84759939261581	0.933581266851184	1.97904505822773	ZYG9	3	C
ZYG9_2	180	1.82119372402763	0.913752782773862	1.99309239693811	ZYG9	3	C
ZYG9_2	190	1.80356106480462	0.974567043312786	1.8506280067443	ZYG9	3	C
ZYG9_2	200	2.01341720053253	0.98226703252753	2.04976562773534	ZYG9	3	C
ZYG9_2	210	1.92001807623938	0.977125896782078	1.96496488585809	ZYG9	3	C
ZYG9_2	220	1.93149327802674	0.91339958176659	2.1146202785544	ZYG9	3	C
ZYG9_2	230	1.94698816527768	0.902827341978598	2.15654541543984	ZYG9	3	C
ZYG9_2	240	2.02708998999492	0.930750439871215	2.17790924737613	ZYG9	3	C
ZYG9_2	250	1.86412269888873	0.930402109197344	2.00356671643501	ZYG9	3	C
ZYG9_2	260	1.83346971414908	0.950153401649687	1.9296565280572	ZYG9	3	C
ZYG9_2	270	1.98010411642673	0.987450811181634	2.00526861085591	ZYG9	3	C
ZYG9_2	280	2.20033633276107	1.0053409633142	2.18864685022628	ZYG9	3	C
ZYG9_2	290	2.18344266517616	1.05339768173187	2.07276198062863	ZYG9	3	C
ZYG9_2	300	2.11280075841204	1.1076725336277	1.90742362410348	ZYG9	3	C
ZYG9_2	310	2.21719980781897	1.10924795323172	1.99883155191705	ZYG9	3	C
ZYG9_2	320	2.11083739723014	1.13804171209886	1.85479791714943	ZYG9	3	C
ZYG9_2	330	2.09670195640361	1.13961433987392	1.83983465549896	ZYG9	3	C
ZYG9_2	340	1.89750466389778	1.11385265749333	1.7035508701555	ZYG9	3	C
ZYG9_3	0	1.56805245714209	1.04943620185053	1.49418559639649	ZYG9	3	C
ZYG9_3	10	1.50541704633309	1.0242557804815	1.46976670771183	ZYG9	3	C
ZYG9_3	20	1.5388819873746	1.01219974682662	1.52033429389722	ZYG9	3	C
ZYG9_3	30	1.5649981890021	1.03501254318712	1.5120572202758	ZYG9	3	C
ZYG9_3	40	1.56883272221593	1.04399327343229	1.50272301760925	ZYG9	3	C
ZYG9_3	50	1.51563073588474	1.09737890568669	1.38113711502074	ZYG9	3	C
ZYG9_3	60	1.46773548927739	1.11104278056425	1.32104318119235	ZYG9	3	C
ZYG9_3	70	1.53193524049646	1.08132837036273	1.41671603417061	ZYG9	3	C
ZYG9_3	80	1.54399390748699	1.12709977778795	1.369882186045	ZYG9	3	C
ZYG9_3	90	1.52355267326022	1.10996651491664	1.37261138312325	ZYG9	3	C
ZYG9_3	100	1.51100722088502	1.13132471714447	1.33560877614244	ZYG9	3	C
ZYG9_3	110	1.45956984433439	1.13639645878566	1.28438436520127	ZYG9	3	C
ZYG9_3	120	1.58376390707572	1.14640437761167	1.38150546003253	ZYG9	3	C
ZYG9_3	130	1.53226060267591	1.15525546853875	1.32633919025203	ZYG9	3	C
ZYG9_3	140	1.60438621851254	1.16766347457383	1.37401422023422	ZYG9	3	C
ZYG9_3	150	1.66285380079496	1.13407589940637	1.46626323834709	ZYG9	3	C
ZYG9_3	160	1.56684263765266	1.09019947533495	1.43720729380398	ZYG9	3	C
ZYG9_3	170	1.65575097342311	1.07178258325047	1.54485713735111	ZYG9	3	C
ZYG9_3	180	1.6712357371338	1.06048568000417	1.57591542125041	ZYG9	3	C
ZYG9_3	190	1.68924924332998	1.05862865827782	1.5956957429039	ZYG9	3	C
ZYG9_3	200	1.63529028537664	1.023937672613	1.59706037693048	ZYG9	3	C
ZYG9_3	210	1.64982219586528	1.01512941065967	1.62523337275113	ZYG9	3	C
ZYG9_3	220	1.66600472346992	0.976870099378289	1.70545165066493	ZYG9	3	C
ZYG9_3	230	1.64171829747877	0.976958217794702	1.68043859765532	ZYG9	3	C
ZYG9_3	240	1.55700952548346	0.950245176777477	1.63853452091562	ZYG9	3	C
ZYG9_3	250	1.65739446776576	0.951514697385201	1.74184852038581	ZYG9	3	C
ZYG9_3	260	1.79099255377436	0.934312809179068	1.91690891549268	ZYG9	3	C
ZYG9_3	270	1.92009656160058	0.93046061770947	2.0635978837313	ZYG9	3	C
ZYG9_3	280	1.86507682732671	0.925371080602208	2.01549072196309	ZYG9	3	C
ZYG9_3	290	1.87152358031007	0.934573619448532	2.0025427011458	ZYG9	3	C
ZYG9_3	300	1.85567650502625	0.929627334946903	1.99615096853003	ZYG9	3	C
ZYG9_3	310	1.90691946323084	0.928053082555694	2.05475257727664	ZYG9	3	C
ZYG9_3	320	1.9398693116322	0.92474351133029	2.09773768387042	ZYG9	3	C
ZYG9_3	330	1.92150380878045	0.945613902613544	2.03201729952328	ZYG9	3	C
ZYG9_3	340	1.66796786646622	0.984834959494743	1.69365217022957	ZYG9	3	C
ZYG9_4	0	1.686641383843	1.023442723215	1.64800759786992	ZYG9	3	C
ZYG9_4	10	1.76060872957046	1.09556366916553	1.60703460613246	ZYG9	3	C
ZYG9_4	20	1.58924503552885	1.02987549907948	1.54314287207468	ZYG9	3	C
ZYG9_4	30	1.63305329356069	1.03789555395666	1.57342739096933	ZYG9	3	C
ZYG9_4	40	1.72236675268992	1.08896239514937	1.58165861407332	ZYG9	3	C
ZYG9_4	50	1.69775618363986	1.09469271370477	1.55089749149252	ZYG9	3	C
ZYG9_4	60	1.75568536923527	1.07960561370493	1.62622845504685	ZYG9	3	C
ZYG9_4	70	1.90081092742302	1.0658510004225	1.78337396753349	ZYG9	3	C
ZYG9_4	80	1.97275929497712	1.08068451431609	1.82547197525595	ZYG9	3	C
ZYG9_4	90	1.96709989010659	1.06818210657182	1.84153982547013	ZYG9	3	C
ZYG9_4	100	1.87932261164931	1.06578439152864	1.76332345133504	ZYG9	3	C
ZYG9_4	110	1.91832656828014	1.00505695552695	1.90867448628755	ZYG9	3	C
ZYG9_4	120	1.91505347533502	0.958866717265626	1.99720507642201	ZYG9	3	C
ZYG9_4	130	1.8827003890638	0.944189773427725	1.99398515218923	ZYG9	3	C
ZYG9_4	140	1.88828103391373	0.909660381294089	2.07580881034683	ZYG9	3	C
ZYG9_4	150	1.76791221094034	0.915917891739203	1.93020818447308	ZYG9	3	C
ZYG9_4	160	1.80447152480529	0.907259198248955	1.98892612859477	ZYG9	3	C
ZYG9_4	170	2.15072247305467	0.889096314494277	2.4189982997264	ZYG9	3	C
ZYG9_4	180	2.23753032833856	0.865608762988807	2.58492106828115	ZYG9	3	C
ZYG9_4	190	2.13408328179675	0.862735206617795	2.47362489142301	ZYG9	3	C
ZYG9_4	200	2.14461180811176	0.877254148531241	2.44468699487192	ZYG9	3	C
ZYG9_4	210	2.09038843596534	0.886729214859397	2.35741464354121	ZYG9	3	C
ZYG9_4	220	1.96304801330273	0.863067829939543	2.27450027124779	ZYG9	3	C
ZYG9_4	230	1.70046119676633	0.85032361367934	1.99978122377251	ZYG9	3	C
ZYG9_4	240	1.67288772879584	0.850677068124683	1.96653676404339	ZYG9	3	C
ZYG9_4	250	1.33743742965917	0.938113043531871	1.42566766220828	ZYG9	3	C
ZYG9_4	260	1.21735488672427	0.953307604908501	1.2769801483343	ZYG9	3	C
ZYG9_4	270	1.1406706163493	0.947416927557556	1.20397956081485	ZYG9	3	C
ZYG9_4	280	1.08333402624103	0.958642154019398	1.13007134278294	ZYG9	3	C
ZYG9_4	290	1.09232240734079	0.966700981710924	1.12994858597074	ZYG9	3	C
ZYG9_4	300	1.12971149725414	0.979896383780737	1.152888729822	ZYG9	3	C
ZYG9_4	310	1.10448899770639	0.970676067282396	1.13785539268381	ZYG9	3	C
ZYG9_4	320	1.04704460811396	0.978111860592871	1.07047532117575	ZYG9	3	C
ZYG9_4	330	1.07680415366329	0.995782433665173	1.08136488178437	ZYG9	3	C
ZYG9_4	340	1.03517151398844	0.998002789117062	1.03724310721041	ZYG9	3	C
ZYG9_6	0	1.24563548285257	0.975203080469742	1.27730880654373	ZYG9	3	C
ZYG9_6	10	1.30106926815286	0.988833983829399	1.31576107762224	ZYG9	3	C
ZYG9_6	20	1.34760490268838	1.02192124736266	1.31869741055511	ZYG9	3	C
ZYG9_6	30	1.29726111771815	1.00664170135122	1.28870194427355	ZYG9	3	C
ZYG9_6	40	1.39418878510977	1.02856712650383	1.35546698818648	ZYG9	3	C
ZYG9_6	50	1.42331677410679	1.07840836939988	1.31983097914832	ZYG9	3	C
ZYG9_6	60	1.55803008459386	1.09817309961793	1.41874726774488	ZYG9	3	C
ZYG9_6	70	1.69389494208151	1.09543593715465	1.54632040508122	ZYG9	3	C
ZYG9_6	80	1.61234247370163	1.06622489376877	1.5121973639187	ZYG9	3	C
ZYG9_6	90	1.57217372578722	1.04979809947254	1.49759627739576	ZYG9	3	C
ZYG9_6	100	1.60644654530843	1.03975236882976	1.54502802154372	ZYG9	3	C
ZYG9_6	110	1.63919939134789	1.01976044820173	1.60743574065702	ZYG9	3	C
ZYG9_6	120	1.81418632306718	1.02700981333933	1.76647418505995	ZYG9	3	C
ZYG9_6	130	1.86796387256802	0.992464854763948	1.88214611691444	ZYG9	3	C
ZYG9_6	140	1.87714766044301	0.907920163734868	2.06752502634271	ZYG9	3	C
ZYG9_6	150	1.84514932598305	0.919563179709021	2.00654981266966	ZYG9	3	C
ZYG9_6	160	1.80190604370343	0.922179495381851	1.95396455107398	ZYG9	3	C
ZYG9_6	170	1.8093261364304	0.915635064193079	1.97603412886432	ZYG9	3	C
ZYG9_6	180	1.84198696288055	0.916025027961939	2.01084785530236	ZYG9	3	C
ZYG9_6	190	1.773915659085	0.887940978695255	1.99778555292222	ZYG9	3	C
ZYG9_6	200	1.91073860804644	0.908440143015966	2.10331811373164	ZYG9	3	C
ZYG9_6	210	2.02804212050733	0.916490299353414	2.21283533708771	ZYG9	3	C
ZYG9_6	220	2.0488557170555	0.917033068824682	2.23422228347929	ZYG9	3	C
ZYG9_6	230	2.03089400676192	0.932443211364712	2.17803506101946	ZYG9	3	C
ZYG9_6	240	1.94908635682918	0.928420112785913	2.09935817846573	ZYG9	3	C
ZYG9_6	250	1.97812747849543	0.950835500700575	2.08040978385635	ZYG9	3	C
ZYG9_6	260	1.93559522484924	0.961378474199989	2.01335402944189	ZYG9	3	C
ZYG9_6	270	1.92143934668714	0.942135599430657	2.03945095360826	ZYG9	3	C
ZYG9_6	280	1.8423247490343	0.929305161221927	1.98247553754233	ZYG9	3	C
ZYG9_6	290	1.60044178175317	0.921672718738001	1.73645346033956	ZYG9	3	C
ZYG9_6	300	1.57146703700465	0.925586474255539	1.69780682919832	ZYG9	3	C
ZYG9_6	310	1.66386449113664	0.945361025307649	1.76003076771138	ZYG9	3	C
ZYG9_6	320	1.46084313798945	0.94807727147411	1.54084817972492	ZYG9	3	C
ZYG9_6	330	1.53060736440327	0.959863991323111	1.59460858854953	ZYG9	3	C
ZYG9_6	340	1.50648014115569	0.999931618742839	1.5065831632064	ZYG9	3	C
ZYG9_8	0	1.35239028133026	1.01761379143196	1.32898187182311	ZYG9	3	C
ZYG9_8	10	1.31807174768172	1.01884095924635	1.29369725050779	ZYG9	3	C
ZYG9_8	20	1.33114909585385	1.01752947079517	1.30821674856611	ZYG9	3	C
ZYG9_8	30	1.36235291901747	1.01301027096308	1.34485597833304	ZYG9	3	C
ZYG9_8	40	1.36133618119844	1.00841043061019	1.34998224916684	ZYG9	3	C
ZYG9_8	50	1.41615257647895	1.03869120843718	1.36340094628286	ZYG9	3	C
ZYG9_8	60	1.3654988437822	1.05792570709559	1.29073226467955	ZYG9	3	C
ZYG9_8	70	1.43344648148442	1.1633631023811	1.23215742234778	ZYG9	3	C
ZYG9_8	80	1.421316466668	1.20605597355116	1.17848300397121	ZYG9	3	C
ZYG9_8	90	1.49622468299178	1.19061130718025	1.25668610231438	ZYG9	3	C
ZYG9_8	100	1.48343772337745	1.24588355305863	1.19067124671132	ZYG9	3	C
ZYG9_8	110	1.55471678275219	1.10584955855381	1.40590261191169	ZYG9	3	C
ZYG9_8	120	1.66497151627438	1.06900122764085	1.55750196840163	ZYG9	3	C
ZYG9_8	130	1.79991293744213	1.02382328325711	1.75803087005017	ZYG9	3	C
ZYG9_8	140	1.77873736900381	0.971012424009258	1.83183790961139	ZYG9	3	C
ZYG9_8	150	1.89286895908244	0.929260307799509	2.03696310193723	ZYG9	3	C
ZYG9_8	160	1.79012159862665	0.940515663618663	1.90334054803415	ZYG9	3	C
ZYG9_8	170	1.73298166239382	0.930951547332697	1.86151649606152	ZYG9	3	C
ZYG9_8	180	1.7155964040642	0.939616784019905	1.8258469125301	ZYG9	3	C
ZYG9_8	190	1.81774890346488	0.921512110648755	1.97257190921253	ZYG9	3	C
ZYG9_8	200	1.74943336733327	0.898147259907141	1.94782464460688	ZYG9	3	C
ZYG9_8	210	1.81013645503164	0.896296830174588	2.01957252786339	ZYG9	3	C
ZYG9_8	220	1.7874666554643	0.91574249631461	1.95193153387326	ZYG9	3	C
ZYG9_8	230	1.61227612851138	0.89437663221624	1.80268141008582	ZYG9	3	C
ZYG9_8	240	1.43475350193913	0.903969745693261	1.58716982374096	ZYG9	3	C
ZYG9_8	250	1.65417731073674	0.908058821289511	1.82166316977978	ZYG9	3	C
ZYG9_8	260	1.79213587140362	0.906470627244136	1.97704792360686	ZYG9	3	C
ZYG9_8	270	1.51304735981221	0.888159316988503	1.70357652154404	ZYG9	3	C
ZYG9_8	280	1.58884443709731	0.919660785882636	1.72764182347128	ZYG9	3	C
ZYG9_8	290	1.52956230894388	0.911842914798626	1.67744058117913	ZYG9	3	C
ZYG9_8	300	1.57829993708479	0.888519143698582	1.77632631584605	ZYG9	3	C
ZYG9_8	310	1.48801206060681	0.918536541981121	1.61998134271003	ZYG9	3	C
ZYG9_8	320	1.51029011585937	0.942750916031505	1.60200333956387	ZYG9	3	C
ZYG9_8	330	1.45451692088556	0.96324997690376	1.51000981651815	ZYG9	3	C
ZYG9_8	340	1.41493981097138	0.994381869531012	1.42293404005719	ZYG9	3	C
ZYG9_9	0	1.90608923116382	1.11498898226684	1.70951396065693	ZYG9	3	C
ZYG9_9	10	2.01656235144809	1.12554813290425	1.79162693490926	ZYG9	3	C
ZYG9_9	20	1.90521473681231	1.13713767707691	1.67544772741133	ZYG9	3	C
ZYG9_9	30	1.90751035779372	1.13452509247429	1.68132936895527	ZYG9	3	C
ZYG9_9	40	1.84739671998049	1.13337711981345	1.62999295440564	ZYG9	3	C
ZYG9_9	50	1.8609176190458	1.13579146577158	1.6384324720926	ZYG9	3	C
ZYG9_9	60	1.9007951692302	1.15940367160487	1.63945933222644	ZYG9	3	C
ZYG9_9	70	1.98327131588726	1.19734744798329	1.65638747485344	ZYG9	3	C
ZYG9_9	80	1.95072235527521	1.23170474484824	1.58375809091777	ZYG9	3	C
ZYG9_9	90	1.9927542978814	1.2338815032471	1.61502890888407	ZYG9	3	C
ZYG9_9	100	2.06550632845572	1.24389769967501	1.66051141423879	ZYG9	3	C
ZYG9_9	110	2.14632785209484	1.18701199712125	1.80817705069546	ZYG9	3	C
ZYG9_9	120	2.12456151824824	1.17225535036302	1.81237092890241	ZYG9	3	C
ZYG9_9	130	1.95016848419109	1.02998853894259	1.89338852856864	ZYG9	3	C
ZYG9_9	140	2.05973394207884	0.966259534577135	2.13165704282571	ZYG9	3	C
ZYG9_9	150	2.07916398564258	0.91678679418509	2.26788169161043	ZYG9	3	C
ZYG9_9	160	2.09368885580226	0.906060119269483	2.31076151711689	ZYG9	3	C
ZYG9_9	170	2.15152648212798	0.875818497578386	2.4565894509843	ZYG9	3	C
ZYG9_9	180	2.51872911701681	0.884596979672655	2.84731824197372	ZYG9	3	C
ZYG9_9	190	2.53945393880757	0.919768447239244	2.76097092309476	ZYG9	3	C
ZYG9_9	200	2.34788721213373	0.893585288724402	2.62749089735503	ZYG9	3	C
ZYG9_9	210	2.24763566366549	0.902822691531654	2.48956487774176	ZYG9	3	C
ZYG9_9	220	2.28149052137717	0.925792710994955	2.46436431641943	ZYG9	3	C
ZYG9_9	230	2.27250185043105	0.9923846286501	2.28994059845751	ZYG9	3	C
ZYG9_9	240	2.39757019864332	0.995493581183615	2.40842356390955	ZYG9	3	C
ZYG9_9	250	2.31026561375524	0.95616846193324	2.41617006388623	ZYG9	3	C
ZYG9_9	260	2.22679691211589	0.97112949099788	2.29299689975201	ZYG9	3	C
ZYG9_9	270	2.23415347133926	0.982765393005359	2.27333348044245	ZYG9	3	C
ZYG9_9	280	2.22895304189359	0.992370650903916	2.24608924081271	ZYG9	3	C
[truncated: 22 more rows]
