# Supplementary material for: Aurora A and cortical flows promote polarization and cytokinesis by inducing asymmetric ECT-2 accumulation
Source: eLife. 2022 Dec 19;11:e83992. doi: 10.7554/eLife.83992 (PMC9799973; doi:10.7554/eLife.83992)
Supplement: Figure 3—figure supplement 1—source data 1. [file elife-83992-fig3-figsupp1-data1.zip › 3111d9c2-3c19-41d6-8e68-901e957d66a8.csv]

Embryo	Time	AntRatio	PostRatio	AntPostRatio	Treatment
NMY_1	0	1.74199357171878	1.4355733394314	1.21344798198102	NMY
NMY_1	10	1.81979877911388	1.49566038916494	1.21671924475443	NMY
NMY_1	20	1.84803665111231	1.48603047789906	1.24360615653392	NMY
NMY_1	30	1.81177813090325	1.44679948196209	1.25226622865955	NMY
NMY_1	40	1.85208800292769	1.47052878657197	1.25947075626122	NMY
NMY_1	50	1.82720961912043	1.5847249684351	1.15301371248336	NMY
NMY_1	60	1.7572458669443	1.39429728144972	1.26030932594031	NMY
NMY_1	70	1.77177415685732	1.41988826361464	1.24782646794113	NMY
NMY_1	80	1.67781670133055	1.33650312129952	1.25537806428702	NMY
NMY_1	90	1.61937738635583	1.23682295519503	1.30930411628758	NMY
NMY_1	100	1.62973303041239	1.23879434616084	1.31557997133512	NMY
NMY_1	110	1.4448444886941	1.16073994836036	1.24476157707422	NMY
NMY_1	120	1.55151501158612	1.20210924165249	1.29066058044219	NMY
NMY_1	130	1.60419961906036	1.19016528236093	1.34787969606886	NMY
NMY_1	140	1.45223168740002	1.15712215667086	1.25503749023199	NMY
NMY_1	150	1.4730396635159	1.13945894090434	1.29275361369916	NMY
NMY_1	160	1.44481483994639	1.14916538179173	1.25727320265574	NMY
NMY_1	170	1.35699936427209	1.08925691213338	1.24580284885622	NMY
NMY_1	180	1.37062462260986	1.10829130417217	1.23670069182185	NMY
NMY_2	0	1.58322678162568	1.29711737418343	1.22057325970394	NMY
NMY_2	10	1.65763351146204	1.33870322991059	1.23823822519107	NMY
NMY_2	20	1.58581428906523	1.24572571948727	1.27300437348113	NMY
NMY_2	30	1.52717955240206	1.24574999911093	1.22591174271883	NMY
NMY_2	40	1.5917825782049	1.2692675933074	1.25409534332874	NMY
NMY_2	50	1.41218010681557	1.28464829582755	1.09927371670693	NMY
NMY_2	60	1.29610395329135	1.05351975177717	1.23026070570102	NMY
NMY_2	70	1.35944943014063	1.06013764426435	1.28233294751454	NMY
NMY_2	80	1.2734265833224	1.04419164690957	1.21953339417269	NMY
NMY_2	90	1.24605696124	0.964771864288059	1.2915560738906	NMY
NMY_2	100	1.28730336831999	1.01851252616015	1.26390528860082	NMY
NMY_2	110	1.22671666128638	0.982233078712514	1.2489058736388	NMY
NMY_2	120	1.21100802967392	0.928579316956613	1.3041514144887	NMY
NMY_2	130	1.15942766756085	0.904117924661732	1.28238544545462	NMY
NMY_2	140	1.10955938204237	0.912469640465208	1.21599594423402	NMY
NMY_2	150	1.10805736498482	0.904264039109619	1.22536926944023	NMY
NMY_2	160	1.10009818748565	0.90600635292015	1.21422789579777	NMY
NMY_2	170	1.10668066607866	0.878145420212658	1.26024760888767	NMY
NMY_2	180	1.05577253513428	0.940513516009703	1.12254903003796	NMY
NMY_3	0	1.84272779223436	1.68046577439952	1.09655776410729	NMY
NMY_3	10	1.99984342893768	1.81934154740851	1.09921275188064	NMY
NMY_3	20	2.01850659920717	1.68165195271794	1.20031175056455	NMY
NMY_3	30	1.89787969526407	1.70814877390261	1.11107400260457	NMY
NMY_3	40	1.90609538964856	1.60057562796804	1.19088117820985	NMY
NMY_3	50	1.74041242502112	1.55611337668145	1.11843548876413	NMY
NMY_3	60	1.7141110334752	1.62724669134991	1.05338117606079	NMY
NMY_3	70	1.62330169547764	1.46420814601412	1.10865500912326	NMY
NMY_3	80	1.58219958548399	1.39401213534804	1.13499699562441	NMY
NMY_3	90	1.56882887303995	1.42214236377946	1.10314474344935	NMY
NMY_3	100	1.44537818206549	1.33616928915845	1.08173282666586	NMY
NMY_3	110	1.48366409858468	1.26490783938054	1.1729424487647	NMY
NMY_3	120	1.39581567569035	1.21287874679088	1.15082870351509	NMY
NMY_3	130	1.41006965203517	1.18878377031355	1.18614477018243	NMY
NMY_3	140	1.29472849770688	1.14080247141705	1.13492785135593	NMY
NMY_3	150	1.21457038483267	1.1527651569017	1.05361476061359	NMY
NMY_3	160	1.16148111032723	1.12192384425255	1.03525842353501	NMY
NMY_3	170	1.20745295506297	1.09457642504402	1.10312347994743	NMY
NMY_3	180	1.17824366454224	1.11712329567989	1.05471228565255	NMY
NMY_4	0	2.54325501423753	1.78757739273769	1.4227384081774	NMY
NMY_4	10	2.61499557572825	1.96170116212869	1.33302443114763	NMY
NMY_4	20	2.5364028920818	1.80745671962345	1.40329937892521	NMY
NMY_4	30	2.42158952473241	1.67161730349355	1.44865066882921	NMY
NMY_4	40	2.2906155807816	1.59479808401909	1.43630444739998	NMY
NMY_4	50	2.22943877520601	1.49454445926185	1.49171793544846	NMY
NMY_4	60	2.11144617525061	1.45145772729561	1.45470731633686	NMY
NMY_4	70	2.05191320920214	1.38350431378887	1.48312743860029	NMY
NMY_4	80	1.8541069675074	1.34045440884204	1.38319286003102	NMY
NMY_4	90	1.87703442105049	1.29801752536174	1.44607787212071	NMY
NMY_4	100	1.8471066120191	1.28463371701069	1.43784690340938	NMY
NMY_4	110	1.75159448408061	1.23702187710531	1.41597696572628	NMY
NMY_4	120	1.66840212986099	1.20250689514391	1.387436643065	NMY
NMY_4	130	1.7802812947182	1.184503184563	1.50297721265731	NMY
NMY_4	140	1.67071401835624	1.23630633684339	1.35137543872985	NMY
NMY_4	150	1.57871995705728	1.17229836416422	1.34668784442331	NMY
NMY_4	160	1.50015470186416	1.12156609214414	1.3375535444338	NMY
NMY_4	170	1.46292863398033	1.10990305888265	1.3180688369785	NMY
NMY_4	180	1.38599372492297	1.10409658832486	1.25531927150125	NMY
NMY_6	0	1.56778397396194	1.37144951821454	1.14315835409166	NMY
NMY_6	10	1.63148541702367	1.38320781088709	1.17949407470259	NMY
NMY_6	20	1.60669445899242	1.39161009210251	1.15455792402666	NMY
NMY_6	30	1.61696971195062	1.42327528102021	1.13609063089437	NMY
NMY_6	40	1.56878734588561	1.3189170915265	1.18945107009715	NMY
NMY_6	50	1.53393561564914	1.40502504443367	1.09174966078091	NMY
NMY_6	60	1.58115197000907	1.36457333414157	1.15871527784452	NMY
NMY_6	70	1.4754312949329	1.36991642272739	1.07702285369749	NMY
NMY_6	80	1.45999415612708	1.23173251228694	1.18531754383615	NMY
NMY_6	90	1.3770756901715	1.2031386714299	1.144569385784	NMY
NMY_6	100	1.23918487801831	1.18885235828017	1.04233706514319	NMY
NMY_6	110	1.25282387014221	1.08993654771249	1.14944661023761	NMY
NMY_6	120	1.24167958131416	1.10302797233472	1.12570090011948	NMY
NMY_6	130	1.09056006021076	1.13632310198047	0.959727086697478	NMY
NMY_6	140	1.11110043289037	1.08651631340726	1.02262655349004	NMY
NMY_6	150	1.17436254034815	1.04636552038456	1.12232534183327	NMY
NMY_6	160	1.09632905973073	1.11337316470194	0.984691471366857	NMY
NMY_6	170	1.06813062652394	0.994531374192707	1.07400395225437	NMY
NMY_6	180	1.02241652625165	1.00223686205301	1.02013462581819	NMY
NMY_7	0	1.90829276144769	1.63328895634563	1.16837425125151	NMY
NMY_7	10	1.98334397380081	1.64499068046311	1.20568705790019	NMY
NMY_7	20	1.7656178376382	1.60876465142873	1.09749915009021	NMY
NMY_7	30	1.67565605895622	1.57957510057578	1.06082709099771	NMY
NMY_7	40	1.76312460619211	1.50813628559628	1.1690751180985	NMY
NMY_7	50	1.80593595204249	1.4585101687867	1.2382059382862	NMY
NMY_7	60	1.6526641851029	1.38659869731999	1.19188355527606	NMY
NMY_7	70	1.46229674859846	1.32417254600377	1.10430982201793	NMY
NMY_7	80	1.48258322924023	1.40393981127195	1.05601623184759	NMY
NMY_7	90	1.53759845345974	1.31560536726406	1.16873835552779	NMY
NMY_7	100	1.32550587586928	1.25790653570411	1.05373955715027	NMY
NMY_7	110	1.29576619987987	1.18727717487459	1.09137632500746	NMY
NMY_7	120	1.29417250245145	1.1931814598392	1.08464013732317	NMY
NMY_7	130	1.29541900203886	1.13610958767568	1.14022363343408	NMY
NMY_7	140	1.24945749568499	1.10742014131281	1.12825968128393	NMY
NMY_7	150	1.17538735397362	1.09649093734871	1.07195355103953	NMY
NMY_7	160	1.13838613542673	1.08973418227763	1.04464570712778	NMY
NMY_7	170	1.16524437425098	1.10689552315049	1.05271396430841	NMY
NMY_7	180	1.17094638979618	1.14585882850713	1.02189411179188	NMY
NMY_8	0	2.0999577285833	1.29606447879477	1.62025714224965	NMY
NMY_8	10	2.23057138441443	1.34149746446854	1.66274737261477	NMY
NMY_8	20	2.08487455251733	1.49935850268034	1.3905110410821	NMY
NMY_8	30	1.98667726090725	1.30786362933452	1.51902477930221	NMY
NMY_8	40	2.02365226871176	1.36406973208	1.48354018941978	NMY
NMY_8	50	1.99087240494345	1.3368535004379	1.48922256948224	NMY
NMY_8	60	1.87108797446669	1.36702718067835	1.36872770411062	NMY
NMY_8	70	1.93465363899602	1.22037181602059	1.58529852426827	NMY
NMY_8	80	1.74026953485524	1.10857473597044	1.56982608243531	NMY
NMY_8	90	1.75876137951968	1.039775811279	1.69148133707426	NMY
NMY_8	100	1.65626281401129	1.01186318695122	1.63684462027091	NMY
NMY_8	110	1.66301090291778	0.992331386742296	1.67586244387295	NMY
NMY_8	120	1.75817918884674	0.997415694107946	1.76273463434841	NMY
NMY_8	130	1.70310498307314	0.969628499537251	1.75645103654228	NMY
NMY_8	140	1.57577488269174	0.976802634981064	1.6131967976543	NMY
NMY_8	150	1.37573139215439	0.961875641106104	1.43025910352858	NMY
NMY_8	160	1.4407106782917	0.929845673855371	1.54940837904655	NMY
NMY_8	170	1.37780816969652	0.951620143294985	1.44785519663955	NMY
NMY_8	180	1.31412396190123	0.958122826682795	1.3715610622189	NMY
NMY_9	0	2.1471346327295	1.41203130780402	1.52059987683184	NMY
NMY_9	10	2.11401150740141	1.33710834391416	1.58103232024789	NMY
NMY_9	20	2.10061802715188	1.30955735758255	1.60406721781903	NMY
NMY_9	30	2.08121309171685	1.22546150265944	1.69830964677413	NMY
NMY_9	40	2.06602381351669	1.26061260689425	1.63890461051847	NMY
NMY_9	50	1.90667888279075	1.19128475030836	1.60052320177624	NMY
NMY_9	60	1.81150181909258	1.11884817345153	1.61907742451265	NMY
NMY_9	70	1.78041160196304	1.07577727232832	1.65500020102643	NMY
NMY_9	80	1.78711714548813	1.03145835154986	1.73261202723583	NMY
NMY_9	90	1.66713443197167	1.00294616602414	1.66223720519366	NMY
NMY_9	100	1.5165210861105	0.987367628727781	1.53592344126628	NMY
NMY_9	110	1.6243914012878	0.973751968011161	1.66817778515564	NMY
NMY_9	120	1.46345778945396	0.979512389214691	1.49406766628778	NMY
NMY_9	130	1.34213540468713	0.974209884955839	1.37766555791822	NMY
NMY_9	140	1.38032507674184	0.994058587506629	1.38857517463239	NMY
NMY_9	150	1.38018904139882	1.00655071664279	1.37120665514227	NMY
NMY_9	160	1.37012766077964	1.01792791454989	1.34599674613057	NMY
NMY_9	170	1.36865807458501	0.998020769815238	1.37137233610718	NMY
NMY_9	180	1.32383132662482	0.995091009925698	1.3303620607764	NMY
Wildtype_1	0	1.53838114099853	1.17957699528557	1.30418035206433	Wildtype
Wildtype_1	10	1.54102393902793	1.17402700552513	1.31259667092465	Wildtype
Wildtype_1	20	1.49808953861698	1.13940474580762	1.3148001569496	Wildtype
Wildtype_1	30	1.48572501371233	1.16880119817835	1.2711528838505	Wildtype
Wildtype_1	40	1.42477737409271	1.13962745735604	1.25021327355364	Wildtype
Wildtype_1	50	1.4965615541693	1.14384565615616	1.30835969530927	Wildtype
Wildtype_1	60	1.49472765010408	1.13750211965038	1.31404383717852	Wildtype
Wildtype_1	70	1.41201551503081	1.06599077646467	1.32460387669931	Wildtype
Wildtype_1	80	1.35365228098979	1.02355222226325	1.32250436425865	Wildtype
Wildtype_1	90	1.38655513125223	1.03349217838549	1.34162131097915	Wildtype
Wildtype_1	100	1.3448145505152	0.974394345835503	1.3801543043254	Wildtype
Wildtype_1	110	1.1944205186692	0.942529458234649	1.26725006654576	Wildtype
Wildtype_1	120	1.18302364591307	0.892130897896605	1.3260650972882	Wildtype
Wildtype_1	130	1.21673279199412	0.886067369322393	1.3731831620485	Wildtype
Wildtype_1	140	1.13984115796631	0.843351021938908	1.35156195737542	Wildtype
Wildtype_1	150	1.15221208810937	0.853426645286443	1.35010090729315	Wildtype
Wildtype_1	160	1.10585898720941	0.865583152642219	1.27758839094053	Wildtype
Wildtype_1	170	1.11404208782531	0.895775970812713	1.24366150033536	Wildtype
Wildtype_1	180	1.13999863728994	0.871310906429307	1.30837182098608	Wildtype
Wildtype_2	0	1.77924553047276	1.35933392274975	1.30890982759673	Wildtype
Wildtype_2	10	1.8372083609724	1.39183343694204	1.31999153936758	Wildtype
Wildtype_2	20	1.8042344865688	1.40383618432679	1.28521725448616	Wildtype
Wildtype_2	30	1.68111921580722	1.37205452572741	1.22525685698676	Wildtype
Wildtype_2	40	1.71997316246921	1.42272157757504	1.20893166279296	Wildtype
Wildtype_2	50	1.62702061479002	1.30576823475149	1.24602557443869	Wildtype
Wildtype_2	60	1.58174753039207	1.23443440047726	1.28135405962482	Wildtype
Wildtype_2	70	1.60062202572552	1.10358533038463	1.45038356496426	Wildtype
Wildtype_2	80	1.40637179457066	1.0477189238417	1.34231783216616	Wildtype
Wildtype_2	90	1.48929871254909	1.00399742459462	1.48336905659933	Wildtype
Wildtype_2	100	1.49362326742043	0.973341523662529	1.53453154017324	Wildtype
Wildtype_2	110	1.34406571485949	0.953847201538737	1.40909960493804	Wildtype
Wildtype_2	120	1.21850177701411	0.947389367924693	1.28616788225447	Wildtype
Wildtype_2	130	1.24567179329158	0.931124251843319	1.33781478768871	Wildtype
Wildtype_2	140	1.22563058790592	0.928640953930348	1.31981104507464	Wildtype
Wildtype_2	150	1.23871723722433	0.926231230374039	1.33737364558966	Wildtype
Wildtype_2	160	1.20657620364722	0.916343664039233	1.31672892059803	Wildtype
Wildtype_2	170	1.21675362881407	0.924716453103205	1.31581267396166	Wildtype
Wildtype_2	180	1.14790365979273	0.921668804308854	1.2454622033709	Wildtype
Wildtype_3	0	1.88682196161883	1.30566574705828	1.44510336268675	Wildtype
Wildtype_3	10	1.7704050069052	1.21688573464675	1.45486544586631	Wildtype
Wildtype_3	20	1.78072743949104	1.2733723371915	1.39843421085976	Wildtype
Wildtype_3	30	1.79680030338336	1.19544676919841	1.50303664678284	Wildtype
Wildtype_3	40	1.86958915637269	1.26201323129303	1.48143387883275	Wildtype
Wildtype_3	50	1.84306628409178	1.26435183604243	1.45771630297211	Wildtype
Wildtype_3	60	1.82865434303047	1.19773972783077	1.52675435283619	Wildtype
Wildtype_3	70	1.68892956669884	1.16905367301088	1.44469805423821	Wildtype
Wildtype_3	80	1.79093713622418	1.05718741690794	1.69405831698442	Wildtype
Wildtype_3	90	1.84852110147202	1.03245565295156	1.79041210747164	Wildtype
Wildtype_3	100	1.85061505473268	0.963517924715097	1.92068565333633	Wildtype
Wildtype_3	110	1.86306954805041	0.999922060066086	1.86321476688621	Wildtype
Wildtype_3	120	1.59173904932531	0.989838525664197	1.60807950797553	Wildtype
Wildtype_3	130	1.65303063641484	0.967531740492001	1.70850274697371	Wildtype
Wildtype_3	140	1.63273284244029	0.962364073413471	1.69658540623721	Wildtype
Wildtype_3	150	1.59968920328893	0.949812548173561	1.68421569747109	Wildtype
Wildtype_3	160	1.62321620963099	0.959994424363608	1.69086003880391	Wildtype
Wildtype_3	170	1.62058928783983	0.979861553521762	1.65389618769631	Wildtype
Wildtype_3	180	1.46359269863565	0.968247928709056	1.51158877312242	Wildtype
Wildtype_4	0	1.77177919655341	1.3916135674555	1.27318333047947	Wildtype
Wildtype_4	10	1.92875704065037	1.40460904597973	1.37316290691054	Wildtype
Wildtype_4	20	1.80009906574453	1.38591262802781	1.29885465312927	Wildtype
Wildtype_4	30	1.85657055397207	1.45476765403776	1.27619730121101	Wildtype
Wildtype_4	40	1.59195589116361	1.3086225146363	1.21651268670557	Wildtype
Wildtype_4	50	1.63186615812538	1.25046308512453	1.30500946212489	Wildtype
Wildtype_4	60	1.70887546988566	1.11714401113302	1.52968234431343	Wildtype
Wildtype_4	70	1.88633281199602	1.10038481985501	1.71424830473813	Wildtype
Wildtype_4	80	1.94239404726573	0.970448948035071	2.00154171035851	Wildtype
Wildtype_4	90	1.98639178290364	0.958752022198528	2.07185146618895	Wildtype
Wildtype_4	100	1.80260497129882	0.942590749728249	1.9123940817566	Wildtype
Wildtype_4	110	1.69140854443232	0.94588718959801	1.78817153148162	Wildtype
Wildtype_4	120	1.56277529834596	0.923323211913773	1.69255497769496	Wildtype
Wildtype_4	130	1.40640184384641	0.915836339803835	1.53564756356758	Wildtype
Wildtype_4	140	1.41738077863915	0.921708053473581	1.53777627666109	Wildtype
Wildtype_4	150	1.45826689664848	0.913451638379946	1.59643579952935	Wildtype
Wildtype_4	160	1.37343263772551	0.907905788323394	1.51274796943611	Wildtype
Wildtype_4	170	1.26568487571742	0.881681071237044	1.4355359517264	Wildtype
Wildtype_4	180	1.25774634560979	0.894787131228735	1.40563749937109	Wildtype
Wildtype_6	0	2.02799754229488	1.36066615081967	1.49044461866947	Wildtype
Wildtype_6	10	2.11831439033064	1.37219935081967	1.54373662184382	Wildtype
Wildtype_6	20	2.06218783980276	1.41924480327869	1.45301771409609	Wildtype
Wildtype_6	30	2.13364180274498	1.36731211081967	1.56046434889391	Wildtype
Wildtype_6	40	2.02353032330562	1.35257525901639	1.49605747245233	Wildtype
Wildtype_6	50	1.96057201331845	1.22316001967213	1.60287450684006	Wildtype
Wildtype_6	60	1.86171988841398	1.11359476065574	1.67181092637119	Wildtype
Wildtype_6	70	1.86477440104479	1.03803869180328	1.79644016718231	Wildtype
Wildtype_6	80	2.12319185314715	0.990090180327869	2.14444289553912	Wildtype
Wildtype_6	90	1.60345629141176	0.964741341311475	1.66205823545616	Wildtype
Wildtype_6	100	1.53567553053181	0.936952948852459	1.63901029652838	Wildtype
Wildtype_6	110	1.66130244936889	0.903229059672131	1.83929251564596	Wildtype
Wildtype_6	120	1.67950726260955	0.900252525901639	1.86559572374146	Wildtype
Wildtype_6	130	1.57425744637638	0.90179514	1.7456929811979	Wildtype
Wildtype_6	140	1.53442960691436	0.891905307540984	1.72039519659867	Wildtype
Wildtype_6	150	1.51065124722767	0.939209663934426	1.60842813403286	Wildtype
Wildtype_6	160	1.3172718093839	0.906436949836066	1.45324151847753	Wildtype
Wildtype_6	170	1.36205733806571	0.924857641639344	1.47272107267386	Wildtype
Wildtype_6	180	1.36224745218775	0.908915736721311	1.4987609930726	Wildtype
Wildtype_7	0	1.87582791605005	1.20395724361243	1.55805193747719	Wildtype
Wildtype_7	10	1.78158782986357	1.23870126932423	1.43827077115656	Wildtype
Wildtype_7	20	1.68926230619196	1.26475393270436	1.33564503142512	Wildtype
Wildtype_7	30	1.58967245733527	1.17282987041147	1.35541607307253	Wildtype
Wildtype_7	40	1.52517637473713	1.07645000158474	1.4168576083346	Wildtype
Wildtype_7	50	1.44519412395995	1.04205760924797	1.38686586147854	Wildtype
Wildtype_7	60	1.4624575583886	1.01473777397694	1.44121722467959	Wildtype
Wildtype_7	70	1.33670556757539	0.946403845810176	1.41240504621058	Wildtype
Wildtype_7	80	1.28720702939403	0.958215967159397	1.34333706962733	Wildtype
Wildtype_7	90	1.27097960836849	0.893270156030164	1.42283899197632	Wildtype
Wildtype_7	100	1.16794568793846	0.848063190272332	1.37719181935418	Wildtype
Wildtype_7	110	1.10939892223265	0.835298808271994	1.32814618103872	Wildtype
Wildtype_7	120	1.09212983976283	0.842751925724705	1.29590904087662	Wildtype
Wildtype_7	130	1.04417324913331	0.821153699766995	1.27159294225868	Wildtype
Wildtype_7	140	1.01468567616405	0.826389348862882	1.22785425242988	Wildtype
Wildtype_7	150	1.00989871692507	0.834804601852908	1.20974263280715	Wildtype
Wildtype_7	160	1.04046595084922	0.820749869346603	1.26770163445476	Wildtype
Wildtype_7	170	1.10819743216623	0.843256861901783	1.31418726871304	Wildtype
Wildtype_7	180	1.06706724479255	0.847660583705429	1.25883787131875	Wildtype
Wildtype_8	0	1.96939813548224	1.29169609949494	1.52466058870371	Wildtype
Wildtype_8	10	1.95892411953827	1.37947733268923	1.42004806684241	Wildtype
Wildtype_8	20	1.90376686650508	1.41204639440333	1.3482325184574	Wildtype
Wildtype_8	30	1.99499418950052	1.3459902716195	1.48217578653086	Wildtype
Wildtype_8	40	1.81246074734463	1.28544049089258	1.40999195231986	Wildtype
Wildtype_8	50	1.68729492176238	1.31325096389253	1.28482290754325	Wildtype
Wildtype_8	60	1.75066645766456	1.24006073258253	1.41175864348083	Wildtype
Wildtype_8	70	1.90819270235571	1.16173701203486	1.64253413861144	Wildtype
Wildtype_8	80	1.98630256692161	1.15791398398265	1.7154146114461	Wildtype
Wildtype_8	90	1.60616045912202	1.13215582647213	1.41867437464587	Wildtype
Wildtype_8	100	1.56309957903927	1.07238444981182	1.45759254464531	Wildtype
Wildtype_8	110	1.64976066750898	1.06337993028868	1.55143107417977	Wildtype
Wildtype_8	120	1.50371885710579	1.04993067961551	1.43220775075975	Wildtype
Wildtype_8	130	1.53119797532655	1.06667733228942	1.43548374843603	Wildtype
Wildtype_8	140	1.357072979586	1.05498188550117	1.2863471858963	Wildtype
Wildtype_8	150	1.43363033650945	1.00556753571628	1.42569274125209	Wildtype
Wildtype_8	160	1.25973048217207	1.01510191950656	1.24098916371316	Wildtype
Wildtype_8	170	1.24564376450026	1.01299727951597	1.22966151014291	Wildtype
Wildtype_8	180	1.27197780288833	0.997220803162898	1.27552273162972	Wildtype
