# Supplementary material for: Aurora A and cortical flows promote polarization and cytokinesis by inducing asymmetric ECT-2 accumulation
Source: eLife. 2022 Dec 19;11:e83992. doi: 10.7554/eLife.83992 (PMC9799973; doi:10.7554/eLife.83992)
Supplement: Figure 3—figure supplement 2—source data 1. [file elife-83992-fig3-figsupp2-data1.zip › F3-F2-SD1.csv]

Embryo	Time	AntRatio	PostRatio	AntPostRatio	Treatment
DHC1_1	0	1.46317014654939	1.00756376532496	1.45218615129286	DHC1
DHC1_1	10	1.43346560046945	1.03166962146439	1.38946186903782	DHC1
DHC1_1	20	1.47746973554549	1.04638555409469	1.41197451528635	DHC1
DHC1_1	30	1.550168670194	1.0657582204559	1.45452189853237	DHC1
DHC1_1	40	1.42384642578568	1.03165163237533	1.38016204414598	DHC1
DHC1_1	50	1.44601517760805	1.03527947366655	1.39673896217303	DHC1
DHC1_1	60	1.48941057116616	1.07911326614106	1.38021708925175	DHC1
DHC1_1	70	1.55825597866128	1.15361029023027	1.35076463157262	DHC1
DHC1_1	80	1.62112513680014	1.20769288677836	1.34233227217612	DHC1
DHC1_1	90	1.6290577643953	1.12141814728352	1.45267647785214	DHC1
DHC1_1	100	1.84385901189771	1.15031104958438	1.60292210751511	DHC1
DHC1_1	110	1.96045801795552	1.11391635951177	1.75996878151138	DHC1
DHC1_1	120	1.67736426126257	1.08985849039782	1.53906610449059	DHC1
DHC1_1	130	1.77213430456812	0.996553538143078	1.77826302023895	DHC1
DHC1_1	140	1.83833303314751	0.965709001690169	1.9036097105133	DHC1
DHC1_1	150	2.04392661496677	0.96428753467589	2.11962359925534	DHC1
DHC1_1	160	2.06322615484665	0.885099377041432	2.33106723195679	DHC1
DHC1_1	170	2.12356477648799	0.833480783554148	2.54782691861549	DHC1
DHC1_1	180	2.11201036678584	0.856493023352377	2.46588157661725	DHC1
DHC1_1	190	2.17071670954739	0.832605649983614	2.60713665537834	DHC1
DHC1_1	200	2.14372866630579	0.850344359295456	2.52101239088826	DHC1
DHC1_1	210	2.31756957609369	0.854167877715528	2.71324833976669	DHC1
DHC1_1	220	2.47095522042792	0.83448277354569	2.96106198804909	DHC1
DHC1_1	230	2.31852598637449	0.844168528212463	2.74652028462136	DHC1
DHC1_1	240	2.38505443454412	0.85484725597047	2.79003578462269	DHC1
DHC1_1	250	2.55098730188395	0.862747605492313	2.95681759722564	DHC1
DHC1_1	260	2.33408830307266	0.843351372439083	2.76763443963122	DHC1
DHC1_1	270	2.22374127157046	0.856391907946131	2.59663975212426	DHC1
DHC1_1	280	2.35242780658783	0.889281869190371	2.64531178256176	DHC1
DHC1_1	290	2.41890318982649	0.852226644663171	2.83833321214983	DHC1
DHC1_1	300	2.37030165259442	0.862112633642842	2.74941064554262	DHC1
DHC1_1	310	2.34950997256003	0.849564431873567	2.76554653703969	DHC1
DHC1_1	320	2.19543933963702	0.841621953417669	2.60858135974443	DHC1
DHC1_1	330	2.22173491509224	0.865275028827462	2.56766327592156	DHC1
DHC1_1	340	2.09078905122417	0.835806194467759	2.50152375642009	DHC1
DHC1_10	0	1.83873526597001	1.11585593185273	1.647824968692	DHC1
DHC1_10	10	1.7604515857172	1.079576104055	1.63068780339316	DHC1
DHC1_10	20	1.6911703172983	1.07905729932057	1.56726646338721	DHC1
DHC1_10	30	1.80709391392244	1.06383921238785	1.69865322962322	DHC1
DHC1_10	40	1.76339313725404	1.0449454837367	1.68754558462532	DHC1
DHC1_10	50	1.76505750690136	1.01299351226352	1.7424173852381	DHC1
DHC1_10	60	1.80780823604797	0.992196636015325	1.82202616943769	DHC1
DHC1_10	70	1.90796357688468	1.00834809101301	1.89216758963455	DHC1
DHC1_10	80	2.00395871040627	1.0433904741077	1.92062201077698	DHC1
DHC1_10	90	2.21174968802884	1.04454155280627	2.1174358091229	DHC1
DHC1_10	100	2.444438737862	1.06168327160381	2.30241805936093	DHC1
DHC1_10	110	2.44151326631039	1.0612369974582	2.30062961634219	DHC1
DHC1_10	120	2.75673862738415	1.04396885429897	2.64063301891828	DHC1
DHC1_10	130	2.7186393623912	0.99018978183604	2.74557404273574	DHC1
DHC1_10	140	2.56897450745112	0.97580733664909	2.63266570250737	DHC1
DHC1_10	150	2.49562698542693	0.908612278298849	2.74663577086959	DHC1
DHC1_10	160	2.35598253854398	0.887423818634064	2.65485610040346	DHC1
DHC1_10	170	2.35009059557895	0.874518892109839	2.68729539954156	DHC1
DHC1_10	180	2.63221306563775	0.899295508930444	2.92697232388974	DHC1
DHC1_10	190	2.43155162866353	0.851376575549884	2.8560236427612	DHC1
DHC1_10	200	2.38446373970994	0.837242310682055	2.84799717989342	DHC1
DHC1_10	210	2.37765773441037	0.82801645145246	2.87151025832834	DHC1
DHC1_10	220	2.29608844534957	0.821988067037461	2.7933354964932	DHC1
DHC1_10	230	2.28150928682642	0.824852558302506	2.76596012688815	DHC1
DHC1_10	240	2.33809651422015	0.815394093272267	2.86744352640219	DHC1
DHC1_10	250	2.29546107442919	0.812672797568314	2.82458214584971	DHC1
DHC1_10	260	2.06253359618627	0.79140706946862	2.60616018703388	DHC1
DHC1_10	270	2.11456437709082	0.797856514069619	2.65030658997203	DHC1
DHC1_10	280	2.07290810897955	0.793777248556687	2.61144812697604	DHC1
DHC1_10	290	2.06083041204096	0.78011654680793	2.64169555238052	DHC1
DHC1_10	300	2.12058438353282	0.779003970420696	2.72217403768509	DHC1
DHC1_10	310	2.02268313625011	0.755965272464047	2.67562970142429	DHC1
DHC1_10	320	1.9341657132949	0.759079883695905	2.54803974501021	DHC1
DHC1_10	330	1.93817310374715	0.769661135029617	2.51821615453218	DHC1
DHC1_10	340	1.83790419712214	0.76421558380191	2.40495514103326	DHC1
DHC1_2	0	2.61652281776714	1.22388677633186	2.13787980094791	DHC1
DHC1_2	10	2.64048366729426	1.23361485720211	2.14044411987952	DHC1
DHC1_2	20	2.51932932744412	1.2469237340582	2.02043578017783	DHC1
DHC1_2	30	2.5754919021	1.24090266095195	2.07549873422323	DHC1
DHC1_2	40	2.71025195594818	1.29330225552717	2.09560599184406	DHC1
DHC1_2	50	2.72953290659045	1.26350182174911	2.16029202301573	DHC1
DHC1_2	60	2.77900616363369	1.24375139313712	2.2343743122363	DHC1
DHC1_2	70	2.86898906800014	1.25197931356393	2.29156267752794	DHC1
DHC1_2	80	2.96822518818423	1.22979076254359	2.41360179193818	DHC1
DHC1_2	90	3.03878186019092	1.20790147959036	2.51575307385291	DHC1
DHC1_2	100	3.07895876249754	1.17373464226894	2.62321537732382	DHC1
DHC1_2	110	3.17947234799282	1.16574113876274	2.72742570564795	DHC1
DHC1_2	120	3.15088545715267	1.08104317806615	2.91467123708159	DHC1
DHC1_2	130	3.02942009796206	1.05544176794021	2.87028634831673	DHC1
DHC1_2	140	3.11443262363706	1.00891233699736	3.08692094390082	DHC1
DHC1_2	150	3.18513360704881	0.970708395802099	3.28124658324081	DHC1
DHC1_2	160	3.38865468422615	0.934723787353985	3.62530057549809	DHC1
DHC1_2	170	3.61182473985279	0.943131087128192	3.82961052726053	DHC1
DHC1_2	180	2.95807674003356	0.881447344037815	3.35593131006888	DHC1
DHC1_2	190	2.94301902963926	0.861025528142651	3.41803922583777	DHC1
DHC1_2	200	2.84332795743803	0.858037968341203	3.31375540750822	DHC1
DHC1_2	210	3.01842157480166	0.844235889510492	3.57532961143338	DHC1
DHC1_2	220	2.96903278621608	0.833977626428978	3.56008685620168	DHC1
DHC1_2	230	3.30775938093847	0.844321200533494	3.91765524642568	DHC1
DHC1_2	240	3.19581624130509	0.82991669531295	3.85076750396013	DHC1
DHC1_2	250	3.11585805722414	0.844262029254087	3.69062915215674	DHC1
DHC1_2	260	3.31877274865326	0.838978443951052	3.95573065384608	DHC1
DHC1_2	270	3.18365390620518	0.835044256478509	3.81255709683109	DHC1
DHC1_2	280	3.07456835255195	0.837245039004879	3.67224433626538	DHC1
DHC1_2	290	2.95562168360167	0.844416063197872	3.50019594891231	DHC1
DHC1_2	300	2.89308959174324	0.852058810074931	3.39541068942039	DHC1
DHC1_2	310	2.7331719574344	0.845353439082094	3.23317068468089	DHC1
DHC1_2	320	2.82229242454635	0.865975670192932	3.2590897431536	DHC1
DHC1_2	330	2.94962788579423	0.840573746997684	3.5090649646501	DHC1
DHC1_2	340	2.56876893040128	0.858190106096832	2.99323997346509	DHC1
DHC1_3	0	1.57618551225461	1.0263424385311	1.53573062272515	DHC1
DHC1_3	10	1.5303968720598	1.04828438653416	1.45990619694299	DHC1
DHC1_3	20	1.46159161319264	0.990764696666229	1.47521567745668	DHC1
DHC1_3	30	1.50696808251063	1.02223925615929	1.4741833415521	DHC1
DHC1_3	40	1.43797286822521	1.08792791557294	1.32175381074575	DHC1
DHC1_3	50	1.47468338807799	1.08242767760281	1.36238514460742	DHC1
DHC1_3	60	1.37197887231262	1.00702292630046	1.36241076194056	DHC1
DHC1_3	70	1.32189695648489	0.994392467846346	1.32935133684977	DHC1
DHC1_3	80	1.35688664897856	0.951714010063016	1.42572940466508	DHC1
DHC1_3	90	1.40960746705936	1.00695679224097	1.39986887016502	DHC1
DHC1_3	100	1.3126499121849	0.985264277303895	1.33228205104205	DHC1
DHC1_3	110	1.38321685561498	1.0327804971228	1.33931349349494	DHC1
DHC1_3	120	1.40063707710238	1.01495487336061	1.37999936141471	DHC1
DHC1_3	130	1.42907227169108	1.01746219560686	1.40454581788046	DHC1
DHC1_3	140	1.43028541437903	1.04992442652641	1.36227463448109	DHC1
DHC1_3	150	1.44916417987179	1.03986919164916	1.39360237951999	DHC1
DHC1_3	160	1.43623839781678	1.03106052111472	1.39297196275541	DHC1
DHC1_3	170	1.43590588339145	1.01731361167108	1.41146826988069	DHC1
DHC1_3	180	1.47446991173053	1.01083989848682	1.45865820486285	DHC1
DHC1_3	190	1.51479871161285	1.02111519436784	1.48347485177776	DHC1
DHC1_3	200	1.63560406614593	0.989518319002442	1.65292954636233	DHC1
DHC1_3	210	1.67302526502362	1.0054874188731	1.66389477741916	DHC1
DHC1_3	220	1.62148221580258	1.00685606311662	1.61044093113315	DHC1
DHC1_3	230	1.63529216924412	1.07000887816808	1.52829775771939	DHC1
DHC1_3	240	1.57442656351642	1.05036429759164	1.49893381479777	DHC1
DHC1_3	250	1.55623106925037	0.982591363407398	1.58380291869625	DHC1
DHC1_3	260	1.56922015639779	1.03164275520535	1.52108871843474	DHC1
DHC1_3	270	1.59482603292431	1.01869826720068	1.56555290636431	DHC1
DHC1_3	280	1.50784103765193	1.03448591549296	1.45757522173069	DHC1
DHC1_3	290	1.55548013626972	1.03810659735641	1.49838190050119	DHC1
DHC1_3	300	1.60277749766248	0.997342006613545	1.60704902333822	DHC1
DHC1_3	310	1.50370651285295	1.03065969156211	1.45897479562228	DHC1
DHC1_3	320	1.52509712951474	1.07109841311562	1.42386274766156	DHC1
DHC1_3	330	1.48670272339823	1.22467057232039	1.21396133539926	DHC1
DHC1_3	340	1.56203424302582	1.28444749302415	1.21611373879372	DHC1
DHC1_4	0	2.20548498704503	0.874769161059979	2.52121940875533	DHC1
DHC1_4	10	2.04569218309814	0.869324191672641	2.35319826906242	DHC1
DHC1_4	20	2.04169137634126	0.852294982260089	2.39552199512799	DHC1
DHC1_4	30	1.82226233870511	0.786802841987673	2.31603426101206	DHC1
DHC1_4	40	1.78972909785439	0.785326810092081	2.27896090500786	DHC1
DHC1_4	50	1.72967183409804	0.769297047579623	2.24837965976857	DHC1
DHC1_4	60	1.76542012654296	0.811272853404725	2.17611142679543	DHC1
DHC1_4	70	1.93704432610519	0.830106623547634	2.33348857984873	DHC1
DHC1_4	80	2.01102473544027	0.860496817349525	2.33705075358043	DHC1
DHC1_4	90	2.11078284161222	0.880578848166802	2.39704013559543	DHC1
DHC1_4	100	2.08869770186504	0.860923868320009	2.42611196962268	DHC1
DHC1_4	110	2.09724609888841	0.899135547806339	2.33251382842682	DHC1
DHC1_4	120	2.22393925180991	0.925878243522464	2.40197808660999	DHC1
DHC1_4	130	2.15948748076684	0.905945157208746	2.38368455704351	DHC1
DHC1_4	140	2.31533690242264	0.937404187997015	2.46994512299961	DHC1
DHC1_4	150	2.22197143506823	0.957600260829467	2.32035383234291	DHC1
DHC1_4	160	2.23097378140859	0.935248895996244	2.3854332156491	DHC1
DHC1_4	170	2.31337429794619	0.922427860412493	2.5079189357005	DHC1
DHC1_4	180	2.36837168700311	0.967242262040835	2.44858168418526	DHC1
DHC1_4	190	2.44438676084369	0.939768032996547	2.60105331849766	DHC1
DHC1_4	200	2.51571824832418	0.943742624398626	2.66568255293889	DHC1
DHC1_4	210	2.46556549302078	0.901445453872788	2.73512444089459	DHC1
DHC1_4	220	2.53309513972203	0.875140450663909	2.89450126296909	DHC1
DHC1_4	230	2.43068309147869	0.85127592008731	2.85534106406932	DHC1
DHC1_4	240	2.43802417540449	0.820060310135224	2.97298155424992	DHC1
DHC1_4	250	2.5792612346406	0.817204706885279	3.15619968033625	DHC1
DHC1_4	260	2.50528950799652	0.831634366024372	3.01248915430595	DHC1
DHC1_4	270	2.54141694242328	0.816657107229091	3.11197554019494	DHC1
DHC1_4	280	2.49971188387928	0.80885455568054	3.09043432632474	DHC1
DHC1_4	290	2.60933718903251	0.813355672341709	3.20811334790356	DHC1
DHC1_4	300	2.87557558914678	0.802030435673795	3.58536965836088	DHC1
DHC1_4	310	3.17463167068945	0.789949014711297	4.01878046755926	DHC1
DHC1_4	320	2.97809944117095	0.806909802961694	3.69074638855556	DHC1
DHC1_4	330	2.95386254530504	0.830427451689836	3.55703865436316	DHC1
DHC1_4	340	2.91686724294653	0.829470700356776	3.51654041751193	DHC1
DHC1_5	0	2.38618229091456	1.09987718242742	2.16949885772543	DHC1
DHC1_5	10	2.36876792872534	1.10294405031778	2.14767732601021	DHC1
DHC1_5	20	2.42847824267021	1.06818516709284	2.27346186549241	DHC1
DHC1_5	30	2.31315632362933	1.10707269075325	2.08943490608142	DHC1
DHC1_5	40	2.27631410258823	1.06159821212853	2.14423317275955	DHC1
DHC1_5	50	2.31810749316657	1.06352527103811	2.17964495653579	DHC1
DHC1_5	60	2.42555328785382	1.09901916705611	2.20701636564813	DHC1
DHC1_5	70	2.26898973661246	1.08859090830584	2.08433647507092	DHC1
DHC1_5	80	2.34979522707993	1.04112464593503	2.25697781361191	DHC1
DHC1_5	90	2.48061871479548	1.06772800915686	2.32326837314525	DHC1
DHC1_5	100	2.48196795942299	1.02005665454915	2.43316677397687	DHC1
DHC1_5	110	2.34730698567752	1.03366198860328	2.27086514891514	DHC1
DHC1_5	120	2.35469975749086	1.04521979103976	2.25282737437306	DHC1
DHC1_5	130	2.35404989720134	0.998935692458435	2.3565579996525	DHC1
DHC1_5	140	2.31439690325103	0.957851807565687	2.41623692200666	DHC1
DHC1_5	150	2.49969897674246	0.988613208063237	2.52849037050552	DHC1
DHC1_5	160	2.46570826843024	0.893045044954465	2.76101220465981	DHC1
DHC1_5	170	2.43595964441017	0.867697477351885	2.80738357318319	DHC1
DHC1_5	180	2.21270259943309	0.867878877614876	2.5495523125463	DHC1
DHC1_5	190	2.32423220992162	0.821561023241247	2.82904391052047	DHC1
DHC1_5	200	2.37740510776689	0.789286914275336	3.01209238968524	DHC1
DHC1_5	210	2.06040045869131	0.78858482382116	2.61278228600374	DHC1
DHC1_5	220	2.09975169420806	0.786767330284797	2.66883437247958	DHC1
DHC1_5	230	2.32235269417391	0.769625941639461	3.0175083355777	DHC1
DHC1_5	240	2.23070553383195	0.787023394879906	2.83435733720766	DHC1
DHC1_5	250	2.23353337494199	0.781323125210044	2.85865514903523	DHC1
DHC1_5	260	2.41105930587559	0.769874312296192	3.13175705094572	DHC1
DHC1_5	270	2.41297716130971	0.796373967703878	3.02995484428861	DHC1
DHC1_5	280	2.39043639680014	0.784589420835309	3.04673544317636	DHC1
DHC1_5	290	2.3213556655788	0.77217134796627	3.00627013899537	DHC1
DHC1_5	300	2.46136968507709	0.76442998637549	3.21987589307893	DHC1
DHC1_5	310	2.28173924480011	0.766152693914898	2.97817819205313	DHC1
DHC1_5	320	2.16540502193973	0.784166658338414	2.76140919651959	DHC1
DHC1_5	330	2.08392929527753	0.790018993985757	2.63782176269435	DHC1
DHC1_5	340	1.83504428917247	0.771822821420053	2.37754603549585	DHC1
DHC1_6	0	2.06278697060881	1.11288739023666	1.8535451014232	DHC1
DHC1_6	10	1.94965658757359	1.13243997963282	1.72164231450549	DHC1
DHC1_6	20	1.91647439730131	1.11016945176612	1.72628997695124	DHC1
DHC1_6	30	2.03336855314226	1.09896566755403	1.85025666695115	DHC1
DHC1_6	40	2.10817473390474	1.11928468897247	1.88350180671201	DHC1
DHC1_6	50	2.12973019469051	1.11246958802646	1.91441655359648	DHC1
DHC1_6	60	2.13160678024458	1.10953289983975	1.92117492014202	DHC1
DHC1_6	70	2.23901465264773	1.08864452648679	2.05669949939797	DHC1
DHC1_6	80	2.33485354822178	1.10967868000935	2.10408074903457	DHC1
DHC1_6	90	2.24176186259492	1.04184073051033	2.15173183092663	DHC1
DHC1_6	100	2.34130291966047	1.05423208936966	2.22086098807745	DHC1
DHC1_6	110	2.37152985312526	1.07237799408993	2.21146821941069	DHC1
DHC1_6	120	2.41020270181519	1.03809259075839	2.32176081716794	DHC1
DHC1_6	130	2.50939810265362	1.018151431015	2.46466097891939	DHC1
DHC1_6	140	2.33867936420048	1.03668073427306	2.25593018842045	DHC1
DHC1_6	150	2.27778212108334	1.01319784771289	2.24811188281243	DHC1
DHC1_6	160	2.31702620869925	0.980046239100052	2.36420090834378	DHC1
DHC1_6	170	2.48895088605056	0.971934217905993	2.56082236862999	DHC1
DHC1_6	180	2.54777110718529	0.966664228147124	2.63563193195716	DHC1
DHC1_6	190	2.42479122261569	0.916067135660248	2.64695798836626	DHC1
DHC1_6	200	2.53262330583311	0.90488247515871	2.7988422533975	DHC1
DHC1_6	210	2.66381987289366	0.902911842972933	2.9502546606574	DHC1
DHC1_6	220	2.66315911260648	0.876136382439679	3.03966273514482	DHC1
DHC1_6	230	2.72681947122563	0.857088439453069	3.18149136740857	DHC1
DHC1_6	240	2.80674616700879	0.83534928812628	3.35996715015396	DHC1
DHC1_6	250	2.76609336484726	0.817296324519595	3.38444366120595	DHC1
DHC1_6	260	2.62495225009431	0.839336692287666	3.12741272270587	DHC1
DHC1_6	270	2.42785256358825	0.839578258267554	2.8917525432329	DHC1
DHC1_6	280	2.38089038015912	0.813755054705695	2.92580717795996	DHC1
DHC1_6	290	2.26811091174165	0.801551441795224	2.82965109096653	DHC1
DHC1_6	300	2.17182136152213	0.791311192197817	2.7445856736716	DHC1
DHC1_6	310	2.01967972733634	0.777678682619313	2.59706196463277	DHC1
DHC1_6	320	2.07688672824644	0.755624197789883	2.74857096202199	DHC1
DHC1_6	330	2.02601185333144	0.772397514665556	2.62301705386597	DHC1
DHC1_6	340	2.0135427293322	0.79508903392751	2.53247453229972	DHC1
DHC1_7	0	1.24387247420096	1.02739783813311	1.21070186059687	DHC1
DHC1_7	10	1.30683367634012	0.996856304118242	1.31095491992305	DHC1
DHC1_7	20	1.35870962764791	0.990301506194462	1.37201611746424	DHC1
DHC1_7	30	1.43812614114531	0.99937242883336	1.43902923440077	DHC1
DHC1_7	40	1.39471746520677	0.982704442338962	1.41926443507995	DHC1
DHC1_7	50	1.49069280258917	1.00191965272565	1.48783667286479	DHC1
DHC1_7	60	1.59533546353502	0.979331231815263	1.62900499004606	DHC1
DHC1_7	70	1.66862634488217	0.954080882851176	1.74893593915817	DHC1
DHC1_7	80	1.72912531087387	0.967538868062836	1.78713782768836	DHC1
DHC1_7	90	1.62322778020978	0.926712947896024	1.75159717353157	DHC1
DHC1_7	100	1.64863998699011	0.932754472783947	1.76749620086999	DHC1
DHC1_7	110	1.58161412644576	0.942663661264712	1.67781382844843	DHC1
DHC1_7	120	1.65459013837165	0.89913248977145	1.84020726332804	DHC1
DHC1_7	130	1.73565184640168	0.873062014608975	1.98800522455331	DHC1
DHC1_7	140	1.8040476785469	0.85271694846878	2.11564655984195	DHC1
DHC1_7	150	1.8616122311133	0.844734808398592	2.20378302468967	DHC1
DHC1_7	160	1.64807911237339	0.843627315220999	1.95356300422972	DHC1
DHC1_7	170	1.67591026539579	0.819480525407036	2.0450885816516	DHC1
DHC1_7	180	1.73040303224095	0.828431811448458	2.08876941750397	DHC1
DHC1_7	190	1.86643709601434	0.827373584880085	2.2558577287488	DHC1
DHC1_7	200	1.94955171629513	0.818218354184604	2.38267903222234	DHC1
DHC1_7	210	1.97116243157232	0.801167788731396	2.46036156133229	DHC1
DHC1_7	220	2.13870246279412	0.806225058937761	2.65273627888962	DHC1
DHC1_7	230	1.92215526970584	0.820283007168644	2.34328305341898	DHC1
DHC1_7	240	2.10079637257558	0.828721226387671	2.53498559670395	DHC1
DHC1_7	250	1.96074999729117	0.841286268894306	2.33065731581257	DHC1
DHC1_7	260	1.80230753696247	0.849681456008291	2.12115672787484	DHC1
DHC1_7	270	1.67543751693746	0.822691697625304	2.03653145130017	DHC1
DHC1_7	280	1.60574870799547	0.838251322003795	1.91559340957199	DHC1
DHC1_7	290	1.5006613863327	0.849328002359735	1.7668808542322	DHC1
DHC1_7	300	1.33628856044222	0.835868722346394	1.59868233457891	DHC1
DHC1_7	310	1.2669100559055	0.847206374123591	1.49539721914401	DHC1
DHC1_7	320	1.30988662671264	0.825598469052693	1.58659042599199	DHC1
DHC1_7	330	1.31873602033033	0.8267600648197	1.59506497283214	DHC1
DHC1_7	340	1.37009950023299	0.824951969384523	1.66082335830435	DHC1
DHC1_8	0	2.3005068641441	1.12171853911989	2.05087709965915	DHC1
DHC1_8	10	2.3596103648322	1.17835476672882	2.00246176402597	DHC1
DHC1_8	20	2.26278207554594	1.19836739462102	1.88822066229659	DHC1
DHC1_8	30	2.18492376031252	1.16980892074308	1.86776123995074	DHC1
DHC1_8	40	2.21077012006062	1.14898560045805	1.9241060281167	DHC1
DHC1_8	50	2.19257970939002	1.14860110139959	1.90891311763355	DHC1
DHC1_8	60	2.23694679319415	1.18678268566692	1.88488323954363	DHC1
DHC1_8	70	2.25352055660237	1.18648023075138	1.89933257899733	DHC1
DHC1_8	80	2.1639229847326	1.21635490771768	1.77902269395443	DHC1
DHC1_8	90	2.52237663381422	1.17999659530296	2.13761348452587	DHC1
DHC1_8	100	2.51122967510119	1.14954141213735	2.18454911548775	DHC1
DHC1_8	110	2.74376615807642	1.09497143810709	2.50578787956301	DHC1
DHC1_8	120	2.6969107445043	1.10508812222664	2.44044858528593	DHC1
DHC1_8	130	2.61499306009339	0.992973488618788	2.63349735926063	DHC1
DHC1_8	140	2.73720343426987	0.993869475431109	2.75408743495473	DHC1
DHC1_8	150	2.68489302581568	0.910548791130109	2.94865366026501	DHC1
DHC1_8	160	2.550952174124	0.863070121253825	2.95567197995234	DHC1
DHC1_8	170	2.78068066675177	0.871472927253574	3.1907826161795	DHC1
DHC1_8	180	2.55002703423199	0.836982611936558	3.04669057381239	DHC1
DHC1_8	190	2.48005098148903	0.856186839450026	2.89662357235262	DHC1
DHC1_8	200	2.24376090291458	0.881620284090495	2.54504228566986	DHC1
DHC1_8	210	2.00425977184518	0.853102893137222	2.34937636241587	DHC1
DHC1_8	220	2.1778836732661	0.84847948909283	2.56680768511521	DHC1
DHC1_8	230	2.12258171357494	0.850605177466465	2.49537831394005	DHC1
DHC1_8	240	2.38657511381347	0.84913393024564	2.81059916322396	DHC1
DHC1_8	250	2.42997917679392	0.834090862449586	2.91332669639549	DHC1
DHC1_8	260	2.1844976125958	0.858415632749475	2.54480175949142	DHC1
DHC1_8	270	2.24693964871415	0.861649038914539	2.60772025179153	DHC1
DHC1_8	280	2.15663006689507	0.82220849389131	2.62297225450478	DHC1
DHC1_8	290	2.04315581127848	0.822345428283669	2.48454693247677	DHC1
DHC1_8	300	1.86868736148877	0.820951518897916	2.27624569596678	DHC1
DHC1_8	310	1.71243143365991	0.811375178762255	2.1105297259305	DHC1
DHC1_8	320	1.86904204402016	0.804736890598576	2.3225504706637	DHC1
DHC1_8	330	1.86481121754915	0.816133658396673	2.28493359924971	DHC1
DHC1_8	340	1.96059754762997	0.816600576784427	2.40092598923983	DHC1
DHC1_9	0	2.29038421896581	1.26806385919751	1.80620573826248	DHC1
DHC1_9	10	2.16691515893089	1.26249313740451	1.71637777246515	DHC1
DHC1_9	20	2.08428360116585	1.22047417806167	1.70776542317024	DHC1
DHC1_9	30	2.16266264611877	1.15463231378133	1.87303145798529	DHC1
DHC1_9	40	2.17085281350224	1.23313042361968	1.76044055999365	DHC1
DHC1_9	50	2.04549690213559	1.1546468421811	1.7715346609979	DHC1
DHC1_9	60	2.11203877493366	1.18221260692442	1.7865134939038	DHC1
DHC1_9	70	2.29363639878377	1.19389243639285	1.92114157763961	DHC1
DHC1_9	80	2.25972974027817	1.23690395465791	1.82692417771689	DHC1
DHC1_9	90	2.20025452117253	1.22594852719994	1.79473646107956	DHC1
DHC1_9	100	2.22852177589958	1.2191892164655	1.82787195441261	DHC1
DHC1_9	110	2.39649302184446	1.14965149059056	2.08453869843062	DHC1
DHC1_9	120	2.33773756762951	1.19379812583359	1.95823524684891	DHC1
DHC1_9	130	2.36115900553139	1.14682020406966	2.05887461447965	DHC1
DHC1_9	140	2.3900080562963	1.15685012915779	2.06596169724792	DHC1
DHC1_9	150	2.3716365846031	1.13435681903836	2.09073242633975	DHC1
DHC1_9	160	2.4361958207208	1.12301285931502	2.16933920258648	DHC1
DHC1_9	170	2.5826549249667	1.17567963496817	2.19673357277862	DHC1
DHC1_9	180	2.51680633961734	1.17727706499038	2.1378199019259	DHC1
DHC1_9	190	2.2901674566782	1.0822832365624	2.11605186083481	DHC1
DHC1_9	200	2.39308942760467	1.12560194012072	2.12605304087164	DHC1
DHC1_9	210	2.51739399000398	1.09524302760244	2.29847981366722	DHC1
DHC1_9	220	2.56700455039698	1.06832193967187	2.40283799767832	DHC1
DHC1_9	230	2.60915752950453	1.06214993966978	2.45648701003147	DHC1
DHC1_9	240	2.61537765682142	1.06496844293828	2.45582643707781	DHC1
DHC1_9	250	2.61751566151814	1.12647245716059	2.3236392908495	DHC1
DHC1_9	260	2.58277965275744	1.03907397005683	2.48565523455099	DHC1
DHC1_9	270	2.48799210188456	0.998508530304647	2.49170840946694	DHC1
DHC1_9	280	2.63530912110434	1.01925234864249	2.58553156597013	DHC1
DHC1_9	290	2.4267195531211	0.993666784014513	2.44218644736912	DHC1
DHC1_9	300	2.45305927475833	0.981979280671674	2.49807640857803	DHC1
DHC1_9	310	2.43168849298994	0.970546485298923	2.50548379683328	DHC1
DHC1_9	320	2.32381356258727	0.954042693606444	2.43575426777062	DHC1
DHC1_9	330	2.38854785542358	0.947854795524087	2.5199512274482	DHC1
DHC1_9	340	2.52199836978568	0.892179314743176	2.82678417680158	DHC1
Wildtype_1	0	1.82657215850798	1.19142205230742	1.53310252648964	Wildtype
Wildtype_1	10	1.93559138871277	1.18013065842595	1.64015007566573	Wildtype
Wildtype_1	20	1.8120047447458	1.17616768568829	1.54060068712517	Wildtype
Wildtype_1	30	1.83057362117102	1.2124856789647	1.50976927227222	Wildtype
Wildtype_1	40	1.77761671182797	1.14133238854511	1.55749256716875	Wildtype
Wildtype_1	50	1.83892638614278	1.1430483685981	1.60879140083822	Wildtype
Wildtype_1	60	1.84468777256605	1.14462686709658	1.61160621473548	Wildtype
Wildtype_1	70	1.71313672857102	1.14579094632445	1.49515645420881	Wildtype
Wildtype_1	80	1.92218465193035	1.19877422446041	1.60345844339084	Wildtype
Wildtype_1	90	2.01690179711869	1.27067338869833	1.58727003733413	Wildtype
Wildtype_1	100	2.03813679905872	1.28198754058532	1.58982574676831	Wildtype
Wildtype_1	110	2.02439978969179	1.31870746511461	1.53513940221445	Wildtype
Wildtype_1	120	2.02498576379545	1.39472220247496	1.45189182491114	Wildtype
Wildtype_1	130	2.20497377464279	1.39274310810939	1.58318771193632	Wildtype
Wildtype_1	140	2.29323743598482	1.57151593515941	1.45925178655742	Wildtype
Wildtype_1	150	2.33076398565745	1.43562714252569	1.62351624360971	Wildtype
Wildtype_1	160	2.32625283742499	1.4216036110392	1.63635827832801	Wildtype
Wildtype_1	170	2.19734569646799	1.35628762539798	1.62011777982802	Wildtype
Wildtype_1	180	2.16075023968786	1.310962644913	1.64821648280547	Wildtype
Wildtype_1	190	1.94540079578864	1.25253576373893	1.55316985918346	Wildtype
Wildtype_1	200	2.0185731119229	1.2540639926019	1.60962528533717	Wildtype
Wildtype_1	210	1.95630976499764	1.19126907962314	1.64220644895486	Wildtype
Wildtype_1	220	1.82874712941112	1.11949883112201	1.63354090113544	Wildtype
Wildtype_1	230	1.83254410190828	1.07659084621937	1.70217321496236	Wildtype
Wildtype_1	240	1.93232027891323	1.08904748956946	1.77432141152738	Wildtype
Wildtype_1	250	1.87559983965576	1.08334377764868	1.7313062375515	Wildtype
Wildtype_1	260	1.8404023492108	1.06841155897125	1.72255937682187	Wildtype
Wildtype_1	270	1.75852682393674	1.04796080350411	1.67804637163593	Wildtype
Wildtype_1	280	1.72371807058336	1.04832169567914	1.64426442540299	Wildtype
Wildtype_1	290	1.54645950059302	1.06059169454654	1.45811013658203	Wildtype
Wildtype_1	300	1.66498266306723	1.0285622620738	1.61874757072097	Wildtype
Wildtype_1	310	1.45546890656722	1.03117113407042	1.41147173197327	Wildtype
Wildtype_1	320	1.39610670046233	1.06096015706205	1.31588984861443	Wildtype
Wildtype_1	330	1.29533635915923	1.05810266627569	1.2242066865955	Wildtype
Wildtype_1	340	1.41330819819292	1.05770422496731	1.33620360478053	Wildtype
Wildtype_10	0	1.9585625482487	1.37237878562562	1.42712971722006	Wildtype
Wildtype_10	10	1.90815438605417	1.32533171229877	1.43975607641992	Wildtype
Wildtype_10	20	1.9205446248509	1.29392141577727	1.48428227667691	Wildtype
Wildtype_10	30	1.94135907529585	1.23214423898903	1.57559400422855	Wildtype
Wildtype_10	40	2.00217499789875	1.23949312495004	1.6153175500505	Wildtype
Wildtype_10	50	1.96037066691722	1.19467926869732	1.6409179587211	Wildtype
Wildtype_10	60	1.93429018220804	1.17903488204171	1.64057078519888	Wildtype
Wildtype_10	70	1.88928845859767	1.19661023876948	1.57886703404819	Wildtype
Wildtype_10	80	1.85119048434593	1.1906488088306	1.55477456544394	Wildtype
Wildtype_10	90	1.76957938948817	1.2568704618624	1.40792503538198	Wildtype
Wildtype_10	100	1.73387166222842	1.29149665671773	1.34252895910313	Wildtype
Wildtype_10	110	1.76649585731961	1.30663146651175	1.35194651483141	Wildtype
Wildtype_10	120	1.72340686228988	1.33369687440467	1.2922028201192	Wildtype
Wildtype_10	130	1.72553343469162	1.3476617188139	1.28039062815429	Wildtype
Wildtype_10	140	1.71365177951102	1.32621946419757	1.29213288280901	Wildtype
Wildtype_10	150	1.80194287642419	1.30365011123199	1.38222891318691	Wildtype
Wildtype_10	160	1.76599676601537	1.29290890137824	1.36590966628262	Wildtype
Wildtype_10	170	1.73316117581503	1.3589172485433	1.27539861435485	Wildtype
Wildtype_10	180	1.8496095877375	1.33457079917861	1.3859209184525	Wildtype
Wildtype_10	190	1.73273778459708	1.31401062192626	1.31866345346356	Wildtype
Wildtype_10	200	1.96788803572445	1.37263702927848	1.43365506958446	Wildtype
Wildtype_10	210	1.84136433181883	1.26122999795116	1.45997505198107	Wildtype
Wildtype_10	220	1.77426495888712	1.17081855965009	1.51540556328162	Wildtype
Wildtype_10	230	1.71165566368345	1.21739646246764	1.40599690935026	Wildtype
Wildtype_10	240	1.53210180650522	1.15008098660111	1.33216862495319	Wildtype
Wildtype_10	250	1.50831716430012	1.12208163395396	1.34421339647557	Wildtype
Wildtype_10	260	1.42991801897234	1.06084831244298	1.34790054544127	Wildtype
Wildtype_10	270	1.48139253881389	1.06869675866131	1.38616733587696	Wildtype
Wildtype_10	280	1.37994461740231	1.06233806743163	1.29896937679974	Wildtype
Wildtype_10	290	1.34482530773757	1.05872844106552	1.27022686420336	Wildtype
Wildtype_10	300	1.33680508713959	0.996001429413596	1.34217185604507	Wildtype
Wildtype_10	310	1.29040881294896	0.992673524507209	1.29993273829838	Wildtype
Wildtype_10	320	1.41030440763816	0.980790799957418	1.43792581221132	Wildtype
Wildtype_10	330	1.45001841010655	1.00399347860599	1.44425082533389	Wildtype
Wildtype_10	340	1.33515018835286	1.01945412689572	1.30967166950262	Wildtype
Wildtype_2	0	1.60594085504067	1.00122689705145	1.60397294536341	Wildtype
Wildtype_2	10	1.59323454728167	1.01244875412709	1.57364463217234	Wildtype
Wildtype_2	20	1.59987084996577	0.974022733063815	1.64253953799757	Wildtype
Wildtype_2	30	1.53536952772775	0.973710463583225	1.57682348619079	Wildtype
Wildtype_2	40	1.56902319856447	0.992722333848535	1.58052573722378	Wildtype
Wildtype_2	50	1.49522704361338	1.00726081121758	1.48444874153889	Wildtype
Wildtype_2	60	1.51553453793405	0.994007458176338	1.52467119383041	Wildtype
Wildtype_2	70	1.56920965948268	1.01903420881528	1.53989890222334	Wildtype
Wildtype_2	80	1.5766886541522	1.07358364476065	1.46862208813149	Wildtype
Wildtype_2	90	1.67183062029895	1.13597406122123	1.47171548838152	Wildtype
Wildtype_2	100	1.6482966021857	1.12023049862713	1.4713905791761	Wildtype
Wildtype_2	110	1.71736886223734	1.13373843111018	1.51478402346797	Wildtype
Wildtype_2	120	1.85271861683615	1.26125119511951	1.46895291279434	Wildtype
Wildtype_2	130	1.94608288600688	1.30659543261789	1.48943034502096	Wildtype
Wildtype_2	140	1.90818850238633	1.27559360969109	1.4959219675367	Wildtype
Wildtype_2	150	1.90159716269153	1.27828664705217	1.48761403952452	Wildtype
Wildtype_2	160	1.83274467877751	1.13032697321019	1.62142877434165	Wildtype
Wildtype_2	170	1.70630834036341	1.03582290101259	1.64729736974861	Wildtype
Wildtype_2	180	1.72492776585638	0.994993975736122	1.73360624076165	Wildtype
Wildtype_2	190	1.66429018972613	0.909284811191937	1.83032881363596	Wildtype
Wildtype_2	200	1.64650958355101	0.879367407085764	1.87237958819462	Wildtype
Wildtype_2	210	1.60813102586951	0.899376503882	1.78805096522791	Wildtype
Wildtype_2	220	1.49017916669896	0.866736837343938	1.71929829504596	Wildtype
Wildtype_2	230	1.63442701223577	0.861286313540651	1.89765817306074	Wildtype
Wildtype_2	240	1.57807468796108	0.872849592731642	1.80795717968131	Wildtype
Wildtype_2	250	1.45697569675398	0.825727086093923	1.7644760857321	Wildtype
Wildtype_2	260	1.55745852530714	0.840508894435636	1.85299469835224	Wildtype
Wildtype_2	270	1.5109877947304	0.854005238353802	1.76929569851703	Wildtype
Wildtype_2	280	1.40593802719401	0.883282112900486	1.59172025184259	Wildtype
Wildtype_2	290	1.44885839239125	0.889614570803946	1.62863608571734	Wildtype
Wildtype_2	300	1.55121323732082	0.913698654739719	1.69772958433731	Wildtype
Wildtype_2	310	1.55114320233235	0.927981121858835	1.67152452328476	Wildtype
Wildtype_2	320	1.42086862161533	0.916529577569864	1.55027034193779	Wildtype
Wildtype_2	330	1.46703744060214	0.958988481061441	1.52977587278042	Wildtype
Wildtype_2	340	1.48704208100072	0.970438905449211	1.53233972035816	Wildtype
Wildtype_3	0	1.74857751981327	1.11997650855851	1.56126267511076	Wildtype
Wildtype_3	10	1.69387938970114	1.07899763367626	1.56986385959894	Wildtype
Wildtype_3	20	1.66704089496452	1.10305297531829	1.51129721986697	Wildtype
Wildtype_3	30	1.68034474168675	1.10617894008393	1.51905327501468	Wildtype
Wildtype_3	40	1.6564756699993	1.08486575303901	1.52689460918003	Wildtype
Wildtype_3	50	1.69631243134184	1.16245295929642	1.45925253815736	Wildtype
Wildtype_3	60	1.65523655018046	1.10686607868992	1.49542621465064	Wildtype
Wildtype_3	70	1.62683459507419	1.09196016055682	1.48982962367842	Wildtype
Wildtype_3	80	1.66737333609426	1.12221748433557	1.48578449308465	Wildtype
Wildtype_3	90	1.64068700470691	1.12466717479815	1.45882003269222	Wildtype
Wildtype_3	100	1.65720171944979	1.19220071492616	1.39003583767557	Wildtype
Wildtype_3	110	1.76939526768147	1.21815283512422	1.45252321109694	Wildtype
Wildtype_3	120	1.8775660871197	1.29922068514877	1.44514793258907	Wildtype
Wildtype_3	130	1.92810478886086	1.33351667215353	1.44587977722627	Wildtype
Wildtype_3	140	2.0935683367213	1.28653264442502	1.62729515321157	Wildtype
Wildtype_3	150	2.09205197586973	1.29791542499689	1.61185539179083	Wildtype
Wildtype_3	160	1.99195855095064	1.38055581035811	1.44286709454646	Wildtype
Wildtype_3	170	1.88349997511929	1.35242322662826	1.39268532071507	Wildtype
Wildtype_3	180	1.82341987083977	1.35311183256819	1.34757514268347	Wildtype
Wildtype_3	190	1.7579049325356	1.29965948374514	1.35258885463595	Wildtype
Wildtype_3	200	1.74981532427656	1.20371106584839	1.45368383985343	Wildtype
Wildtype_3	210	1.72672464412595	1.13274405906036	1.5243731629529	Wildtype
Wildtype_3	220	1.55706965507509	1.0666939323445	1.45971548900891	Wildtype
Wildtype_3	230	1.66291198061716	1.01573828008892	1.63714611648936	Wildtype
Wildtype_3	240	1.5201711327282	0.957342683958759	1.58790698273481	Wildtype
Wildtype_3	250	1.49502418963132	0.951210910475018	1.57170630947108	Wildtype
Wildtype_3	260	1.47099721285817	0.922518853357416	1.59454433641613	Wildtype
Wildtype_3	270	1.32320874609402	0.914849355921599	1.44636790475854	Wildtype
Wildtype_3	280	1.22443575769681	0.929146603421149	1.31780684898206	Wildtype
Wildtype_3	290	1.22822838461427	0.904812397656899	1.35743982707895	Wildtype
Wildtype_3	300	1.3100533290652	0.905437866202501	1.44687269879677	Wildtype
Wildtype_3	310	1.28650890593729	0.890976760718112	1.44393093361985	Wildtype
Wildtype_3	320	1.12049229503469	0.890769705429902	1.25789223432775	Wildtype
Wildtype_3	330	1.21310419594139	0.8792837476169	1.37965042482502	Wildtype
Wildtype_3	340	1.12553653777273	0.892935044790152	1.26049094426262	Wildtype
Wildtype_4	0	1.70575305644468	1.07485262059594	1.58696459752683	Wildtype
Wildtype_4	10	1.68363600813804	1.10098386137751	1.52921043368569	Wildtype
Wildtype_4	20	1.67689284811963	1.07985993974364	1.55287994896609	Wildtype
Wildtype_4	30	1.6955772753962	1.0880996575984	1.55829226078298	Wildtype
Wildtype_4	40	1.60109033938519	1.06612438034528	1.5017856911467	Wildtype
Wildtype_4	50	1.62223516803303	1.04663680455003	1.54995043264359	Wildtype
Wildtype_4	60	1.67081633266595	1.09742936056834	1.52248189514509	Wildtype
Wildtype_4	70	1.66778497859141	1.09127745567067	1.52828684394148	Wildtype
Wildtype_4	80	1.7577000960347	1.09293275257938	1.6082417622552	Wildtype
Wildtype_4	90	1.6833424495991	1.11320507826924	1.51215843554746	Wildtype
Wildtype_4	100	1.75361371909899	1.14912648865863	1.52604063730701	Wildtype
Wildtype_4	110	1.86516508248792	1.29513198625874	1.44013513856286	Wildtype
Wildtype_4	120	1.96703952803353	1.28489849671979	1.53089098715204	Wildtype
Wildtype_4	130	2.09301953427429	1.3512759963461	1.54892082737641	Wildtype
Wildtype_4	140	1.7816409714678	1.2824191530929	1.3892813181797	Wildtype
Wildtype_4	150	1.75445972401134	1.16287739465168	1.50872287317689	Wildtype
Wildtype_4	160	1.96136948800009	1.25373944351154	1.56441555552131	Wildtype
Wildtype_4	170	1.8751616911597	1.29155026753342	1.4518689193111	Wildtype
Wildtype_4	180	1.74001061878372	1.16800122732227	1.48973355342512	Wildtype
Wildtype_4	190	1.65012997746321	1.11005556217874	1.48652917357078	Wildtype
Wildtype_4	200	1.58584679012513	1.01768786917082	1.55828406544458	Wildtype
Wildtype_4	210	1.88208916325596	0.930187781298016	2.02334324433894	Wildtype
Wildtype_4	220	1.68349997228499	0.91242766246885	1.84507774318215	Wildtype
Wildtype_4	230	1.68916943500856	0.875468549569109	1.92944616438814	Wildtype
Wildtype_4	240	1.44882226955258	0.874370233358754	1.65698946999506	Wildtype
Wildtype_4	250	1.39847258085986	0.851115939887478	1.6431046762498	Wildtype
Wildtype_4	260	1.30001682979255	0.858688498012859	1.5139562633027	Wildtype
Wildtype_4	270	1.38087330880573	0.846625853832936	1.63103134939016	Wildtype
Wildtype_4	280	1.51907454047729	0.851789098819986	1.78339279357028	Wildtype
Wildtype_4	290	1.38804684444571	0.859058244054025	1.61577733995696	Wildtype
Wildtype_4	300	1.31129680286422	0.868144032143531	1.5104599632235	Wildtype
Wildtype_4	310	1.29682723438041	0.863950392420577	1.50104363139071	Wildtype
Wildtype_4	320	1.20366847821955	0.870454860848187	1.3828040170247	Wildtype
Wildtype_4	330	1.27868514931048	0.881959183079839	1.44982349959242	Wildtype
Wildtype_4	340	1.29133787243376	0.913167231837154	1.4141307609514	Wildtype
Wildtype_5	0	1.44353676357392	0.990426641717865	1.45748983596619	Wildtype
Wildtype_5	10	1.42494189749927	0.997348765935548	1.42872979459961	Wildtype
Wildtype_5	20	1.42046855998669	0.98062511782612	1.44853373033686	Wildtype
Wildtype_5	30	1.32716906149531	0.983506522223154	1.34942578570331	Wildtype
Wildtype_5	40	1.40625673898411	0.967476024729007	1.45353135689125	Wildtype
Wildtype_5	50	1.42655409756314	0.987372359022764	1.44479849423276	Wildtype
Wildtype_5	60	1.39806577807525	0.993554279446505	1.40713578210754	Wildtype
Wildtype_5	70	1.33363617369363	0.971472927740406	1.37279808382884	Wildtype
Wildtype_5	80	1.34199855200315	0.978224476807803	1.37187177771552	Wildtype
Wildtype_5	90	1.37111617802273	1.018574195243	1.34611320846943	Wildtype
Wildtype_5	100	1.41524628022433	1.00723405971198	1.40508183433454	Wildtype
Wildtype_5	110	1.43507794468818	0.984423575180372	1.45778502351006	Wildtype
Wildtype_5	120	1.51722399257795	1.04917150079289	1.44611628454579	Wildtype
Wildtype_5	130	1.5207685345809	1.0481592783095	1.45089450244016	Wildtype
Wildtype_5	140	1.57746623476732	1.09118795398873	1.44564117391604	Wildtype
Wildtype_5	150	1.53706550231587	1.09576711417819	1.40273008965838	Wildtype
Wildtype_5	160	1.46318565314799	1.12913090603682	1.2958512120474	Wildtype
Wildtype_5	170	1.44476324486703	1.11183372635035	1.29944182356254	Wildtype
Wildtype_5	180	1.49411639008253	1.07230986237302	1.39336253681007	Wildtype
Wildtype_5	190	1.50154139585161	1.02817104818063	1.46040038620871	Wildtype
Wildtype_5	200	1.46531959438435	1.07465777982926	1.36352206431444	Wildtype
Wildtype_5	210	1.35042606530177	0.94574861986423	1.42789112977572	Wildtype
Wildtype_5	220	1.26330720776187	0.90706907931686	1.39273538980438	Wildtype
Wildtype_5	230	1.22456982343572	0.869716084499846	1.40801101101855	Wildtype
Wildtype_5	240	1.15275693815665	0.854226913910094	1.34947391540274	Wildtype
Wildtype_5	250	1.18702534579004	0.840649121559268	1.41203424276266	Wildtype
Wildtype_5	260	1.12910000539158	0.812594256423086	1.38950035207202	Wildtype
Wildtype_5	270	1.11620810518985	0.827488055610573	1.34891144062042	Wildtype
Wildtype_5	280	1.12045878150669	0.834541264529389	1.34260440930807	Wildtype
Wildtype_5	290	1.09406486179786	0.835649819823642	1.30923843438243	Wildtype
Wildtype_5	300	1.09801243958565	0.827872127424244	1.32630680900188	Wildtype
Wildtype_5	310	1.04436523940271	0.8324573066597	1.25455711788189	Wildtype
Wildtype_5	320	1.05249748510475	0.81781878119063	1.2869568531704	Wildtype
Wildtype_5	330	1.05116743834812	0.847190893931752	1.24076810300654	Wildtype
Wildtype_5	340	1.04960748960997	0.879625393476307	1.19324373465606	Wildtype
Wildtype_6	0	1.62151293245661	1.11477808643935	1.45456118323584	Wildtype
Wildtype_6	10	1.60185596637842	1.08188907248385	1.48061017263147	Wildtype
Wildtype_6	20	1.66151709321652	1.06515125596738	1.55988840449474	Wildtype
Wildtype_6	30	1.60386792884391	1.08201451411165	1.48229798022692	Wildtype
Wildtype_6	40	1.63275567648051	1.06319130710772	1.53571202620366	Wildtype
Wildtype_6	50	1.57321416970403	1.04573375520591	1.50441177008221	Wildtype
Wildtype_6	60	1.54617510658872	1.0985032529133	1.40752892855634	Wildtype
Wildtype_6	70	1.60639731993907	1.08082802964181	1.48626541492585	Wildtype
Wildtype_6	80	1.63902681383454	1.11147518718085	1.47464093912143	Wildtype
Wildtype_6	90	1.68363796261794	1.178858981055	1.42819284551847	Wildtype
Wildtype_6	100	1.76267171862735	1.18422458578857	1.48846066850875	Wildtype
Wildtype_6	110	1.74041781557016	1.21782359594995	1.42912144366243	Wildtype
Wildtype_6	120	1.75228637683219	1.24787707022653	1.4042139395302	Wildtype
Wildtype_6	130	1.78138729383002	1.29835195370492	1.37203728830748	Wildtype
Wildtype_6	140	1.58996229410633	1.22562024425385	1.29727156642577	Wildtype
Wildtype_6	150	1.69882609748629	1.27558389546985	1.33180271679467	Wildtype
Wildtype_6	160	1.84207144119444	1.29995980586971	1.41702184396542	Wildtype
Wildtype_6	170	1.87053588252934	1.1805138496259	1.58450990060143	Wildtype
Wildtype_6	180	1.52801752513847	1.09945926517648	1.38979003000462	Wildtype
Wildtype_6	190	1.49290193931471	1.05595138116201	1.41379798913835	Wildtype
Wildtype_6	200	1.38862808156777	1.00480147707545	1.38199247637402	Wildtype
Wildtype_6	210	1.4087625803637	1.00001933581356	1.40873534131978	Wildtype
Wildtype_6	220	1.36843061404049	0.96710276808004	1.41497952359003	Wildtype
Wildtype_6	230	1.4094111880305	0.95230545842653	1.47999906496308	Wildtype
Wildtype_6	240	1.32659673693166	0.921603788091625	1.4394436677378	Wildtype
Wildtype_6	250	1.35155206435145	0.952251162793913	1.41932309159485	Wildtype
Wildtype_6	260	1.22132782835944	0.918478552717237	1.32972928409297	Wildtype
Wildtype_6	270	1.2567914921858	0.900431349814028	1.39576603196387	Wildtype
Wildtype_6	280	1.32188678050978	0.930889832851262	1.42002494157759	Wildtype
Wildtype_6	290	1.27418955563179	0.914363535053817	1.39352621444686	Wildtype
Wildtype_6	300	1.27504412123624	0.923740236823904	1.38030592412021	Wildtype
Wildtype_6	310	1.27061195973329	0.915253372031062	1.38826252769071	Wildtype
Wildtype_6	320	1.23932469858773	0.940353924588183	1.31793430769216	Wildtype
Wildtype_6	330	1.30222314927647	0.982144850943467	1.32589724216904	Wildtype
Wildtype_6	340	1.26443890385263	0.980576763503802	1.28948487350907	Wildtype
Wildtype_8	0	1.96989316878054	1.1407129751666	1.72689643377892	Wildtype
Wildtype_8	10	1.97264643992206	1.16330587401551	1.69572464472552	Wildtype
Wildtype_8	20	1.88848445561614	1.16951424134891	1.61475969154338	Wildtype
Wildtype_8	30	1.67938221196521	1.09766038565257	1.52996521867443	Wildtype
Wildtype_8	40	1.75887572028097	1.08580985608265	1.61987452078082	Wildtype
Wildtype_8	50	1.81243115898213	1.1326194309412	1.60021195952467	Wildtype
Wildtype_8	60	1.75579774983118	1.13289372540418	1.54983447295975	Wildtype
Wildtype_8	70	1.78635975575037	1.11431938625701	1.60309492752409	Wildtype
Wildtype_8	80	1.80727230037749	1.12669672109429	1.60404505182387	Wildtype
Wildtype_8	90	1.77948026356245	1.16939866928578	1.52170539466176	Wildtype
Wildtype_8	100	1.88252642139726	1.18818178419754	1.5843757634011	Wildtype
Wildtype_8	110	1.971721408124	1.22416513619743	1.61066620002647	Wildtype
Wildtype_8	120	2.04400261569026	1.28871794475424	1.58607445796067	Wildtype
Wildtype_8	130	2.00921459334388	1.32656469658173	1.51459977679279	Wildtype
Wildtype_8	140	1.9758358906454	1.28243905024696	1.54068600005974	Wildtype
Wildtype_8	150	1.96099917012889	1.21443119205515	1.61474703792015	Wildtype
Wildtype_8	160	2.01760075183732	1.21909558682945	1.65499799493539	Wildtype
Wildtype_8	170	2.03664971747982	1.0736383991865	1.89696057725113	Wildtype
Wildtype_8	180	2.01428318220777	1.09492111941641	1.83966054402292	Wildtype
Wildtype_8	190	1.97452449050139	1.02798333488854	1.92077480586345	Wildtype
Wildtype_8	200	1.93654043216933	1.03357945250013	1.87362512623972	Wildtype
Wildtype_8	210	1.64898537015387	0.965083948091968	1.70864448985398	Wildtype
Wildtype_8	220	1.68542719348101	0.959091574537527	1.75731623363881	Wildtype
Wildtype_8	230	1.84415947686698	0.958180177008217	1.92464791186257	Wildtype
Wildtype_8	240	1.79191490078118	0.967158152187222	1.85276306334055	Wildtype
Wildtype_8	250	1.73123250459369	0.955881095657432	1.8111379254791	Wildtype
Wildtype_8	260	1.67795224392939	0.940213911743767	1.78464945367313	Wildtype
Wildtype_8	270	1.56019120073545	0.918407251535094	1.69880104727791	Wildtype
Wildtype_8	280	1.52868337003343	0.912699458864467	1.67490333777051	Wildtype
Wildtype_8	290	1.50496790037602	0.94208451179632	1.5974871484793	Wildtype
Wildtype_8	300	1.42608032106598	0.928592946284242	1.53574321964477	Wildtype
Wildtype_8	310	1.50890924200175	0.939321373471599	1.60638231452675	Wildtype
Wildtype_8	320	1.45693532748884	0.952767862078911	1.52916086433672	Wildtype
Wildtype_8	330	1.42386652429573	0.961057976862459	1.48156152758254	Wildtype
Wildtype_8	340	1.37098417679281	0.999865563523727	1.37116851185592	Wildtype
Wildtype_9	0	1.42510874633954	0.985160916199335	1.4465745878729	Wildtype
Wildtype_9	10	1.44065316237844	0.977107804909146	1.47440554168165	Wildtype
Wildtype_9	20	1.45207013915374	0.970920038459434	1.49556099538099	Wildtype
Wildtype_9	30	1.43280493039256	0.964937258171134	1.48486849094022	Wildtype
Wildtype_9	40	1.45333750959367	0.984403587667337	1.47636348323102	Wildtype
Wildtype_9	50	1.51777964203189	1.04112217030278	1.45783048841471	Wildtype
Wildtype_9	60	1.48966091957337	1.03839042870889	1.43458652775293	Wildtype
Wildtype_9	70	1.52453038381362	1.02360355016563	1.48937582677096	Wildtype
Wildtype_9	80	1.54267398607632	1.01032119671902	1.52691440215854	Wildtype
Wildtype_9	90	1.5587644670766	1.051338452078	1.48264763263976	Wildtype
Wildtype_9	100	1.57419490350695	1.08524335091061	1.4505455409481	Wildtype
Wildtype_9	110	1.65930463122311	1.07987411881403	1.53657227478092	Wildtype
Wildtype_9	120	1.83827837904739	1.17401146388041	1.56580956456031	Wildtype
Wildtype_9	130	1.81893979665032	1.22120680664532	1.48946090600902	Wildtype
Wildtype_9	140	1.77392105805013	1.17738255422512	1.5066649762087	Wildtype
Wildtype_9	150	1.98347388763408	1.23481909639546	1.60628702084703	Wildtype
Wildtype_9	160	1.82324617653033	1.12711301093219	1.61762499309843	Wildtype
Wildtype_9	170	1.73793771872565	1.06965243901434	1.62476862141044	Wildtype
Wildtype_9	180	1.65904113612141	1.03563890246934	1.6019494170851	Wildtype
Wildtype_9	190	1.82455946455336	1.01092497984042	1.80484160638841	Wildtype
Wildtype_9	200	1.59619111999401	1.01955802153304	1.56557163622128	Wildtype
Wildtype_9	210	1.5154854742884	0.984290234548469	1.53967338199145	Wildtype
Wildtype_9	220	1.52814980727647	0.983348166796138	1.55402720915763	Wildtype
Wildtype_9	230	1.44803634074763	0.976394740611479	1.48304397854579	Wildtype
Wildtype_9	240	1.35253886137218	0.963210911645499	1.40419802664151	Wildtype
Wildtype_9	250	1.37172614648397	0.979381790845382	1.40060409465028	Wildtype
Wildtype_9	260	1.38863323581889	0.99753327055475	1.39206708869634	Wildtype
Wildtype_9	270	1.3917015856503	0.984593886760071	1.41347778445981	Wildtype
Wildtype_9	280	1.42191608664026	0.977008591725748	1.45537725940429	Wildtype
Wildtype_9	290	1.37128187233545	0.990027449264224	1.38509480050737	Wildtype
Wildtype_9	300	1.37501265516163	0.981373495112282	1.4011104457272	Wildtype
Wildtype_9	310	1.37912937580366	0.991216734725307	1.391349971695	Wildtype
Wildtype_9	320	1.33953311448963	0.999211191109978	1.34059058426037	Wildtype
Wildtype_9	330	1.34218482431918	1.01063670261741	1.32805865930171	Wildtype
Wildtype_9	340	1.27775282822684	1.01388622673819	1.26025267385035	Wildtype
