# Supplementary material for: Aurora A and cortical flows promote polarization and cytokinesis by inducing asymmetric ECT-2 accumulation
Source: eLife. 2022 Dec 19;11:e83992. doi: 10.7554/eLife.83992 (PMC9799973; doi:10.7554/eLife.83992)
Supplement: Figure 3—figure supplement 3—source data 1. [file elife-83992-fig3-figsupp3-data1.zip › F3S3SD1.csv]

TRACK_ID	Velocity	Distance Traveled	Embryo	Treatment
0	0.07374314348494750	1.3137718358083100	Wildtype_1	Wildtype
4	0.05843570397259260	1.3013274600318400	Wildtype_1	Wildtype
6	0.05205916844442000	1.3911910870433800	Wildtype_1	Wildtype
7	0.06941764515984540	1.5458885872175300	Wildtype_1	Wildtype
8	0.055917716304313600	1.2452534115650000	Wildtype_1	Wildtype
9	0.04055460861887980	1.2643769328402800	Wildtype_1	Wildtype
10	0.059360421329246400	1.3219203511442000	Wildtype_1	Wildtype
11	0.06952638761403660	1.8579722583590000	Wildtype_1	Wildtype
12	0.05630588781728000	1.7554568559223800	Wildtype_1	Wildtype
13	0.06067457931451930	2.70237169470556	Wildtype_1	Wildtype
14	0.08735920286610560	1.5563489010687700	Wildtype_1	Wildtype
15	0.06612973050952680	1.7672024817617900	Wildtype_1	Wildtype
18	0.03883805334233850	1.3838395877224900	Wildtype_1	Wildtype
20	0.06020288934176560	2.145090559304420	Wildtype_1	Wildtype
23	0.07130274029806560	2.5405896085423700	Wildtype_1	Wildtype
24	0.06554035209148960	1.1676349097368700	Wildtype_1	Wildtype
25	0.0619698096185864	4.140089506961430	Wildtype_1	Wildtype
27	0.07420645535701140	2.3135454543030100	Wildtype_1	Wildtype
28	0.06994169851713660	1.2460471484941000	Wildtype_1	Wildtype
29	0.06634545539350510	1.4774727962955600	Wildtype_1	Wildtype
30	0.06013905767255160	1.3392601072528400	Wildtype_1	Wildtype
31	0.06307190416000760	1.6854873700861400	Wildtype_1	Wildtype
32	0.047971321195502300	1.0682920427380100	Wildtype_1	Wildtype
33	0.06575259232434700	2.3428321561785800	Wildtype_1	Wildtype
34	0.055383517852457600	1.9733714209619500	Wildtype_1	Wildtype
35	0.06528657409237710	1.1631137248235900	Wildtype_1	Wildtype
37	0.045115374802415800	1.205630231699750	Wildtype_1	Wildtype
41	0.04459808669150000	1.1918066031086	Wildtype_1	Wildtype
45	0.05256346971400310	1.1705563873324100	Wildtype_1	Wildtype
46	0.06941085221518340	2.4731796999778000	Wildtype_1	Wildtype
51	0.05261641851980870	2.8121652598063300	Wildtype_1	Wildtype
52	0.07115934291978410	1.5846751332502000	Wildtype_1	Wildtype
54	0.053490963235818100	1.4294533223381000	Wildtype_1	Wildtype
56	0.048648961336805400	1.0833826750731900	Wildtype_1	Wildtype
57	0.061490495435626500	1.917098121902030	Wildtype_1	Wildtype
58	0.07247797951449170	1.614040365357280	Wildtype_1	Wildtype
59	0.05307500835291210	2.3638960811855000	Wildtype_1	Wildtype
69	0.0746575853368738	1.6625788566543400	Wildtype_1	Wildtype
71	0.06585647855581300	2.053217012808160	Wildtype_1	Wildtype
72	0.07644335082155400	2.383285469627090	Wildtype_1	Wildtype
75	0.04113294155529080	1.0992066025159600	Wildtype_1	Wildtype
77	0.06783381087778970	2.1148645902749300	Wildtype_1	Wildtype
78	0.07118288679980120	1.5851994410876800	Wildtype_1	Wildtype
79	0.04813284921570120	1.7150226770494100	Wildtype_1	Wildtype
81	0.06852171179663930	2.1363113772984900	Wildtype_1	Wildtype
82	0.055460921527280000	1.7291132189724100	Wildtype_1	Wildtype
84	0.05685541107098460	1.5193623620128900	Wildtype_1	Wildtype
85	0.07560645881306310	2.020451627765480	Wildtype_1	Wildtype
87	0.06660202200830510	1.7798236538477100	Wildtype_1	Wildtype
89	0.053408732428784800	2.1408837697207100	Wildtype_1	Wildtype
90	0.06284473492325020	1.1196111105279700	Wildtype_1	Wildtype
91	0.05071453449432420	1.8070107656414800	Wildtype_1	Wildtype
93	0.07518752090088470	2.3441322774908500	Wildtype_1	Wildtype
98	0.05278682755987980	2.5861669465038300	Wildtype_1	Wildtype
102	0.06027126375399960	1.8790859583887700	Wildtype_1	Wildtype
108	0.053804183506173300	1.9170981219020400	Wildtype_1	Wildtype
110	0.05556514891627260	1.4848823412361300	Wildtype_1	Wildtype
113	0.06778394290380420	2.1133098491951300	Wildtype_1	Wildtype
114	0.07890249691275940	1.0542662678879600	Wildtype_1	Wildtype
116	0.0741000593510012	1.9801957118957300	Wildtype_1	Wildtype
117	0.05115972141248860	2.734309846714620	Wildtype_1	Wildtype
118	0.07220628638894260	1.9295879103417700	Wildtype_1	Wildtype
119	0.04242732166175810	1.3227627798224700	Wildtype_1	Wildtype
122	0.05796722409609190	1.5490736389542300	Wildtype_1	Wildtype
124	0.06475226042529450	4.32597995037879	Wildtype_1	Wildtype
125	0.04375717878940650	1.169334796251640	Wildtype_1	Wildtype
129	0.06949633113888160	2.7857535766975000	Wildtype_1	Wildtype
130	0.05584470472799970	1.9898039813193800	Wildtype_1	Wildtype
132	0.07092055490896590	1.263485975998770	Wildtype_1	Wildtype
133	0.06704859981283510	2.687636508003590	Wildtype_1	Wildtype
134	0.0743171487333932	2.6479960660597300	Wildtype_1	Wildtype
139	0.06211477232895020	1.9365612934256800	Wildtype_1	Wildtype
142	0.06421703468425620	1.1440593329808700	Wildtype_1	Wildtype
143	0.0564516076039053	1.5085714139224000	Wildtype_1	Wildtype
144	0.057864142322144700	1.5463189571289700	Wildtype_1	Wildtype
145	0.06531619114770300	2.0363723936839000	Wildtype_1	Wildtype
147	0.06047239762686410	1.0773467076595700	Wildtype_1	Wildtype
148	0.05724922648808850	1.5298863967715400	Wildtype_1	Wildtype
149	0.050705496932380000	1.1291804675376900	Wildtype_1	Wildtype
150	0.05428579486947650	1.208911517288100	Wildtype_1	Wildtype
152	0.06680668293066240	2.9754881040566100	Wildtype_1	Wildtype
153	0.06361720111565850	1.7000594865290500	Wildtype_1	Wildtype
155	0.07984024077192700	1.7779934298522800	Wildtype_1	Wildtype
158	0.0499801054606797	1.3356317306647000	Wildtype_1	Wildtype
159	0.07439885885964010	1.3254537407403100	Wildtype_1	Wildtype
160	0.09088259101867390	1.2143398979525900	Wildtype_1	Wildtype
162	0.042620923972696600	1.3287987472360700	Wildtype_1	Wildtype
164	0.06685758786638700	2.3822042782016200	Wildtype_1	Wildtype
167	0.07825010650209870	1.7425821102344700	Wildtype_1	Wildtype
168	0.08386961282308600	2.6148151204296900	Wildtype_1	Wildtype
169	0.033836531101812000	1.2056302316997500	Wildtype_1	Wildtype
170	0.05006246123748700	1.1148604551025300	Wildtype_1	Wildtype
171	0.050298987536736500	1.5681788519853500	Wildtype_1	Wildtype
172	0.050710367159869700	1.355146709437490	Wildtype_1	Wildtype
174	0.07056676878986020	1.2571830952533100	Wildtype_1	Wildtype
175	0.06180572108984200	1.1011005474187900	Wildtype_1	Wildtype
176	0.05852773124874960	1.8247275918215500	Wildtype_1	Wildtype
180	0.04936280515371880	1.3191354493998500	Wildtype_1	Wildtype
181	0.07401531762083960	1.3186207573116900	Wildtype_1	Wildtype
183	0.04893268224005490	1.089700966413640	Wildtype_1	Wildtype
184	0.05175026304865830	1.843914834004240	Wildtype_1	Wildtype
187	0.07811715485915430	1.3916970866367000	Wildtype_1	Wildtype
190	0.052417259272569800	1.400760444053100	Wildtype_1	Wildtype
191	0.06972709711112350	1.8633358719505300	Wildtype_1	Wildtype
194	0.058949215705953600	1.312763052901310	Wildtype_1	Wildtype
196	0.04911867846984440	1.0938429889244200	Wildtype_1	Wildtype
197	0.06901012316027940	1.5368133210266600	Wildtype_1	Wildtype
200	0.08420096070150320	3.000166401645670	Wildtype_1	Wildtype
201	0.04766448820446190	1.0614590593093900	Wildtype_1	Wildtype
203	0.03930049868103240	1.0502377413074600	Wildtype_1	Wildtype
204	0.056748927371040400	1.2637639746741800	Wildtype_1	Wildtype
205	0.06546914664338730	2.3327326964857000	Wildtype_1	Wildtype
209	0.06570427842033200	1.1705553411668700	Wildtype_1	Wildtype
212	0.0676377491130848	2.108751944113440	Wildtype_1	Wildtype
214	0.04818670452152090	1.2877061975337400	Wildtype_1	Wildtype
216	0.05625187976667770	1.2526950279082800	Wildtype_1	Wildtype
217	0.05809553369185970	1.8112529057138100	Wildtype_1	Wildtype
218	0.07646617352318210	2.72456801864688	Wildtype_1	Wildtype
222	0.07523537842293340	1.675445956012950	Wildtype_1	Wildtype
224	0.05592602834238560	1.2454385155794400	Wildtype_1	Wildtype
227	0.08006878713603700	2.1396996214596200	Wildtype_1	Wildtype
230	0.04983856829744520	1.5538242943796700	Wildtype_1	Wildtype
232	0.04269172436011190	1.140862372469690	Wildtype_1	Wildtype
233	0.060139010694814200	1.3392590610873100	Wildtype_1	Wildtype
238	0.07639246826316470	2.7219418248019800	Wildtype_1	Wildtype
239	0.1013749381236490	1.3545347974369200	Wildtype_1	Wildtype
245	0.07125925502774010	1.2695200919287700	Wildtype_1	Wildtype
248	0.08007519896838210	2.4965161276660500	Wildtype_1	Wildtype
249	0.0923648624653603	2.056909110303730	Wildtype_1	Wildtype
252	0.054669056045701700	1.9479144156020300	Wildtype_1	Wildtype
253	0.07029608345980120	1.8785410463815200	Wildtype_1	Wildtype
255	0.08643552248520760	1.1549197968244500	Wildtype_1	Wildtype
256	0.053276852633295	1.1864429895170500	Wildtype_1	Wildtype
259	0.06285791680278600	1.1198459524571100	Wildtype_1	Wildtype
260	0.05434639699672740	1.452313307606660	Wildtype_1	Wildtype
261	0.056848422215225000	2.0255674626007000	Wildtype_1	Wildtype
264	0.06755593289489700	1.5044293914116300	Wildtype_1	Wildtype
265	0.0649577761039791	1.1572560204132000	Wildtype_1	Wildtype
268	0.06113158584890940	2.7227262078605600	Wildtype_1	Wildtype
270	0.05754874309432130	1.794205535706660	Wildtype_1	Wildtype
271	0.044840078608141100	1.99712236307201	Wildtype_1	Wildtype
273	0.07545813850827700	2.6886506994357400	Wildtype_1	Wildtype
275	0.0763152561834661	3.0590895143058100	Wildtype_1	Wildtype
278	0.06377311197407330	1.7042259341132400	Wildtype_1	Wildtype
279	0.06204728506635700	1.6581061999043100	Wildtype_1	Wildtype
284	0.06384585406888410	3.6967013212466900	Wildtype_1	Wildtype
286	0.06272226923619360	4.190359956176000	Wildtype_1	Wildtype
292	0.0851412722784092	1.1376264995446000	Wildtype_1	Wildtype
294	0.08251669997460390	1.837596542663790	Wildtype_1	Wildtype
295	0.07198668931498660	2.244339485476780	Wildtype_1	Wildtype
302	0.08100422191108790	2.886263326978370	Wildtype_1	Wildtype
306	0.055455825548929600	1.4819608636405800	Wildtype_1	Wildtype
307	0.08091467848014260	2.1623046021708100	Wildtype_1	Wildtype
309	0.07955078299832910	1.0629284291464700	Wildtype_1	Wildtype
310	0.05915744590769390	1.3174002123964600	Wildtype_1	Wildtype
312	0.05832644577094750	1.5586732158830400	Wildtype_1	Wildtype
313	0.04975423609791810	1.3295957632510900	Wildtype_1	Wildtype
314	0.06114095048414630	1.6338859783693300	Wildtype_1	Wildtype
315	0.0711789033368666	1.2680885854396200	Wildtype_1	Wildtype
317	0.0508025379743272	1.5838781172351900	Wildtype_1	Wildtype
318	0.0738468625586105	1.6445245552237900	Wildtype_1	Wildtype
320	0.04964703729578330	2.211218434966730	Wildtype_1	Wildtype
324	0.051990680412720800	1.3893608630479500	Wildtype_1	Wildtype
325	0.0689449926079097	2.149508064730830	Wildtype_1	Wildtype
327	0.07130936912718230	1.2704129002538900	Wildtype_1	Wildtype
331	0.062118661056962900	2.213351466131050	Wildtype_1	Wildtype
332	0.08608436722150210	1.9170463146528800	Wildtype_1	Wildtype
335	0.052618277902980900	1.1717769322476400	Wildtype_1	Wildtype
336	0.05314388294687350	1.4201782029134900	Wildtype_1	Wildtype
339	0.05354412840877960	2.1463111042196600	Wildtype_1	Wildtype
340	0.05395326668462120	1.4418075810921800	Wildtype_1	Wildtype
341	0.0707960385616512	2.5225353071118200	Wildtype_1	Wildtype
343	0.0717086181780405	1.9162885895880900	Wildtype_1	Wildtype
346	0.03578592159621580	1.1157028837808000	Wildtype_1	Wildtype
347	0.05531770429102600	1.4782698123105600	Wildtype_1	Wildtype
349	0.06433422262892610	2.2922941923612800	Wildtype_1	Wildtype
352	0.09210486909539620	1.6408953733175600	Wildtype_1	Wildtype
353	0.04001391975326820	1.2475197974170900	Wildtype_1	Wildtype
354	0.07266620579511430	1.294585639791160	Wildtype_1	Wildtype
356	0.06899651013379120	1.8438122006829100	Wildtype_1	Wildtype
357	0.056046818125899	1.2481284303317500	Wildtype_1	Wildtype
358	0.05271158996884040	1.1738549349993800	Wildtype_1	Wildtype
359	0.03979475333109660	1.2406868139884700	Wildtype_1	Wildtype
361	0.06814857300841280	1.5176271250095000	Wildtype_1	Wildtype
548	0.06112857796126640	1.6335553441300700	Wildtype_1	Wildtype
550	0.06027406542878180	1.0738133180634600	Wildtype_1	Wildtype
552	0.0634698639181458	1.130748103452720	Wildtype_1	Wildtype
554	0.06387380927511580	1.706916895031090	Wildtype_1	Wildtype
557	0.07009788496718730	2.8098668025515400	Wildtype_1	Wildtype
567	0.0514994327499926	2.0643496804814700	Wildtype_1	Wildtype
570	0.08631096785436440	1.5376740579490800	Wildtype_1	Wildtype
574	0.051861313491124600	1.154919796824450	Wildtype_1	Wildtype
575	0.07083779301932	1.5775144132314800	Wildtype_1	Wildtype
577	0.06479106036389460	1.7314288412918500	Wildtype_1	Wildtype
583	0.05075591794540910	1.3563639752668100	Wildtype_1	Wildtype
590	0.09121840483112910	1.2188269191320800	Wildtype_1	Wildtype
601	0.08736519194729320	1.9455694995184500	Wildtype_1	Wildtype
603	0.0712324902202975	1.269043263188530	Wildtype_1	Wildtype
604	0.08370187832658830	1.1183938446986500	Wildtype_1	Wildtype
610	0.08552191253062620	1.5236166335943200	Wildtype_1	Wildtype
616	0.08490075435155560	2.2688255741780600	Wildtype_1	Wildtype
618	0.07455650599457680	1.660327881397240	Wildtype_1	Wildtype
619	0.06836874834870380	2.1315424136289100	Wildtype_1	Wildtype
621	0.07341889181238100	2.6159902526816600	Wildtype_1	Wildtype
626	0.05108476336704560	1.1376264995446000	Wildtype_1	Wildtype
627	0.08205290952230810	2.1927218548502800	Wildtype_1	Wildtype
629	0.09116251405971270	3.6542403813386100	Wildtype_1	Wildtype
630	0.07625336755455520	1.3584927620988000	Wildtype_1	Wildtype
639	0.056372716527928600	1.2553859888261300	Wildtype_1	Wildtype
645	0.06546651015367910	1.166319377829600	Wildtype_1	Wildtype
649	0.08538344872022380	1.1408623724696900	Wildtype_1	Wildtype
652	0.09688827439348600	1.2945856397911600	Wildtype_1	Wildtype
656	0.08155447040009140	1.0897009664136400	Wildtype_1	Wildtype
657	0.08434224279324440	1.5026002135817400	Wildtype_1	Wildtype
659	0.09527123773473870	1.6973058508693300	Wildtype_1	Wildtype
661	0.07430857484705360	1.6548066060717900	Wildtype_1	Wildtype
665	0.06560160509495500	1.1687261633369800	Wildtype_1	Wildtype
669	0.06477832795989090	1.1540590599020300	Wildtype_1	Wildtype
676	0.06636357050438220	1.1823009670062800	Wildtype_1	Wildtype
679	0.08023701697016090	1.0720976361638400	Wildtype_1	Wildtype
680	0.07855544657652530	1.049629108392800	Wildtype_1	Wildtype
687	0.06148578694495540	2.1908015138324400	Wildtype_1	Wildtype
689	0.062270266851076200	1.94140916876352	Wildtype_1	Wildtype
690	0.0797843933787044	1.4213997939942500	Wildtype_1	Wildtype
693	0.07171213349765150	1.9163825304146000	Wildtype_1	Wildtype
703	0.07801491072881950	1.389875555136110	Wildtype_1	Wildtype
708	0.07283588993520450	1.9464129743622500	Wildtype_1	Wildtype
710	0.061055462991133400	1.3596678943507700	Wildtype_1	Wildtype
714	0.06116585280006850	1.0897009664136400	Wildtype_1	Wildtype
715	0.08520771255357990	3.415542750508540	Wildtype_1	Wildtype
716	0.06981608997490830	1.5547617100499700	Wildtype_1	Wildtype
718	0.06370235920538240	1.1348901259634900	Wildtype_1	Wildtype
723	0.07394693366703520	1.6467530777279400	Wildtype_1	Wildtype
724	0.08301680317052020	1.8487335355885400	Wildtype_1	Wildtype
726	0.06720556538902980	1.4966269209100100	Wildtype_1	Wildtype
727	0.08269494371778460	3.3148186596534100	Wildtype_1	Wildtype
728	0.0706983909471473	1.2595280113369000	Wildtype_1	Wildtype
732	0.08231143389612120	1.0998152354306200	Wildtype_1	Wildtype
735	0.05564391881860700	1.7348185521467600	Wildtype_1	Wildtype
738	0.0858327871851772	1.1468662684806000	Wildtype_1	Wildtype
742	0.08751435757881300	1.1693347962516400	Wildtype_1	Wildtype
747	0.07286660780979980	1.6226948802864900	Wildtype_1	Wildtype
748	0.07454887715370720	1.3281263934140000	Wildtype_1	Wildtype
752	0.06400342345101320	1.1402537395550300	Wildtype_1	Wildtype
759	0.06931202034102100	1.2348291095780800	Wildtype_1	Wildtype
761	0.059638283188144300	1.593729798171760	Wildtype_1	Wildtype
762	0.07156771755508310	1.2750155096947400	Wildtype_1	Wildtype
766	0.08821328710251170	1.178673636583670	Wildtype_1	Wildtype
767	0.06492937391145440	1.1567500208198700	Wildtype_1	Wildtype
769	0.08139628283781440	1.8126455368972000	Wildtype_1	Wildtype
771	0.06653708844433120	1.7780884168443200	Wildtype_1	Wildtype
774	0.08482845735742170	1.511262374840250	Wildtype_1	Wildtype
778	0.07836293841875400	1.745094808149090	Wildtype_1	Wildtype
785	0.06918499296224840	1.5407075647811200	Wildtype_1	Wildtype
786	0.08459856984421730	1.5071668111582700	Wildtype_1	Wildtype
787	0.062009326267340300	1.1047278778414100	Wildtype_1	Wildtype
807	0.08201965237024130	1.826527595897890	Wildtype_1	Wildtype
813	0.06762191448943260	1.5058987612487100	Wildtype_1	Wildtype
815	0.07803874249255610	1.3903001302018700	Wildtype_1	Wildtype
817	0.06607482322118960	2.9428919660080400	Wildtype_1	Wildtype
818	0.07281719302450620	1.2972755545434700	Wildtype_1	Wildtype
820	0.07197899253665040	1.2823425839422000	Wildtype_1	Wildtype
821	0.09002943329897580	1.202940316947440	Wildtype_1	Wildtype
830	0.07487269912288700	1.333895447495770	Wildtype_1	Wildtype
836	0.08422377431625340	1.1253672277825600	Wildtype_1	Wildtype
839	0.0879157765729878	1.174698409843190	Wildtype_1	Wildtype
848	0.08062986350248530	1.0773467076595700	Wildtype_1	Wildtype
850	0.08967109473763120	1.5975364377631400	Wildtype_1	Wildtype
853	0.08222008691449110	1.0985946905153900	Wildtype_1	Wildtype
859	0.08243139275334050	1.8356968029152700	Wildtype_1	Wildtype
860	0.06332402621656510	1.974262377803450	Wildtype_1	Wildtype
861	0.06851653567089540	1.2206571431275100	Wildtype_1	Wildtype
865	0.08118680260642550	1.0847883240028500	Wildtype_1	Wildtype
879	0.059514331124077900	1.3253478283330800	Wildtype_1	Wildtype
882	0.09163316523296290	1.2243687957268500	Wildtype_1	Wildtype
887	0.07675238172188960	1.7092286935464400	Wildtype_1	Wildtype
893	0.0864355224852077	1.1549197968244500	Wildtype_1	Wildtype
895	0.08035838993248800	1.0737193772369600	Wildtype_1	Wildtype
914	0.05827648714926830	1.8168945179807500	Wildtype_1	Wildtype
915	0.06974298495361460	1.8637604470163000	Wildtype_1	Wildtype
916	0.08143191446886960	3.264190256830150	Wildtype_1	Wildtype
917	0.07273471603133670	1.2958061847063900	Wildtype_1	Wildtype
918	0.07916868954782020	1.05782303639194	Wildtype_1	Wildtype
922	0.08422377431625340	1.125367227782560	Wildtype_1	Wildtype
931	0.05514122934431240	1.9647384334569800	Wildtype_1	Wildtype
935	0.0793420113757703	3.533796330608920	Wildtype_1	Wildtype
940	0.06778039868171440	1.811313728972070	Wildtype_1	Wildtype
947	0.0791786294559137	1.4106077997382200	Wildtype_1	Wildtype
951	0.06790555749086040	1.2097722542105200	Wildtype_1	Wildtype
952	0.09094693126113150	1.2151995887094700	Wildtype_1	Wildtype
957	0.06654699065871560	1.4819608636405900	Wildtype_1	Wildtype
961	0.0944446478512312	1.2619347968442900	Wildtype_1	Wildtype
970	0.0614808250804749	1.0953123587615000	Wildtype_1	Wildtype
975	0.08582750625024070	1.1467957065619700	Wildtype_1	Wildtype
978	0.06538540725303370	2.038530354269430	Wildtype_1	Wildtype
987	0.08949469574629880	1.9929922493357100	Wildtype_1	Wildtype
1084	0.04901756117955790	1.7465458697420200	Wildtype_1	Wildtype
1088	0.07429807632116250	1.6545728103081900	Wildtype_1	Wildtype
1093	0.06989459632853120	1.2452079989017400	Wildtype_1	Wildtype
1099	0.07414995606632520	1.651274262641220	Wildtype_1	Wildtype
1110	0.07283469885781360	2.9195717173236800	Wildtype_1	Wildtype
1113	0.051461021187894500	1.14600553155818	Wildtype_1	Wildtype
1116	0.08267065546244010	2.209230044889590	Wildtype_1	Wildtype
1117	0.07019679656591550	1.5632398134595700	Wildtype_1	Wildtype
1118	0.07530171229648340	2.6830770734218500	Wildtype_1	Wildtype
1121	0.06521806385615480	1.1618931799083600	Wildtype_1	Wildtype
1123	0.0933147356265987	1.246837323497890	Wildtype_1	Wildtype
1125	0.08068757880290620	2.5156083828567000	Wildtype_1	Wildtype
1126	0.06508325002336300	1.7392371037387000	Wildtype_1	Wildtype
1129	0.08395870155444390	1.49576723015312	Wildtype_1	Wildtype
1131	0.07714254715180940	1.3743339516201800	Wildtype_1	Wildtype
1141	0.07738495529365120	2.4126420092393300	Wildtype_1	Wildtype
1145	0.06656833204885160	1.185948898698200	Wildtype_1	Wildtype
1147	0.08717975472201720	1.55315194055759	Wildtype_1	Wildtype
1159	0.08815658909882840	1.9631934310375500	Wildtype_1	Wildtype
1168	0.06820662173649130	1.2151358678020600	Wildtype_1	Wildtype
1174	0.07783414773546690	1.7333189623905900	Wildtype_1	Wildtype
1179	0.08042983911039620	1.0746740549858800	Wildtype_1	Wildtype
1183	0.07065035663318850	1.573340319318000	Wildtype_1	Wildtype
1185	0.08765365370743570	1.561594693478590	Wildtype_1	Wildtype
1189	0.05661356792443350	1.2607496024176800	Wildtype_1	Wildtype
1190	0.07804438353626740	2.085600942423190	Wildtype_1	Wildtype
1195	0.08177311713477720	1.0926224440091900	Wildtype_1	Wildtype
1198	0.06508296891487890	1.1594863944009800	Wildtype_1	Wildtype
1201	0.07707007621438450	1.3730428447863300	Wildtype_1	Wildtype
1203	0.07992702325384520	1.0679556136530700	Wildtype_1	Wildtype
1211	0.09429041965523220	1.2598740561711700	Wildtype_1	Wildtype
1223	0.0710666587558541	1.5826111134911700	Wildtype_1	Wildtype
1224	0.07136192835311680	1.2713492697586500	Wildtype_1	Wildtype
1230	0.08371585128729890	3.355741638847360	Wildtype_1	Wildtype
1239	0.0528042741327703	1.1759189547584100	Wildtype_1	Wildtype
1248	0.07306002078194460	1.9524024829470700	Wildtype_1	Wildtype
1250	0.07556482707430240	2.3558956069504200	Wildtype_1	Wildtype
1257	0.06023877460976300	1.3414807425802500	Wildtype_1	Wildtype
1260	0.0801384203622418	2.1415604487942300	Wildtype_1	Wildtype
1262	0.06343563470639830	1.412672865662790	Wildtype_1	Wildtype
1269	0.0873184263726503	1.5556224469723900	Wildtype_1	Wildtype
1271	0.08991954103515560	1.6019626356843700	Wildtype_1	Wildtype
1272	0.1013162886202960	2.256251907086480	Wildtype_1	Wildtype
1277	0.07498335362087110	1.6698335174995600	Wildtype_1	Wildtype
1282	0.10418446656842900	2.320124479339800	Wildtype_1	Wildtype
1289	0.08259659190709620	1.4715005497893600	Wildtype_1	Wildtype
1291	0.06072255396792280	1.8931558990424600	Wildtype_1	Wildtype
1292	0.07692472192274470	2.398293246479320	Wildtype_1	Wildtype
1296	0.0619000339512369	1.3784759741309600	Wildtype_1	Wildtype
1305	0.07903939467992900	1.0560954457178500	Wildtype_1	Wildtype
1306	0.06726178722205600	1.1983031574522700	Wildtype_1	Wildtype
1311	0.0912184048311288	1.2188269191320800	Wildtype_1	Wildtype
1312	0.08215219742709990	1.8294792934125200	Wildtype_1	Wildtype
1319	0.07158660160907670	1.275351938779670	Wildtype_1	Wildtype
1334	0.07048429179669070	1.2557137254162300	Wildtype_1	Wildtype
1337	0.06926370643700610	1.2339683726556600	Wildtype_1	Wildtype
1342	0.07483853603373240	1.3332868145811100	Wildtype_1	Wildtype
1349	0.05949916091990420	1.0600079977164600	Wildtype_1	Wildtype
1354	0.06220963456454480	2.493667063472760	Wildtype_1	Wildtype
1358	0.07579523906086950	1.687913710697290	Wildtype_1	Wildtype
1359	0.06937098919203810	1.5448495872919000	Wildtype_1	Wildtype
1363	0.09497665362706320	1.2690432631885300	Wildtype_1	Wildtype
1364	0.060255622643219800	1.6102271256021500	Wildtype_1	Wildtype
1368	0.07399506256646070	1.3182599031533500	Wildtype_1	Wildtype
1369	0.08804636335464540	1.176443262595890	Wildtype_1	Wildtype
1372	0.07573607895909720	2.023915501608500	Wildtype_1	Wildtype
1373	0.06393485449261910	1.1390321484742600	Wildtype_1	Wildtype
1377	0.0707937516707034	1.8918403671352	Wildtype_1	Wildtype
1379	0.0993071558899801	1.3269058484987800	Wildtype_1	Wildtype
1383	0.06575259232434710	1.1714160780892900	Wildtype_1	Wildtype
1384	0.07573528739478160	1.6865786236862500	Wildtype_1	Wildtype
1385	0.08316348326901540	1.1112000071116800	Wildtype_1	Wildtype
1386	0.0731235302495532	1.3027331089615100	Wildtype_1	Wildtype
1389	0.08735920286610560	1.556348901068770	Wildtype_1	Wildtype
1391	0.09177534393506930	1.2262685354753700	Wildtype_1	Wildtype
1392	0.08434224279324430	1.5026002135817400	Wildtype_1	Wildtype
1396	0.08819824034129730	3.9282419575692800	Wildtype_1	Wildtype
1397	0.06362240608444770	1.416832150252190	Wildtype_1	Wildtype
1398	0.0886389888685086	1.1843617076794100	Wildtype_1	Wildtype
1399	0.09497665362706330	1.2690432631885300	Wildtype_1	Wildtype
1401	0.07542754136763020	1.3437802460005800	Wildtype_1	Wildtype
1402	0.051301488914700000	1.8279245523327300	Wildtype_1	Wildtype
1407	0.0736865196324418	1.3127630529013000	Wildtype_1	Wildtype
1409	0.0727347160313366	1.295806184706390	Wildtype_1	Wildtype
1414	0.07907595613053680	1.4087786219083400	Wildtype_1	Wildtype
1417	0.09390912808739090	1.673039170505570	Wildtype_1	Wildtype
1419	0.06592644238215090	1.1745133058287500	Wildtype_1	Wildtype
1424	0.08389656194243730	1.494660181168170	Wildtype_1	Wildtype
1427	0.0708298672004311	2.2082730741155100	Wildtype_1	Wildtype
1429	0.06815968055710360	2.4285991733426000	Wildtype_1	Wildtype
1430	0.08822983742462340	2.3577895518532600	Wildtype_1	Wildtype
1434	0.07864078521432050	2.4517952013755700	Wildtype_1	Wildtype
1436	0.07950523221278990	1.0623197962318100	Wildtype_1	Wildtype
1438	0.09121840483112900	1.2188269191320800	Wildtype_1	Wildtype
1448	0.06932038901168350	1.234978201728210	Wildtype_1	Wildtype
1450	0.06561482687151530	1.7534425740780500	Wildtype_1	Wildtype
1458	0.07222645197551640	2.251814600825050	Wildtype_1	Wildtype
1460	0.07031885885257090	1.8791496792961900	Wildtype_1	Wildtype
1463	0.06542696385569730	1.4570185503688400	Wildtype_1	Wildtype
1469	0.08759070443391100	1.56047321995938	Wildtype_1	Wildtype
1470	0.06357259596569470	1.1325783274481500	Wildtype_1	Wildtype
1479	0.05598083653136350	1.246659060494670	Wildtype_1	Wildtype
1482	0.07559146769647300	1.346700677430590	Wildtype_1	Wildtype
1483	0.07765265220189500	1.3834217341099900	Wildtype_1	Wildtype
1490	0.07584495075047500	1.6890207596822500	Wildtype_1	Wildtype
1496	0.08479950287711160	1.133059901968060	Wildtype_1	Wildtype
1501	0.10296540694620600	1.3757860593786500	Wildtype_1	Wildtype
1505	0.08041979497684640	1.4327197986023700	Wildtype_1	Wildtype
1508	0.06691440019752560	1.7881714197766700	Wildtype_1	Wildtype
1517	0.08548573684894340	1.1422291089854400	Wildtype_1	Wildtype
1518	0.07197899253665100	1.2823425839422100	Wildtype_1	Wildtype
1538	0.08514127227840890	1.1376264995445900	Wildtype_1	Wildtype
1542	0.06341627703471520	1.1297934257038100	Wildtype_1	Wildtype
1558	0.07976069153327340	2.841955066979170	Wildtype_1	Wildtype
1561	0.08455503604628600	1.129793425703800	Wildtype_1	Wildtype
1562	0.06837466051775620	1.5226619558454100	Wildtype_1	Wildtype
1568	0.06957230809319660	1.2394662690732400	Wildtype_1	Wildtype
1582	0.07811715485915450	1.3916970866367000	Wildtype_1	Wildtype
1583	0.062475344499310300	1.1130302311071100	Wildtype_1	Wildtype
1588	0.08316348326901560	1.4816000094822400	Wildtype_1	Wildtype
1589	0.08231143389612100	1.0998152354306100	Wildtype_1	Wildtype
1592	0.09056071942109820	1.2100391675423700	Wildtype_1	Wildtype
1600	0.07214381605212770	1.6065987490140000	Wildtype_1	Wildtype
1601	0.06283897402662040	1.1195084772066400	Wildtype_1	Wildtype
1602	0.07655685319771370	2.3868241497210700	Wildtype_1	Wildtype
1605	0.06850489473948450	2.135787069461010	Wildtype_1	Wildtype
1608	0.08326524638123960	1.4834129713990500	Wildtype_1	Wildtype
1610	0.08045395806600070	1.433328431517030	Wildtype_1	Wildtype
1611	0.07958873088459110	1.0634354749053300	Wildtype_1	Wildtype
1612	0.08747817380926600	1.94808553662377	Wildtype_1	Wildtype
1615	0.083656003834269	1.1177808865325400	Wildtype_1	Wildtype
1621	0.08166706473729780	1.454940547617100	Wildtype_1	Wildtype
1622	0.0860365880094997	1.5327858406116900	Wildtype_1	Wildtype
1638	0.07334804060784600	2.286782532785150	Wildtype_1	Wildtype
1698	0.08531271919602610	1.139917310470100	Wildtype_1	Wildtype
1700	0.06377840310985480	1.9884285523088000	Wildtype_1	Wildtype
1702	0.06012301947721850	1.0711223571456200	Wildtype_1	Wildtype
1704	0.06657432113003920	1.4825694965552400	Wildtype_1	Wildtype
1707	0.06940766951823440	1.8547997229212300	Wildtype_1	Wildtype
1721	0.06884248436681450	2.1463121503851900	Wildtype_1	Wildtype
1723	0.06660745343373540	1.7799687992826900	Wildtype_1	Wildtype
1728	0.08011125204282730	1.4272229483503200	Wildtype_1	Wildtype
1730	0.0869281429867559	1.935836685929130	Wildtype_1	Wildtype
1732	0.06977399561642330	1.553824294379670	Wildtype_1	Wildtype
1734	0.07772882855815210	1.3847788548764200	Wildtype_1	Wildtype
1737	0.07596995058927100	1.3534435438368100	Wildtype_1	Wildtype
1740	0.07051851360801700	1.25632340449643	Wildtype_1	Wildtype
1743	0.08000594930752460	2.494357120914980	Wildtype_1	Wildtype
1744	0.08461551457393670	1.5074686901889000	Wildtype_1	Wildtype
1745	0.08921563142962380	2.384133188803230	Wildtype_1	Wildtype
1748	0.08002712820245530	1.0692931793157200	Wildtype_1	Wildtype
1749	0.06245092668004630	1.6688928227433500	Wildtype_1	Wildtype
1753	0.09063216859900600	1.2109938452912900	Wildtype_1	Wildtype
1754	0.07813698967906660	2.4360882946802200	Wildtype_1	Wildtype
1755	0.06386325748095230	1.4221957638437200	Wildtype_1	Wildtype
1757	0.052229259273901700	1.1631137248235900	Wildtype_1	Wildtype
1760	0.09022945769106540	1.2056129696211300	Wildtype_1	Wildtype
1761	0.0797868164408796	2.4875251836518900	Wildtype_1	Wildtype
1762	0.07652690443417530	2.0450489423685100	Wildtype_1	Wildtype
1765	0.07992757129529600	2.4919135182252000	Wildtype_1	Wildtype
1769	0.0699075354279819	1.245438515579440	Wildtype_1	Wildtype
1772	0.06842023296973440	1.2189414612279000	Wildtype_1	Wildtype
1779	0.08311522808717240	1.4807403187253600	Wildtype_1	Wildtype
1786	0.08067193811652910	2.1558177864875100	Wildtype_1	Wildtype
1790	0.05873187919337480	1.8310923419908000	Wildtype_1	Wildtype
1799	0.08255428305530940	2.5738068929040800	Wildtype_1	Wildtype
1804	0.08776470910226360	1.954466502706100	Wildtype_1	Wildtype
1806	0.06883150795130170	1.2262685354753600	Wildtype_1	Wildtype
1812	0.07237898704129490	1.9342030360815400	Wildtype_1	Wildtype
1813	0.06666700529396960	1.484633516314280	Wildtype_1	Wildtype
1814	0.06788676351026240	2.1165155022011300	Wildtype_1	Wildtype
1822	0.09025138548384420	2.0098432679296500	Wildtype_1	Wildtype
1826	0.10464058805810100	1.3981692159069700	Wildtype_1	Wildtype
1828	0.05542010095997570	1.4810061858916700	Wildtype_1	Wildtype
1830	0.08484701614174220	1.5115930090795200	Wildtype_1	Wildtype
1832	0.0993918681793185	1.3280377430853800	Wildtype_1	Wildtype
1834	0.08088615655170510	1.441028268697330	Wildtype_1	Wildtype
1841	0.0675654862537073	1.8055705666575000	Wildtype_1	Wildtype
1851	0.09852960150578160	1.7553552687665800	Wildtype_1	Wildtype
1852	0.07232048705957100	1.9326397254179600	Wildtype_1	Wildtype
1875	0.07236956020543710	1.6116259335206000	Wildtype_1	Wildtype
1881	0.07511219522671760	1.6727027414206300	Wildtype_1	Wildtype
1886	0.06603477251598410	1.1764432625958900	Wildtype_1	Wildtype
1890	0.08174359677592400	1.4563040050469400	Wildtype_1	Wildtype
1897	0.07128553736344580	1.2699883251881300	Wildtype_1	Wildtype
1899	0.06418915588298180	1.4294533223381000	Wildtype_1	Wildtype
1901	0.06639246061412040	1.1828156590944400	Wildtype_1	Wildtype
1920	0.07897144756905820	1.4069167484082000	Wildtype_1	Wildtype
1924	0.08086472204352960	1.8008080024575800	Wildtype_1	Wildtype
1927	0.06984356769256260	1.5553736220505400	Wildtype_1	Wildtype
1938	0.053978961878436100	1.202078533859480	Wildtype_1	Wildtype
1942	0.06013901069481420	1.339259061087310	Wildtype_1	Wildtype
1944	0.06283897402662040	1.1195084772066400	Wildtype_1	Wildtype
1953	0.04926684570241890	1.0971425827569200	Wildtype_1	Wildtype
1956	0.08955941441050650	1.9944334944852500	Wildtype_1	Wildtype
2004	0.07317184415356810	1.3035938458839300	Wildtype_1	Wildtype
2009	0.09727412588501340	1.732988328151330	Wildtype_1	Wildtype
2010	0.06972329532258850	1.2421561838255500	Wildtype_1	Wildtype
2033	0.08531271919602560	1.1399173104700900	Wildtype_1	Wildtype
2040	0.05991941429972000	1.0674950267230000	Wildtype_1	Wildtype
2041	0.06848880192812820	1.22016305230866	Wildtype_1	Wildtype
2042	0.09331473562659850	1.24683732349789	Wildtype_1	Wildtype
2045	0.0779175103828588	1.3881403181327200	Wildtype_1	Wildtype
2046	0.07194482944749580	1.2817339510275400	Wildtype_1	Wildtype
2052	0.09429041965523200	1.2598740561711600	Wildtype_1	Wildtype
2056	0.0599983145835322	1.068900675652670	Wildtype_1	Wildtype
2058	0.07906413972568890	1.0564260799571100	Wildtype_1	Wildtype
2063	0.0767054190295778	1.3665462904426400	Wildtype_1	Wildtype
2065	0.08355143247727590	1.4885115231423600	Wildtype_1	Wildtype
2068	0.08277822423845690	1.4747364227144500	Wildtype_1	Wildtype
2070	0.0715418644144193	1.2745549227646700	Wildtype_1	Wildtype
2082	0.10123275942154300	1.3526350576884100	Wildtype_1	Wildtype
2088	0.09190463880296120	1.2279961261494700	Wildtype_1	Wildtype
2092	0.06330996827780860	1.1278994808009600	Wildtype_1	Wildtype
2098	0.08229455872614080	1.4661196741192100	Wildtype_1	Wildtype
2099	0.07591553244573750	1.3524740567638000	Wildtype_1	Wildtype
2103	0.07514960633510780	1.3388286911758700	Wildtype_1	Wildtype
2112	0.0899725881783042	1.6029076976839700	Wildtype_1	Wildtype
2113	0.07439885885964010	1.3254537407403100	Wildtype_1	Wildtype
2117	0.07125137427429140	1.2693796922734700	Wildtype_1	Wildtype
2119	0.07890249691275940	1.0542662678879600	Wildtype_1	Wildtype
2141	0.0795507829983293	1.0629284291464700	Wildtype_1	Wildtype
2148	0.08756015377490360	1.1699467082522100	Wildtype_1	Wildtype
2157	0.08897025059854130	1.1887879056006400	Wildtype_1	Wildtype
2162	0.08470287496054520	1.1317687951342100	Wildtype_1	Wildtype
2164	0.10929296191859300	1.4603325316274400	Wildtype_1	Wildtype
2167	0.09297960091759240	1.2423593762499800	Wildtype_1	Wildtype
2181	0.09094693126113150	1.2151995887094700	Wildtype_1	Wildtype
2184	0.09870563420748690	1.3188685360680000	Wildtype_1	Wildtype
2188	0.0849743485305427	1.1353961255568200	Wildtype_1	Wildtype
2194	0.09388770874729140	1.2544931805010100	Wildtype_1	Wildtype
2198	0.08791577657298770	1.174698409843190	Wildtype_1	Wildtype
2200	0.0829645672237293	1.1085421637620700	Wildtype_1	Wildtype
2207	0.07940860429622310	1.0610286893979500	Wildtype_1	Wildtype
2231	0.09146624148509640	1.222138421739070	Wildtype_1	Wildtype
4	0.08618653168117870	4.853863824262080	Wildtype_2	Wildtype
5	0.13776739294099300	1.293133532032700	Wildtype_2	Wildtype
7	0.09529696693644420	1.9678803655555800	Wildtype_2	Wildtype
9	0.132157886578619	1.9847691504834800	Wildtype_2	Wildtype
14	0.08660535794840360	2.276143955930700	Wildtype_2	Wildtype
15	0.1427684858507360	2.412136009646010	Wildtype_2	Wildtype
16	0.09482394551501460	3.5602045147976800	Wildtype_2	Wildtype
18	0.0821365094333257	2.312887083473650	Wildtype_2	Wildtype
22	0.11529866529449900	4.3289363936731	Wildtype_2	Wildtype
23	0.14657299803154900	1.3757860593786500	Wildtype_2	Wildtype
24	0.1274729299971020	1.6751084807624700	Wildtype_2	Wildtype
25	0.16387565319632700	2.1534728704039200	Wildtype_2	Wildtype
26	0.08105421567378490	2.4345714198488000	Wildtype_2	Wildtype
27	0.07579111033423730	1.422804396758380	Wildtype_2	Wildtype
30	0.10667006367555100	2.002485976663560	Wildtype_2	Wildtype
32	0.1049254770000250	3.5455236482041700	Wildtype_2	Wildtype
36	0.0903000405369817	2.3732468331924600	Wildtype_2	Wildtype
38	0.07839760741090580	1.1773883245954900	Wildtype_2	Wildtype
39	0.0785782997239042	2.360203983689940	Wildtype_2	Wildtype
46	0.08570396890503680	1.1262269185394400	Wildtype_2	Wildtype
49	0.10278284452065100	1.3506586420924600	Wildtype_2	Wildtype
53	0.14737461004450200	1.1066482188592400	Wildtype_2	Wildtype
54	0.08706926360691090	2.288336227699410	Wildtype_2	Wildtype
55	0.08755761001339750	1.972432153808030	Wildtype_2	Wildtype
56	0.09547316339708030	2.5092057693395200	Wildtype_2	Wildtype
60	0.09771721647220280	2.935066862010820	Wildtype_2	Wildtype
61	0.09049108792761200	1.1891339504349000	Wildtype_2	Wildtype
62	0.10786485281563400	1.4174407831668400	Wildtype_2	Wildtype
64	0.0634221974846061	1.5477883269660600	Wildtype_2	Wildtype
65	0.07522587826260820	1.6946321520301100	Wildtype_2	Wildtype
67	0.09164599231918670	3.096798245012870	Wildtype_2	Wildtype
69	0.09685467859113860	1.4545796934587600	Wildtype_2	Wildtype
70	0.10145035488079400	1.523598325350170	Wildtype_2	Wildtype
73	0.0850101037061563	1.755456855922370	Wildtype_2	Wildtype
74	0.0960107607392056	4.505954983158170	Wildtype_2	Wildtype
152	0.13546055473659100	6.103107512739120	Wildtype_2	Wildtype
154	0.13724308554122100	1.2882121971270700	Wildtype_2	Wildtype
160	0.13105116107748600	4.428333365830050	Wildtype_2	Wildtype
162	0.10230952960113800	3.2650658030766500	Wildtype_2	Wildtype
167	0.10608953512170200	1.394111518473390	Wildtype_2	Wildtype
169	0.07772850833942120	1.313257143720150	Wildtype_2	Wildtype
170	0.06514634388638410	1.100675972353040	Wildtype_2	Wildtype
172	0.08306738335360960	1.2475197974170900	Wildtype_2	Wildtype
175	0.09594125429946010	1.0806463014920800	Wildtype_2	Wildtype
176	0.08826028685640150	1.6568846088235400	Wildtype_2	Wildtype
179	0.10045663209304800	1.3200901271487700	Wildtype_2	Wildtype
182	0.11820122304917800	1.1094785332668400	Wildtype_2	Wildtype
186	0.10981817338334600	3.504693686582240	Wildtype_2	Wildtype
189	0.09094556581340460	1.1951061969411000	Wildtype_2	Wildtype
192	0.12675466832531100	2.855434078338350	Wildtype_2	Wildtype
196	0.08410513468877080	1.578881149747220	Wildtype_2	Wildtype
200	0.11635205841663600	2.8395162100690800	Wildtype_2	Wildtype
203	0.09069002279387990	1.872747065779	Wildtype_2	Wildtype
205	0.08671979040559440	1.3023722548031700	Wildtype_2	Wildtype
207	0.10415502950641200	2.1507991715646800	Wildtype_2	Wildtype
211	0.0967473948127419	2.7243159146391300	Wildtype_2	Wildtype
214	0.0890772870986714	1.170555341166870	Wildtype_2	Wildtype
215	0.08292440555622590	1.0897009664136400	Wildtype_2	Wildtype
221	0.10229751808578100	4.608963490352890	Wildtype_2	Wildtype
224	0.09984579835097250	1.6869384316790600	Wildtype_2	Wildtype
226	0.11409916742569400	3.4271205974173600	Wildtype_2	Wildtype
228	0.08344438407001830	1.0965339498422600	Wildtype_2	Wildtype
244	0.12082434262336000	3.1754801747405100	Wildtype_2	Wildtype
246	0.09934656799194260	1.1190024776133100	Wildtype_2	Wildtype
249	0.12379082787284900	1.626722360701450	Wildtype_2	Wildtype
252	0.10382012368855000	1.5591879079712000	Wildtype_2	Wildtype
256	0.14766554930527400	1.6632493589927900	Wildtype_2	Wildtype
258	0.11559201862504500	4.122952943277220	Wildtype_2	Wildtype
261	0.09142992744167570	1.8880260812145200	Wildtype_2	Wildtype
264	0.11557377028450500	1.9526693962789100	Wildtype_2	Wildtype
265	0.08764136973939130	1.480739272559820	Wildtype_2	Wildtype
272	0.11555428546311500	1.5184868157663900	Wildtype_2	Wildtype
280	0.11417784339309600	2.572112801234980	Wildtype_2	Wildtype
281	0.1425249546944850	1.3377896912502300	Wildtype_2	Wildtype
297	0.1189291929684880	1.116311516695460	Wildtype_2	Wildtype
298	0.12351135090945100	2.5505068019641600	Wildtype_2	Wildtype
300	0.12628250070300400	1.8965316269046700	Wildtype_2	Wildtype
303	0.12913825210689500	4.60612197059114	Wildtype_2	Wildtype
304	0.12640083447681400	1.186442989517060	Wildtype_2	Wildtype
308	0.11202757283504400	2.7339792124753600	Wildtype_2	Wildtype
311	0.09700364203771380	1.638918957721610	Wildtype_2	Wildtype
323	0.12955725234858600	1.7024983434391400	Wildtype_2	Wildtype
325	0.12130689557145300	1.8218071603915500	Wildtype_2	Wildtype
326	0.1381422293334500	1.5559822549651900	Wildtype_2	Wildtype
332	0.085292510775214	1.6011714145150400	Wildtype_2	Wildtype
339	0.09238093147746120	1.907664294577970	Wildtype_2	Wildtype
340	0.15094595162836500	1.4168321502521800	Wildtype_2	Wildtype
342	0.1649851524054390	4.645827179607960	Wildtype_2	Wildtype
344	0.09480170727668590	2.669527178160470	Wildtype_2	Wildtype
345	0.11128673533823800	1.2534920439232900	Wildtype_2	Wildtype
346	0.12412773368046400	1.6311496047882300	Wildtype_2	Wildtype
348	0.17202523906703800	2.583503689745300	Wildtype_2	Wildtype
362	0.10382012368855000	1.5591879079712100	Wildtype_2	Wildtype
368	0.1272170291370970	2.6270289795284700	Wildtype_2	Wildtype
378	0.12612587797013600	2.604496730850000	Wildtype_2	Wildtype
379	0.1305789117869930	1.2256599025607100	Wildtype_2	Wildtype
387	0.10014003793978700	1.3159297963938400	Wildtype_2	Wildtype
390	0.13122944320017800	3.2025916539519400	Wildtype_2	Wildtype
393	0.07816402286672120	1.7608204695139100	Wildtype_2	Wildtype
396	0.13645119938626200	1.2807792732786300	Wildtype_2	Wildtype
401	0.1012874608223140	1.901439944064010	Wildtype_2	Wildtype
418	0.09630898871401500	1.0847883240028500	Wildtype_2	Wildtype
419	0.08974287216584790	1.6847167501861200	Wildtype_2	Wildtype
425	0.1277485622577640	1.9185491834949600	Wildtype_2	Wildtype
428	0.09978431878900730	2.060544087055630	Wildtype_2	Wildtype
429	0.1715349674441740	2.2541231202544900	Wildtype_2	Wildtype
431	0.10459797529242500	1.5708698129032000	Wildtype_2	Wildtype
433	0.10437308670977000	2.1553020482338000	Wildtype_2	Wildtype
436	0.10337547240089000	1.358446303270000	Wildtype_2	Wildtype
437	0.09022903816026120	1.5244590622725900	Wildtype_2	Wildtype
438	0.1578385006296230	1.1852224446018300	Wildtype_2	Wildtype
439	0.15472004382627300	2.6140628087738300	Wildtype_2	Wildtype
441	0.09606329062733950	1.623031309371430	Wildtype_2	Wildtype
444	0.107298558363611	1.4099991668235600	Wildtype_2	Wildtype
448	0.10788142164575500	1.2151358678020600	Wildtype_2	Wildtype
452	0.10945405454512300	1.2328494148962300	Wildtype_2	Wildtype
461	0.1532178601275020	1.150525670305920	Wildtype_2	Wildtype
462	0.0982497400296676	1.106648218859240	Wildtype_2	Wildtype
464	0.13605395864890400	2.043281009694870	Wildtype_2	Wildtype
466	0.1593676002347900	1.495880726083400	Wildtype_2	Wildtype
468	0.1252852627862260	1.6463605740648900	Wildtype_2	Wildtype
469	0.12677404556897500	1.9039137295647100	Wildtype_2	Wildtype
473	0.14117871579117600	2.1202454659450800	Wildtype_2	Wildtype
478	0.09507342936315670	1.2493500214125200	Wildtype_2	Wildtype
480	0.11328152191515900	1.275960571694330	Wildtype_2	Wildtype
483	0.14377289659286800	1.619403978948820	Wildtype_2	Wildtype
513	0.1893041358361680	1.066125389657640	Wildtype_2	Wildtype
0	0.0716940275141467	1.3401197980097300	Wildtype_3	Wildtype
2	0.13681586648373200	2.301651782479010	Wildtype_3	Wildtype
4	0.08876128917707490	2.322802485317630	Wildtype_3	Wildtype
5	0.06622271118954050	1.7329883281513300	Wildtype_3	Wildtype
7	0.10003809484490800	1.3089531342240200	Wildtype_3	Wildtype
10	0.07756304548537000	1.4498247127818700	Wildtype_3	Wildtype
11	0.11065041265068300	3.3092811503020500	Wildtype_3	Wildtype
12	0.10487786700554200	4.900997712795020	Wildtype_3	Wildtype
16	0.08884741416164330	3.4875844471512900	Wildtype_3	Wildtype
17	0.08049161004990150	1.9559358725431800	Wildtype_3	Wildtype
20	0.09642705238668230	1.2617042801665900	Wildtype_3	Wildtype
22	0.13800654123656400	1.5477883269660500	Wildtype_3	Wildtype
23	0.07551146709529970	1.6937714151076800	Wildtype_3	Wildtype
25	0.1395068913606370	1.5646152424701600	Wildtype_3	Wildtype
28	0.07314900202460030	2.0509747300459000	Wildtype_3	Wildtype
30	0.11914592206282900	4.8996212376189	Wildtype_3	Wildtype
32	0.07727339671249020	1.1555284297391100	Wildtype_3	Wildtype
39	0.08813809597504140	2.141744506643120	Wildtype_3	Wildtype
42	0.1449592207399800	1.083843262003250	Wildtype_3	Wildtype
43	0.09112006727315030	1.3625883257807700	Wildtype_3	Wildtype
47	0.11105787246911600	2.075917043317660	Wildtype_3	Wildtype
49	0.07620752094929310	2.5640765349697600	Wildtype_3	Wildtype
50	0.09747495872424500	1.2754156596870800	Wildtype_3	Wildtype
51	0.10413721974074300	1.3625883257807700	Wildtype_3	Wildtype
52	0.11383551229293800	3.617323358035840	Wildtype_3	Wildtype
56	0.1247056981882270	1.8648200511117100	Wildtype_3	Wildtype
60	0.0797696975437181	2.0875006821717100	Wildtype_3	Wildtype
64	0.09711050439141130	1.9967309055744900	Wildtype_3	Wildtype
65	0.08009046865650740	3.4432560245238600	Wildtype_3	Wildtype
67	0.09548286540499110	1.2493500214125100	Wildtype_3	Wildtype
71	0.12723310600604600	1.1891339504349100	Wildtype_3	Wildtype
72	0.11776841676876100	1.1006759723530400	Wildtype_3	Wildtype
73	0.12475700839730400	3.031579414602070	Wildtype_3	Wildtype
74	0.09119734835155670	1.1932759729456800	Wildtype_3	Wildtype
75	0.08296817447834860	1.240686813988470	Wildtype_3	Wildtype
77	0.07600712527026340	1.5628152383938200	Wildtype_3	Wildtype
80	0.12230077049958200	1.3716429907023400	Wildtype_3	Wildtype
83	0.08651780247913300	1.7789297993570400	Wildtype_3	Wildtype
85	0.18314234390052800	1.7116675504565200	Wildtype_3	Wildtype
86	0.12899814946654700	1.2056302316997500	Wildtype_3	Wildtype
89	0.08957916114632030	2.0093189600921700	Wildtype_3	Wildtype
92	0.06437418959399200	1.5642846082309000	Wildtype_3	Wildtype
95	0.11052017432865100	2.272452904600670	Wildtype_3	Wildtype
96	0.09967189555688750	4.098793545000510	Wildtype_3	Wildtype
102	0.10567396210394700	2.5678638201514300	Wildtype_3	Wildtype
104	0.06480948383777500	1.453718956536330	Wildtype_3	Wildtype
106	0.07631497128536040	1.426495448088410	Wildtype_3	Wildtype
109	0.07166332891705630	2.009318960092180	Wildtype_3	Wildtype
112	0.1246570544656390	1.3980694831352500	Wildtype_3	Wildtype
113	0.08809814261675060	1.3173991662309200	Wildtype_3	Wildtype
115	0.061482146290642700	1.379084607045620	Wildtype_3	Wildtype
116	0.0875774590668212	3.601435709685650	Wildtype_3	Wildtype
118	0.11909027854312900	1.1130302311071100	Wildtype_3	Wildtype
123	0.11397068743682100	1.9173275924141900	Wildtype_3	Wildtype
124	0.056762509177620800	1.8037284338875900	Wildtype_3	Wildtype
125	0.07108097738535400	1.0629284291464700	Wildtype_3	Wildtype
126	0.10261303872722100	3.8361288799169100	Wildtype_3	Wildtype
127	0.11461212804239800	1.928118540504690	Wildtype_3	Wildtype
129	0.12860227362038500	1.6827024683417900	Wildtype_3	Wildtype
131	0.10058124211464800	1.5040685372532800	Wildtype_3	Wildtype
133	0.08297699218322140	1.706125673861750	Wildtype_3	Wildtype
135	0.10431678274346700	1.1699467082522100	Wildtype_3	Wildtype
136	0.056098934305987800	1.3631969586954400	Wildtype_3	Wildtype
137	0.11146142093493400	4.166920511746310	Wildtype_3	Wildtype
140	0.08397339026704920	1.5696482218224500	Wildtype_3	Wildtype
142	0.07769687739632660	2.0332568577002900	Wildtype_3	Wildtype
143	0.10048907065851400	1.8783627833783100	Wildtype_3	Wildtype
144	0.07820120260510680	2.04645459129817	Wildtype_3	Wildtype
148	0.13138205000390300	1.7190745825377800	Wildtype_3	Wildtype
151	0.10737146101440800	2.408411840747740	Wildtype_3	Wildtype
153	0.09001691511033710	1.346092044515930	Wildtype_3	Wildtype
154	0.06973870539349110	1.5642846082309000	Wildtype_3	Wildtype
155	0.1527680683635170	1.142229108985440	Wildtype_3	Wildtype
156	0.09072164593656350	1.1870516224317200	Wildtype_3	Wildtype
157	0.13149245088551100	1.2289422343145900	Wildtype_3	Wildtype
158	0.08540430072037590	2.2349531401504200	Wildtype_3	Wildtype
160	0.07088010661161530	1.1924152360232600	Wildtype_3	Wildtype
164	0.1366607696760560	1.2772458836825100	Wildtype_3	Wildtype
168	0.12250993714080800	1.831985150315930	Wildtype_3	Wildtype
169	0.11757311174198900	1.3186207573116900	Wildtype_3	Wildtype
170	0.09543601944423560	1.2487370632464100	Wildtype_3	Wildtype
171	0.07430321487154730	1.8055586578830200	Wildtype_3	Wildtype
172	0.07546501033437350	1.4106077997382300	Wildtype_3	Wildtype
173	0.05654890081202400	1.585535870172620	Wildtype_3	Wildtype
174	0.08603080010882770	1.286484606452980	Wildtype_3	Wildtype
175	0.07254280929174230	1.084788324002860	Wildtype_3	Wildtype
177	0.0883124533857031	1.1555284297391100	Wildtype_3	Wildtype
178	0.1007958896690000	1.3188685360680000	Wildtype_3	Wildtype
180	0.08098577782186080	1.9679440864630000	Wildtype_3	Wildtype
181	0.08671467817520520	3.0796890055819200	Wildtype_3	Wildtype
185	0.08221175576184800	1.5367193802001600	Wildtype_3	Wildtype
280	0.07470841264328900	1.1171722536178800	Wildtype_3	Wildtype
283	0.1287844100865650	3.129444762708300	Wildtype_3	Wildtype
303	0.10801281708723600	1.4132987606560700	Wildtype_3	Wildtype
305	0.10141764028440100	1.895719801565570	Wildtype_3	Wildtype
306	0.08807762776358000	2.140275136806040	Wildtype_3	Wildtype
307	0.14538275861215700	1.087010005495800	Wildtype_3	Wildtype
312	0.11507977201585400	2.7964238030566600	Wildtype_3	Wildtype
314	0.10407737530307900	1.5563489010687600	Wildtype_3	Wildtype
316	0.08774919527890720	2.4603395414523500	Wildtype_3	Wildtype
317	0.09159377758391990	2.054508119642020	Wildtype_3	Wildtype
322	0.06899584238072240	1.8055586578830100	Wildtype_3	Wildtype
323	0.07983508011493330	1.343064654513140	Wildtype_3	Wildtype
326	0.11417522585489800	1.2805123599467700	Wildtype_3	Wildtype
329	0.08449035952754050	1.5793115196586600	Wildtype_3	Wildtype
332	0.06064925184488190	1.1336685348827200	Wildtype_3	Wildtype
340	0.08542887675347830	2.7146526168029	Wildtype_3	Wildtype
346	0.1050084444897190	1.3739879067859200	Wildtype_3	Wildtype
348	0.08767410248406570	2.6221163371176800	Wildtype_3	Wildtype
349	0.09417663960789170	1.7603694983331700	Wildtype_3	Wildtype
399	0.11118332131217100	2.078261959401240	Wildtype_3	Wildtype
406	0.1348498136268740	2.016512797679140	Wildtype_3	Wildtype
424	0.09165378345744630	1.1992482194518700	Wildtype_3	Wildtype
433	0.08721564346138190	1.304202478798590	Wildtype_3	Wildtype
451	0.11021185662318100	1.8540928239286300	Wildtype_3	Wildtype
460	0.13393543101914500	4.25603358157163	Wildtype_3	Wildtype
464	0.09276002007620560	2.0806676987430900	Wildtype_3	Wildtype
476	0.11828841069577800	4.422143560486630	Wildtype_3	Wildtype
489	0.1003631296883340	1.6884078015161500	Wildtype_3	Wildtype
490	0.0725428092917418	1.084788324002850	Wildtype_3	Wildtype
491	0.08123540272611860	1.0629284291464700	Wildtype_3	Wildtype
496	0.11237743992579900	3.360932279933550	Wildtype_3	Wildtype
502	0.08479988239165110	1.9021166231375300	Wildtype_3	Wildtype
503	0.1545910142854630	1.15585906397837	Wildtype_3	Wildtype
504	0.14690201523433600	1.922146293998480	Wildtype_3	Wildtype
506	0.1248396924376240	2.3335297125007100	Wildtype_3	Wildtype
508	0.1108507865880860	1.6576369204794000	Wildtype_3	Wildtype
509	0.11362588038652400	1.699135028699220	Wildtype_3	Wildtype
511	0.11123348675406300	1.247519797417090	Wildtype_3	Wildtype
513	0.14038322970924500	1.0496291083928000	Wildtype_3	Wildtype
514	0.10785222852967200	2.217596121963160	Wildtype_3	Wildtype
519	0.12445144250622200	2.791526956030720	Wildtype_3	Wildtype
521	0.10621780448355700	1.389811834228690	Wildtype_3	Wildtype
527	0.14743526794538600	3.5826582332446300	Wildtype_3	Wildtype
528	0.11357694755224	1.4861028861513600	Wildtype_3	Wildtype
529	0.09152370918493040	1.368624293194390	Wildtype_3	Wildtype
533	0.09417527411530580	1.232240781981570	Wildtype_3	Wildtype
535	0.09803169979441530	2.3821578193728200	Wildtype_3	Wildtype
538	0.08827482946413960	1.6500516253949200	Wildtype_3	Wildtype
541	0.08095943671028560	1.3619796928661100	Wildtype_3	Wildtype
544	0.08774372017281400	1.1480868133958300	Wildtype_3	Wildtype
545	0.10874129088546400	2.4391380174253400	Wildtype_3	Wildtype
550	0.11385168050413300	2.9793952846382400	Wildtype_3	Wildtype
551	0.12567669429067700	1.4095050760047200	Wildtype_3	Wildtype
552	0.06707143231706490	1.3790846070456200	Wildtype_3	Wildtype
556	0.10741333528395500	1.2046755539508300	Wildtype_3	Wildtype
569	0.10194433689093000	1.3338954474957600	Wildtype_3	Wildtype
577	0.10068195612706600	1.6937714151076800	Wildtype_3	Wildtype
582	0.08453021739891410	1.1060395859445700	Wildtype_3	Wildtype
583	0.0940437310859261	1.4063081154935400	Wildtype_3	Wildtype
584	0.11104442271853200	3.5286315841903600	Wildtype_3	Wildtype
586	0.17832118761096900	1.333286814581100	Wildtype_3	Wildtype
588	0.06093619563974150	1.1390321484742600	Wildtype_3	Wildtype
593	0.14004840827572200	5.235628437055250	Wildtype_3	Wildtype
619	0.09820861630308960	1.2850152366159000	Wildtype_3	Wildtype
620	0.13410920012846500	1.7547581059853100	Wildtype_3	Wildtype
621	0.1197292876913750	1.119002477613310	Wildtype_3	Wildtype
622	0.1516322587549470	4.534947169692000	Wildtype_3	Wildtype
623	0.12152696247800900	1.817285975478270	Wildtype_3	Wildtype
625	0.14850689756215700	1.9431454519324500	Wildtype_3	Wildtype
626	0.13901839785712400	2.3387049429919000	Wildtype_3	Wildtype
627	0.1312063746131820	1.226268535475360	Wildtype_3	Wildtype
628	0.16609142304951000	4.656923568654380	Wildtype_3	Wildtype
629	0.13750895831388700	2.3133116585394100	Wildtype_3	Wildtype
631	0.12214798165910900	1.5982509830850400	Wildtype_3	Wildtype
633	0.13840812479236400	2.587153695655450	Wildtype_3	Wildtype
634	0.11691827762398300	1.5298226758641300	Wildtype_3	Wildtype
636	0.10882425527676500	1.2204994813936000	Wildtype_3	Wildtype
640	0.09649143586826980	1.262546708844850	Wildtype_3	Wildtype
641	0.1078264249296370	1.4108599037459800	Wildtype_3	Wildtype
642	0.12104604983612700	1.5838327045719300	Wildtype_3	Wildtype
645	0.13301295167359900	3.232197784712620	Wildtype_3	Wildtype
647	0.12413553490072100	3.7125879234313300	Wildtype_3	Wildtype
648	0.15016014196874600	3.368189838427930	Wildtype_3	Wildtype
649	0.13612194873656200	1.2722100066810800	Wildtype_3	Wildtype
651	0.12556402993840500	2.5817760990712000	Wildtype_3	Wildtype
655	0.12002958233258800	2.692341750765770	Wildtype_3	Wildtype
657	0.09810197406093760	2.2004912077836500	Wildtype_3	Wildtype
662	0.14698955989934400	3.297071616454710	Wildtype_3	Wildtype
665	0.13971984599241700	1.8281708643952600	Wildtype_3	Wildtype
666	0.12837591047493100	3.3594812183406300	Wildtype_3	Wildtype
678	0.12716706328361500	2.1393300748064500	Wildtype_3	Wildtype
681	0.14313262097374900	1.0701859876408500	Wildtype_3	Wildtype
687	0.11518597313653600	1.2918482200445200	Wildtype_3	Wildtype
691	0.1258220740496230	3.5278388934268000	Wildtype_3	Wildtype
695	0.17203698329814000	1.2863005486040700	Wildtype_3	Wildtype
769	0.13418638976645600	1.50494408349979	Wildtype_3	Wildtype
771	0.11999825174702500	1.7944259902097100	Wildtype_3	Wildtype
772	0.14561497877163500	1.0887462886647200	Wildtype_3	Wildtype
773	0.1654147442087070	2.473573671704380	Wildtype_3	Wildtype
778	0.13863035273370100	1.2956538134703500	Wildtype_3	Wildtype
781	0.12567807434118200	2.5841210151547900	Wildtype_3	Wildtype
786	0.1347099500879720	1.2590133192487400	Wildtype_3	Wildtype
787	0.20692840990668700	1.5471796940513900	Wildtype_3	Wildtype
788	0.10482257195273200	2.1553020482338000	Wildtype_3	Wildtype
793	0.11312916478063400	1.057317036798620	Wildtype_3	Wildtype
796	0.13108889638493500	2.695375257597810	Wildtype_3	Wildtype
798	0.12919299747013500	2.4149026031462000	Wildtype_3	Wildtype
799	0.12206821874159500	1.140862372469690	Wildtype_3	Wildtype
801	0.19327896098664000	1.0838432620032500	Wildtype_3	Wildtype
816	0.14648722559125100	1.9167189594995400	Wildtype_3	Wildtype
820	0.13774637014277600	2.3173056350655800	Wildtype_3	Wildtype
824	0.15556183471838200	1.4538972195395600	Wildtype_3	Wildtype
828	0.12576905433603000	2.3509015400120600	Wildtype_3	Wildtype
833	0.14838782437309100	1.1094785332668400	Wildtype_3	Wildtype
834	0.13422771880666200	3.261716471329440	Wildtype_3	Wildtype
846	0.15211478088837300	2.5590252473733200	Wildtype_3	Wildtype
847	0.12445663332560100	1.6284586438703800	Wildtype_3	Wildtype
848	0.17697459671431400	2.977241649304160	Wildtype_3	Wildtype
849	0.17418650259512400	1.302372254803160	Wildtype_3	Wildtype
851	0.1853892122542350	2.0792004212370800	Wildtype_3	Wildtype
852	0.15767924171573900	1.768424072842560	Wildtype_3	Wildtype
854	0.1693827207325200	1.2664549355920200	Wildtype_3	Wildtype
857	0.16048996635840900	1.7999472655351600	Wildtype_3	Wildtype
858	0.15885050922333700	1.4846335163142800	Wildtype_3	Wildtype
859	0.14979408972485400	1.9599877780315500	Wildtype_3	Wildtype
861	0.16268297465099500	2.736813852134390	Wildtype_3	Wildtype
864	0.14724467531499400	1.3761641756156100	Wildtype_3	Wildtype
866	0.20718843834508200	2.7109668188625900	Wildtype_3	Wildtype
867	0.13751182941749200	2.8274399499904000	Wildtype_3	Wildtype
868	0.16708729331185200	1.8739384369406900	Wildtype_3	Wildtype
870	0.15885050922333700	1.4846335163142800	Wildtype_3	Wildtype
872	0.15563485700193200	1.454579693458750	Wildtype_3	Wildtype
873	0.15383373064776300	3.1630415909092600	Wildtype_3	Wildtype
874	0.15673391708144300	1.4648516242096300	Wildtype_3	Wildtype
875	0.17127360205449600	1.6007410446036100	Wildtype_3	Wildtype
878	0.11460628498775100	1.0711223571456100	Wildtype_3	Wildtype
880	0.14988117245079700	1.6809661851728700	Wildtype_3	Wildtype
881	0.135276596518201	2.022894809927010	Wildtype_3	Wildtype
886	0.12430414767353800	1.3941115184733800	Wildtype_3	Wildtype
887	0.12519169013090900	1.638076529043340	Wildtype_3	Wildtype
890	0.13230031029092900	1.4837910876360100	Wildtype_3	Wildtype
891	0.13803781815684500	2.3222086617270600	Wildtype_3	Wildtype
892	0.13191096810648600	1.2328537401476700	Wildtype_3	Wildtype
894	0.11700974947905500	1.3123024659712300	Wildtype_3	Wildtype
895	0.17402699908204600	1.6264745819451400	Wildtype_3	Wildtype
896	0.179709258955415	3.0232468414172800	Wildtype_3	Wildtype
898	0.1293367775805490	2.6593491882360800	Wildtype_3	Wildtype
899	0.16407601834186600	2.146860341478350	Wildtype_3	Wildtype
904	0.15387769657822300	1.1505256703059100	Wildtype_3	Wildtype
905	0.10769485951353400	1.4091384299011400	Wildtype_3	Wildtype
911	0.17334326304067900	1.9441011758469100	Wildtype_3	Wildtype
912	0.15567346711424500	1.4549405476171000	Wildtype_3	Wildtype
913	0.1809308854851340	3.381998056424090	Wildtype_3	Wildtype
917	0.1522430553952270	2.561183207958850	Wildtype_3	Wildtype
918	0.14210446486115900	2.124997167536060	Wildtype_3	Wildtype
919	0.15485925295005500	1.1578646533278600	Wildtype_3	Wildtype
920	0.15961863230194400	2.6852624552746100	Wildtype_3	Wildtype
921	0.11874948932833800	1.1098451793704100	Wildtype_3	Wildtype
924	0.17519357038048000	1.9648529755527900	Wildtype_3	Wildtype
927	0.14698598299509600	2.472743538121130	Wildtype_3	Wildtype
928	0.12660211451286200	1.419883965328380	Wildtype_3	Wildtype
929	0.14615861778320400	1.9124192752548500	Wildtype_3	Wildtype
932	0.16714542171133500	2.4994538211746700	Wildtype_3	Wildtype
933	0.16637765497158600	1.2439864078209700	Wildtype_3	Wildtype
934	0.1758164104806310	1.9718383302174500	Wildtype_3	Wildtype
935	0.13783074806761300	2.06108899906288	Wildtype_3	Wildtype
936	0.15598151239927800	1.166255656922190	Wildtype_3	Wildtype
938	0.15029698867004400	1.1237531330387400	Wildtype_3	Wildtype
940	0.15443167368589100	1.154667692816690	Wildtype_3	Wildtype
953	0.19036362254269300	1.0674950267230100	Wildtype_3	Wildtype
959	0.14866632649166300	1.1115608612700300	Wildtype_3	Wildtype
961	0.1580123815940700	1.1814402300838600	Wildtype_3	Wildtype
991	0.12681392462504800	1.4222594847511400	Wildtype_3	Wildtype
992	0.2177570464844090	1.2211081143082600	Wildtype_3	Wildtype
995	0.1472258330605200	1.9263833035012900	Wildtype_3	Wildtype
1003	0.1659942112253150	1.8616791651786500	Wildtype_3	Wildtype
1016	0.17114771904325900	1.279651623024360	Wildtype_3	Wildtype
1020	0.14453164147581600	1.08064630149208	Wildtype_3	Wildtype
1021	0.18107217162114900	1.3538556026036400	Wildtype_3	Wildtype
1022	0.1285641654260740	1.4418890056197400	Wildtype_3	Wildtype
1025	0.14850294411218100	1.1103392701892600	Wildtype_3	Wildtype
1028	0.21584046534315400	2.0172676221943200	Wildtype_3	Wildtype
1029	0.16488871013310800	1.2328537401476700	Wildtype_3	Wildtype
1030	0.15355151030242500	1.148086813395830	Wildtype_3	Wildtype
1079	0.12976786451837800	1.2128240692867100	Wildtype_3	Wildtype
1082	0.2058512862728020	1.5391261657075400	Wildtype_3	Wildtype
1085	0.19699465990568200	1.4729061987190200	Wildtype_3	Wildtype
1095	0.19346644761852900	1.4465261651149000	Wildtype_3	Wildtype
1096	0.21216371260762100	1.1897425833495600	Wildtype_3	Wildtype
1100	0.20766685595025000	1.552700969376840	Wildtype_3	Wildtype
1102	0.18838972594239000	1.0564260799571100	Wildtype_3	Wildtype
1103	0.1910184857903170	1.428223038762500	Wildtype_3	Wildtype
1105	0.20019027621597200	1.1225995881168300	Wildtype_3	Wildtype
1109	0.15844112344079700	1.1846458830898700	Wildtype_3	Wildtype
1112	0.20182539714860000	1.1317687951342100	Wildtype_3	Wildtype
1113	0.2008371286528660	1.1262269185394400	Wildtype_3	Wildtype
1116	0.1596521446438680	1.1937005480114400	Wildtype_3	Wildtype
1	0.09729977350324860	1.2699883251881300	Wildtype_4	Wildtype
3	0.06251659725622180	1.5154043973510200	Wildtype_4	Wildtype
4	0.13596328808606100	3.5492742132174300	Wildtype_4	Wildtype
9	0.08265316925377110	1.0788160774966600	Wildtype_4	Wildtype
12	0.08251449155954670	3.0771600316494400	Wildtype_4	Wildtype
13	0.10462870290058000	1.170555341166870	Wildtype_4	Wildtype
14	0.18850667118040400	1.4059716864086000	Wildtype_4	Wildtype
15	0.09017562928467910	3.867291218451180	Wildtype_4	Wildtype
16	0.10149142615492800	3.406369218239710	Wildtype_4	Wildtype
18	0.08674309844792400	1.132199165045640	Wildtype_4	Wildtype
19	0.11169810034114800	1.8744685396238400	Wildtype_4	Wildtype
21	0.07842751508769110	1.7548482230077200	Wildtype_4	Wildtype
22	0.0911819284791352	2.040233519870120	Wildtype_4	Wildtype
23	0.12598109653509300	1.644346292220560	Wildtype_4	Wildtype
26	0.0800992239450361	1.4935445024946400	Wildtype_4	Wildtype
27	0.09956590096077430	2.599133117258480	Wildtype_4	Wildtype
28	0.09414715352096160	1.4043877744757100	Wildtype_4	Wildtype
29	0.0998593257169415	5.027386245766820	Wildtype_4	Wildtype
30	0.08624317723877840	1.2864846064529800	Wildtype_4	Wildtype
31	0.17376574584866800	2.592053821767310	Wildtype_4	Wildtype
34	0.13400600649489700	1.2493500214125200	Wildtype_4	Wildtype
36	0.08546544039053440	2.868487087029480	Wildtype_4	Wildtype
40	0.1272055653722140	1.1859488986982000	Wildtype_4	Wildtype
42	0.11995957117533400	1.1183938446986500	Wildtype_4	Wildtype
43	0.10358701974053400	1.738351941742870	Wildtype_4	Wildtype
45	0.1209220923672910	2.2547350322550700	Wildtype_4	Wildtype
46	0.13681540318099700	2.806193013300130	Wildtype_4	Wildtype
47	0.12539702091269200	2.104357817594900	Wildtype_4	Wildtype
48	0.10002071124506100	1.119002477613310	Wildtype_4	Wildtype
49	0.12318728148980200	3.2157610171310200	Wildtype_4	Wildtype
50	0.10497637370387300	3.914816601589770	Wildtype_4	Wildtype
51	0.08718374620240670	2.4384656636032600	Wildtype_4	Wildtype
53	0.08724159102630490	1.6267223607014500	Wildtype_4	Wildtype
55	0.09860861914881460	1.6548066060717900	Wildtype_4	Wildtype
56	0.1075113225341970	4.410285905410730	Wildtype_4	Wildtype
60	0.11588054217537600	2.160729382732760	Wildtype_4	Wildtype
61	0.07433871978316900	1.2475197974170900	Wildtype_4	Wildtype
62	0.15496236291773400	1.4447280125221800	Wildtype_4	Wildtype
64	0.09744763551053990	2.1804313170036100	Wildtype_4	Wildtype
65	0.09102990539660780	3.7341918904758600	Wildtype_4	Wildtype
67	0.08437458875008780	1.1012846052677000	Wildtype_4	Wildtype
68	0.11901248154293400	1.775302468934430	Wildtype_4	Wildtype
69	0.13920231983007200	2.336032290318210	Wildtype_4	Wildtype
71	0.12574225573782500	1.8756901307046100	Wildtype_4	Wildtype
72	0.10243344511254800	3.246987076572690	Wildtype_4	Wildtype
73	0.07889785427942030	1.76537225776636	Wildtype_4	Wildtype
74	0.0941678119497877	2.2826308945250600	Wildtype_4	Wildtype
77	0.11837441177304000	4.41446104548974	Wildtype_4	Wildtype
78	0.0807109395867728	2.257425993172910	Wildtype_4	Wildtype
79	0.17885835461001700	1.334009989591580	Wildtype_4	Wildtype
81	0.16010220789585200	2.089706147751580	Wildtype_4	Wildtype
83	0.1364931365429670	7.380718996359660	Wildtype_4	Wildtype
84	0.09836568561756090	3.1180451817031500	Wildtype_4	Wildtype
85	0.08209100432706850	1.377615237208540	Wildtype_4	Wildtype
86	0.15408127446580800	2.0111189641685100	Wildtype_4	Wildtype
87	0.113680449878234	4.0274415272636900	Wildtype_4	Wildtype
88	0.12118229683270200	1.1297934257038000	Wildtype_4	Wildtype
89	0.11008798104245500	1.2316321490669000	Wildtype_4	Wildtype
92	0.08232911489845710	1.228098759470790	Wildtype_4	Wildtype
93	0.09961668399622110	1.1144823388655700	Wildtype_4	Wildtype
94	0.12410255862827800	3.0082501499086000	Wildtype_4	Wildtype
95	0.08402073712498770	1.4099991668235700	Wildtype_4	Wildtype
96	0.10316064743244200	1.9235519429281500	Wildtype_4	Wildtype
97	0.11769274315859800	2.1945200074429900	Wildtype_4	Wildtype
98	0.1165376517107410	1.9556837685354200	Wildtype_4	Wildtype
99	0.11684268285578900	1.5250687413527900	Wildtype_4	Wildtype
100	0.10481126593824200	2.736061540478540	Wildtype_4	Wildtype
101	0.11178050297669600	1.667423452906270	Wildtype_4	Wildtype
102	0.10074328265244500	1.8784773254741100	Wildtype_4	Wildtype
103	0.11457667745205900	2.777342473281210	Wildtype_4	Wildtype
104	0.09598153173548320	1.073813318063460	Wildtype_4	Wildtype
105	0.10339776896875500	2.891960030464150	Wildtype_4	Wildtype
106	0.12697087225653000	2.1307695007037300	Wildtype_4	Wildtype
107	0.10059832225167700	4.877013356358100	Wildtype_4	Wildtype
109	0.1340232442300940	2.249119314655760	Wildtype_4	Wildtype
111	0.09644868296791670	2.877439118629710	Wildtype_4	Wildtype
112	0.07890994828717090	1.3242321496595400	Wildtype_4	Wildtype
113	0.09991464812035350	3.5397502688709600	Wildtype_4	Wildtype
115	0.10356591987977700	2.5104413434129900	Wildtype_4	Wildtype
116	0.08306410089563320	1.084179691088190	Wildtype_4	Wildtype
118	0.11055481006841900	1.855282343606690	Wildtype_4	Wildtype
119	0.0785027761994534	1.3173991662309200	Wildtype_4	Wildtype
120	0.1124251406135460	2.9348190832545000	Wildtype_4	Wildtype
121	0.10736266986774900	1.2011421643547200	Wildtype_4	Wildtype
122	0.1315505879286300	1.9623326941151400	Wildtype_4	Wildtype
123	0.08985553222288000	2.680739803667560	Wildtype_4	Wildtype
124	0.10911102063574500	2.4414044032774300	Wildtype_4	Wildtype
125	0.12324569696264600	1.3788368282893100	Wildtype_4	Wildtype
128	0.09388160099684320	3.501066356159620	Wildtype_4	Wildtype
129	0.09012641427110750	2.18466728034088	Wildtype_4	Wildtype
131	0.12096361299718100	2.0299583100333200	Wildtype_4	Wildtype
133	0.11658499164378000	6.304207554383560	Wildtype_4	Wildtype
135	0.11798820901792200	1.7600234534989100	Wildtype_4	Wildtype
136	0.10018118814104200	1.86799641035357	Wildtype_4	Wildtype
137	0.09229585518193810	1.204675553950830	Wildtype_4	Wildtype
139	0.09897944473004790	1.291911940951930	Wildtype_4	Wildtype
142	0.08573203821005200	1.119002477613310	Wildtype_4	Wildtype
143	0.10770294488391800	1.6065987490140100	Wildtype_4	Wildtype
146	0.1241432910553430	1.6203586566977400	Wildtype_4	Wildtype
147	0.07888879432490500	1.1767796916808300	Wildtype_4	Wildtype
148	0.16237378833383300	2.1193555552691200	Wildtype_4	Wildtype
149	0.10405071699675800	1.1640890038418200	Wildtype_4	Wildtype
152	0.07217335842763520	1.7494846094161800	Wildtype_4	Wildtype
154	0.10201600056590500	3.804417304123970	Wildtype_4	Wildtype
157	0.07718648283145480	1.1513864072283300	Wildtype_4	Wildtype
158	0.08525382216877580	1.7486238724937600	Wildtype_4	Wildtype
160	0.09268633733917270	1.209772254210520	Wildtype_4	Wildtype
161	0.09286186288753500	1.731518958314250	Wildtype_4	Wildtype
165	0.1295418759394990	2.657007169801650	Wildtype_4	Wildtype
167	0.21584398520190700	1.6098662714437900	Wildtype_4	Wildtype
169	0.13006471484537900	2.1826890103608600	Wildtype_4	Wildtype
171	0.09500859883043430	1.062928429146470	Wildtype_4	Wildtype
172	0.11018386509222300	2.0545081196420200	Wildtype_4	Wildtype
173	0.11995064304594300	2.6839454566735700	Wildtype_4	Wildtype
177	0.1088944287697260	1.8274185527394000	Wildtype_4	Wildtype
178	0.10003911050565700	2.0518819257971200	Wildtype_4	Wildtype
183	0.1040948807194580	1.1645830946606800	Wildtype_4	Wildtype
185	0.08330323606413200	2.7959167572978000	Wildtype_4	Wildtype
186	0.09446940657959170	2.818389610320290	Wildtype_4	Wildtype
187	0.08126729092576750	2.5760516313213100	Wildtype_4	Wildtype
188	0.10147006168948500	1.7028260800292500	Wildtype_4	Wildtype
189	0.11223410970309300	2.5112848182568100	Wildtype_4	Wildtype
190	0.1085422401452660	1.2143388517870500	Wildtype_4	Wildtype
191	0.09892440736767270	4.611405626348890	Wildtype_4	Wildtype
192	0.10515297762273300	2.156771418070880	Wildtype_4	Wildtype
195	0.1349330638739940	2.7675847331711400	Wildtype_4	Wildtype
196	0.13166130151879200	1.2274901265561300	Wildtype_4	Wildtype
197	0.12065217222793400	2.2497020529027800	Wildtype_4	Wildtype
198	0.09384882085887380	2.6248829306178600	Wildtype_4	Wildtype
199	0.10277267556509900	1.7246859748856300	Wildtype_4	Wildtype
200	0.11891523427176800	3.9911666329801100	Wildtype_4	Wildtype
202	0.18234936462077400	1.7000594865290600	Wildtype_4	Wildtype
205	0.09187448281287480	2.0557297107227900	Wildtype_4	Wildtype
206	0.10752330209745900	1.2029392707819000	Wildtype_4	Wildtype
208	0.07482698948334760	1.2557137254162300	Wildtype_4	Wildtype
210	0.10895115874438900	2.2346751414750200	Wildtype_4	Wildtype
211	0.10305676106415200	3.6510682322213900	Wildtype_4	Wildtype
212	0.1137149847896020	1.2722100066810800	Wildtype_4	Wildtype
213	0.16272845524191300	1.5171319880251200	Wildtype_4	Wildtype
215	0.12852454429987000	1.4378950290935600	Wildtype_4	Wildtype
216	0.09598876987567610	1.431859061679950	Wildtype_4	Wildtype
217	0.12771811541034000	2.857745876853690	Wildtype_4	Wildtype
218	0.1073701652587160	6.0061301029883700	Wildtype_4	Wildtype
220	0.11072394221707300	2.477494193546560	Wildtype_4	Wildtype
221	0.10443115536309000	1.9472420617799600	Wildtype_4	Wildtype
223	0.1206487634960590	1.349783095845950	Wildtype_4	Wildtype
226	0.08739281549657760	1.4665879073785700	Wildtype_4	Wildtype
227	0.10692200994678800	1.3955808883104600	Wildtype_4	Wildtype
229	0.16214086509180500	1.5116538323377700	Wildtype_4	Wildtype
232	0.10323113828645200	1.1549197968244500	Wildtype_4	Wildtype
233	0.1110924844332360	1.8643053590235500	Wildtype_4	Wildtype
234	0.10093768710428700	3.9524146741099100	Wildtype_4	Wildtype
237	0.11616552996838500	2.815856311136360	Wildtype_4	Wildtype
238	0.08623056428759150	3.054954091958790	Wildtype_4	Wildtype
239	0.11066412572568100	5.158657863975770	Wildtype_4	Wildtype
241	0.15568410206400200	2.0320395918709800	Wildtype_4	Wildtype
243	0.10771419581620500	2.008458223169750	Wildtype_4	Wildtype
244	0.12305794792373400	2.2945605782133700	Wildtype_4	Wildtype
245	0.13437476308094600	1.753903161008120	Wildtype_4	Wildtype
246	0.1040647004841450	1.9404090783513400	Wildtype_4	Wildtype
247	0.13493377103694900	2.2643993762568200	Wildtype_4	Wildtype
248	0.11666173599240600	1.9577660965386100	Wildtype_4	Wildtype
250	0.0742874291495332	1.2466590604946700	Wildtype_4	Wildtype
252	0.09049808258353720	2.1936765325991800	Wildtype_4	Wildtype
254	0.15749853928146400	1.1746984098431800	Wildtype_4	Wildtype
255	0.13706006168606600	2.300081853538820	Wildtype_4	Wildtype
256	0.11561796282710100	2.371416609197030	Wildtype_4	Wildtype
259	0.12616244357021800	1.4114685366606500	Wildtype_4	Wildtype
261	0.10829765263336100	1.211602478205950	Wildtype_4	Wildtype
262	0.11432047608670700	6.394920331526620	Wildtype_4	Wildtype
263	0.08806818303547330	1.3137081149009000	Wildtype_4	Wildtype
267	0.10631939712788500	1.5859604452383800	Wildtype_4	Wildtype
269	0.10809374587197800	2.620195996099850	Wildtype_4	Wildtype
271	0.0990990054183141	5.543453511363840	Wildtype_4	Wildtype
276	0.12289419333136800	6.874521542101150	Wildtype_4	Wildtype
279	0.12927237096830100	1.6873050777826300	Wildtype_4	Wildtype
280	0.08881449327227920	1.3248407825742000	Wildtype_4	Wildtype
283	0.10622314407692200	2.7729181268436000	Wildtype_4	Wildtype
284	0.09972366329545370	1.487572255988450	Wildtype_4	Wildtype
285	0.11492497536185700	2.7857852262022100	Wildtype_4	Wildtype
287	0.12295850055503500	3.2097887706248200	Wildtype_4	Wildtype
291	0.11121581849549300	2.695875140361880	Wildtype_4	Wildtype
294	0.11904446281526300	2.885641739123690	Wildtype_4	Wildtype
295	0.14757245673546200	3.026828759176640	Wildtype_4	Wildtype
296	0.10847324052568800	3.8429618633455300	Wildtype_4	Wildtype
297	0.14003245414671500	1.8277491869786600	Wildtype_4	Wildtype
303	0.0879745007841963	1.6403883275586900	Wildtype_4	Wildtype
305	0.13201511662108500	2.7077353082971000	Wildtype_4	Wildtype
307	0.08026799462988170	1.6463605740648900	Wildtype_4	Wildtype
308	0.07420096153485640	1.2452079989017400	Wildtype_4	Wildtype
310	0.14845392660949900	3.3217182645390600	Wildtype_4	Wildtype
312	0.09405159547833390	1.9290732182536000	Wildtype_4	Wildtype
313	0.09593846929521880	3.756660418246910	Wildtype_4	Wildtype
314	0.12938997857901700	2.6538916338180400	Wildtype_4	Wildtype
315	0.14477851619527100	1.3497830958459500	Wildtype_4	Wildtype
316	0.09712747976979590	2.1732676993357300	Wildtype_4	Wildtype
317	0.07493845653756000	2.235705451806290	Wildtype_4	Wildtype
321	0.0684498547247728	1.148695446310490	Wildtype_4	Wildtype
324	0.10171999550804000	1.896689288638580	Wildtype_4	Wildtype
325	0.10546667555438900	2.7531707799094900	Wildtype_4	Wildtype
326	0.09565044092397920	2.8536244556122300	Wildtype_4	Wildtype
327	0.0929470443769666	1.5597965408858600	Wildtype_4	Wildtype
328	0.1092564205539100	2.037214822362170	Wildtype_4	Wildtype
329	0.095221892441466	2.3081818407114700	Wildtype_4	Wildtype
330	0.08894139468649280	1.160892043330650	Wildtype_4	Wildtype
331	0.09901688936857040	4.431088047655320	Wildtype_4	Wildtype
332	0.11812442425012300	1.1012846052677000	Wildtype_4	Wildtype
335	0.10813406022903600	1.209772254210530	Wildtype_4	Wildtype
336	0.12467399708600100	3.487040581309570	Wildtype_4	Wildtype
337	0.1342995115091820	1.2520863949936300	Wildtype_4	Wildtype
338	0.0756776016136383	1.2699883251881400	Wildtype_4	Wildtype
343	0.08292590079872960	4.638753678962480	Wildtype_4	Wildtype
344	0.07402622090722960	1.3803061981263800	Wildtype_4	Wildtype
345	0.09425353899295030	1.9332152407643900	Wildtype_4	Wildtype
346	0.08052395140090780	3.603513712437400	Wildtype_4	Wildtype
347	0.11915294432138200	3.5547954885428800	Wildtype_4	Wildtype
351	0.1437420252756650	1.3401197980097300	Wildtype_4	Wildtype
353	0.0901024321235263	2.6881057874284900	Wildtype_4	Wildtype
356	0.09404390871067770	1.928915556519690	Wildtype_4	Wildtype
357	0.10724552929738100	1.9997193831633600	Wildtype_4	Wildtype
358	0.11298258023933400	1.2640160786819300	Wildtype_4	Wildtype
359	0.10809768418624700	3.82965675064664	Wildtype_4	Wildtype
360	0.14120503523032800	1.8430540970818200	Wildtype_4	Wildtype
361	0.14904271595866600	2.5011695030742900	Wildtype_4	Wildtype
364	0.08380445155249520	1.0938429889244300	Wildtype_4	Wildtype
366	0.06512791749207780	1.578702886744000	Wildtype_4	Wildtype
368	0.11967191902603000	2.231424075805750	Wildtype_4	Wildtype
371	0.05779466085542730	1.400944501902	Wildtype_4	Wildtype
395	0.15271655948123200	1.1390321484742700	Wildtype_4	Wildtype
411	0.15051335206112800	1.1225995881168300	Wildtype_4	Wildtype
437	0.16130031046056400	1.2030538128777100	Wildtype_4	Wildtype
454	0.17687258329774300	1.319199170307270	Wildtype_4	Wildtype
457	0.16189113428484900	1.2074604556951800	Wildtype_4	Wildtype
497	0.10712214151296800	1.1984512034368700	Wildtype_4	Wildtype
498	0.10250836935652700	4.7784736222035	Wildtype_4	Wildtype
499	0.09288491685506350	2.771118122767260	Wildtype_4	Wildtype
504	0.1162897412538860	1.084179691088190	Wildtype_4	Wildtype
505	0.10310791455400200	2.4993392790788600	Wildtype_4	Wildtype
506	0.13888828827390600	3.107683133929860	Wildtype_4	Wildtype
514	0.1231170770700770	3.6730609774177400	Wildtype_4	Wildtype
515	0.13063919085326800	1.461553076542670	Wildtype_4	Wildtype
517	0.12668980986275700	5.905702319052810	Wildtype_4	Wildtype
521	0.1047150471853560	4.295578231205380	Wildtype_4	Wildtype
523	0.09067926731377010	3.7198081571332900	Wildtype_4	Wildtype
524	0.1652957572717490	1.2328537401476700	Wildtype_4	Wildtype
525	0.09625275956340370	1.2563223583308900	Wildtype_4	Wildtype
528	0.09288214572374500	2.4246560180048200	Wildtype_4	Wildtype
529	0.11940201434954100	3.339587077165330	Wildtype_4	Wildtype
530	0.1338436201672440	2.246104942399260	Wildtype_4	Wildtype
531	0.19050655970521300	1.0656658488931100	Wildtype_4	Wildtype
532	0.12418637534610400	1.3893608630479500	Wildtype_4	Wildtype
533	0.18128754156471700	1.3521280119295400	Wildtype_4	Wildtype
536	0.1649253341912140	1.845136425085010	Wildtype_4	Wildtype
539	0.14811718957443900	1.1047278778414100	Wildtype_4	Wildtype
543	0.1447929757563800	2.1598686458103400	Wildtype_4	Wildtype
545	0.12229019443725900	2.5082693998347500	Wildtype_4	Wildtype
550	0.11162450108317700	3.538329810617210	Wildtype_4	Wildtype
553	0.20394926411696300	1.1408623724696900	Wildtype_4	Wildtype
557	0.1188161804094560	2.4370146020103500	Wildtype_4	Wildtype
560	0.1024358709176660	4.393086548957370	Wildtype_4	Wildtype
566	0.09083745122010390	1.693771415107690	Wildtype_4	Wildtype
568	0.1280837815091930	5.4930282980645400	Wildtype_4	Wildtype
570	0.11775416429918	1.3173991662309200	Wildtype_4	Wildtype
574	0.11590913856225900	2.377388855703230	Wildtype_4	Wildtype
576	0.11869711453646300	2.43457246601434	Wildtype_4	Wildtype
577	0.09189391363841150	2.2275115238071400	Wildtype_4	Wildtype
584	0.09729977350324880	1.2699883251881300	Wildtype_4	Wildtype
591	0.09020813896575590	3.027666862603450	Wildtype_4	Wildtype
595	0.13542133327264900	1.7675633359201400	Wildtype_4	Wildtype
597	0.10158416590821100	2.4624035612113900	Wildtype_4	Wildtype
601	0.13150369605950800	1.2260207567190500	Wildtype_4	Wildtype
743	0.21723835219144	1.2151995887094700	Wildtype_4	Wildtype
747	0.10754052426047700	1.8046979209606000	Wildtype_4	Wildtype
752	0.12784569350596300	2.145450367297230	Wildtype_4	Wildtype
753	0.08801613734031950	1.477048221229800	Wildtype_4	Wildtype
754	0.10398360387427600	3.683904179182700	Wildtype_4	Wildtype
755	0.12710095638016900	1.1849736196799700	Wildtype_4	Wildtype
758	0.08914685327224860	1.6622482224150700	Wildtype_4	Wildtype
762	0.11945225097277700	2.8955265376285100	Wildtype_4	Wildtype
765	0.11133203186532700	2.0759170433176500	Wildtype_4	Wildtype
770	0.15694305435086900	1.1705553411668700	Wildtype_4	Wildtype
772	0.13167873528559400	1.7187137283794300	Wildtype_4	Wildtype
774	0.08146011035840570	1.2151358678020600	Wildtype_4	Wildtype
775	0.1172981987482830	2.405879587729340	Wildtype_4	Wildtype
779	0.09235237986795160	1.3776152372085400	Wildtype_4	Wildtype
782	0.13012468712934200	1.455796959288080	Wildtype_4	Wildtype
785	0.1439826465884780	1.6108357585168100	Wildtype_4	Wildtype
786	0.14965489112294200	2.2323935628787600	Wildtype_4	Wildtype
788	0.11929711585990200	2.001991885844710	Wildtype_4	Wildtype
789	0.15851785763412300	1.1823009670062800	Wildtype_4	Wildtype
790	0.07968564315956630	1.6344160810524900	Wildtype_4	Wildtype
793	0.09383365452175220	2.2745309073524200	Wildtype_4	Wildtype
794	0.10721755881249000	3.1987165447730100	Wildtype_4	Wildtype
797	0.131293864763413	2.4481289614394900	Wildtype_4	Wildtype
799	0.12977968280622700	2.9038743035574700	Wildtype_4	Wildtype
803	0.17360429659228800	1.618528432702310	Wildtype_4	Wildtype
819	0.11420662948171300	1.0647586531419000	Wildtype_4	Wildtype
824	0.0988074478398362	2.5793339630752100	Wildtype_4	Wildtype
826	0.09824629132135040	1.282342583942200	Wildtype_4	Wildtype
830	0.09508254995495180	2.482096802987410	Wildtype_4	Wildtype
832	0.0966650938858846	1.2617042801665800	Wildtype_4	Wildtype
833	0.10457430096829700	1.1699467082522100	Wildtype_4	Wildtype
842	0.13606207744526400	1.2685189553510500	Wildtype_4	Wildtype
848	0.11970808511260100	1.3392590610873100	Wildtype_4	Wildtype
851	0.12092154637243000	1.3528349109221500	Wildtype_4	Wildtype
852	0.11313782973869900	1.476711792144860	Wildtype_4	Wildtype
854	0.08823608417490770	1.4807392725598200	Wildtype_4	Wildtype
855	0.11073409548742700	4.33601241007835	Wildtype_4	Wildtype
856	0.12833935635901700	5.264685068678450	Wildtype_4	Wildtype
857	0.1393121490727220	5.455042591850970	Wildtype_4	Wildtype
859	0.1251598884382670	3.734005981143340	Wildtype_4	Wildtype
861	0.14866333164040300	5.821206630884260	Wildtype_4	Wildtype
862	0.0936901262487606	3.8433183922524300	Wildtype_4	Wildtype
864	0.11841932436303900	1.3248407825742000	Wildtype_4	Wildtype
865	0.08146011035840580	1.2151358678020600	Wildtype_4	Wildtype
872	0.07580289328472490	2.120151525118580	Wildtype_4	Wildtype
874	0.07307600628525450	1.362588325780770	Wildtype_4	Wildtype
876	0.1477120922070150	5.783958970441760	Wildtype_4	Wildtype
880	0.11436535866255000	3.198715498607470	Wildtype_4	Wildtype
882	0.11940448411699300	2.894368667455160	Wildtype_4	Wildtype
887	0.11855281984506900	3.7579471578373800	Wildtype_4	Wildtype
888	0.10192145129920700	2.280534803363320	Wildtype_4	Wildtype
889	0.09563880760099830	2.4966177148218400	Wildtype_4	Wildtype
890	0.11491396703458400	1.285623869530550	Wildtype_4	Wildtype
892	0.11450082124899100	4.697006289284160	Wildtype_4	Wildtype
893	0.08632507009281140	1.287706197533750	Wildtype_4	Wildtype
896	0.14226997456094000	3.979187211377090	Wildtype_4	Wildtype
899	0.11943561994458600	2.0043162006589800	Wildtype_4	Wildtype
901	0.08953869805052110	1.5025991674162000	Wildtype_4	Wildtype
906	0.10680943461872800	1.3941115184733800	Wildtype_4	Wildtype
907	0.09397942121921940	2.2780642969485300	Wildtype_4	Wildtype
908	0.15955992775478000	1.1900732175888300	Wildtype_4	Wildtype
909	0.12118258567718100	1.3557553423521500	Wildtype_4	Wildtype
910	0.14504671545890400	2.975023791615310	Wildtype_4	Wildtype
916	0.10120028152257800	1.1321991650456400	Wildtype_4	Wildtype
929	0.10009551123871100	2.0530387498049400	Wildtype_4	Wildtype
933	0.12887035705766600	1.2014699009448200	Wildtype_4	Wildtype
934	0.11314617264366100	1.2658463026773600	Wildtype_4	Wildtype
935	0.17480044535682600	1.6296802349511500	Wildtype_4	Wildtype
938	0.11130610365394600	2.2829769393593200	Wildtype_4	Wildtype
939	0.10236594526906900	2.0996071621694600	Wildtype_4	Wildtype
940	0.09978018289028020	1.1163115166954600	Wildtype_4	Wildtype
946	0.09790319802731330	1.0953123587614900	Wildtype_4	Wildtype
954	0.11853141085761000	4.199300116109890	Wildtype_4	Wildtype
962	0.09293139696057460	1.5595339528054600	Wildtype_4	Wildtype
964	0.11726319178235200	3.0611147215653400	Wildtype_4	Wildtype
965	0.11742438761608800	4.379032403688520	Wildtype_4	Wildtype
968	0.10486923125536000	1.173246302084720	Wildtype_4	Wildtype
969	0.15502917705771600	1.1562807413949700	Wildtype_4	Wildtype
973	0.12146834220636500	1.3589523028633300	Wildtype_4	Wildtype
974	0.12693002401529400	1.8934080030502200	Wildtype_4	Wildtype
975	0.10229045990299400	1.1443957620658	Wildtype_4	Wildtype
976	0.11178047594364600	1.2505672872418400	Wildtype_4	Wildtype
978	0.12234954199974900	2.509486665664080	Wildtype_4	Wildtype
1006	0.09286542242746550	1.9047438631479600	Wildtype_4	Wildtype
1007	0.12228913503752800	2.2802251551832200	Wildtype_4	Wildtype
1011	0.10970145128648700	1.4318590616799500	Wildtype_4	Wildtype
1012	0.10990761844772800	1.4345500225978000	Wildtype_4	Wildtype
1022	0.12540178373261500	4.442701906428450	Wildtype_4	Wildtype
1023	0.07469460123725070	1.2534920439232900	Wildtype_4	Wildtype
1025	0.1427876800962450	2.928689175014390	Wildtype_4	Wildtype
1026	0.1280346720931880	1.9098859760709100	Wildtype_4	Wildtype
1032	0.10518265140397800	2.157380050985540	Wildtype_4	Wildtype
1034	0.09623820489962350	2.871159739703180	Wildtype_4	Wildtype
1035	0.11356604286436700	1.058786406635700	Wildtype_4	Wildtype
1037	0.10132884503619700	3.589852070831600	Wildtype_4	Wildtype
1038	0.13369307472171300	1.994292048664410	Wildtype_4	Wildtype
1040	0.13577540717239400	1.265846302677360	Wildtype_4	Wildtype
1042	0.09582079261917470	2.5013683702472700	Wildtype_4	Wildtype
1043	0.10387852184634800	3.6801813603207100	Wildtype_4	Wildtype
1046	0.11400151828714200	1.2754156596870800	Wildtype_4	Wildtype
1053	0.10967636410404100	2.2495496816667500	Wildtype_4	Wildtype
1056	0.06375841192700470	1.307735868394700	Wildtype_4	Wildtype
1061	0.11221580643380400	2.0923960625038800	Wildtype_4	Wildtype
1063	0.08494521003227850	2.0590747172185500	Wildtype_4	Wildtype
1064	0.0770279715115136	2.010788329929260	Wildtype_4	Wildtype
1065	0.10693874134806200	1.5951991680088400	Wildtype_4	Wildtype
1066	0.13162863071538700	2.208933960704640	Wildtype_4	Wildtype
1070	0.10407695488453900	1.3584463032700000	Wildtype_4	Wildtype
1076	0.11987716445477500	2.458776230788780	Wildtype_4	Wildtype
1078	0.14940950251645100	2.228733114887900	Wildtype_4	Wildtype
1082	0.08620237578956590	1.285875973538310	Wildtype_4	Wildtype
1086	0.12705004373528800	1.4213987478287100	Wildtype_4	Wildtype
1087	0.0915627017732406	1.1951061969411000	Wildtype_4	Wildtype
1088	0.0795366011496583	1.1864429895170600	Wildtype_4	Wildtype
1089	0.1126331697201910	2.310196122555800	Wildtype_4	Wildtype
1090	0.11008960346590400	2.8738507006210200	Wildtype_4	Wildtype
1091	0.11667217905577600	3.2632355790812200	Wildtype_4	Wildtype
1094	0.0925737620111125	1.2083028843734400	Wildtype_4	Wildtype
1095	0.08260923991290030	1.5403467106227700	Wildtype_4	Wildtype
1099	0.1183505158687330	3.7515344242230700	Wildtype_4	Wildtype
1102	0.0790785325509764	1.1796100060884400	Wildtype_4	Wildtype
1104	0.10131179820876400	1.511262374840250	Wildtype_4	Wildtype
1108	0.10791142839333900	1.810922271474550	Wildtype_4	Wildtype
1110	0.09800928405415150	2.9239979152449200	Wildtype_4	Wildtype
1112	0.12732384415819300	1.1870516224317200	Wildtype_4	Wildtype
1113	0.10829063649063300	1.8172859754782700	Wildtype_4	Wildtype
1115	0.10282997770196200	1.1504317294794100	Wildtype_4	Wildtype
1116	0.13307407486598200	1.4887938470692100	Wildtype_4	Wildtype
1120	0.13724457035329800	2.8149955742139400	Wildtype_4	Wildtype
1121	0.10970145128648700	1.4318590616799500	Wildtype_4	Wildtype
1123	0.1114311437243000	1.2466590604946700	Wildtype_4	Wildtype
1124	0.14615201257050900	1.362588325780770	Wildtype_4	Wildtype
1128	0.10817034225228700	2.420356333760140	Wildtype_4	Wildtype
1129	0.11068024031447400	2.889269069546310	Wildtype_4	Wildtype
1131	0.099857118840734	1.117172253617880	Wildtype_4	Wildtype
1134	0.0896353376961228	2.0056279087621500	Wildtype_4	Wildtype
1136	0.1632044433148070	3.3474532685743700	Wildtype_4	Wildtype
1137	0.12209786222605100	2.2766586480188600	Wildtype_4	Wildtype
1138	0.14704842798001100	3.5644587863791000	Wildtype_4	Wildtype
1141	0.10024672423454000	1.4953747264900700	Wildtype_4	Wildtype
1143	0.10134307246973100	1.3227627798224600	Wildtype_4	Wildtype
1144	0.12103248647686700	3.6108695370097200	Wildtype_4	Wildtype
1146	0.09020525231327640	1.1773883245954900	Wildtype_4	Wildtype
1148	0.11375803117150900	2.121152661696300	Wildtype_4	Wildtype
1149	0.12375296024002300	1.3845119415445600	Wildtype_4	Wildtype
1152	0.10248685736786600	3.0575813319692200	Wildtype_4	Wildtype
1153	0.11971371861714300	1.7857627827856600	Wildtype_4	Wildtype
1155	0.1052676701627700	1.3739879067859200	Wildtype_4	Wildtype
1157	0.13468688884557400	2.26025630758052	Wildtype_4	Wildtype
1159	0.15129030257373400	2.820986128964290	Wildtype_4	Wildtype
1160	0.10320507527382600	1.539504281944510	Wildtype_4	Wildtype
1163	0.13702558051365500	2.5550035618040200	Wildtype_4	Wildtype
1167	0.10198629538008800	1.7114892874533000	Wildtype_4	Wildtype
1168	0.13861925132857200	3.360135263918550	Wildtype_4	Wildtype
1169	0.1243480555359650	1.623031309371430	Wildtype_4	Wildtype
1175	0.10181103965415500	1.139032148474270	Wildtype_4	Wildtype
1177	0.13339106885183000	3.7308507077841900	Wildtype_4	Wildtype
1183	0.15296194808772200	1.1408623724696900	Wildtype_4	Wildtype
1185	0.13777965466695500	2.825970580153330	Wildtype_4	Wildtype
1186	0.13737712624317800	1.2807792732786300	Wildtype_4	Wildtype
1191	0.13518751937861700	1.764511520843940	Wildtype_4	Wildtype
1192	0.10017273269662000	1.8678387486196600	Wildtype_4	Wildtype
1194	0.10866788241015700	1.2157445007167200	Wildtype_4	Wildtype
1196	0.13679498720315600	1.2753519387796700	Wildtype_4	Wildtype
1197	0.1106825201259430	1.4446642916147700	Wildtype_4	Wildtype
1198	0.10935357856908800	2.4468317377763800	Wildtype_4	Wildtype
1200	0.12370617867043700	1.6146533235233800	Wildtype_4	Wildtype
1201	0.1431032930631740	2.134663744458190	Wildtype_4	Wildtype
1252	0.11401031859652200	1.0629284291464700	Wildtype_4	Wildtype
1253	0.08426201342202790	1.0998152354306200	Wildtype_4	Wildtype
1254	0.12525538742996400	2.802641315459870	Wildtype_4	Wildtype
1255	0.13563484888047900	2.276164557200010	Wildtype_4	Wildtype
1259	0.14489126844902100	1.8911680133131200	Wildtype_4	Wildtype
1261	0.14818262382043600	1.6578238759774600	Wildtype_4	Wildtype
1263	0.11415675319761200	1.4900111128985300	Wildtype_4	Wildtype
1267	0.11298569153798200	1.8960763304724700	Wildtype_4	Wildtype
1269	0.12009771970529700	2.6872363580112400	Wildtype_4	Wildtype
1270	0.11681348591572200	1.3068751314722800	Wildtype_4	Wildtype
1278	0.11482392173810300	1.0705137242309500	Wildtype_4	Wildtype
1282	0.10083005174578300	1.1280571425348700	Wildtype_4	Wildtype
1285	0.11595543910056300	1.2972755545434700	Wildtype_4	Wildtype
1288	0.124414000636354	1.623892046293850	Wildtype_4	Wildtype
1289	0.1176810043236480	1.9748710107181100	Wildtype_4	Wildtype
1293	0.10975690514598500	2.2512016426589500	Wildtype_4	Wildtype
1294	0.10473789337262400	1.1717769322476400	Wildtype_4	Wildtype
1295	0.1052666619982980	1.5702568547371000	Wildtype_4	Wildtype
1296	0.13772371973573100	3.59522966741585	Wildtype_4	Wildtype
1302	0.11362116702137300	1.4830204677360000	Wildtype_4	Wildtype
1305	0.09250360433439400	1.552354924542580	Wildtype_4	Wildtype
1306	0.10273643736961700	1.5325136367819700	Wildtype_4	Wildtype
1313	0.13569171147582200	1.7710924002648000	Wildtype_4	Wildtype
1314	0.08716583525702410	1.7878407855374100	Wildtype_4	Wildtype
1315	0.08269996517036110	2.158853746074070	Wildtype_4	Wildtype
1321	0.16273097853328100	1.8205866154763200	Wildtype_4	Wildtype
1326	0.11652019208938000	1.303593845883930	Wildtype_4	Wildtype
1332	0.16738050227368200	1.5605034398784700	Wildtype_4	Wildtype
1334	0.11922866486376100	1.3338954474957700	Wildtype_4	Wildtype
1337	0.11399754764188100	1.487933110146790	Wildtype_4	Wildtype
1338	0.10818846216131800	1.2103808871251800	Wildtype_4	Wildtype
1340	0.1466640328336430	3.8286134225690900	Wildtype_4	Wildtype
1341	0.11640549031922500	1.5193623620129000	Wildtype_4	Wildtype
1342	0.11875073005303100	1.9928226788273300	Wildtype_4	Wildtype
1345	0.15391620599414100	1.4349745976635600	Wildtype_4	Wildtype
1348	0.11989382492762000	1.1177808865325400	Wildtype_4	Wildtype
1350	0.09277992917235320	1.2109938452912900	Wildtype_4	Wildtype
1362	0.14475690361411300	1.6194979197753100	Wildtype_4	Wildtype
1365	0.13016831629067300	2.669855960916110	Wildtype_4	Wildtype
1366	0.09959161952520200	1.6713028873366400	Wildtype_4	Wildtype
1371	0.11936282629655600	2.003094609578210	Wildtype_4	Wildtype
1372	0.11159551907387700	1.8727470657790100	Wildtype_4	Wildtype
1374	0.14140541818656500	1.5820024805765100	Wildtype_4	Wildtype
1380	0.13635024754202700	1.2712055910174500	Wildtype_4	Wildtype
1381	0.11325536311570500	1.267067893758120	Wildtype_4	Wildtype
1392	0.11699922573074100	1.3089531342240200	Wildtype_4	Wildtype
1393	0.10040863385794600	1.310566182802310	Wildtype_4	Wildtype
1394	0.13270523930801300	3.216779415787350	Wildtype_4	Wildtype
1397	0.15319202987821000	1.4282230387625000	Wildtype_4	Wildtype
1398	0.07523416157106530	1.2625467088448500	Wildtype_4	Wildtype
1401	0.119304704235147	1.5572038460459600	Wildtype_4	Wildtype
1402	0.13793956249263900	3.3436595839230000	Wildtype_4	Wildtype
1405	0.1053789942901410	1.7684240728425500	Wildtype_4	Wildtype
1407	0.08213804265424620	1.684716750186120	Wildtype_4	Wildtype
1410	0.12749874805083200	3.0905738944989100	Wildtype_4	Wildtype
1411	0.17348635719916500	2.2644004224223700	Wildtype_4	Wildtype
1413	0.089133257009697	1.3295957632510800	Wildtype_4	Wildtype
1414	0.11720690411832200	1.5298226758641300	Wildtype_4	Wildtype
1418	0.11573828201091600	1.5106537419255900	Wildtype_4	Wildtype
1419	0.18109053474061200	1.3506586420924600	Wildtype_4	Wildtype
1420	0.12849086350154100	2.1562773272520400	Wildtype_4	Wildtype
1423	0.12803467209318800	1.909885976070910	Wildtype_4	Wildtype
1424	0.15104807079456900	1.1265877726977900	Wildtype_4	Wildtype
1427	0.2164716123906300	1.6145474111161400	Wildtype_4	Wildtype
1429	0.11252836830840000	2.5178689767635700	Wildtype_4	Wildtype
1432	0.10344926149222200	1.7360401432275300	Wildtype_4	Wildtype
1433	0.1334395932803090	1.990510880311980	Wildtype_4	Wildtype
1435	0.12992430014083500	2.9071101764825600	Wildtype_4	Wildtype
1441	0.134308047075782	1.502599167416200	Wildtype_4	Wildtype
1442	0.12468794300563700	1.3949722553958000	Wildtype_4	Wildtype
1443	0.14231589142154700	1.0614590593093900	Wildtype_4	Wildtype
1444	0.16959125985552600	1.2648916249284400	Wildtype_4	Wildtype
1445	0.1858161350111530	2.4253326970783400	Wildtype_4	Wildtype
1446	0.11882875095339700	1.7725617701018800	Wildtype_4	Wildtype
1449	0.11420662948171300	1.064758653141890	Wildtype_4	Wildtype
1450	0.1601528352491380	2.388990802801440	Wildtype_4	Wildtype
1452	0.130756643212937	2.925734198413860	Wildtype_4	Wildtype
1453	0.11791775670350700	1.319229390226350	Wildtype_4	Wildtype
1454	0.16818706154603300	2.8224415158086600	Wildtype_4	Wildtype
1455	0.1415151581498630	1.0554868128031900	Wildtype_4	Wildtype
1457	0.11050183061872000	2.266480658094470	Wildtype_4	Wildtype
1461	0.12973383145303700	1.2095201502027600	Wildtype_4	Wildtype
1462	0.1412741321044170	2.634222817115430	Wildtype_4	Wildtype
1463	0.19982304154603400	1.117780886532550	Wildtype_4	Wildtype
1464	0.1353482535578490	2.0189822579284000	Wildtype_4	Wildtype
1468	0.12939621820658800	2.1714705929085400	Wildtype_4	Wildtype
1469	0.14893132727478100	1.3885001261255300	Wildtype_4	Wildtype
1471	0.16768559279589300	2.8140260871409300	Wildtype_4	Wildtype
1473	0.1554728816825200	1.7393851497232900	Wildtype_4	Wildtype
1474	0.1239426482624820	1.1555284297391100	Wildtype_4	Wildtype
1476	0.12153230450400600	1.3596678943507700	Wildtype_4	Wildtype
1477	0.12706810153101700	1.8954676975578100	Wildtype_4	Wildtype
1478	0.16731836572856100	1.8719089623521800	Wildtype_4	Wildtype
1479	0.15197023658286900	1.4168321502521800	Wildtype_4	Wildtype
1480	0.10428171936516100	1.3611189559436900	Wildtype_4	Wildtype
1482	0.1492575688549430	2.2264667290358200	Wildtype_4	Wildtype
1488	0.15422945315984400	1.4378950290935600	Wildtype_4	Wildtype
1489	0.14259392776631100	2.392948767463310	Wildtype_4	Wildtype
1492	0.11900820982954900	1.775238748027020	Wildtype_4	Wildtype
1494	0.13820546267585600	2.577003856315710	Wildtype_4	Wildtype
1495	0.12592358860648500	2.8175925943052800	Wildtype_4	Wildtype
1497	0.11428104697262800	2.557085889807210	Wildtype_4	Wildtype
1498	0.13932730823857500	2.0783375919835900	Wildtype_4	Wildtype
1500	0.15373963726036600	1.4333284315170300	Wildtype_4	Wildtype
1501	0.1612314346013220	2.7057152345075500	Wildtype_4	Wildtype
1503	0.12144033782709400	1.1321991650456400	Wildtype_4	Wildtype
1504	0.12635263555732700	1.177996957510150	Wildtype_4	Wildtype
1505	0.13454857543056300	1.5052901283340500	Wildtype_4	Wildtype
1510	0.14625358538381300	2.727070596464380	Wildtype_4	Wildtype
1511	0.14610936224589600	2.45194324736016	Wildtype_4	Wildtype
1512	0.1649235632848750	2.460155483603460	Wildtype_4	Wildtype
1513	0.13387497792844400	1.2481284303317500	Wildtype_4	Wildtype
1514	0.1633710263306080	3.046245471871480	Wildtype_4	Wildtype
1516	0.14876853639408700	3.051361306706710	Wildtype_4	Wildtype
1517	0.1241863753461040	1.389360863047950	Wildtype_4	Wildtype
1518	0.15495583061345700	2.0225339557686600	Wildtype_4	Wildtype
1521	0.13965528716927400	2.8644412983703600	Wildtype_4	Wildtype
1524	0.16450617777444300	3.6808940512585500	Wildtype_4	Wildtype
1525	0.1453558453592570	2.168264939902530	Wildtype_4	Wildtype
1526	0.1342410817121730	1.7521583082554000	Wildtype_4	Wildtype
1527	0.17241703495481300	1.6074594859364200	Wildtype_4	Wildtype
1528	0.10394669827318000	1.744387909156490	Wildtype_4	Wildtype
1531	0.08853046304463050	1.1555284297391100	Wildtype_4	Wildtype
1532	0.1963834268977240	3.2956205548617800	Wildtype_4	Wildtype
1536	0.13941287172641300	2.33956567991432	Wildtype_4	Wildtype
1538	0.15836376489383600	1.4764395883151300	Wildtype_4	Wildtype
1539	0.1731427061377650	1.2913799867851500	Wildtype_4	Wildtype
1541	0.1177639669347820	1.756678447003150	Wildtype_4	Wildtype
1543	0.11385271313723700	1.0614590593093900	Wildtype_4	Wildtype
1544	0.16906770974359700	1.5762334264947400	Wildtype_4	Wildtype
1545	0.11621663347068300	1.733596961065990	Wildtype_4	Wildtype
1548	0.09790683045015790	1.8255883287439800	Wildtype_4	Wildtype
1549	0.10698802261501900	1.795426080621890	Wildtype_4	Wildtype
1550	0.14188081093374300	3.1746420713136900	Wildtype_4	Wildtype
1551	0.11790153647210000	1.0992066025159600	Wildtype_4	Wildtype
1552	0.11084550179462200	2.066845116317480	Wildtype_4	Wildtype
1553	0.17880977617960200	1.333647668739460	Wildtype_4	Wildtype
1554	0.1300158832647760	1.4545796934587500	Wildtype_4	Wildtype
1555	0.16169549518235800	1.8090019304567300	Wildtype_4	Wildtype
1556	0.11284557695092000	1.683311101256450	Wildtype_4	Wildtype
1557	0.16879052658384200	1.258919378422240	Wildtype_4	Wildtype
1560	0.13370339305386700	1.7451402208123500	Wildtype_4	Wildtype
1565	0.13706847580850400	1.789062376618170	Wildtype_4	Wildtype
1566	0.11901363070176800	1.3314897081539200	Wildtype_4	Wildtype
1568	0.16393356013025900	1.5283672890197500	Wildtype_4	Wildtype
1569	0.19628436686328000	1.0979860576007200	Wildtype_4	Wildtype
1570	0.11652019208938000	1.3035938458839200	Wildtype_4	Wildtype
1572	0.156551495393742	1.1676349097368700	Wildtype_4	Wildtype
1599	0.17435325001785000	1.3004087941472300	Wildtype_4	Wildtype
1608	0.17051999223717500	1.2718185491835600	Wildtype_4	Wildtype
1619	0.14616290983904200	1.0901519375943900	Wildtype_4	Wildtype
1679	0.11414134716297400	1.064150020227230	Wildtype_4	Wildtype
1680	0.17089138423037700	1.5932357073529200	Wildtype_4	Wildtype
1681	0.15231314441788900	1.4200291107633700	Wildtype_4	Wildtype
1682	0.10149521180964200	1.1354987588781500	Wildtype_4	Wildtype
1683	0.15003613755881500	1.6785604458310200	Wildtype_4	Wildtype
1684	0.12907894898625400	1.6847804710935300	Wildtype_4	Wildtype
1686	0.12622207091984800	1.1767796916808300	Wildtype_4	Wildtype
1688	0.1784790089202330	1.6639758130891700	Wildtype_4	Wildtype
1692	0.11252752285385700	1.4687458679641000	Wildtype_4	Wildtype
1693	0.12546644620893100	1.403681921648640	Wildtype_4	Wildtype
1700	0.1330515408478110	1.4885417430614500	Wildtype_4	Wildtype
1702	0.13907963113562800	1.5559822549652000	Wildtype_4	Wildtype
1703	0.15983486554160800	1.4901547916397300	Wildtype_4	Wildtype
1704	0.14617700224641100	1.6353855681255000	Wildtype_4	Wildtype
1706	0.14232231269861000	1.592260428334680	Wildtype_4	Wildtype
1709	0.19067148752519700	1.7776473850180300	Wildtype_4	Wildtype
1714	0.11162903794404500	1.4570185503688400	Wildtype_4	Wildtype
1716	0.20825106103145100	2.718160656449560	Wildtype_4	Wildtype
1717	0.12348622531742700	1.381527789207150	Wildtype_4	Wildtype
1718	0.14258498846408300	1.5951991680088500	Wildtype_4	Wildtype
1719	0.14899327684949100	1.9447087625960300	Wildtype_4	Wildtype
1729	0.1453609095248710	1.8972979215532400	Wildtype_4	Wildtype
1730	0.11869972854873100	1.1066482188592400	Wildtype_4	Wildtype
1733	0.17536852938325000	1.9619718399567900	Wildtype_4	Wildtype
1738	0.1552205161244480	1.447134798029570	Wildtype_4	Wildtype
1739	0.10800272234629800	1.2083028843734400	Wildtype_4	Wildtype
1740	0.20937193845814200	1.561594693478590	Wildtype_4	Wildtype
1743	0.14920139637557300	1.6692216054989900	Wildtype_4	Wildtype
1748	0.15514766529347100	1.4464556031962700	Wildtype_4	Wildtype
1751	0.1620485419512600	1.5107930954153400	Wildtype_4	Wildtype
1752	0.11385271313723700	1.0614590593093900	Wildtype_4	Wildtype
1756	0.12675105429110100	1.4180537413329500	Wildtype_4	Wildtype
1762	0.13436244900806500	1.5032078003308600	Wildtype_4	Wildtype
1767	0.16408786873112600	2.1417282907300400	Wildtype_4	Wildtype
1769	0.11973621946833600	1.116311516695460	Wildtype_4	Wildtype
1770	0.1661823368721010	1.2394662690732400	Wildtype_4	Wildtype
1807	0.15509209603617000	1.1567500208198800	Wildtype_4	Wildtype
1813	0.15979233267257600	1.1918066031085900	Wildtype_4	Wildtype
1826	0.17771116935420100	1.3254537407403100	Wildtype_4	Wildtype
1831	0.17797601843990900	1.32742911017072	Wildtype_4	Wildtype
1855	0.18831481170869100	1.053405530965540	Wildtype_4	Wildtype
0	0.09482379705996460	1.247267693409330	Wildtype_7	Wildtype
1	0.11578600623515900	1.3054240698793500	Wildtype_7	Wildtype
4	0.07627837353604130	1.4333284315170300	Wildtype_7	Wildtype
6	0.10722572052115800	1.2089115172881000	Wildtype_7	Wildtype
8	0.09555643678458250	1.0773467076595700	Wildtype_7	Wildtype
10	0.13803483473307500	1.5562674765412000	Wildtype_7	Wildtype
11	0.14190299393510800	4.532990108505750	Wildtype_7	Wildtype
13	0.1701625867623530	2.2382387509902200	Wildtype_7	Wildtype
14	0.1529417020153910	1.149556183232910	Wildtype_7	Wildtype
15	0.14496272239711000	1.3619796928661100	Wildtype_7	Wildtype
16	0.12499305846797900	1.878971416292960	Wildtype_7	Wildtype
18	0.11072388002875400	1.4564099174541800	Wildtype_7	Wildtype
20	0.13011130073094000	1.466933952212820	Wildtype_7	Wildtype
21	0.11037562282159700	2.9036582114140100	Wildtype_7	Wildtype
22	0.10193931598337200	2.6817237751806200	Wildtype_7	Wildtype
23	0.11466772414149900	1.0773467076595700	Wildtype_7	Wildtype
25	0.07563795215043160	1.5634238713084800	Wildtype_7	Wildtype
26	0.1286815215685390	5.077848901885800	Wildtype_7	Wildtype
28	0.11050392633870500	3.3223239998045700	Wildtype_7	Wildtype
29	0.12828863870872700	2.1695766480057000	Wildtype_7	Wildtype
31	0.09700223200072160	2.187294520351320	Wildtype_7	Wildtype
32	0.13420110159828100	3.2782624905089800	Wildtype_7	Wildtype
34	0.11183695035440600	3.3624016497706300	Wildtype_7	Wildtype
37	0.10178250328918900	2.4863414588195100	Wildtype_7	Wildtype
38	0.12691507791718300	1.1924152360232600	Wildtype_7	Wildtype
41	0.11890812884376700	1.7874990659545900	Wildtype_7	Wildtype
42	0.1056349604020420	3.7714257877598000	Wildtype_7	Wildtype
44	0.10924095164298800	1.8474482236003500	Wildtype_7	Wildtype
48	0.1218108927717290	1.1444594829732200	Wildtype_7	Wildtype
54	0.14964183645500600	4.499013574463000	Wildtype_7	Wildtype
55	0.10289583912984600	1.3534435438368100	Wildtype_7	Wildtype
57	0.1106795370872320	2.2877275947847500	Wildtype_7	Wildtype
58	0.12559112297336400	1.4159714133297700	Wildtype_7	Wildtype
59	0.12493189266120400	2.8170779022171200	Wildtype_7	Wildtype
65	0.09472932153120490	1.6020321514374600	Wildtype_7	Wildtype
66	0.08408262964652450	2.685959738517900	Wildtype_7	Wildtype
69	0.14643371484308100	3.30192053795809	Wildtype_7	Wildtype
70	0.1394315302315980	3.406031322461000	Wildtype_7	Wildtype
71	0.07941966921387880	1.193884605860330	Wildtype_7	Wildtype
72	0.11010961050483000	1.8621387059431800	Wildtype_7	Wildtype
73	0.10702863721064500	2.011149184087600	Wildtype_7	Wildtype
74	0.07423714790676070	1.3949722553958000	Wildtype_7	Wildtype
75	0.0779235738171444	1.4642429912949800	Wildtype_7	Wildtype
76	0.1006595008577840	2.2697619436828300	Wildtype_7	Wildtype
78	0.08122612761598120	1.831560575250170	Wildtype_7	Wildtype
79	0.12330314823225700	4.170527237999150	Wildtype_7	Wildtype
80	0.14503831585000600	1.0901519375943900	Wildtype_7	Wildtype
82	0.07438387018677840	1.6772751338428400	Wildtype_7	Wildtype
86	0.12832161999689600	1.2056302316997500	Wildtype_7	Wildtype
87	0.11942571841911200	1.5708698129032000	Wildtype_7	Wildtype
88	0.10424530927356900	2.938272515016830	Wildtype_7	Wildtype
89	0.17402922261635500	3.5971550419892400	Wildtype_7	Wildtype
90	0.09902314415895270	2.4189358755063800	Wildtype_7	Wildtype
91	0.11892507680485000	1.564284608230900	Wildtype_7	Wildtype
92	0.09792110651784700	3.864024742186910	Wildtype_7	Wildtype
93	0.15409136092608300	1.4477467100301300	Wildtype_7	Wildtype
95	0.1525735088936420	1.7201830982165100	Wildtype_7	Wildtype
96	0.08483003323375740	1.9128247157450700	Wildtype_7	Wildtype
97	0.08246706063279170	1.5496185509614800	Wildtype_7	Wildtype
99	0.09467842553351580	1.6011714145150400	Wildtype_7	Wildtype
100	0.11895662160145500	4.2470415913919500	Wildtype_7	Wildtype
101	0.14472112466982300	5.1668972046381700	Wildtype_7	Wildtype
102	0.07995916331754730	1.6527425863127800	Wildtype_7	Wildtype
103	0.1048654688512640	1.1823009670062800	Wildtype_7	Wildtype
104	0.10805658269667900	1.8274185527394000	Wildtype_7	Wildtype
105	0.11973865518126600	2.2499800515781800	Wildtype_7	Wildtype
106	0.08784929963117490	1.1555284297391100	Wildtype_7	Wildtype
109	0.09224414520082810	1.386669902130100	Wildtype_7	Wildtype
111	0.1238825815799840	4.655695136562400	Wildtype_7	Wildtype
112	0.11509036680202800	3.67647982491804	Wildtype_7	Wildtype
113	0.09904637484283850	2.977850282218820	Wildtype_7	Wildtype
115	0.10795233696266800	2.0285062022748600	Wildtype_7	Wildtype
116	0.10671926745043500	3.0080038378460700	Wildtype_7	Wildtype
117	0.14309132326574700	2.6887943781769400	Wildtype_7	Wildtype
118	0.13903287163450200	1.3062664985576200	Wildtype_7	Wildtype
119	0.146944788761681	1.1044815657788700	Wildtype_7	Wildtype
120	0.13607105008222400	1.7898146882740400	Wildtype_7	Wildtype
121	0.06300835755335240	1.3023722548031600	Wildtype_7	Wildtype
123	0.163540388295875	5.838790826558530	Wildtype_7	Wildtype
126	0.06963291133791630	1.439300678023230	Wildtype_7	Wildtype
130	0.1403118084941290	1.0546260758807700	Wildtype_7	Wildtype
132	0.10527448091741200	3.7585557907520400	Wildtype_7	Wildtype
134	0.12293493553938900	2.7720486974263400	Wildtype_7	Wildtype
135	0.10801165508748200	2.0296208347828500	Wildtype_7	Wildtype
136	0.1229242394544630	1.1549197968244500	Wildtype_7	Wildtype
137	0.08197108631270240	2.3104482265635500	Wildtype_7	Wildtype
141	0.09723952088714060	1.2790429901097000	Wildtype_7	Wildtype
145	0.09217773545735470	2.2517163347471100	Wildtype_7	Wildtype
147	0.09568513335586480	1.9777957673995600	Wildtype_7	Wildtype
150	0.090632477292209	2.2139687915405500	Wildtype_7	Wildtype
151	0.10678014711141100	3.4110157736500400	Wildtype_7	Wildtype
152	0.13688469333932000	1.5433002596210200	Wildtype_7	Wildtype
153	0.14910995368485400	1.4009445019020000	Wildtype_7	Wildtype
154	0.1138427243451740	3.8505438793441100	Wildtype_7	Wildtype
156	0.09263466560709570	2.9591484383601500	Wildtype_7	Wildtype
157	0.1044173414180270	2.9431214365202000	Wildtype_7	Wildtype
158	0.09709921439796190	2.554394928889370	Wildtype_7	Wildtype
159	0.10862257748202300	3.4698709000571200	Wildtype_7	Wildtype
162	0.11346835006823400	1.9189406409924800	Wildtype_7	Wildtype
163	0.12146969812011600	1.1412538299672100	Wildtype_7	Wildtype
166	0.10015555750039900	1.317399166230920	Wildtype_7	Wildtype
171	0.08024361399367370	1.055486812803190	Wildtype_7	Wildtype
172	0.11444254294313800	2.580554507990440	Wildtype_7	Wildtype
174	0.13288011983549800	1.2484590645710100	Wildtype_7	Wildtype
175	0.12361769303164200	2.090583100587080	Wildtype_7	Wildtype
176	0.10234252776296800	3.4615685467914200	Wildtype_7	Wildtype
177	0.10720920964835200	2.8203591878054900	Wildtype_7	Wildtype
178	0.0865134406756155	2.438479646595980	Wildtype_7	Wildtype
180	0.07783496605849410	2.632640371876320	Wildtype_7	Wildtype
185	0.10979663109352300	1.4442133204340200	Wildtype_7	Wildtype
186	0.1132538633929230	1.9153133105698700	Wildtype_7	Wildtype
187	0.10928425655682000	1.6428271844687800	Wildtype_7	Wildtype
188	0.07603952913034090	1.4288403641720000	Wildtype_7	Wildtype
190	0.12725534738046700	1.1956121965344300	Wildtype_7	Wildtype
191	0.08260944041864000	2.0179821675162300	Wildtype_7	Wildtype
193	0.12854364321310400	4.1062351613437900	Wildtype_7	Wildtype
195	0.08931755024031280	2.685351105603240	Wildtype_7	Wildtype
196	0.12496669275477600	3.7571501418223700	Wildtype_7	Wildtype
197	0.13854241429531300	1.8223218524797100	Wildtype_7	Wildtype
198	0.13011581432707700	1.222487367122940	Wildtype_7	Wildtype
199	0.0987295986209593	2.9683263378723500	Wildtype_7	Wildtype
200	0.09475332344137440	1.068292042738010	Wildtype_7	Wildtype
201	0.09642747714909810	2.3555289608468400	Wildtype_7	Wildtype
202	0.08538730435458290	1.1231445001240800	Wildtype_7	Wildtype
205	0.11582783971428700	4.570635018390980	Wildtype_7	Wildtype
208	0.09297531587111570	2.44590727994654	Wildtype_7	Wildtype
211	0.1319339239586960	7.189501336004930	Wildtype_7	Wildtype
212	0.058289951837364000	1.095312358761500	Wildtype_7	Wildtype
213	0.1378272705154270	5.438745561179200	Wildtype_7	Wildtype
217	0.12700029520588300	1.4318590616799500	Wildtype_7	Wildtype
219	0.06738778489145650	1.1396407813889200	Wildtype_7	Wildtype
221	0.11323924889349700	4.468487694544	Wildtype_7	Wildtype
222	0.1209522174545900	4.772845992929260	Wildtype_7	Wildtype
223	0.09339090774974430	2.6323288722125900	Wildtype_7	Wildtype
225	0.07828181500301130	1.176779691680830	Wildtype_7	Wildtype
226	0.10722572052115700	1.2089115172881000	Wildtype_7	Wildtype
228	0.06033117746664450	1.1336685348827200	Wildtype_7	Wildtype
229	0.1573237066219180	6.799332782790270	Wildtype_7	Wildtype
232	0.09401555185545360	1.41329876065607	Wildtype_7	Wildtype
235	0.07937918169563990	1.1932759729456700	Wildtype_7	Wildtype
236	0.06535427837174250	1.8420846100088100	Wildtype_7	Wildtype
237	0.11559648903406300	2.6065747336017500	Wildtype_7	Wildtype
239	0.08507090273012950	1.438692045108570	Wildtype_7	Wildtype
244	0.10052998543840300	1.1334207561264100	Wildtype_7	Wildtype
245	0.14810489630125000	2.5047028926704000	Wildtype_7	Wildtype
247	0.0994725820609743	3.1775808109878500	Wildtype_7	Wildtype
250	0.13196126518759500	1.239826077066050	Wildtype_7	Wildtype
251	0.08612133531444260	1.9419421690958300	Wildtype_7	Wildtype
252	0.08831436826722220	1.4935445024946400	Wildtype_7	Wildtype
255	0.08119913593715520	1.8309519423355100	Wildtype_7	Wildtype
256	0.0876307850197697	1.8113137289720700	Wildtype_7	Wildtype
257	0.10570858157333400	1.1918066031085900	Wildtype_7	Wildtype
263	0.11649252725268600	4.377965696703100	Wildtype_7	Wildtype
264	0.08955276838462980	2.8606994258519400	Wildtype_7	Wildtype
265	0.09036853038038660	1.8679024695270700	Wildtype_7	Wildtype
268	0.10417778772687300	1.761821606091630	Wildtype_7	Wildtype
270	0.08149774735667800	1.0719830940680300	Wildtype_7	Wildtype
271	0.14254444505091300	1.3392590610873000	Wildtype_7	Wildtype
273	0.08861032103561600	1.8315605752501800	Wildtype_7	Wildtype
275	0.07367928407051890	1.6613874854926600	Wildtype_7	Wildtype
276	0.09588645790806430	2.1621350316624200	Wildtype_7	Wildtype
277	0.08262582103042550	1.7078619570306800	Wildtype_7	Wildtype
278	0.0797995300120823	1.6494429924802600	Wildtype_7	Wildtype
280	0.11182134163623000	1.6809661851728600	Wildtype_7	Wildtype
282	0.07722493582862190	1.160892043330650	Wildtype_7	Wildtype
283	0.09446661068877770	2.662648782068580	Wildtype_7	Wildtype
284	0.09245241013276910	2.2584260835850900	Wildtype_7	Wildtype
288	0.12372784208225600	4.417385802171190	Wildtype_7	Wildtype
292	0.07279919013422150	1.3679519393723100	Wildtype_7	Wildtype
293	0.09912102554805660	2.793838754546060	Wildtype_7	Wildtype
294	0.09883583064540210	2.0429201555365200	Wildtype_7	Wildtype
296	0.08539514480438980	2.086031312334630	Wildtype_7	Wildtype
297	0.12420431137972600	1.40033586898734	Wildtype_7	Wildtype
298	0.09077474043157060	1.8762987636192700	Wildtype_7	Wildtype
300	0.10481265208307400	2.75731280242026	Wildtype_7	Wildtype
301	0.09147679963168130	2.0627020476411600	Wildtype_7	Wildtype
302	0.10486548490676200	2.5616524873837500	Wildtype_7	Wildtype
303	0.11203778215977400	3.578967181914610	Wildtype_7	Wildtype
304	0.11585764750205200	3.4832847629066000	Wildtype_7	Wildtype
305	0.0868557832612672	2.4481289614394900	Wildtype_7	Wildtype
306	0.08448224576884180	1.2699883251881300	Wildtype_7	Wildtype
308	0.13348058655112400	1.2541006768379500	Wildtype_7	Wildtype
312	0.10850510668936000	1.835003847823880	Wildtype_7	Wildtype
313	0.0794446918762708	2.388521523376540	Wildtype_7	Wildtype
314	0.10972260154355100	3.0926562225021000	Wildtype_7	Wildtype
315	0.14660042696905400	1.1018932381823600	Wildtype_7	Wildtype
317	0.08098925900464820	1.978404400314220	Wildtype_7	Wildtype
318	0.07245276832477490	1.7698751344354800	Wildtype_7	Wildtype
320	0.10296658110482900	1.160892043330650	Wildtype_7	Wildtype
322	0.09461264287081360	2.84454918942136	Wildtype_7	Wildtype
323	0.09707357573240600	1.0944516218390800	Wildtype_7	Wildtype
325	0.10754432096658300	1.818755345315350	Wildtype_7	Wildtype
326	0.08358048744673860	2.0417028897072000	Wildtype_7	Wildtype
327	0.08314477028633290	2.1872945203513200	Wildtype_7	Wildtype
329	0.11942571841911200	1.570869812903200	Wildtype_7	Wildtype
331	0.09046598069859840	1.8699167513714000	Wildtype_7	Wildtype
333	0.09496419753011090	1.4275593774352600	Wildtype_7	Wildtype
334	0.1488362025003280	5.034141020947510	Wildtype_7	Wildtype
335	0.09479104219648540	2.8499128030129000	Wildtype_7	Wildtype
337	0.10667601359252200	1.4031661833949500	Wildtype_7	Wildtype
338	0.1351952923482950	3.8106329621430800	Wildtype_7	Wildtype
339	0.1156236725293270	1.3035938458839300	Wildtype_7	Wildtype
341	0.1359789364169740	1.2775736202726200	Wildtype_7	Wildtype
343	0.11748202710433000	4.856667860581970	Wildtype_7	Wildtype
347	0.1626322696333350	1.2223934262964400	Wildtype_7	Wildtype
348	0.08635388189596640	1.7849203541074000	Wildtype_7	Wildtype
350	0.10112907788504600	1.3302043961657400	Wildtype_7	Wildtype
351	0.11471645675195800	1.9400482241930000	Wildtype_7	Wildtype
353	0.11031541419738600	2.90207429948113	Wildtype_7	Wildtype
500	0.1406215559300400	1.8496699050933100	Wildtype_7	Wildtype
502	0.13539417027559800	3.816238562545710	Wildtype_7	Wildtype
503	0.10319940046285800	2.1331144167873100	Wildtype_7	Wildtype
506	0.08787434010258010	1.4861028861513600	Wildtype_7	Wildtype
507	0.1362656235953170	2.0484274478692700	Wildtype_7	Wildtype
511	0.11361331235315600	2.3483682408281200	Wildtype_7	Wildtype
518	0.09888942554603560	2.415669399242120	Wildtype_7	Wildtype
519	0.12108362210455600	1.1376264995445900	Wildtype_7	Wildtype
522	0.17573927934597000	4.953411313271	Wildtype_7	Wildtype
525	0.1261230272208280	1.1849736196799800	Wildtype_7	Wildtype
528	0.11551721532625400	3.038918397624010	Wildtype_7	Wildtype
530	0.16088795465030200	4.534809848428530	Wildtype_7	Wildtype
531	0.15445834934991900	1.1609557642380600	Wildtype_7	Wildtype
532	0.11680713811260700	2.414384087253930	Wildtype_7	Wildtype
533	0.1219520264251370	1.3749425845348500	Wildtype_7	Wildtype
534	0.21482082973174400	1.2109938452912900	Wildtype_7	Wildtype
540	0.09386787262920040	2.1166181355224700	Wildtype_7	Wildtype
541	0.08320592205634780	1.0944516218390700	Wildtype_7	Wildtype
542	0.1325799027490140	1.4947660935754100	Wildtype_7	Wildtype
543	0.14285206015742300	1.0737193772369600	Wildtype_7	Wildtype
545	0.15111956304703100	3.123616194943300	Wildtype_7	Wildtype
549	0.14613158912459600	1.9221462939984800	Wildtype_7	Wildtype
551	0.14237329150147200	3.7454228242271100	Wildtype_7	Wildtype
553	0.09475475890202770	1.780513711289940	Wildtype_7	Wildtype
555	0.1427410534899150	3.2186550524460300	Wildtype_7	Wildtype
556	0.1378746357405800	4.145230187398310	Wildtype_7	Wildtype
558	0.10913761596762800	2.4609341913743000	Wildtype_7	Wildtype
560	0.13709426830693700	3.0913262061547700	Wildtype_7	Wildtype
565	0.10533466886453300	1.583454588334970	Wildtype_7	Wildtype
568	0.08121712785149620	1.6787445036799200	Wildtype_7	Wildtype
574	0.07638792098916800	1.7224642933926900	Wildtype_7	Wildtype
575	0.1160049186643830	3.0517484389527800	Wildtype_7	Wildtype
577	0.12820323082487500	4.336264514086110	Wildtype_7	Wildtype
579	0.12625884820911900	3.5587491279533100	Wildtype_7	Wildtype
583	0.10427945602724500	1.3716429907023400	Wildtype_7	Wildtype
585	0.1031636355587270	1.163113724823590	Wildtype_7	Wildtype
586	0.11725594620413000	3.9659905239447500	Wildtype_7	Wildtype
587	0.11394045347432600	1.0705137242309500	Wildtype_7	Wildtype
589	0.11999496699100400	2.705755613615250	Wildtype_7	Wildtype
590	0.13444497211081600	3.7894843335226900	Wildtype_7	Wildtype
592	0.09716293081572470	2.373494611948780	Wildtype_7	Wildtype
595	0.0955669776908394	1.6161983259428100	Wildtype_7	Wildtype
597	0.152621527101265	1.433937064431690	Wildtype_7	Wildtype
600	0.12435023594233400	1.8693081184567400	Wildtype_7	Wildtype
602	0.14107734483401000	2.120760158033250	Wildtype_7	Wildtype
607	0.07919508513476580	1.7857627827856600	Wildtype_7	Wildtype
608	0.19330442237561800	1.0897009664136400	Wildtype_7	Wildtype
609	0.1414857261685450	6.9124223797982500	Wildtype_7	Wildtype
610	0.13384474714065700	5.533097255535770	Wildtype_7	Wildtype
611	0.07543287019653010	1.4174407831668500	Wildtype_7	Wildtype
612	0.12474101826189900	2.8127738927209900	Wildtype_7	Wildtype
614	0.1034259593535780	1.5547617100499700	Wildtype_7	Wildtype
615	0.12617280219920200	3.7934120782654800	Wildtype_7	Wildtype
616	0.10594135927749900	1.39350288555872	Wildtype_7	Wildtype
617	0.149494509720232	1.6854690618419900	Wildtype_7	Wildtype
620	0.17599430062106000	1.32282650072988	Wildtype_7	Wildtype
623	0.10837750491683900	1.8328458872383500	Wildtype_7	Wildtype
624	0.1342137503901180	2.2697802519269800	Wildtype_7	Wildtype
631	0.1704001638357330	1.2807792732786200	Wildtype_7	Wildtype
637	0.12806686508280800	2.1658260829924500	Wildtype_7	Wildtype
638	0.17313397946058500	1.301327460031840	Wildtype_7	Wildtype
640	0.14283085829375300	1.3419500220051500	Wildtype_7	Wildtype
642	0.15812122347822900	1.4856087953325100	Wildtype_7	Wildtype
643	0.13040210374470200	3.9205669268991500	Wildtype_7	Wildtype
644	0.16398639144559300	1.2325714162208300	Wildtype_7	Wildtype
651	0.10985035597052900	2.0641714174782500	Wildtype_7	Wildtype
652	0.0801179108759526	1.6560238719011200	Wildtype_7	Wildtype
653	0.1212578086935150	2.73423131648311	Wildtype_7	Wildtype
656	0.13585341628620100	2.297509759968230	Wildtype_7	Wildtype
657	0.09742622876417790	2.196855184866210	Wildtype_7	Wildtype
658	0.10727549691437500	2.217366651451000	Wildtype_7	Wildtype
661	0.08917300458239290	2.3458796460033300	Wildtype_7	Wildtype
663	0.10227634648313300	1.3452950285009200	Wildtype_7	Wildtype
664	0.08114604020375850	1.6772751338428400	Wildtype_7	Wildtype
665	0.08158226064648940	1.37969323996028	Wildtype_7	Wildtype
668	0.09173955570906140	1.3790846070456200	Wildtype_7	Wildtype
673	0.12579416916894100	4.018405170586290	Wildtype_7	Wildtype
675	0.17963486586863500	2.025285138673850	Wildtype_7	Wildtype
677	0.12824244926262000	2.4097727853182600	Wildtype_7	Wildtype
678	0.12410738993721200	3.7313150202254900	Wildtype_7	Wildtype
680	0.14011875326726200	1.0531750142878500	Wildtype_7	Wildtype
700	0.0984827479649253	1.1103392701892600	Wildtype_7	Wildtype
701	0.09397506433721460	1.4126901277414100	Wildtype_7	Wildtype
702	0.08193071373224080	1.231632149066900	Wildtype_7	Wildtype
703	0.09670414876888990	1.9988586462409400	Wildtype_7	Wildtype
704	0.10685304057463400	2.0078495902550900	Wildtype_7	Wildtype
707	0.11662461074687600	5.2595155134749600	Wildtype_7	Wildtype
708	0.07786775835426720	1.1705553411668700	Wildtype_7	Wildtype
709	0.1571029062883910	4.723332222613980	Wildtype_7	Wildtype
712	0.11306833025831700	1.0623197962318100	Wildtype_7	Wildtype
713	0.1088626203313620	2.0456111164543700	Wildtype_7	Wildtype
714	0.13902621627317800	1.8286855564834300	Wildtype_7	Wildtype
715	0.13821593681501800	1.298591086450740	Wildtype_7	Wildtype
718	0.1171049751189580	2.200491207783660	Wildtype_7	Wildtype
720	0.09893960765188070	1.4873201519806800	Wildtype_7	Wildtype
721	0.13351241464094000	5.770238683476060	Wildtype_7	Wildtype
725	0.14643989746365600	3.8524032741926300	Wildtype_7	Wildtype
726	0.1452217411612240	4.093239816835600	Wildtype_7	Wildtype
729	0.1365608654478160	2.822690340730520	Wildtype_7	Wildtype
731	0.15074696863013300	1.1330599019680600	Wildtype_7	Wildtype
735	0.14442480919688600	1.0855406356587200	Wildtype_7	Wildtype
740	0.09831685647868910	1.8474482236003600	Wildtype_7	Wildtype
741	0.09956453838936140	1.122535867209420	Wildtype_7	Wildtype
749	0.1462776516809830	1.3743339516201900	Wildtype_7	Wildtype
752	0.1824255082401930	2.05674810937912	Wildtype_7	Wildtype
755	0.10049797908675600	1.1330599019680700	Wildtype_7	Wildtype
756	0.160630426088758	4.829387854127230	Wildtype_7	Wildtype
760	0.10517002828484800	1.7786020627669400	Wildtype_7	Wildtype
763	0.11715078151687900	1.1006759723530400	Wildtype_7	Wildtype
764	0.13460071538799600	1.2646247115965900	Wildtype_7	Wildtype
765	0.15856287236000100	1.1918066031085900	Wildtype_7	Wildtype
767	0.14992268843815000	6.4794700828613100	Wildtype_7	Wildtype
769	0.13770196992039300	2.846276780095450	Wildtype_7	Wildtype
771	0.11739380511710300	2.2059185422826000	Wildtype_7	Wildtype
773	0.09825151390580920	2.03084242586362	Wildtype_7	Wildtype
774	0.17447765328653200	1.311426919724730	Wildtype_7	Wildtype
776	0.14688541413589900	2.4840793982188700	Wildtype_7	Wildtype
780	0.11466772414149900	1.0773467076595700	Wildtype_7	Wildtype
785	0.14328671503695800	2.423219343837980	Wildtype_7	Wildtype
789	0.2032794054599180	1.9098870222364400	Wildtype_7	Wildtype
794	0.10474088359413200	1.7713445042725600	Wildtype_7	Wildtype
797	0.1308028400776930	1.228942234314590	Wildtype_7	Wildtype
801	0.12359825249041500	1.3935028855587200	Wildtype_7	Wildtype
802	0.08919630472119090	1.1732463020847200	Wildtype_7	Wildtype
803	0.13981136874698100	2.8898777024609600	Wildtype_7	Wildtype
804	0.1488647052296900	2.7972805995174800	Wildtype_7	Wildtype
805	0.19529191507752100	1.4678732193667400	Wildtype_7	Wildtype
807	0.13337965520021600	2.255674299408990	Wildtype_7	Wildtype
809	0.14576171995312900	3.5606651017277400	Wildtype_7	Wildtype
810	0.10205298717764900	1.5341223601088200	Wildtype_7	Wildtype
812	0.09173955570906130	1.379084607045620	Wildtype_7	Wildtype
813	0.21482082973174300	1.2109938452912800	Wildtype_7	Wildtype
831	0.12453233475633200	1.872045538203390	Wildtype_7	Wildtype
833	0.09571676081331400	1.2590133192487400	Wildtype_7	Wildtype
836	0.22164808262999300	2.0824677028194300	Wildtype_7	Wildtype
838	0.08853768249678230	1.1645830946606700	Wildtype_7	Wildtype
842	0.10141016465200400	1.5244590622726000	Wildtype_7	Wildtype
843	0.18838397979855400	1.7699388553428900	Wildtype_7	Wildtype
845	0.1255334539328290	2.12298183952619	Wildtype_7	Wildtype
853	0.13052525605858400	2.4526684545969200	Wildtype_7	Wildtype
854	0.1495960008853030	1.4055110994785300	Wildtype_7	Wildtype
855	0.08940433811651240	1.175982675665820	Wildtype_7	Wildtype
856	0.1194350307463830	2.2442747184038300	Wildtype_7	Wildtype
859	0.18912251660016600	1.776877688372490	Wildtype_7	Wildtype
861	0.15152183996097500	3.7013732266064600	Wildtype_7	Wildtype
865	0.15310322378641900	1.726155344722710	Wildtype_7	Wildtype
868	0.08232799990182380	1.2376043955731100	Wildtype_7	Wildtype
875	0.1557362742210820	3.804323363297460	Wildtype_7	Wildtype
876	0.09826763159733730	2.0311755758626500	Wildtype_7	Wildtype
877	0.15468361158294800	2.6159600327625700	Wildtype_7	Wildtype
883	0.1529780142433500	1.437286396178900	Wildtype_7	Wildtype
888	0.10223007503371700	1.3446863955862600	Wildtype_7	Wildtype
895	0.1448908048828230	2.1780864009200200	Wildtype_7	Wildtype
896	0.1590208477836490	2.9881222129697000	Wildtype_7	Wildtype
901	0.11258901100080400	1.2693796922734700	Wildtype_7	Wildtype
903	0.1237614799269340	1.1627859882334900	Wildtype_7	Wildtype
904	0.0820172264046587	1.0788160774966500	Wildtype_7	Wildtype
907	0.12267397217404200	2.53565057001659	Wildtype_7	Wildtype
910	0.21262928092529000	1.198639586537220	Wildtype_7	Wildtype
915	0.1328198354740950	1.9966282722531600	Wildtype_7	Wildtype
919	0.10510252268402300	1.184973619679980	Wildtype_7	Wildtype
920	0.22349179655746700	1.2598740561711600	Wildtype_7	Wildtype
921	0.10515322478698800	1.7783178873564800	Wildtype_7	Wildtype
922	0.18453435033145400	4.85455635882523	Wildtype_7	Wildtype
925	0.15953992803041000	1.7987256744544000	Wildtype_7	Wildtype
927	0.16892043966688400	2.221900131459290	Wildtype_7	Wildtype
928	0.09702040430955770	2.1877042860929800	Wildtype_7	Wildtype
930	0.135708869539486	5.100144958598840	Wildtype_7	Wildtype
932	0.1774339935019460	1.3336476687394500	Wildtype_7	Wildtype
933	0.14082613681778200	1.8523608660111500	Wildtype_7	Wildtype
935	0.11907969860244700	1.3425586549198300	Wildtype_7	Wildtype
939	0.117517470634951	1.766593848847130	Wildtype_7	Wildtype
941	0.11734558196387700	1.1025061963484600	Wildtype_7	Wildtype
944	0.11989007628931000	2.02754283203111	Wildtype_7	Wildtype
945	0.12226542425443000	1.3784759741309500	Wildtype_7	Wildtype
948	0.1460158516101920	3.2924981778669600	Wildtype_7	Wildtype
954	0.1264538043540420	3.0890116300008700	Wildtype_7	Wildtype
958	0.09987302094608810	1.6890207596822500	Wildtype_7	Wildtype
959	0.12406194346447200	2.331217913985360	Wildtype_7	Wildtype
964	0.11714081147715000	1.3206987600634300	Wildtype_7	Wildtype
965	0.13631333774632500	2.3052878053964500	Wildtype_7	Wildtype
966	0.13560099935496000	2.0384364134429400	Wildtype_7	Wildtype
968	0.15183712265014500	1.1412538299672100	Wildtype_7	Wildtype
972	0.17374632962829500	1.3059300694726800	Wildtype_7	Wildtype
973	0.10453808704318100	1.1786099156762600	Wildtype_7	Wildtype
974	0.14310006201484900	1.8822710101254700	Wildtype_7	Wildtype
975	0.1848289018951840	2.4311525723485000	Wildtype_7	Wildtype
976	0.1138497911351420	1.71145906753421	Wildtype_7	Wildtype
978	0.12339320500930300	1.3911910870433800	Wildtype_7	Wildtype
979	0.1551844449281170	1.1664133186561000	Wildtype_7	Wildtype
984	0.15491767521015300	3.493224589824000	Wildtype_7	Wildtype
985	0.08051703590650750	1.2103808871251800	Wildtype_7	Wildtype
986	0.10719549264050300	1.4099991668235600	Wildtype_7	Wildtype
987	0.11544328969419500	1.5184868157663900	Wildtype_7	Wildtype
989	0.14441022015479100	2.1708619599938800	Wildtype_7	Wildtype
990	0.15404796115622400	2.3157423244020000	Wildtype_7	Wildtype
991	0.1445159573237590	1.9008950320567700	Wildtype_7	Wildtype
994	0.20180603684092600	1.1376264995445900	Wildtype_7	Wildtype
998	0.13586070374463500	2.5529255590522900	Wildtype_7	Wildtype
999	0.21354469924982800	1.2038000077043200	Wildtype_7	Wildtype
1000	0.17119362640361700	1.6084289730094200	Wildtype_7	Wildtype
1001	0.10432589189075100	2.7445075724854400	Wildtype_7	Wildtype
1002	0.14488261881508600	5.717153775343550	Wildtype_7	Wildtype
1004	0.1759993271256660	2.9764446332891500	Wildtype_7	Wildtype
1005	0.16630684521432100	3.7500379499668900	Wildtype_7	Wildtype
1010	0.11592036151485400	1.3069388523796900	Wildtype_7	Wildtype
1011	0.11683966637775400	2.4150564410760100	Wildtype_7	Wildtype
1015	0.1310140486057780	1.4771119421372100	Wildtype_7	Wildtype
1016	0.12277030503512500	3.6911152788482900	Wildtype_7	Wildtype
1018	0.20884095940385000	1.569711942729850	Wildtype_7	Wildtype
1019	0.1338470723136170	1.2575439494116600	Wildtype_7	Wildtype
1020	0.16332286339228900	4.910336553127050	Wildtype_7	Wildtype
1021	0.13595779800630400	2.043800027034480	Wildtype_7	Wildtype
[truncated: 3,512 more rows]
