# Supplementary material for: Aurora A and cortical flows promote polarization and cytokinesis by inducing asymmetric ECT-2 accumulation
Source: eLife. 2022 Dec 19;11:e83992. doi: 10.7554/eLife.83992 (PMC9799973; doi:10.7554/eLife.83992)
Supplement: Figure 3—figure supplement 4—source data 1. [file elife-83992-fig3-figsupp4-data1.zip › F3S4SD1.csv]

Image #	Position	a	b
3	Anterior	1.41251	0.62457
4	Posterior	0.5984	2.33107
8	Anterior	1.03083	0.8015
11	Anterior	2.05038	0.1396
13	Posterior	0.46026	0.49677
15	Anterior	1.7241	0.13936
18	Anterior	3.13817	0.0469
19	Posterior	0.61216	0.43012
22	Anterior	0.6815	0.32672
25	Anterior	1.06318	0.36227
33	Posterior	0.37517	1.18545
Average
Anterior		1.58581	0.348702857
Posterior		0.5114975	1.1108525
