# Supplementary material for: Aurora A and cortical flows promote polarization and cytokinesis by inducing asymmetric ECT-2 accumulation
Source: eLife. 2022 Dec 19;11:e83992. doi: 10.7554/eLife.83992 (PMC9799973; doi:10.7554/eLife.83992)
Supplement: Figure 4—source data 1. [file elife-83992-fig4-data1.zip › Figure 4source data.csv]

Embryo	Time	AntRatio	PostRatio	AntPostRatio	Treatment	Figure	Figure_Panel
AIR-1_1	0	1.75826528484421	1.36824573147534	1.28505080951235	AIR-1	4	A
AIR-1_1	10	1.75702644260822	1.40816649144535	1.2477405571587	AIR-1	4	A
AIR-1_1	20	1.74834688159306	1.35569990743649	1.28962676179497	AIR-1	4	A
AIR-1_1	30	1.76001007464173	1.33506459455378	1.31829582015841	AIR-1	4	A
AIR-1_1	40	1.78337280770455	1.31107987966196	1.36023200063475	AIR-1	4	A
AIR-1_1	50	1.86845896005324	1.30308813431341	1.43386998227692	AIR-1	4	A
AIR-1_1	60	1.77420745015264	1.40315517287897	1.2644413707376	AIR-1	4	A
AIR-1_1	70	1.81298772454539	1.42813892201459	1.26947574679074	AIR-1	4	A
AIR-1_1	80	1.87559326147308	1.47073181392545	1.27527890789758	AIR-1	4	A
AIR-1_1	90	1.93544032272783	1.47745393145622	1.30998353418722	AIR-1	4	A
AIR-1_1	100	2.03662965052125	1.58408092879307	1.28568535451845	AIR-1	4	A
AIR-1_1	110	2.05023567530072	1.67581369634518	1.22342697148981	AIR-1	4	A
AIR-1_1	120	2.08405217175571	1.70074386985669	1.22537685344197	AIR-1	4	A
AIR-1_1	130	2.08916388634953	1.82511538662156	1.14467496228649	AIR-1	4	A
AIR-1_1	140	2.17464433685669	1.84701183204177	1.17738516837369	AIR-1	4	A
AIR-1_1	150	2.22169727386496	1.94481448275668	1.14236977025995	AIR-1	4	A
AIR-1_1	160	2.18658775113092	1.84282234004588	1.18654289326473	AIR-1	4	A
AIR-1_1	170	2.18810082088059	1.61095865943025	1.35826006960008	AIR-1	4	A
AIR-1_1	180	2.20827102200387	1.55412566130084	1.42090892454314	AIR-1	4	A
AIR-1_1	190	2.07519388433648	1.5923977971133	1.30318811549374	AIR-1	4	A
AIR-1_1	200	2.04074433730001	1.4955478862907	1.36454630173128	AIR-1	4	A
AIR-1_1	210	2.10466715980053	1.49153294353401	1.41107654975007	AIR-1	4	A
AIR-1_1	220	1.94283092227627	1.3808223422082	1.40701005689792	AIR-1	4	A
AIR-1_1	230	1.94995713160866	1.39546562852521	1.39735231864468	AIR-1	4	A
AIR-1_1	240	1.98654775865161	1.35527857959582	1.46578555033612	AIR-1	4	A
AIR-1_1	250	1.92983627767914	1.27497051957125	1.51363207858963	AIR-1	4	A
AIR-1_1	260	1.89899459850563	1.28693962964246	1.47558949523779	AIR-1	4	A
AIR-1_1	270	2.03976158108786	1.33071101736297	1.53283587080386	AIR-1	4	A
AIR-1_1	280	1.83173128621589	1.27344237929667	1.4384092409643	AIR-1	4	A
AIR-1_1	290	1.71580291865807	1.29841877029267	1.32145572592987	AIR-1	4	A
AIR-1_1	300	1.84576600035741	1.34860177546436	1.368651616762	AIR-1	4	A
AIR-1_1	310	1.80908863520198	1.32334269177637	1.36705982996254	AIR-1	4	A
AIR-1_1	320	1.69020118345384	1.26904437944639	1.33186924809609	AIR-1	4	A
AIR-1_1	330	1.6724937179648	1.16270085383686	1.43845574073988	AIR-1	4	A
AIR-1_1	340	1.57212710665445	1.19278449284996	1.31803114148316	AIR-1	4	A
AIR-1_10	0	1.99502054743116	1.32027190410777	1.51106794079617	AIR-1	4	A
AIR-1_10	10	2.01031975102945	1.27777368101518	1.57329876244771	AIR-1	4	A
AIR-1_10	20	1.92135089624665	1.24685711834119	1.54095514873652	AIR-1	4	A
AIR-1_10	30	1.92230010716232	1.16129175782109	1.65531193536506	AIR-1	4	A
AIR-1_10	40	1.83517486876702	1.18971355125547	1.54253506386509	AIR-1	4	A
AIR-1_10	50	1.8315950799488	1.20064918641729	1.5255039529192	AIR-1	4	A
AIR-1_10	60	1.84817361040275	1.13773514407102	1.62443220641815	AIR-1	4	A
AIR-1_10	70	1.88379328931652	1.14085698511942	1.65120897175322	AIR-1	4	A
AIR-1_10	80	1.85554903064692	1.23930648825133	1.49724789488121	AIR-1	4	A
AIR-1_10	90	1.75211072421055	1.23899691752554	1.41413646751421	AIR-1	4	A
AIR-1_10	100	1.74743348341045	1.49886697549783	1.16583626964632	AIR-1	4	A
AIR-1_10	110	1.87597900404398	1.37483109482551	1.36451598389406	AIR-1	4	A
AIR-1_10	120	1.95708377574733	1.45819182981054	1.34213053161984	AIR-1	4	A
AIR-1_10	130	1.95216163665981	1.43561784629678	1.35980591331842	AIR-1	4	A
AIR-1_10	140	1.92274000616836	1.30636029584837	1.47182979479616	AIR-1	4	A
AIR-1_10	150	1.84830827422968	1.2946923666289	1.42760421075338	AIR-1	4	A
AIR-1_10	160	1.72235898293805	1.16701206456218	1.47587076024293	AIR-1	4	A
AIR-1_10	170	1.55045816649036	1.1311881775008	1.37064566031434	AIR-1	4	A
AIR-1_10	180	1.60563440457941	1.10944429255818	1.44724202499353	AIR-1	4	A
AIR-1_10	190	1.63432443514947	1.09482309030265	1.49277490548512	AIR-1	4	A
AIR-1_10	200	1.68823654149948	1.08026176596121	1.56280319705408	AIR-1	4	A
AIR-1_10	210	1.58961954795099	1.11272831444588	1.42857832169265	AIR-1	4	A
AIR-1_10	220	1.65027995868542	1.17685930287527	1.40227464290208	AIR-1	4	A
AIR-1_10	230	1.63477649375722	1.07799806941958	1.51649296982268	AIR-1	4	A
AIR-1_10	240	1.41121251324871	1.07970230857234	1.30703852538271	AIR-1	4	A
AIR-1_10	250	1.44855332163608	1.10689149770307	1.30866785465603	AIR-1	4	A
AIR-1_10	260	1.46450143405167	1.07641215236928	1.36053966951987	AIR-1	4	A
AIR-1_10	270	1.48670039451573	1.02966533171642	1.44386758369095	AIR-1	4	A
AIR-1_10	280	1.35265297192175	1.09571471941112	1.23449374911083	AIR-1	4	A
AIR-1_10	290	1.40638034040052	1.15125905556181	1.22160197881285	AIR-1	4	A
AIR-1_10	300	1.43875788749369	1.11584084483123	1.28939345979157	AIR-1	4	A
AIR-1_10	310	1.46711452149406	1.10940549090738	1.32243308106769	AIR-1	4	A
AIR-1_10	320	1.43553860647195	1.14746128663489	1.25105624319745	AIR-1	4	A
AIR-1_10	330	1.44413182182896	1.1421611727007	1.26438532174424	AIR-1	4	A
AIR-1_10	340	1.43774986432072	1.14793271274962	1.25246876263062	AIR-1	4	A
AIR-1_11	0	1.44819406960261	1.02511589791012	1.41271252602267	AIR-1	4	A
AIR-1_11	10	1.44438746418868	1.04366948712472	1.38395103239813	AIR-1	4	A
AIR-1_11	20	1.49635804251124	1.07955559340038	1.38608706365739	AIR-1	4	A
AIR-1_11	30	1.5519590648733	0.979138238603459	1.58502548842016	AIR-1	4	A
AIR-1_11	40	1.62898669112608	1.00342071429643	1.62343338932192	AIR-1	4	A
AIR-1_11	50	1.68233615481279	1.08018286068538	1.55745496067707	AIR-1	4	A
AIR-1_11	60	1.59872102697144	1.09994620511558	1.45345383213851	AIR-1	4	A
AIR-1_11	70	1.71539736277964	1.15400535384785	1.48647262082444	AIR-1	4	A
AIR-1_11	80	1.66619496536304	1.13719409669802	1.46518080792104	AIR-1	4	A
AIR-1_11	90	1.70129812813712	1.24253719701249	1.36921303621949	AIR-1	4	A
AIR-1_11	100	1.83557307918605	1.20252616164475	1.52643089001527	AIR-1	4	A
AIR-1_11	110	1.85627408013852	1.11787413008391	1.66053943837057	AIR-1	4	A
AIR-1_11	120	1.73478146276598	1.16473693424629	1.48941912268677	AIR-1	4	A
AIR-1_11	130	1.75840329526429	1.16609382919195	1.50794322999101	AIR-1	4	A
AIR-1_11	140	1.79528098109152	1.26075565508439	1.42397218196206	AIR-1	4	A
AIR-1_11	150	1.87359900524269	1.17366125994939	1.59637117554982	AIR-1	4	A
AIR-1_11	160	1.7454479368161	1.19199299276637	1.46431056844158	AIR-1	4	A
AIR-1_11	170	1.54371151022084	1.11547187494401	1.38390894911477	AIR-1	4	A
AIR-1_11	180	1.50658592966682	1.13559276903399	1.32669559964566	AIR-1	4	A
AIR-1_11	190	1.5422922396657	1.03991167052625	1.48309927023437	AIR-1	4	A
AIR-1_11	200	1.49678064770092	1.03775870069935	1.44232049964238	AIR-1	4	A
AIR-1_11	210	1.49675430400074	1.10685575738017	1.35225777525287	AIR-1	4	A
AIR-1_11	220	1.52888080789042	1.02093828587523	1.49752519720596	AIR-1	4	A
AIR-1_11	230	1.62722756655522	0.970215538925215	1.67718151407658	AIR-1	4	A
AIR-1_11	240	1.50885116033878	0.961118382898934	1.56989106356261	AIR-1	4	A
AIR-1_11	250	1.58823552142202	1.02553437960052	1.54869066607078	AIR-1	4	A
AIR-1_11	260	1.58147651305604	0.988454222622208	1.59994916998851	AIR-1	4	A
AIR-1_11	270	1.44119197961247	0.95353114776906	1.51142622135036	AIR-1	4	A
AIR-1_11	280	1.59651289964069	0.972102990685268	1.642328966106	AIR-1	4	A
AIR-1_11	290	1.5319178116663	1.01174740672712	1.51413070246641	AIR-1	4	A
AIR-1_11	300	1.50385305267181	1.01608773219545	1.48004252489345	AIR-1	4	A
AIR-1_11	310	1.52910044982442	0.966556314906575	1.58200864889308	AIR-1	4	A
AIR-1_11	320	1.47232444809558	0.968579614349266	1.52008614086386	AIR-1	4	A
AIR-1_11	330	1.40031787152542	0.980430857939232	1.42826784794264	AIR-1	4	A
AIR-1_11	340	1.38058083410474	0.996943826508648	1.3848130630786	AIR-1	4	A
AIR-1_2	0	1.33626730359281	1.44048228563144	0.927652715289764	AIR-1	4	A
AIR-1_2	10	1.31230765252991	1.39315708916799	0.941966747851562	AIR-1	4	A
AIR-1_2	20	1.39072335678336	1.44936983643248	0.959536566737534	AIR-1	4	A
AIR-1_2	30	1.42475529867542	1.43349122089084	0.993905841843947	AIR-1	4	A
AIR-1_2	40	1.53879530715432	1.54117213696749	0.998457777845738	AIR-1	4	A
AIR-1_2	50	1.40358672567887	1.64916038199033	0.851091707639081	AIR-1	4	A
AIR-1_2	60	1.44656853639908	1.6341906351232	0.885189588845016	AIR-1	4	A
AIR-1_2	70	1.45319093684943	1.46368408229838	0.992831003919594	AIR-1	4	A
AIR-1_2	80	1.5556777044647	1.50635081289094	1.032745952106	AIR-1	4	A
AIR-1_2	90	1.49742455332976	1.6980393260689	0.8818550491386	AIR-1	4	A
AIR-1_2	100	1.36650663691392	1.55981627977032	0.876068966990862	AIR-1	4	A
AIR-1_2	110	1.61319158869836	1.71932873304846	0.938268265800502	AIR-1	4	A
AIR-1_2	120	1.47917371553212	1.80485269349112	0.819553706995865	AIR-1	4	A
AIR-1_2	130	1.5510311423049	1.77638316563794	0.873139969071872	AIR-1	4	A
AIR-1_2	140	1.59158479650697	1.69389209227391	0.939602235447241	AIR-1	4	A
AIR-1_2	150	1.51329070134829	1.65561352411798	0.914036204285354	AIR-1	4	A
AIR-1_2	160	1.42914050033989	1.5483656023258	0.922999386057907	AIR-1	4	A
AIR-1_2	170	1.29426778106937	1.49880901218327	0.863530823839958	AIR-1	4	A
AIR-1_2	180	1.30466420720259	1.59625174711177	0.817329853867495	AIR-1	4	A
AIR-1_2	190	1.31261346700989	1.43642552954327	0.913805442755709	AIR-1	4	A
AIR-1_2	200	1.17841560458939	1.43238086814395	0.822697112756302	AIR-1	4	A
AIR-1_2	210	1.12295443488767	1.47250779060598	0.762613578041271	AIR-1	4	A
AIR-1_2	220	1.16160044021839	1.35277095995692	0.858682271132867	AIR-1	4	A
AIR-1_2	230	1.17977513589402	1.34521446236472	0.877016393222624	AIR-1	4	A
AIR-1_2	240	1.18972443617421	1.28394833716084	0.926613946792446	AIR-1	4	A
AIR-1_2	250	1.17210251814233	1.26924676813847	0.923463070826943	AIR-1	4	A
AIR-1_2	260	1.20417311859194	1.28075303914712	0.940207113928714	AIR-1	4	A
AIR-1_2	270	1.17437589669464	1.30115549583822	0.902563836874924	AIR-1	4	A
AIR-1_2	280	1.19864040520772	1.2919671937897	0.927763809305225	AIR-1	4	A
AIR-1_2	290	1.15180688865358	1.26900203138336	0.907647789498008	AIR-1	4	A
AIR-1_2	300	1.13167537603515	1.30207056664816	0.869135210504265	AIR-1	4	A
AIR-1_2	310	1.12397310532563	1.33139352273787	0.844208031757811	AIR-1	4	A
AIR-1_2	320	1.0945788774287	1.29701031763342	0.843924572185299	AIR-1	4	A
AIR-1_2	330	1.15055528726266	1.27438644136386	0.902830766177424	AIR-1	4	A
AIR-1_2	340	1.1473534531145	1.28762384065702	0.891062604532903	AIR-1	4	A
AIR-1_3	0	1.55309214404659	1.19754646665196	1.29689509951848	AIR-1	4	A
AIR-1_3	10	1.64285910180933	1.18816599900224	1.38268482955153	AIR-1	4	A
AIR-1_3	20	1.64795076391896	1.12288278912835	1.46760710901821	AIR-1	4	A
AIR-1_3	30	1.64421007578198	1.16186013706014	1.41515318697682	AIR-1	4	A
AIR-1_3	40	1.5765190483467	1.11596747715845	1.41269264617006	AIR-1	4	A
AIR-1_3	50	1.65644848039809	1.21215334519732	1.36653376980818	AIR-1	4	A
AIR-1_3	60	1.54430055032294	1.31055786764636	1.17835357632576	AIR-1	4	A
AIR-1_3	70	1.63785460096964	1.34595063466917	1.21687568531978	AIR-1	4	A
AIR-1_3	80	1.63313942497779	1.4394587841016	1.13455101529501	AIR-1	4	A
AIR-1_3	90	1.67900790424131	1.44033772559339	1.1657043167078	AIR-1	4	A
AIR-1_3	100	1.69348610204369	1.57810571138763	1.07311322037774	AIR-1	4	A
AIR-1_3	110	1.72422142230353	1.5172272559928	1.13642924320871	AIR-1	4	A
AIR-1_3	120	1.60150619141075	1.4247729501471	1.12404309138898	AIR-1	4	A
AIR-1_3	130	1.62744042583718	1.41910894745222	1.14680442876425	AIR-1	4	A
AIR-1_3	140	1.55264687145426	1.3859230216097	1.12029805930413	AIR-1	4	A
AIR-1_3	150	1.41883231861821	1.28764586431953	1.10188084933431	AIR-1	4	A
AIR-1_3	160	1.49226840493403	1.45896665127279	1.02282557564437	AIR-1	4	A
AIR-1_3	170	1.49872464377824	1.48710349179638	1.00781462221423	AIR-1	4	A
AIR-1_3	180	1.43981531025786	1.3388566812224	1.07540659911656	AIR-1	4	A
AIR-1_3	190	1.43328039432792	1.38705371402143	1.0333272459741	AIR-1	4	A
AIR-1_3	200	1.58424100870728	1.52864547141109	1.0363691505558	AIR-1	4	A
AIR-1_3	210	1.3834815126733	1.38070323364513	1.00201222026606	AIR-1	4	A
AIR-1_3	220	1.35735244739918	1.30867575223608	1.03719538249252	AIR-1	4	A
AIR-1_3	230	1.34533306470501	1.34694588992768	0.998802605780435	AIR-1	4	A
AIR-1_3	240	1.35382140975382	1.31847189372002	1.02681097428179	AIR-1	4	A
AIR-1_3	250	1.32137437197417	1.29550688282076	1.01996707967856	AIR-1	4	A
AIR-1_3	260	1.17455847293655	1.18648616973945	0.989947041013107	AIR-1	4	A
AIR-1_3	270	1.16895757832173	1.1907287788296	0.981716070951718	AIR-1	4	A
AIR-1_3	280	1.17599899761183	1.17155889870895	1.00378990668568	AIR-1	4	A
AIR-1_3	290	1.16856994566012	1.13137928195878	1.03287196813164	AIR-1	4	A
AIR-1_3	300	1.17613956478554	1.12249302013373	1.04779231914103	AIR-1	4	A
AIR-1_3	310	1.20443636761637	1.08942376656154	1.10557195885109	AIR-1	4	A
AIR-1_3	320	1.15923686552363	1.10778474631557	1.04644595385447	AIR-1	4	A
AIR-1_3	330	1.16079587108959	1.0971730236833	1.05798798004777	AIR-1	4	A
AIR-1_3	340	1.22921699051268	1.12921660800036	1.08855730760939	AIR-1	4	A
AIR-1_4	0	1.2617887721996	1.11540051581745	1.13124277271368	AIR-1	4	A
AIR-1_4	10	1.26471148653048	1.07384992857881	1.17773578306632	AIR-1	4	A
AIR-1_4	20	1.27175875458705	1.06842386116131	1.19031294677819	AIR-1	4	A
AIR-1_4	30	1.33352390765217	1.0641782050159	1.25310206633319	AIR-1	4	A
AIR-1_4	40	1.29480166762023	1.07122488965164	1.20871133608676	AIR-1	4	A
AIR-1_4	50	1.2451577095327	1.09931023004615	1.13267181137796	AIR-1	4	A
AIR-1_4	60	1.23538264850317	1.09942426829776	1.12366325187265	AIR-1	4	A
AIR-1_4	70	1.28387193368699	1.12079642569522	1.14549966814056	AIR-1	4	A
AIR-1_4	80	1.27987493528178	1.14591639872834	1.11690079372465	AIR-1	4	A
AIR-1_4	90	1.46367286281437	1.25744238396879	1.16400789529192	AIR-1	4	A
AIR-1_4	100	1.38033312669938	1.30657974547943	1.05644766917222	AIR-1	4	A
AIR-1_4	110	1.43508378312614	1.4616796844635	0.98180456250432	AIR-1	4	A
AIR-1_4	120	1.54223551501843	1.50671385913628	1.02357558183112	AIR-1	4	A
AIR-1_4	130	1.4363239342882	1.36272398665679	1.0540094313684	AIR-1	4	A
AIR-1_4	140	1.49084883182379	1.3411470094448	1.11162223180959	AIR-1	4	A
AIR-1_4	150	1.68148828921841	1.29637519480325	1.29706916327847	AIR-1	4	A
AIR-1_4	160	1.72389427719494	1.2471735164472	1.38224092675233	AIR-1	4	A
AIR-1_4	170	1.62772743342351	1.27892504979908	1.27273090294011	AIR-1	4	A
AIR-1_4	180	1.54870787363648	1.21558813495964	1.27403997217191	AIR-1	4	A
AIR-1_4	190	1.62590909396671	1.31746486950637	1.23411950602972	AIR-1	4	A
AIR-1_4	200	1.52644557937342	1.23756940144204	1.23342220452023	AIR-1	4	A
AIR-1_4	210	1.5067446430089	1.24544222946796	1.20980693231557	AIR-1	4	A
AIR-1_4	220	1.47842817143358	1.15221297289213	1.2831205742482	AIR-1	4	A
AIR-1_4	230	1.43313644946748	1.16943572593343	1.22549398627579	AIR-1	4	A
AIR-1_4	240	1.31028291504372	1.1722980747729	1.11770456954606	AIR-1	4	A
AIR-1_4	250	1.17578973541291	1.1434176223919	1.028311714274	AIR-1	4	A
AIR-1_4	260	1.2744605877619	1.1634569683543	1.09540844434032	AIR-1	4	A
AIR-1_4	270	1.19735551214884	1.24510738297575	0.96164839155256	AIR-1	4	A
AIR-1_4	280	1.18045172198591	1.16803915842325	1.01062683855515	AIR-1	4	A
AIR-1_4	290	1.1532842980581	1.27142075508754	0.907083114258816	AIR-1	4	A
AIR-1_4	300	1.10573721920056	1.25645702352713	0.880043804519898	AIR-1	4	A
AIR-1_4	310	1.14940633745111	1.16667672234281	0.985196940539778	AIR-1	4	A
AIR-1_4	320	1.14109510811002	1.28151180099521	0.890428872542459	AIR-1	4	A
AIR-1_4	330	1.11008527457178	1.24564509684716	0.891172997334078	AIR-1	4	A
AIR-1_4	340	1.13803871136453	1.30853614872701	0.869703685657945	AIR-1	4	A
AIR-1_5	0	1.28881151957321	1.14589921035896	1.12471629958579	AIR-1	4	A
AIR-1_5	10	1.19848864859985	1.10925310499973	1.08044651234051	AIR-1	4	A
AIR-1_5	20	1.20660323584467	1.05646913343765	1.14210931266728	AIR-1	4	A
AIR-1_5	30	1.24778621601354	1.07318367586418	1.16269585913032	AIR-1	4	A
AIR-1_5	40	1.24728663862471	1.09642165674508	1.13759759391062	AIR-1	4	A
AIR-1_5	50	1.28903749205129	1.09440232166974	1.17784608688018	AIR-1	4	A
AIR-1_5	60	1.36407161526596	1.19766785965198	1.13893981897647	AIR-1	4	A
AIR-1_5	70	1.35224878889894	1.25494140952357	1.07753938043396	AIR-1	4	A
AIR-1_5	80	1.38917097150706	1.35463070454516	1.02549792120171	AIR-1	4	A
AIR-1_5	90	1.52843045900037	1.3613302868498	1.12274770771261	AIR-1	4	A
AIR-1_5	100	1.54727422210027	1.36508431479463	1.13346421560272	AIR-1	4	A
AIR-1_5	110	1.56763809873133	1.44441405285536	1.08531074980362	AIR-1	4	A
AIR-1_5	120	1.44248332742596	1.5013909140961	0.960764657547159	AIR-1	4	A
AIR-1_5	130	1.51415873738366	1.47614938562873	1.02574898728067	AIR-1	4	A
AIR-1_5	140	1.4472830121201	1.36910768923059	1.05709946960669	AIR-1	4	A
AIR-1_5	150	1.43204070821643	1.37962813544139	1.03799036235099	AIR-1	4	A
AIR-1_5	160	1.42891429321474	1.39300610119215	1.02577748366777	AIR-1	4	A
AIR-1_5	170	1.40224816204642	1.30241976918247	1.07664840109622	AIR-1	4	A
AIR-1_5	180	1.28401226318209	1.39529876013933	0.920241814773687	AIR-1	4	A
AIR-1_5	190	1.27732100972055	1.23388795373568	1.03520016210011	AIR-1	4	A
AIR-1_5	200	1.25568998518523	1.0682757489014	1.17543619845023	AIR-1	4	A
AIR-1_5	210	1.22780625514665	1.05943714310401	1.15892317268521	AIR-1	4	A
AIR-1_5	220	1.32353357296158	1.05187266215678	1.25826406615396	AIR-1	4	A
AIR-1_5	230	1.29008028351276	1.0569924686201	1.22051984457085	AIR-1	4	A
AIR-1_5	240	1.31816272125951	1.04224109656277	1.26473876879995	AIR-1	4	A
AIR-1_5	250	1.15675385520882	1.0011458660536	1.15542988732362	AIR-1	4	A
AIR-1_5	260	1.33248202689778	1.04846904534828	1.27088351612246	AIR-1	4	A
AIR-1_5	270	1.19514731129746	1.03364384751927	1.15624672285893	AIR-1	4	A
AIR-1_5	280	1.2309318202067	1.0255560350588	1.20025798506088	AIR-1	4	A
AIR-1_5	290	1.21252002556839	1.07415257562711	1.12881545236765	AIR-1	4	A
AIR-1_5	300	1.24641943531173	1.07867106180184	1.15551392769329	AIR-1	4	A
AIR-1_5	310	1.22820443484924	1.0715432657698	1.14620144056143	AIR-1	4	A
AIR-1_5	320	1.1418712725858	1.08150127801288	1.05582054852847	AIR-1	4	A
AIR-1_5	330	1.16228666832947	1.1048422652143	1.05199330703015	AIR-1	4	A
AIR-1_5	340	1.15244994715689	1.15470853646069	0.998044017834385	AIR-1	4	A
AIR-1_6	0	1.53237896147623	1.50534695256336	1.01795732795475	AIR-1	4	A
AIR-1_6	10	1.52822654205508	1.56515999251896	0.976402763525513	AIR-1	4	A
AIR-1_6	20	1.56089166130933	1.62693894855091	0.959403954708684	AIR-1	4	A
AIR-1_6	30	1.80899880709083	1.73182484547817	1.04456222106651	AIR-1	4	A
AIR-1_6	40	1.56002710553754	1.7523584112327	0.890244310489049	AIR-1	4	A
AIR-1_6	50	1.62607468747544	1.70399156801454	0.954273904870384	AIR-1	4	A
AIR-1_6	60	1.78460459776069	1.66546762839167	1.07153364456808	AIR-1	4	A
AIR-1_6	70	1.90177947133215	1.6545810358656	1.14940243488118	AIR-1	4	A
AIR-1_6	80	1.94316427843033	1.8538290383797	1.04818957854318	AIR-1	4	A
AIR-1_6	90	1.76506855869862	1.97742738046335	0.892608535786044	AIR-1	4	A
AIR-1_6	100	1.73871319052984	2.04770200693104	0.84910459854249	AIR-1	4	A
AIR-1_6	110	1.8636511560498	1.93228410045108	0.96448092473293	AIR-1	4	A
AIR-1_6	120	1.72447672383868	1.83086908883303	0.941889692909632	AIR-1	4	A
AIR-1_6	130	1.73471574157458	1.93047859208019	0.898593617505666	AIR-1	4	A
AIR-1_6	140	1.76015014537672	1.80590208565605	0.974665326186437	AIR-1	4	A
AIR-1_6	150	1.73111849776876	1.89095889367153	0.915471247715795	AIR-1	4	A
AIR-1_6	160	1.63253530975671	1.90500462003272	0.856971837542666	AIR-1	4	A
AIR-1_6	170	1.49211222986434	1.83140232631068	0.814737542061643	AIR-1	4	A
AIR-1_6	180	1.50256499870949	1.99044224575645	0.754890026029598	AIR-1	4	A
AIR-1_6	190	1.4435440362157	1.86008819858629	0.776062144425636	AIR-1	4	A
AIR-1_6	200	1.43814241280836	1.85972569216458	0.773308891127097	AIR-1	4	A
AIR-1_6	210	1.33686206537415	1.7973604172375	0.743791869762478	AIR-1	4	A
AIR-1_6	220	1.3396240958347	1.64127807430181	0.816207878975392	AIR-1	4	A
AIR-1_6	230	1.33322900150169	1.66385047030665	0.801291357183059	AIR-1	4	A
AIR-1_6	240	1.25702050427478	1.58100013556646	0.795079314667106	AIR-1	4	A
AIR-1_6	250	1.2475375900625	1.5689017144976	0.79516618442985	AIR-1	4	A
AIR-1_6	260	1.29605666307029	1.57867454721762	0.820977740696813	AIR-1	4	A
AIR-1_6	270	1.19308204121022	1.60396483814329	0.743833039751234	AIR-1	4	A
AIR-1_6	280	1.35836897068096	1.66004874905111	0.818270530583758	AIR-1	4	A
AIR-1_6	290	1.43218327373287	1.6409384278947	0.872783066924901	AIR-1	4	A
AIR-1_6	300	1.25564667350051	1.64664085003744	0.762550421041701	AIR-1	4	A
AIR-1_6	310	1.2776323343785	1.67154913498584	0.764340280304904	AIR-1	4	A
AIR-1_6	320	1.26399158919777	1.57411487669923	0.802985606646602	AIR-1	4	A
AIR-1_6	330	1.27794502299482	1.58032391590966	0.808660180441058	AIR-1	4	A
AIR-1_6	340	1.21555804051171	1.53826135617402	0.790215547984029	AIR-1	4	A
AIR-1_7	0	1.79708776017853	1.10905326145002	1.6203800328119	AIR-1	4	A
AIR-1_7	10	1.72497420563882	1.13615217120062	1.51825983293766	AIR-1	4	A
AIR-1_7	20	1.75338395898803	1.1129508305489	1.57543703716297	AIR-1	4	A
AIR-1_7	30	1.69704139547087	1.07832449050749	1.57377617814485	AIR-1	4	A
AIR-1_7	40	1.8514797492018	1.10905095609825	1.66942712507592	AIR-1	4	A
AIR-1_7	50	2.0383442063914	1.10626277583783	1.84254975482444	AIR-1	4	A
AIR-1_7	60	2.07557929641526	1.13401952809116	1.83028532137271	AIR-1	4	A
AIR-1_7	70	2.09772201544826	1.24571273533149	1.68395325499346	AIR-1	4	A
AIR-1_7	80	2.26187318287556	1.23872941943357	1.82596227020251	AIR-1	4	A
AIR-1_7	90	1.99935078208635	1.24359295188958	1.60772122345051	AIR-1	4	A
AIR-1_7	100	2.0533110690527	1.17937098514946	1.74102220158697	AIR-1	4	A
AIR-1_7	110	1.9205270921128	1.09744206519175	1.75000316921262	AIR-1	4	A
AIR-1_7	120	1.90786448651207	1.12115232027581	1.7016996281493	AIR-1	4	A
AIR-1_7	130	1.9223430641188	1.01244234206255	1.89871855833548	AIR-1	4	A
AIR-1_7	140	1.83361756828955	1.1061808713285	1.65761098913907	AIR-1	4	A
AIR-1_7	150	1.62177894602804	1.00654793381269	1.61122872696676	AIR-1	4	A
AIR-1_7	160	1.50441295427094	1.00466182558428	1.49743218659275	AIR-1	4	A
AIR-1_7	170	1.60458913531638	0.994332032473051	1.61373573707117	AIR-1	4	A
AIR-1_7	180	1.5505653035045	0.959123528635489	1.61664817639334	AIR-1	4	A
AIR-1_7	190	1.45471715002303	0.921591585876954	1.57848354120852	AIR-1	4	A
AIR-1_7	200	1.37176605634711	0.916089853339004	1.49741431077666	AIR-1	4	A
AIR-1_7	210	1.34182206891541	0.912224304049697	1.47093435568267	AIR-1	4	A
AIR-1_7	220	1.20862417353828	0.890805774586595	1.35677631198471	AIR-1	4	A
AIR-1_7	230	1.2519675353395	0.910985508139038	1.37430016630782	AIR-1	4	A
AIR-1_7	240	1.27362627082747	0.914432197044774	1.39280558464972	AIR-1	4	A
AIR-1_7	250	1.3353814803303	0.916156847590207	1.45759045936598	AIR-1	4	A
AIR-1_7	260	1.3171888900844	0.911070313723842	1.44575986094929	AIR-1	4	A
AIR-1_7	270	1.258309805529	0.956032801218578	1.3161784866849	AIR-1	4	A
AIR-1_7	280	1.31720332669001	0.974793414365246	1.35126408044902	AIR-1	4	A
AIR-1_7	290	1.28158305007787	0.941828703556238	1.36073900194246	AIR-1	4	A
AIR-1_7	300	1.29050163079074	0.923061175657531	1.39806728397115	AIR-1	4	A
AIR-1_7	310	1.24003436811829	0.908357184841346	1.36513960456522	AIR-1	4	A
AIR-1_7	320	1.25449375545121	0.93846445435248	1.33675148763816	AIR-1	4	A
AIR-1_7	330	1.2650274774445	0.979800661596284	1.29110698433651	AIR-1	4	A
AIR-1_7	340	1.30125000879273	0.956189017694808	1.36087110886276	AIR-1	4	A
AIR-1_8	0	1.95672515898285	1.2885734343339	1.51852048695566	AIR-1	4	A
AIR-1_8	10	2.01495622110365	1.24132012116352	1.62323657431331	AIR-1	4	A
AIR-1_8	20	1.99951842507694	1.25382228505945	1.5947383045454	AIR-1	4	A
AIR-1_8	30	1.82483535206224	1.17939154142887	1.54726847527785	AIR-1	4	A
AIR-1_8	40	1.93780158484111	1.23066361817871	1.57459890437723	AIR-1	4	A
AIR-1_8	50	1.89856152301689	1.23884576520704	1.53252452915282	AIR-1	4	A
AIR-1_8	60	2.14417671351301	1.25059839717788	1.71452059937994	AIR-1	4	A
AIR-1_8	70	1.87608727386362	1.25296753587262	1.4973151499548	AIR-1	4	A
AIR-1_8	80	1.98237286123938	1.39364931604145	1.42243306003992	AIR-1	4	A
AIR-1_8	90	2.10710795952438	1.46416405404085	1.43912012708488	AIR-1	4	A
AIR-1_8	100	2.1288099691184	1.38510880922551	1.53692616416809	AIR-1	4	A
AIR-1_8	110	2.17540347079749	1.51970073006728	1.43146833304553	AIR-1	4	A
AIR-1_8	120	2.10538274323015	1.58650226888995	1.32705939633055	AIR-1	4	A
AIR-1_8	130	2.08901718436069	1.58334965794088	1.31936567130562	AIR-1	4	A
AIR-1_8	140	2.09933574193798	1.43889819499774	1.45898837682626	AIR-1	4	A
AIR-1_8	150	1.7471937868622	1.44663853194954	1.20776112917967	AIR-1	4	A
AIR-1_8	160	1.54653402728194	1.34251311959834	1.15196939583327	AIR-1	4	A
AIR-1_8	170	1.59953710737834	1.38698975503892	1.1532436354106	AIR-1	4	A
AIR-1_8	180	1.69168392845561	1.31366532760554	1.28775868016483	AIR-1	4	A
AIR-1_8	190	1.65468531330024	1.20189359223745	1.37673195363316	AIR-1	4	A
AIR-1_8	200	1.64004710214759	1.1975886301874	1.36945780947415	AIR-1	4	A
AIR-1_8	210	1.57550812958179	1.0636196960789	1.48127017146261	AIR-1	4	A
AIR-1_8	220	1.61344649958347	1.07954712958569	1.49455864905378	AIR-1	4	A
AIR-1_8	230	1.5381309593396	1.091099104827	1.40970783729447	AIR-1	4	A
AIR-1_8	240	1.65922272109122	1.04186268234838	1.59255413328684	AIR-1	4	A
AIR-1_8	250	1.48274233937436	1.08796179540773	1.36286250641612	AIR-1	4	A
AIR-1_8	260	1.42409273484013	1.02443118813914	1.39013020232912	AIR-1	4	A
AIR-1_8	270	1.42413273987009	1.06822494339683	1.33317682635412	AIR-1	4	A
AIR-1_8	280	1.41025300155327	0.99882723207166	1.41190884296204	AIR-1	4	A
AIR-1_8	290	1.40142831530878	0.99415518988611	1.40966755448847	AIR-1	4	A
AIR-1_8	300	1.33394397686423	1.03057046874782	1.29437434636082	AIR-1	4	A
AIR-1_8	310	1.33963216115245	1.00364420254362	1.33476799622546	AIR-1	4	A
AIR-1_8	320	1.43907026447364	0.983508238719322	1.46320102650846	AIR-1	4	A
AIR-1_8	330	1.24453556336571	1.02874851988964	1.2097568446555	AIR-1	4	A
AIR-1_8	340	1.34908787568073	1.01253299967	1.33238904422909	AIR-1	4	A
AIR-1_9	0	1.75397323884428	1.29839356018245	1.35087949650475	AIR-1	4	A
AIR-1_9	10	1.6315998933766	1.28058258851339	1.27410751013778	AIR-1	4	A
AIR-1_9	20	1.77957397636544	1.4330313830489	1.24182484585874	AIR-1	4	A
AIR-1_9	30	1.71484369256348	1.34002532381979	1.2797099144927	AIR-1	4	A
AIR-1_9	40	1.76268143862262	1.34610376732091	1.30946921137499	AIR-1	4	A
AIR-1_9	50	1.80399711062925	1.45094464042224	1.24332594116359	AIR-1	4	A
AIR-1_9	60	1.88772939607663	1.46259488966499	1.29067140150408	AIR-1	4	A
AIR-1_9	70	1.94527718760551	1.53411922528825	1.26800913223678	AIR-1	4	A
AIR-1_9	80	2.07334439785991	1.73899666602513	1.1922647342384	AIR-1	4	A
AIR-1_9	90	2.33907159700078	1.79850947732777	1.30056117384279	AIR-1	4	A
AIR-1_9	100	2.35245936929459	1.77036621473353	1.32879816035615	AIR-1	4	A
AIR-1_9	110	2.48883475134512	1.60380144662912	1.55183470907584	AIR-1	4	A
AIR-1_9	120	2.34574739870009	1.61378652728588	1.45356734551827	AIR-1	4	A
AIR-1_9	130	2.10191319730003	1.5480448360734	1.35778573612346	AIR-1	4	A
AIR-1_9	140	1.94919126773269	1.47725783418468	1.31946585262719	AIR-1	4	A
AIR-1_9	150	1.79168195725264	1.37311214650537	1.30483293867333	AIR-1	4	A
AIR-1_9	160	1.78255967117531	1.33340152407199	1.33685138271903	AIR-1	4	A
AIR-1_9	170	1.66890693055742	1.33978036705309	1.24565710290878	AIR-1	4	A
AIR-1_9	180	1.63977789283859	1.27215845583569	1.28897299335357	AIR-1	4	A
AIR-1_9	190	1.55724623002693	1.24593327960122	1.24986325955219	AIR-1	4	A
AIR-1_9	200	1.61207548715962	1.2628160804283	1.27657187150552	AIR-1	4	A
AIR-1_9	210	1.55065900958413	1.24383428934955	1.24667652504984	AIR-1	4	A
AIR-1_9	220	1.52473851424492	1.27822200195785	1.1928589180201	AIR-1	4	A
AIR-1_9	230	1.41256142758234	1.20835958813694	1.16899095389332	AIR-1	4	A
AIR-1_9	240	1.41236406645516	1.22770075760818	1.15041394061427	AIR-1	4	A
AIR-1_9	250	1.39635551730843	1.23185024374792	1.13354324066211	AIR-1	4	A
AIR-1_9	260	1.38139860961975	1.23706554277723	1.11667374270121	AIR-1	4	A
AIR-1_9	270	1.38588777681965	1.2111360439492	1.14428745122689	AIR-1	4	A
AIR-1_9	280	1.3544574508732	1.20022478232745	1.12850315275666	AIR-1	4	A
AIR-1_9	290	1.3995372088476	1.22294862710245	1.14439574797475	AIR-1	4	A
AIR-1_9	300	1.40960015684591	1.19341092685285	1.18115238023099	AIR-1	4	A
AIR-1_9	310	1.25184925686191	1.22373941007951	1.02297045151187	AIR-1	4	A
AIR-1_9	320	1.32813612318521	1.23278160534909	1.07734907579929	AIR-1	4	A
AIR-1_9	330	1.298413569048	1.25245120285593	1.03669792969759	AIR-1	4	A
AIR-1_9	340	1.30369961229528	1.22612500516059	1.06326810627643	AIR-1	4	A
Wildtype_1	0	1.52995204209374	1.06843872936753	1.43195112648098	Wildtype	4	A
Wildtype_1	10	1.49069475108435	1.06195145228053	1.40373154336114	Wildtype	4	A
Wildtype_1	20	1.47656260731121	1.05812274886813	1.3954549308109	Wildtype	4	A
Wildtype_1	30	1.37219840077897	1.00372405478611	1.36710721859842	Wildtype	4	A
Wildtype_1	40	1.36279848136817	0.999836761864801	1.36302097837092	Wildtype	4	A
Wildtype_1	50	1.40166616894213	1.00033826301138	1.4011921974499	Wildtype	4	A
Wildtype_1	60	1.34761601703074	0.971353207091723	1.3873594148781	Wildtype	4	A
Wildtype_1	70	1.33560752626503	0.985611798871815	1.35510505027826	Wildtype	4	A
Wildtype_1	80	1.32178776643749	1.02431534876741	1.29041097356204	Wildtype	4	A
Wildtype_1	90	1.36865711460805	1.02759192450376	1.33190723084846	Wildtype	4	A
Wildtype_1	100	1.44233091646441	1.03691130841305	1.39098773903029	Wildtype	4	A
Wildtype_1	110	1.51836528464562	1.0874391713662	1.39627606272269	Wildtype	4	A
Wildtype_1	120	1.55676634275511	1.09032369088712	1.427801996569	Wildtype	4	A
Wildtype_1	130	1.53958867884072	1.0874557896694	1.415771283271	Wildtype	4	A
Wildtype_1	140	1.61177262170258	1.15206432066664	1.39903006523971	Wildtype	4	A
Wildtype_1	150	1.67834458643688	1.21155257601785	1.38528415494216	Wildtype	4	A
Wildtype_1	160	1.62909950065747	1.17203628547105	1.3899736047871	Wildtype	4	A
Wildtype_1	170	1.69803493872737	1.21897287300759	1.39300469791242	Wildtype	4	A
Wildtype_1	180	1.48131446186461	1.11629399375842	1.32699313097369	Wildtype	4	A
Wildtype_1	190	1.56968515862295	1.04458126262622	1.50269319849424	Wildtype	4	A
Wildtype_1	200	1.56053643405093	1.01976857546114	1.53028488188632	Wildtype	4	A
Wildtype_1	210	1.67883837022301	0.926932159448986	1.81117717527569	Wildtype	4	A
Wildtype_1	220	1.60463744619092	0.943320330142072	1.70105254272348	Wildtype	4	A
Wildtype_1	230	1.65444255983071	0.920090712046569	1.79812983455807	Wildtype	4	A
Wildtype_1	240	1.34419277924649	0.928914751378519	1.44705720008396	Wildtype	4	A
Wildtype_1	250	1.37830446539762	0.922681513939703	1.49380305617317	Wildtype	4	A
Wildtype_1	260	1.40824727655431	0.905003713610116	1.55606795350787	Wildtype	4	A
Wildtype_1	270	1.24439940622744	0.901741260986102	1.3799960809896	Wildtype	4	A
Wildtype_1	280	1.22351216466829	0.926635886762739	1.3203807257484	Wildtype	4	A
Wildtype_1	290	1.22247781018282	0.914693330058851	1.33648925821309	Wildtype	4	A
Wildtype_1	300	1.22221778103279	0.89891685773779	1.35965609111905	Wildtype	4	A
Wildtype_1	310	1.16703420814349	0.90703330167949	1.28664979111856	Wildtype	4	A
Wildtype_1	320	1.17788813404428	0.906522398136755	1.29934807619236	Wildtype	4	A
Wildtype_1	330	1.22668518677505	0.920169952550441	1.33310719761609	Wildtype	4	A
Wildtype_1	340	1.19390604803566	0.935057036951674	1.27682697509859	Wildtype	4	A
Wildtype_2	0	1.31061389914794	0.969697502439024	1.35156984095703	Wildtype	4	A
Wildtype_2	10	1.27480943448292	0.951650829616725	1.33957686454846	Wildtype	4	A
Wildtype_2	20	1.25047872802927	0.933633480139373	1.33936791538645	Wildtype	4	A
Wildtype_2	30	1.26049752530903	0.926653206968641	1.36026888573827	Wildtype	4	A
Wildtype_2	40	1.31434912731952	0.936602051567944	1.40331651539648	Wildtype	4	A
Wildtype_2	50	1.2663374761034	0.985028561324042	1.28558452599713	Wildtype	4	A
Wildtype_2	60	1.25884006672082	0.933706171080139	1.34821864277127	Wildtype	4	A
Wildtype_2	70	1.29290657042155	0.94836617630662	1.3632989057631	Wildtype	4	A
Wildtype_2	80	1.28676882843349	0.970707570731707	1.32559883865286	Wildtype	4	A
Wildtype_2	90	1.37927610893907	1.01425497944251	1.35989089222633	Wildtype	4	A
Wildtype_2	100	1.42102248772023	1.05657646724739	1.3449310407436	Wildtype	4	A
Wildtype_2	110	1.43914292255801	1.07962265993031	1.33300548049899	Wildtype	4	A
Wildtype_2	120	1.54190454845989	1.103039271777	1.39786913114696	Wildtype	4	A
Wildtype_2	130	1.53435856304009	1.11998412195122	1.3699824247213	Wildtype	4	A
Wildtype_2	140	1.65123306194135	1.18866254703833	1.38915209035193	Wildtype	4	A
Wildtype_2	150	1.62342341948819	1.28824409756098	1.26018308375083	Wildtype	4	A
Wildtype_2	160	1.70733216554224	1.32226670731707	1.29121617907667	Wildtype	4	A
Wildtype_2	170	1.67737931864223	1.22742810452962	1.36658050475799	Wildtype	4	A
Wildtype_2	180	1.79610662397375	1.2485295261324	1.43857761180674	Wildtype	4	A
Wildtype_2	190	1.68730803366312	1.22219533797909	1.38055512178037	Wildtype	4	A
Wildtype_2	200	1.49145630245607	1.07579962508711	1.38636997789928	Wildtype	4	A
Wildtype_2	210	1.62343833795624	1.00541627421603	1.61469271941327	Wildtype	4	A
Wildtype_2	220	1.60007870733695	0.979359280139373	1.63380154738437	Wildtype	4	A
Wildtype_2	230	1.57567778100731	0.975707347038328	1.61490818511323	Wildtype	4	A
Wildtype_2	240	1.64850462653356	0.951453138675958	1.7326177817098	Wildtype	4	A
Wildtype_2	250	1.64391922978534	0.920780656097561	1.78535378528973	Wildtype	4	A
Wildtype_2	260	1.46020396200509	0.944081717770035	1.54669234084329	Wildtype	4	A
Wildtype_2	270	1.33842646622522	0.892854921254355	1.49904137207968	Wildtype	4	A
Wildtype_2	280	1.34765978317328	0.902752161324042	1.49283473461499	Wildtype	4	A
Wildtype_2	290	1.31182808482728	0.89569221010453	1.46459695644131	Wildtype	4	A
Wildtype_2	300	1.31986586973887	0.91164338641115	1.44778746756971	Wildtype	4	A
Wildtype_2	310	1.2860553823026	0.893349655749129	1.43958793069009	Wildtype	4	A
Wildtype_2	320	1.2635546860753	0.907785265156794	1.39190922630481	Wildtype	4	A
Wildtype_2	330	1.25268573158818	0.882468631010453	1.41952437465547	Wildtype	4	A
Wildtype_2	340	1.32440194299979	0.894347266898955	1.48085871340782	Wildtype	4	A
Wildtype_3	0	3.1562195922314	1.30237169903126	2.42343994005634	Wildtype	4	A
Wildtype_3	10	3.19450876946004	1.33771995291749	2.38802505897665	Wildtype	4	A
Wildtype_3	20	3.27790070650617	1.33946112341673	2.44717868193502	Wildtype	4	A
Wildtype_3	30	3.18430199944779	1.31023356400235	2.43033157364764	Wildtype	4	A
Wildtype_3	40	3.12987312767566	1.27691985441179	2.45111164718903	Wildtype	4	A
Wildtype_3	50	3.06519116638695	1.30128050410426	2.35551916494505	Wildtype	4	A
Wildtype_3	60	3.28722263215214	1.36641645962586	2.40572528894464	Wildtype	4	A
Wildtype_3	70	3.15549799045721	1.39598698439886	2.26040645487539	Wildtype	4	A
Wildtype_3	80	3.33770008645711	1.44118397056906	2.31594310970527	Wildtype	4	A
Wildtype_3	90	3.28147676493791	1.51841315321828	2.16112245733831	Wildtype	4	A
Wildtype_3	100	3.60891719490292	1.61795557299008	2.23054158912004	Wildtype	4	A
Wildtype_3	110	3.79049893466457	1.6233756836423	2.33494869539993	Wildtype	4	A
Wildtype_3	120	3.6834175883406	1.69571373313215	2.17219305143974	Wildtype	4	A
Wildtype_3	130	3.78734387490143	1.86815314667204	2.02731980600642	Wildtype	4	A
Wildtype_3	140	3.44973085798358	1.67523992990581	2.05924584078983	Wildtype	4	A
Wildtype_3	150	3.67956887306017	1.64525865739647	2.23646832461158	Wildtype	4	A
Wildtype_3	160	4.12733414372421	1.60697563739226	2.56838625781652	Wildtype	4	A
Wildtype_3	170	3.37356950744064	1.42112378232044	2.37387449946986	Wildtype	4	A
Wildtype_3	180	3.26882397318701	1.43257898481222	2.28177574000604	Wildtype	4	A
Wildtype_3	190	2.90132557463552	1.29116852240774	2.24705414071371	Wildtype	4	A
Wildtype_3	200	3.11009823381841	1.2695705825397	2.44972455772947	Wildtype	4	A
Wildtype_3	210	3.06882685138423	1.25013465804631	2.45479703456918	Wildtype	4	A
Wildtype_3	220	2.8792312207092	1.18005017990687	2.43992269967403	Wildtype	4	A
Wildtype_3	230	2.87874491103342	1.17353400835039	2.45305623062428	Wildtype	4	A
Wildtype_3	240	2.66457987045791	1.16540032231835	2.28640735670746	Wildtype	4	A
Wildtype_3	250	2.58528810015111	1.14295841793707	2.26192664543065	Wildtype	4	A
Wildtype_3	260	2.53445727614746	1.1255972889624	2.25165545528613	Wildtype	4	A
Wildtype_3	270	2.40428095373653	1.13457320176764	2.1191060656031	Wildtype	4	A
Wildtype_3	280	2.28204657239404	1.16055389535127	1.96634260721112	Wildtype	4	A
Wildtype_3	290	2.18177277866841	1.17498960989907	1.85684431614322	Wildtype	4	A
Wildtype_3	300	2.15307646930823	1.21482026786468	1.77234157699126	Wildtype	4	A
Wildtype_3	310	2.09985327357223	1.27094032586368	1.65220445904512	Wildtype	4	A
Wildtype_3	320	2.04790274478694	1.33043063042363	1.53927810887431	Wildtype	4	A
Wildtype_3	330	2.12175402117124	1.33956619973155	1.58391128530747	Wildtype	4	A
Wildtype_3	340	2.16091644589906	1.35658224471076	1.59291222800855	Wildtype	4	A
Wildtype_4	0	2.15622162156793	1.22272758572856	1.76345217588524	Wildtype	4	A
Wildtype_4	10	2.08663488385665	1.22483198761279	1.70360907043547	Wildtype	4	A
Wildtype_4	20	2.11246528509469	1.17766500159953	1.7937743604722	Wildtype	4	A
Wildtype_4	30	1.9542769805867	1.1625711183374	1.6809956395455	Wildtype	4	A
Wildtype_4	40	1.97945031802038	1.15673164183049	1.71124420430651	Wildtype	4	A
Wildtype_4	50	2.08069110764182	1.20177987513331	1.73134128029147	Wildtype	4	A
Wildtype_4	60	2.0383728568916	1.1849141683437	1.72027047304268	Wildtype	4	A
Wildtype_4	70	1.96380585929071	1.15043267504451	1.70701502303447	Wildtype	4	A
Wildtype_4	80	2.02077405642501	1.14134184887433	1.77052480675973	Wildtype	4	A
Wildtype_4	90	2.13010215540438	1.19444057943177	1.78334711000671	Wildtype	4	A
Wildtype_4	100	2.12488423630855	1.25344539726546	1.69523478321771	Wildtype	4	A
Wildtype_4	110	2.23052506465386	1.3532738028038	1.64824373311041	Wildtype	4	A
Wildtype_4	120	2.24966281409701	1.28854642710322	1.74589193433602	Wildtype	4	A
Wildtype_4	130	2.35819743531445	1.34726270129849	1.75036199921635	Wildtype	4	A
Wildtype_4	140	2.37929088994543	1.43034863783963	1.66343423344609	Wildtype	4	A
Wildtype_4	150	2.37689727771608	1.47446907861723	1.61203602855148	Wildtype	4	A
Wildtype_4	160	2.30691224695835	1.51909613451141	1.51860846364429	Wildtype	4	A
Wildtype_4	170	2.27699379994586	1.46879382505203	1.55024739422852	Wildtype	4	A
Wildtype_4	180	2.18221880683523	1.44332081890501	1.51194299857103	Wildtype	4	A
Wildtype_4	190	1.80703368177439	1.27129369593058	1.42141323248808	Wildtype	4	A
Wildtype_4	200	1.78009358919628	1.20434015112496	1.47806546807687	Wildtype	4	A
Wildtype_4	210	1.9949308621049	1.17003093389095	1.70502403339948	Wildtype	4	A
Wildtype_4	220	1.86530673319801	1.06687627432364	1.74838149285918	Wildtype	4	A
Wildtype_4	230	1.85957186078081	1.08749873003088	1.7099531332124	Wildtype	4	A
Wildtype_4	240	1.68449339469446	0.977084131924297	1.72400035949512	Wildtype	4	A
Wildtype_4	250	1.72645377652175	0.957894815798113	1.80234170604972	Wildtype	4	A
Wildtype_4	260	1.60241022306053	0.955935889447819	1.67627373420004	Wildtype	4	A
Wildtype_4	270	1.59515849637033	0.93812008906233	1.70037771812852	Wildtype	4	A
Wildtype_4	280	1.46864690618617	0.941221089777333	1.56036336429054	Wildtype	4	A
Wildtype_4	290	1.36490151536742	0.931486047102713	1.46529464355671	Wildtype	4	A
Wildtype_4	300	1.42144366906548	0.911909538487512	1.55875512764465	Wildtype	4	A
Wildtype_4	310	1.48642220504052	0.922321473323577	1.61160966976537	Wildtype	4	A
Wildtype_4	320	1.55481180601548	0.940987285509718	1.65231967525816	Wildtype	4	A
Wildtype_4	330	1.45736321634649	0.961175780572767	1.51622964893897	Wildtype	4	A
Wildtype_4	340	1.33701289349847	0.976318439946591	1.36944345081878	Wildtype	4	A
Wildtype_5	0	1.53746733220097	1.01704091724972	1.51170646738442	Wildtype	4	A
Wildtype_5	10	1.48409760736991	0.969937186461178	1.53009661665272	Wildtype	4	A
Wildtype_5	20	1.58954454233538	0.96869899225308	1.64090657164645	Wildtype	4	A
Wildtype_5	30	1.55054286795495	0.968051936264933	1.60171454636768	Wildtype	4	A
Wildtype_5	40	1.4799468241294	1.00253689668078	1.47620185254951	Wildtype	4	A
Wildtype_5	50	1.52596564774805	1.00884406219899	1.51258822341868	Wildtype	4	A
Wildtype_5	60	1.55422485266416	1.06655823751109	1.45723393060194	Wildtype	4	A
Wildtype_5	70	1.55776631519978	1.03416253200303	1.50630705231856	Wildtype	4	A
Wildtype_5	80	1.73691259900478	1.07589065022332	1.61439510478529	Wildtype	4	A
Wildtype_5	90	1.77629789714593	1.09317831924661	1.62489309005883	Wildtype	4	A
Wildtype_5	100	1.77887140267058	1.14079770079009	1.55932239470554	Wildtype	4	A
Wildtype_5	110	1.7328677003324	1.16015947968286	1.49364611562377	Wildtype	4	A
Wildtype_5	120	1.76185151274914	1.1545255198691	1.52603947026558	Wildtype	4	A
Wildtype_5	130	1.68263486558871	1.10297404155561	1.52554348714822	Wildtype	4	A
Wildtype_5	140	1.67718941395722	1.09085721846093	1.53749673703725	Wildtype	4	A
Wildtype_5	150	1.75779023305429	1.0623227985801	1.65466676927555	Wildtype	4	A
Wildtype_5	160	1.77811859093749	0.993890016462019	1.78904965487742	Wildtype	4	A
Wildtype_5	170	1.73883934930204	0.982953549720578	1.76899442480912	Wildtype	4	A
Wildtype_5	180	1.58944942044648	0.875532681686441	1.81540844070481	Wildtype	4	A
Wildtype_5	190	1.7147491434901	0.849584071288378	2.01833956336977	Wildtype	4	A
Wildtype_5	200	1.55188812900243	0.887604333316716	1.74840080287067	Wildtype	4	A
Wildtype_5	210	1.50092785802496	0.84246298178341	1.78159502610743	Wildtype	4	A
Wildtype_5	220	1.39167968629214	0.849225562669447	1.63876330090389	Wildtype	4	A
Wildtype_5	230	1.32994076359532	0.826848048938486	1.60844639508155	Wildtype	4	A
Wildtype_5	240	1.29788422857882	0.804691119267264	1.61289741803121	Wildtype	4	A
Wildtype_5	250	1.18098415913856	0.817262579288637	1.44504861603539	Wildtype	4	A
Wildtype_5	260	1.14220817198129	0.810157032313675	1.40986022020858	Wildtype	4	A
Wildtype_5	270	1.22316337407361	0.815657143401215	1.49960480818342	Wildtype	4	A
Wildtype_5	280	1.22733436230684	0.823609225507141	1.49019015850764	Wildtype	4	A
Wildtype_5	290	1.19559210449312	0.825145459596884	1.44894708028475	Wildtype	4	A
Wildtype_5	300	1.26028368054864	0.854914394419785	1.47416359903962	Wildtype	4	A
Wildtype_5	310	1.1750284242318	0.872377979818126	1.3469258181835	Wildtype	4	A
Wildtype_5	320	1.16797802521457	0.901351106558552	1.29580805605712	Wildtype	4	A
Wildtype_5	330	1.15690998992982	0.917432088405502	1.26103065780109	Wildtype	4	A
Wildtype_5	340	1.16470830373659	0.933767457893147	1.24732158300367	Wildtype	4	A
Wildtype_6	0	2.2345472018413	1.19678250805449	1.86712889501854	Wildtype	4	A
Wildtype_6	10	2.232459835183	1.14498607772108	1.94977028858409	Wildtype	4	A
Wildtype_6	20	2.20015064057423	1.16898584560117	1.88210203643891	Wildtype	4	A
Wildtype_6	30	2.15583380253957	1.13833181845716	1.89385359135571	Wildtype	4	A
Wildtype_6	40	2.06249892525589	1.1540802872066	1.78713643073142	Wildtype	4	A
Wildtype_6	50	2.15692851113409	1.16126639865938	1.85739337125758	Wildtype	4	A
Wildtype_6	60	2.05358922760484	1.15320094336192	1.78077310760606	Wildtype	4	A
Wildtype_6	70	1.97289691484532	1.19604743734795	1.64951393501575	Wildtype	4	A
Wildtype_6	80	2.13360512361029	1.12943270357537	1.88909451342793	Wildtype	4	A
Wildtype_6	90	2.0822374091034	1.166079001465	1.78567438954598	Wildtype	4	A
Wildtype_6	100	2.16765220911345	1.2782719589469	1.69576762905701	Wildtype	4	A
Wildtype_6	110	2.2714014239481	1.35500212088217	1.6763083901812	Wildtype	4	A
Wildtype_6	120	2.27005939287692	1.34747527367277	1.68467610295327	Wildtype	4	A
Wildtype_6	130	2.32634346814364	1.40429340440263	1.65659360134447	Wildtype	4	A
Wildtype_6	140	2.2283176178785	1.27169390793734	1.75224368377512	Wildtype	4	A
Wildtype_6	150	2.42844378652508	1.38650711994194	1.75148309849773	Wildtype	4	A
Wildtype_6	160	2.14137427451121	1.17183212258513	1.82737290883204	Wildtype	4	A
Wildtype_6	170	1.98467586215825	1.19795979462887	1.65671324785413	Wildtype	4	A
Wildtype_6	180	2.05868040178817	1.14537729773167	1.79738188094457	Wildtype	4	A
Wildtype_6	190	1.86135745069082	1.05948527650591	1.75685070096436	Wildtype	4	A
Wildtype_6	200	2.10227415860702	1.09116440036276	1.9266337482309	Wildtype	4	A
Wildtype_6	210	1.90109862492072	1.04359075182828	1.8216897970686	Wildtype	4	A
Wildtype_6	220	1.6048687572916	1.00651600413098	1.59447912472811	Wildtype	4	A
Wildtype_6	230	1.72095374838742	0.936591073445603	1.83746546084007	Wildtype	4	A
Wildtype_6	240	1.56988565077705	0.94336495323365	1.66413395515259	Wildtype	4	A
Wildtype_6	250	1.65325802843958	0.938376254704031	1.76182849912483	Wildtype	4	A
Wildtype_6	260	1.63506214235344	0.917865671589298	1.78137410839464	Wildtype	4	A
Wildtype_6	270	1.54198025236736	0.94703365592556	1.62822117537137	Wildtype	4	A
Wildtype_6	280	1.42775906942461	0.946343244890158	1.50871164044747	Wildtype	4	A
Wildtype_6	290	1.44940602994449	1.00017898054806	1.4491466608809	Wildtype	4	A
Wildtype_6	300	1.42057926372321	0.973790673370629	1.45881379085927	Wildtype	4	A
Wildtype_6	310	1.42329532495791	1.01152105993502	1.40708422328779	Wildtype	4	A
Wildtype_6	320	1.45578630447986	1.02367410881601	1.42211890673257	Wildtype	4	A
Wildtype_6	330	1.5914706449822	1.09355363761146	1.45532015096973	Wildtype	4	A
Wildtype_6	340	1.49179946524221	1.10266846342432	1.35289936615168	Wildtype	4	A
Wildtype_7	0	2.23517533150664	1.29369031022531	1.72775146713232	Wildtype	4	A
Wildtype_7	10	2.13137276942465	1.25779245960434	1.69453454196657	Wildtype	4	A
Wildtype_7	20	2.00086903382448	1.16149726493772	1.72266357762948	Wildtype	4	A
Wildtype_7	30	1.98294287962104	1.1429631405002	1.73491410996266	Wildtype	4	A
Wildtype_7	40	1.91810145695636	1.1506059384805	1.66703594411257	Wildtype	4	A
Wildtype_7	50	1.99512296123352	1.20950194372775	1.64954093011579	Wildtype	4	A
Wildtype_7	60	1.94871141235695	1.12376183707203	1.73409645003992	Wildtype	4	A
Wildtype_7	70	2.02631570759358	1.14447165341752	1.77052502920694	Wildtype	4	A
Wildtype_7	80	1.94515685485538	1.14837261237999	1.69383772643624	Wildtype	4	A
Wildtype_7	90	2.03475420133074	1.20119281301297	1.69394470170608	Wildtype	4	A
Wildtype_7	100	2.04765982410787	1.22850503765196	1.66678992869379	Wildtype	4	A
Wildtype_7	110	2.13834090770649	1.31468281579891	1.62650707988988	Wildtype	4	A
Wildtype_7	120	2.23383227150996	1.35664030451179	1.64659140973542	Wildtype	4	A
Wildtype_7	130	2.27052518206904	1.27548894062829	1.78012141834065	Wildtype	4	A
Wildtype_7	140	2.31532722751367	1.3692729603689	1.69091721996022	Wildtype	4	A
Wildtype_7	150	2.37376737865831	1.49133902222739	1.59170204982162	Wildtype	4	A
Wildtype_7	160	2.3096738414438	1.49049172130488	1.54960528021032	Wildtype	4	A
Wildtype_7	170	2.43258558987862	1.31099717899793	1.85552313067369	Wildtype	4	A
Wildtype_7	180	2.22684620506043	1.23488642684497	1.80328016945642	Wildtype	4	A
Wildtype_7	190	2.18923486864642	1.2186649468067	1.79642064406868	Wildtype	4	A
Wildtype_7	200	2.1280263121731	1.04043188789923	2.04532976826564	Wildtype	4	A
Wildtype_7	210	2.05938050065108	1.10559914601044	1.8626827888592	Wildtype	4	A
Wildtype_7	220	1.88828645500262	1.04434571274195	1.80810476067822	Wildtype	4	A
Wildtype_7	230	1.76452607386271	1.06230229857968	1.66103949527541	Wildtype	4	A
Wildtype_7	240	1.62662862469842	0.979564025488673	1.6605638655288	Wildtype	4	A
Wildtype_7	250	1.6792070474413	0.993490624745485	1.6902092537325	Wildtype	4	A
Wildtype_7	260	1.51233065707435	0.93147541303459	1.62358623310027	Wildtype	4	A
Wildtype_7	270	1.52226684777186	0.958641829754306	1.58794118984147	Wildtype	4	A
Wildtype_7	280	1.56489828123323	0.960582455005373	1.62911395380887	Wildtype	4	A
Wildtype_7	290	1.50955492576168	0.946876999531327	1.59424605995167	Wildtype	4	A
Wildtype_7	300	1.45546348019246	0.944919165165221	1.54030475182284	Wildtype	4	A
Wildtype_7	310	1.49202297588953	0.9205013719525	1.62088077362097	Wildtype	4	A
Wildtype_7	320	1.6131827335019	0.939924356448758	1.7162899572013	Wildtype	4	A
Wildtype_7	330	1.55640928515291	0.96892017735965	1.60633385651457	Wildtype	4	A
Wildtype_7	340	1.40838528508245	0.985530993895157	1.42906239763807	Wildtype	4	A
Wildtype_8	0	1.58324921330175	1.08276015704475	1.46223445977456	Wildtype	4	A
Wildtype_8	10	1.48286306921177	1.00667891514853	1.47302486115246	Wildtype	4	A
Wildtype_8	20	1.47097412050698	1.01536257587361	1.44871807909738	Wildtype	4	A
Wildtype_8	30	1.44606589005379	1.03016983078803	1.40371601539488	Wildtype	4	A
Wildtype_8	40	1.43303803501628	1.00682945542925	1.42331755123843	Wildtype	4	A
Wildtype_8	50	1.3865204701738	1.02532262584114	1.35227725910792	Wildtype	4	A
Wildtype_8	60	1.42952535147118	1.0826940713754	1.32034098021354	Wildtype	4	A
Wildtype_8	70	1.43118477241654	1.05302801277443	1.35911367509186	Wildtype	4	A
Wildtype_8	80	1.47144339791992	1.06208168219484	1.38543336410728	Wildtype	4	A
Wildtype_8	90	1.47540946913783	1.03076796611066	1.43136915158986	Wildtype	4	A
Wildtype_8	100	1.48686135132054	1.09342328336056	1.35982228835551	Wildtype	4	A
Wildtype_8	110	1.52760270365395	1.17137391332625	1.30411193750777	Wildtype	4	A
Wildtype_8	120	1.62540875489886	1.17253732216253	1.38623199805793	Wildtype	4	A
Wildtype_8	130	1.68929642014112	1.19815450294236	1.40991534563585	Wildtype	4	A
Wildtype_8	140	1.66451344403738	1.19079214752995	1.39782030599552	Wildtype	4	A
Wildtype_8	150	1.52929859082401	1.13375896711859	1.34887452728217	Wildtype	4	A
Wildtype_8	160	1.6328088590542	1.15360991203832	1.41539080239799	Wildtype	4	A
Wildtype_8	170	1.61371065720157	1.08164430762758	1.4919050983969	Wildtype	4	A
Wildtype_8	180	1.58463330679643	1.03579542715452	1.52987092359507	Wildtype	4	A
Wildtype_8	190	1.54650611890309	0.988393362649437	1.56466663713484	Wildtype	4	A
Wildtype_8	200	1.54482674643	0.943003713136392	1.63819794652978	Wildtype	4	A
Wildtype_8	210	1.47421630651809	0.90575964057288	1.62760211482339	Wildtype	4	A
Wildtype_8	220	1.2339863778477	0.874299882696965	1.41139945488864	Wildtype	4	A
Wildtype_8	230	1.35464149343891	0.836643071965302	1.61913907953222	Wildtype	4	A
Wildtype_8	240	1.36000052947267	0.815376843797963	1.66794107512043	Wildtype	4	A
Wildtype_8	250	1.30212101910184	0.791227404692828	1.64569757237788	Wildtype	4	A
Wildtype_8	260	1.21645338547607	0.793545012603216	1.53293558166979	Wildtype	4	A
Wildtype_8	270	1.28042628095375	0.784034750405334	1.63312439951392	Wildtype	4	A
Wildtype_8	280	1.23196583409961	0.792241407940528	1.55503842863019	Wildtype	4	A
Wildtype_8	290	1.22047956726151	0.791241641543447	1.54248652141306	Wildtype	4	A
Wildtype_8	300	1.16879647793335	0.808924966881585	1.44487625649518	Wildtype	4	A
Wildtype_8	310	1.19404804617832	0.818142721149589	1.45946179720397	Wildtype	4	A
Wildtype_8	320	1.136520352329	0.823432830338588	1.38022229677395	Wildtype	4	A
Wildtype_8	330	1.08172841499569	0.840287961399521	1.28733061127526	Wildtype	4	A
Wildtype_8	340	1.05650462974089	0.84528632683624	1.24987781796401	Wildtype	4	A
Wildtype_9	0	1.83595208366371	1.1935345688693	1.53824793311434	Wildtype	4	A
Wildtype_9	10	1.77932357019221	1.08628268993019	1.63799311789324	Wildtype	4	A
Wildtype_9	20	1.75676394565028	1.07302676588293	1.63720421662058	Wildtype	4	A
Wildtype_9	30	1.69437411612117	1.05232008811528	1.61013187456662	Wildtype	4	A
Wildtype_9	40	1.7512833656751	1.0449596467909	1.67593396649654	Wildtype	4	A
Wildtype_9	50	1.71352270334168	1.03346299989023	1.65803972036124	Wildtype	4	A
Wildtype_9	60	1.8567967541343	1.07837041115683	1.72185432289672	Wildtype	4	A
Wildtype_9	70	1.67832591258699	1.11099310436432	1.51065376193067	Wildtype	4	A
Wildtype_9	80	1.7668042088558	1.11750919847623	1.58101983524155	Wildtype	4	A
Wildtype_9	90	1.80494732003947	1.10021554304874	1.64053973918411	Wildtype	4	A
Wildtype_9	100	1.7697983517187	1.15207611890885	1.53618178753233	Wildtype	4	A
Wildtype_9	110	1.73009232548131	1.17575207570751	1.47147716021698	Wildtype	4	A
Wildtype_9	120	1.87428965228107	1.16688972835713	1.60622688394035	Wildtype	4	A
Wildtype_9	130	2.06125314788093	1.16807972532515	1.76465107919509	Wildtype	4	A
Wildtype_9	140	1.9788799563674	1.23100629392255	1.60753033200324	Wildtype	4	A
Wildtype_9	150	1.97207165085413	1.20594350551959	1.63529356211794	Wildtype	4	A
Wildtype_9	160	2.0855256212589	1.17749325554162	1.77115716921844	Wildtype	4	A
Wildtype_9	170	2.0744402670316	1.11885198876649	1.85407925968709	Wildtype	4	A
Wildtype_9	180	1.9723929988699	1.09884823728965	1.79496397403784	Wildtype	4	A
Wildtype_9	190	1.93851449411681	1.02362831011184	1.89376795753627	Wildtype	4	A
Wildtype_9	200	1.90957719107804	1.04965565364792	1.81924156216526	Wildtype	4	A
Wildtype_9	210	1.79656854835955	0.911489631075123	1.97102466897013	Wildtype	4	A
Wildtype_9	220	1.88167282355454	0.898235712305699	2.0948541655335	Wildtype	4	A
Wildtype_9	230	1.91524649039789	0.825502451752652	2.32009788260661	Wildtype	4	A
Wildtype_9	240	1.72730948371293	0.858988411856739	2.01086471001312	Wildtype	4	A
Wildtype_9	250	1.6298843367207	0.827095968911332	1.97061090609115	Wildtype	4	A
Wildtype_9	260	1.70901865368897	0.843690549039205	2.02564631740299	Wildtype	4	A
Wildtype_9	270	1.60463027955514	0.842937605310481	1.90361691001329	Wildtype	4	A
Wildtype_9	280	1.55589299166154	0.831137423885462	1.87200449281653	Wildtype	4	A
Wildtype_9	290	1.52198871671737	0.820395576004312	1.85518883966942	Wildtype	4	A
Wildtype_9	300	1.44299062899661	0.831239648187841	1.73595019455872	Wildtype	4	A
Wildtype_9	310	1.41025525904006	0.848934249912403	1.6612066943766	Wildtype	4	A
Wildtype_9	320	1.29932446498128	0.869330589734414	1.49462641752688	Wildtype	4	A
Wildtype_9	330	1.42768466870363	0.8888691271274	1.60618096087727	Wildtype	4	A
Wildtype_9	340	1.43423321625916	0.948580367155639	1.51197860077979	Wildtype	4	A
TPXL1_1	0	1.40549237335489	1.01105239380357	1.39012812982662	TPXL1	4	B
TPXL1_1	10	1.380100996669	0.952168792071864	1.44942893335747	TPXL1	4	B
TPXL1_1	20	1.39328172459082	0.966610117340849	1.44141024348446	TPXL1	4	B
TPXL1_1	30	1.53356253236796	1.02543555009461	1.49552308014529	TPXL1	4	B
TPXL1_1	40	1.66130536693706	1.08722678251277	1.52802101057287	TPXL1	4	B
TPXL1_1	50	1.61450259958956	1.06755390907212	1.5123382396612	TPXL1	4	B
TPXL1_1	60	1.7441001902025	1.1608199722849	1.50247258993098	TPXL1	4	B
TPXL1_1	70	1.72463536451758	1.12233622466008	1.5366476877639	TPXL1	4	B
TPXL1_1	80	1.65291458042353	1.08755324690629	1.51984703749034	TPXL1	4	B
TPXL1_1	90	1.68727202591733	1.14548234561649	1.4729795115343	TPXL1	4	B
TPXL1_1	100	1.77112509735847	1.22418062899205	1.44678412271296	TPXL1	4	B
TPXL1_1	110	1.83149961894023	1.18137028527069	1.55031800086335	TPXL1	4	B
TPXL1_1	120	2.00437399818419	1.22652487684548	1.63418943718392	TPXL1	4	B
TPXL1_1	130	2.05260476969081	1.21410436951601	1.69063288233536	TPXL1	4	B
TPXL1_1	140	2.04591617649175	1.22220212498966	1.67395894235501	TPXL1	4	B
TPXL1_1	150	2.1323878690837	1.17078982983851	1.82132421613009	TPXL1	4	B
TPXL1_1	160	2.08360747109458	1.16089741991397	1.79482479274438	TPXL1	4	B
TPXL1_1	170	1.94257398606778	1.13172090431496	1.71647795729605	TPXL1	4	B
TPXL1_1	180	1.96689243899255	1.19259402370869	1.6492556560664	TPXL1	4	B
TPXL1_1	190	2.03964248564341	1.09617214155726	1.86069542211301	TPXL1	4	B
TPXL1_1	200	2.025467037704	1.07803650217671	1.8788482891018	TPXL1	4	B
TPXL1_1	210	2.03019978263875	1.08863865429396	1.86489775522021	TPXL1	4	B
TPXL1_1	220	2.31216861848371	1.09420110463719	2.11311120842852	TPXL1	4	B
TPXL1_1	230	1.94926979618137	1.10109780523769	1.77029668655146	TPXL1	4	B
TPXL1_1	240	1.76526798900464	1.10100964081615	1.60331746749837	TPXL1	4	B
TPXL1_1	250	2.07673795982075	1.06685530977177	1.94659757588405	TPXL1	4	B
TPXL1_1	260	1.9727548435419	1.08105938020046	1.82483486076046	TPXL1	4	B
TPXL1_1	270	1.79188592912654	1.07727001938676	1.6633582081367	TPXL1	4	B
TPXL1_1	280	1.8882116467588	1.08243551681203	1.74441028350577	TPXL1	4	B
TPXL1_1	290	1.84313024373796	1.15591948858809	1.5945143774583	TPXL1	4	B
TPXL1_1	300	1.97970958044961	1.16624217012556	1.69751157277779	TPXL1	4	B
TPXL1_1	310	1.79215115058572	1.05012725615333	1.70660378547878	TPXL1	4	B
TPXL1_1	320	1.83557972049036	1.02873690006282	1.78430434485073	TPXL1	4	B
TPXL1_1	330	1.74983434450054	1.08290088004404	1.61587674065735	TPXL1	4	B
TPXL1_1	340	1.56329048980217	1.00233268906585	1.55965230592162	TPXL1	4	B
TPXL1_2	0	1.82584746779965	1.19064719562878	1.53349159558169	TPXL1	4	B
TPXL1_2	10	1.77866848009854	1.20638294789678	1.47438131747426	TPXL1	4	B
TPXL1_2	20	1.85982273087326	1.19981927017754	1.5500857313269	TPXL1	4	B
TPXL1_2	30	1.84926367659205	1.29672483262355	1.42610338760197	TPXL1	4	B
TPXL1_2	40	1.79458530858377	1.27537023231465	1.40710929509998	TPXL1	4	B
TPXL1_2	50	1.86624471056942	1.33149098594492	1.40162023646371	TPXL1	4	B
TPXL1_2	60	1.93216880416787	1.34755102563015	1.43383721092441	TPXL1	4	B
TPXL1_2	70	1.82733597021549	1.3520654732033	1.35151440993918	TPXL1	4	B
TPXL1_2	80	1.89650682250827	1.34621884487745	1.40876561765923	TPXL1	4	B
TPXL1_2	90	1.87546117703316	1.43332687052544	1.30846718609666	TPXL1	4	B
TPXL1_2	100	1.84055091371559	1.38544102252335	1.32849459759993	TPXL1	4	B
TPXL1_2	110	1.95776168309405	1.47860936778685	1.32405605276557	TPXL1	4	B
TPXL1_2	120	2.03745088857105	1.49328297257045	1.36441044731388	TPXL1	4	B
TPXL1_2	130	2.0950503500262	1.58679106289143	1.32030637115427	TPXL1	4	B
TPXL1_2	140	2.2471535179009	1.55953983531808	1.44090805955116	TPXL1	4	B
TPXL1_2	150	2.21777091499434	1.51679869956522	1.46213925132587	TPXL1	4	B
TPXL1_2	160	2.36974654212856	1.60706772556193	1.4745778939092	TPXL1	4	B
TPXL1_2	170	2.3614195217287	1.73926112147798	1.35771419976433	TPXL1	4	B
TPXL1_2	180	2.48027757168137	1.66741999262044	1.48749420221566	TPXL1	4	B
TPXL1_2	190	2.63523616590544	1.85244372346744	1.42257286012055	TPXL1	4	B
TPXL1_2	200	2.73908097030336	1.76556892938863	1.5513871617869	TPXL1	4	B
TPXL1_2	210	2.64576008321247	1.7941230852684	1.47468147806407	TPXL1	4	B
TPXL1_2	220	2.58034590271879	1.74606203484977	1.4778088356642	TPXL1	4	B
TPXL1_2	230	2.47483816616784	1.68022752002493	1.47291848078474	TPXL1	4	B
TPXL1_2	240	2.71413791058087	1.64689614745078	1.64803221792829	TPXL1	4	B
TPXL1_2	250	2.1641125646317	1.47445107398091	1.46774118369947	TPXL1	4	B
TPXL1_2	260	2.27787639228892	1.52029404737102	1.4983130376837	TPXL1	4	B
TPXL1_2	270	2.44982008404128	1.40085872639358	1.74879881738552	TPXL1	4	B
TPXL1_2	280	2.16835649765992	1.38772412610129	1.56252705914378	TPXL1	4	B
TPXL1_2	290	1.6337210609203	1.3472268096286	1.21265480262427	TPXL1	4	B
TPXL1_2	300	2.24559377424218	1.35115745028633	1.66197786480495	TPXL1	4	B
TPXL1_2	310	2.12866831536746	1.338947886071	1.58980669637098	TPXL1	4	B
TPXL1_2	320	2.00376095248004	1.30310255517105	1.5376847697279	TPXL1	4	B
TPXL1_2	330	2.09474590238385	1.30607258067541	1.60385106722062	TPXL1	4	B
TPXL1_2	340	1.94827423637439	1.25105881663037	1.5573002727577	TPXL1	4	B
TPXL1_3	0	1.97613618049975	1.34569129143298	1.46849146834816	TPXL1	4	B
TPXL1_3	10	2.04000712973294	1.32982496309366	1.53404183734612	TPXL1	4	B
TPXL1_3	20	1.9455115169224	1.28797309276153	1.51052186404846	TPXL1	4	B
TPXL1_3	30	1.87670711798386	1.2573513919935	1.49258761706096	TPXL1	4	B
TPXL1_3	40	1.9881868246897	1.27211615082903	1.5628972428296	TPXL1	4	B
TPXL1_3	50	1.99917424049101	1.26714803099262	1.57769588997818	TPXL1	4	B
TPXL1_3	60	2.01043641076197	1.32362130990599	1.51889093633946	TPXL1	4	B
TPXL1_3	70	2.0795226707874	1.41573876161181	1.46886044740336	TPXL1	4	B
TPXL1_3	80	2.049938031925	1.42735800133377	1.43617650933366	TPXL1	4	B
TPXL1_3	90	2.0829701164511	1.41687099397802	1.47011980999267	TPXL1	4	B
TPXL1_3	100	2.04551955062727	1.45981896304253	1.40121453578328	TPXL1	4	B
TPXL1_3	110	2.21191965197064	1.5784712140874	1.4013050299745	TPXL1	4	B
TPXL1_3	120	2.29952889078858	1.52913060104588	1.50381457883046	TPXL1	4	B
TPXL1_3	130	2.30743406204226	1.58482066195818	1.45595909835706	TPXL1	4	B
TPXL1_3	140	2.30434903158999	1.59288961911362	1.4466470268494	TPXL1	4	B
TPXL1_3	150	2.36550199071289	1.55811692436761	1.51818002469421	TPXL1	4	B
TPXL1_3	160	2.3370872213866	1.69345605235077	1.3800696027171	TPXL1	4	B
TPXL1_3	170	2.20280182777447	1.42186359541912	1.54923568960576	TPXL1	4	B
TPXL1_3	180	1.91394476117244	1.54487937343815	1.23889592552002	TPXL1	4	B
TPXL1_3	190	2.29651664827348	1.43716999359349	1.59794363819919	TPXL1	4	B
TPXL1_3	200	1.97921478627447	1.41882744572424	1.39496511167655	TPXL1	4	B
TPXL1_3	210	1.81826891855465	1.33823822350997	1.35870347043715	TPXL1	4	B
TPXL1_3	220	2.08413882573548	1.35275999917892	1.54065675138271	TPXL1	4	B
TPXL1_3	230	1.92295175295118	1.28540437323226	1.49598973910114	TPXL1	4	B
TPXL1_3	240	1.7494174414314	1.27787940712247	1.36900041716044	TPXL1	4	B
TPXL1_3	250	1.95563505439985	1.27219202860885	1.53721687482851	TPXL1	4	B
TPXL1_3	260	2.05303241807897	1.24114924322054	1.65413823461855	TPXL1	4	B
TPXL1_3	270	1.78328259253125	1.21434819221471	1.46851010605034	TPXL1	4	B
TPXL1_3	280	1.6698918235239	1.2743351492099	1.31040238869598	TPXL1	4	B
TPXL1_3	290	1.74604300742337	1.18526793071492	1.47312093930543	TPXL1	4	B
TPXL1_3	300	1.4643707068892	1.19582169238487	1.22457279058783	TPXL1	4	B
TPXL1_3	310	1.64247720509037	1.24107112692587	1.32343519195292	TPXL1	4	B
TPXL1_3	320	1.45620765069656	1.2464578611394	1.16827667913733	TPXL1	4	B
TPXL1_3	330	1.57036998215164	1.25262436473754	1.25366392859577	TPXL1	4	B
TPXL1_3	340	1.55248304498741	1.23222387915895	1.25990339194454	TPXL1	4	B
TPXL1_5	0	1.9743452595314	1.34004105627162	1.47334684283823	TPXL1	4	B
TPXL1_5	10	1.99498653259703	1.36986820492805	1.45633464987372	TPXL1	4	B
TPXL1_5	20	1.99291266430696	1.34311887553887	1.48379469650993	TPXL1	4	B
TPXL1_5	30	1.8948711100424	1.35165498949983	1.40188962772489	TPXL1	4	B
TPXL1_5	40	1.88364672727127	1.37141903085953	1.37350196029488	TPXL1	4	B
TPXL1_5	50	1.87611439796574	1.39566936728986	1.34423986220234	TPXL1	4	B
TPXL1_5	60	1.87843702618655	1.37478414632641	1.36635051488335	TPXL1	4	B
TPXL1_5	70	1.93323803440471	1.47389780943102	1.31164998145361	TPXL1	4	B
TPXL1_5	80	2.06698417623018	1.48554674113756	1.39139625768179	TPXL1	4	B
TPXL1_5	90	2.10524053656359	1.55889979962894	1.35046558929875	TPXL1	4	B
TPXL1_5	100	2.31547000987034	1.64203344883346	1.41012353403355	TPXL1	4	B
TPXL1_5	110	2.48750752606966	1.64513930161667	1.51203458796784	TPXL1	4	B
TPXL1_5	120	2.42879422341447	1.81297315626045	1.33967467473388	TPXL1	4	B
TPXL1_5	130	2.34355852824004	1.72043450329063	1.36218991409297	TPXL1	4	B
TPXL1_5	140	2.48747472633353	1.88725040101095	1.31804169971354	TPXL1	4	B
TPXL1_5	150	2.54965775379104	1.85661711715437	1.37328139993608	TPXL1	4	B
TPXL1_5	160	2.26091694876275	1.75004579412797	1.29191873512621	TPXL1	4	B
TPXL1_5	170	2.28745011876346	1.72116585150476	1.32901202795978	TPXL1	4	B
TPXL1_5	180	2.08728554105381	1.68517247551128	1.23861834404845	TPXL1	4	B
TPXL1_5	190	2.12492867579188	1.62021302923815	1.31151190457409	TPXL1	4	B
TPXL1_5	200	2.13492120887202	1.46547377482629	1.4568129744424	TPXL1	4	B
TPXL1_5	210	2.33534360645934	1.46635556552418	1.59261754881703	TPXL1	4	B
TPXL1_5	220	2.14493565662021	1.38257127835703	1.55141054222473	TPXL1	4	B
TPXL1_5	230	1.9634683863785	1.38526922595156	1.41739118259107	TPXL1	4	B
TPXL1_5	240	1.89893967426103	1.4083440317859	1.34834928923795	TPXL1	4	B
TPXL1_5	250	2.17523274102657	1.3931733846467	1.56135106010384	TPXL1	4	B
TPXL1_5	260	2.08276413083843	1.4141988887738	1.47275192150965	TPXL1	4	B
TPXL1_5	270	2.29313781208171	1.48904867904571	1.54000191152335	TPXL1	4	B
TPXL1_5	280	1.9883798958145	1.42888709551369	1.391558438772	TPXL1	4	B
TPXL1_5	290	2.09458228206416	1.52512925679059	1.37338017268903	TPXL1	4	B
TPXL1_5	300	2.11806833039198	1.37865682603144	1.53632745321327	TPXL1	4	B
TPXL1_5	310	1.87574350181036	1.35003237526378	1.38940631067745	TPXL1	4	B
TPXL1_5	320	1.88678701663731	1.40382969752241	1.34402842450709	TPXL1	4	B
TPXL1_5	330	1.85262744369266	1.43851421780204	1.28787565723428	TPXL1	4	B
TPXL1_5	340	1.85748602724462	1.47111779327483	1.26263582408973	TPXL1	4	B
TPXL1_6	0	1.97527545059691	1.26561352817185	1.56072561380578	TPXL1	4	B
TPXL1_6	10	2.05494740944321	1.26737434511938	1.62142102477989	TPXL1	4	B
TPXL1_6	20	1.96636542736941	1.26783197046439	1.55096690506168	TPXL1	4	B
TPXL1_6	30	2.18208376106829	1.24188948361333	1.75706758923461	TPXL1	4	B
TPXL1_6	40	2.00885909772833	1.27374498630264	1.5771281687707	TPXL1	4	B
TPXL1_6	50	2.02019281687672	1.28579191026956	1.57116622117586	TPXL1	4	B
TPXL1_6	60	1.98305012442167	1.25648609540672	1.57825075157697	TPXL1	4	B
TPXL1_6	70	2.02461900550393	1.32436967724066	1.52874158952526	TPXL1	4	B
TPXL1_6	80	2.02900371971689	1.35722237145445	1.49496778301888	TPXL1	4	B
TPXL1_6	90	2.06273913529649	1.39944291056343	1.47397162094022	TPXL1	4	B
TPXL1_6	100	2.26295386078684	1.42562392916408	1.58734278689733	TPXL1	4	B
TPXL1_6	110	2.15425769045623	1.52953469735957	1.40843989624761	TPXL1	4	B
TPXL1_6	120	1.8386347657158	1.35161324544064	1.36032609322083	TPXL1	4	B
TPXL1_6	130	1.98555483391495	1.43850525406136	1.38029028973589	TPXL1	4	B
TPXL1_6	140	1.86409897123761	1.42937033968517	1.30413995553328	TPXL1	4	B
TPXL1_6	150	2.1400124032071	1.51745598473876	1.4102632463343	TPXL1	4	B
TPXL1_6	160	2.12480654100275	1.34453558785442	1.58032748273586	TPXL1	4	B
TPXL1_6	170	1.90323166570835	1.37258282162496	1.38660606538494	TPXL1	4	B
TPXL1_6	180	1.59347205250098	1.35328368148336	1.17748560357599	TPXL1	4	B
TPXL1_6	190	1.67784774129793	1.31192506703536	1.27892040746615	TPXL1	4	B
TPXL1_6	200	1.73298863691631	1.22813185377822	1.41107702042329	TPXL1	4	B
TPXL1_6	210	2.13757221968022	1.22627021374385	1.74314942638469	TPXL1	4	B
TPXL1_6	220	2.06344744692416	1.18831132286278	1.73645357678918	TPXL1	4	B
TPXL1_6	230	2.22381068214954	1.19201379786759	1.86559139342829	TPXL1	4	B
TPXL1_6	240	2.24148145994354	1.13014200235968	1.98336267058779	TPXL1	4	B
TPXL1_6	250	1.52385460742824	1.09835988346424	1.38739099121317	TPXL1	4	B
TPXL1_6	260	1.79058798391758	1.11354556581629	1.60800602946587	TPXL1	4	B
TPXL1_6	270	1.54734948721599	1.11252475915604	1.39084498972393	TPXL1	4	B
TPXL1_6	280	1.77181721336444	1.13434966175436	1.56196741895633	TPXL1	4	B
TPXL1_6	290	1.58653856215627	1.17715980678689	1.34776820700904	TPXL1	4	B
TPXL1_6	300	1.61477864207766	1.12614810327785	1.43389545067613	TPXL1	4	B
TPXL1_6	310	1.84614347882015	1.16094897497172	1.59020208348529	TPXL1	4	B
TPXL1_6	320	1.65682418689837	1.14507736872983	1.44691025440157	TPXL1	4	B
TPXL1_6	330	1.57837088530537	1.15254512658656	1.36946558438016	TPXL1	4	B
TPXL1_6	340	1.70346009981643	1.13742752882022	1.49764275670672	TPXL1	4	B
TPXL1_7	0	1.45865681330525	1.0136897523447	1.43895783688384	TPXL1	4	B
TPXL1_7	10	1.54027161465498	1.03604575024084	1.48668301018264	TPXL1	4	B
TPXL1_7	20	1.6046941582192	1.07572546384888	1.49173205631639	TPXL1	4	B
TPXL1_7	30	1.48126145552561	1.02012563323202	1.45203826594632	TPXL1	4	B
TPXL1_7	40	1.54448302355913	1.06027989271735	1.45667482158964	TPXL1	4	B
TPXL1_7	50	1.50937476857725	1.06708714986013	1.41448125279655	TPXL1	4	B
TPXL1_7	60	1.58553420455194	1.10509691217359	1.43474675124499	TPXL1	4	B
TPXL1_7	70	1.63122055276599	1.09577582067203	1.48864441247259	TPXL1	4	B
TPXL1_7	80	1.56740900460821	1.09570268117641	1.43050576724458	TPXL1	4	B
TPXL1_7	90	1.5933535706904	1.15446322850691	1.38016831662201	TPXL1	4	B
TPXL1_7	100	1.65336795477512	1.17528765317445	1.4067772687898	TPXL1	4	B
TPXL1_7	110	1.73401087764099	1.19963064246106	1.44545397246909	TPXL1	4	B
TPXL1_7	120	1.79463109638836	1.22039794935004	1.47052942635977	TPXL1	4	B
TPXL1_7	130	1.93676816030406	1.18645232364927	1.63240285487998	TPXL1	4	B
TPXL1_7	140	1.81391095219148	1.21249080488581	1.49602037795438	TPXL1	4	B
TPXL1_7	150	1.93886648126502	1.23250469319352	1.57311083030545	TPXL1	4	B
TPXL1_7	160	2.1275257342357	1.31208445181728	1.62148536345279	TPXL1	4	B
TPXL1_7	170	2.07786365240236	1.33891289715055	1.55190353071094	TPXL1	4	B
TPXL1_7	180	1.85170318809187	1.29898542264441	1.42549959053602	TPXL1	4	B
TPXL1_7	190	1.84489842795635	1.28531824698573	1.43536313460337	TPXL1	4	B
TPXL1_7	200	1.67948047189404	1.31576894588764	1.27642507230708	TPXL1	4	B
TPXL1_7	210	1.70965599815831	1.28037528788717	1.33527725373357	TPXL1	4	B
TPXL1_7	220	1.61606040450402	1.2260112721426	1.31814481744508	TPXL1	4	B
TPXL1_7	230	1.59358755873965	1.19282400419939	1.33597878071648	TPXL1	4	B
TPXL1_7	240	1.68133474433216	1.15153581839534	1.46008028362948	TPXL1	4	B
TPXL1_7	250	1.69479341260079	1.18231311689448	1.43345564587189	TPXL1	4	B
TPXL1_7	260	1.4979185358737	1.13945016678687	1.31459767134676	TPXL1	4	B
TPXL1_7	270	1.93233479377532	1.1350946664415	1.7023556280404	TPXL1	4	B
TPXL1_7	280	1.58323706824819	1.12888699235205	1.40247613709278	TPXL1	4	B
TPXL1_7	290	1.45734053364998	1.04194985854134	1.39866666491049	TPXL1	4	B
TPXL1_7	300	1.73874743020987	1.04593219045169	1.66239020663374	TPXL1	4	B
TPXL1_7	310	1.65631447572623	1.04611863497784	1.58329506840428	TPXL1	4	B
TPXL1_7	320	1.36843652874129	1.04091856343827	1.31464321687299	TPXL1	4	B
TPXL1_7	330	1.65412214450955	1.02565118948501	1.6127531089201	TPXL1	4	B
TPXL1_7	340	1.40286248069986	1.09633456336613	1.27959340841411	TPXL1	4	B
TPXL1_8	0	1.44052842843729	1.21457120916427	1.18603867568086	TPXL1	4	B
TPXL1_8	10	1.39145875476867	1.20948962649216	1.15045116906398	TPXL1	4	B
TPXL1_8	20	1.3501663886761	1.21066966540393	1.11522277897797	TPXL1	4	B
TPXL1_8	30	1.39019803330312	1.20112675731058	1.15741159277468	TPXL1	4	B
TPXL1_8	40	1.41217059479873	1.20909940777616	1.16795243279134	TPXL1	4	B
TPXL1_8	50	1.49467881353884	1.21131012857128	1.23393570175277	TPXL1	4	B
TPXL1_8	60	1.4263097438799	1.22416571264128	1.16512799627631	TPXL1	4	B
TPXL1_8	70	1.4131812632839	1.2193036688769	1.15900681623109	TPXL1	4	B
TPXL1_8	80	1.48631334392718	1.23462291276218	1.20386016536977	TPXL1	4	B
TPXL1_8	90	1.55234570195599	1.26819448689185	1.22405965173414	TPXL1	4	B
TPXL1_8	100	1.64583809457229	1.29015029214682	1.27569485864596	TPXL1	4	B
TPXL1_8	110	1.69372589206384	1.31311112645647	1.28985723899431	TPXL1	4	B
TPXL1_8	120	1.73194199868813	1.32434110174659	1.30777637000315	TPXL1	4	B
TPXL1_8	130	1.69410327229987	1.37281094331506	1.23403974928184	TPXL1	4	B
TPXL1_8	140	1.56268277440402	1.34027603011259	1.16594099968553	TPXL1	4	B
TPXL1_8	150	1.52454833426321	1.38936397613873	1.09729945532356	TPXL1	4	B
TPXL1_8	160	1.52363415754501	1.37805626892038	1.10564001768859	TPXL1	4	B
TPXL1_8	170	1.54054197703375	1.38673141719975	1.11091589757488	TPXL1	4	B
TPXL1_8	180	1.617852330751	1.38607797811929	1.16721595486727	TPXL1	4	B
TPXL1_8	190	1.63443781505196	1.36858916786272	1.19425014710909	TPXL1	4	B
TPXL1_8	200	1.65044445241597	1.31145544458053	1.25848305349319	TPXL1	4	B
TPXL1_8	210	1.61405955429196	1.2919474828548	1.24932288325327	TPXL1	4	B
TPXL1_8	220	1.59014557652418	1.2429906415677	1.27929006329334	TPXL1	4	B
TPXL1_8	230	1.71590096269185	1.26131861101713	1.36040247698251	TPXL1	4	B
TPXL1_8	240	1.68737849827159	1.18047173845836	1.42941033088621	TPXL1	4	B
TPXL1_8	250	1.39612480282388	1.25760219642813	1.11014819057186	TPXL1	4	B
TPXL1_8	260	1.34679333252918	1.20641830905758	1.11635684108712	TPXL1	4	B
TPXL1_8	270	1.27918629601458	1.17989461792241	1.08415300534806	TPXL1	4	B
TPXL1_8	280	1.5374710665791	1.17348727077167	1.31017276869827	TPXL1	4	B
TPXL1_8	290	1.38066261216651	1.17241312936233	1.17762465942141	TPXL1	4	B
TPXL1_8	300	1.49356490433899	1.16802073067105	1.27871437990737	TPXL1	4	B
TPXL1_8	310	1.3932140128194	1.21766848101578	1.14416529173621	TPXL1	4	B
TPXL1_8	320	1.4431742396447	1.22259878414909	1.18041524198728	TPXL1	4	B
TPXL1_8	330	1.4521711837856	1.21734082632597	1.1929043636599	TPXL1	4	B
TPXL1_8	340	1.35349269929944	1.19380263904617	1.13376587974446	TPXL1	4	B
Wildtype_1	0	2.00035228973158	1.16642168075484	1.7149477952408	Wildtype	4	B
Wildtype_1	10	1.84732790727481	1.17111248556896	1.57741287027379	Wildtype	4	B
Wildtype_1	20	1.82956657355269	1.14053498827559	1.60413016028458	Wildtype	4	B
Wildtype_1	30	1.76946456290675	1.1358748097027	1.55779892976928	Wildtype	4	B
Wildtype_1	40	1.75548582828144	1.14661788158792	1.53101208037181	Wildtype	4	B
Wildtype_1	50	1.62969342205238	1.12539124838031	1.44811275580637	Wildtype	4	B
Wildtype_1	60	1.68513353606361	1.11333643210721	1.5135887836475	Wildtype	4	B
Wildtype_1	70	1.78207970761734	1.14073276335967	1.56222365558151	Wildtype	4	B
Wildtype_1	80	1.7871139973872	1.1288748561344	1.58309310166302	Wildtype	4	B
Wildtype_1	90	1.7182380832398	1.16964525407478	1.46902496911251	Wildtype	4	B
Wildtype_1	100	1.73903112895993	1.19178095745485	1.45918687329404	Wildtype	4	B
Wildtype_1	110	1.82469866788031	1.21912773087784	1.49672476612965	Wildtype	4	B
Wildtype_1	120	1.86439389131744	1.26882029116905	1.46939161069031	Wildtype	4	B
Wildtype_1	130	1.90133919658603	1.30881398704149	1.4527191911235	Wildtype	4	B
Wildtype_1	140	1.9886763094635	1.34146942279846	1.48246115466046	Wildtype	4	B
Wildtype_1	150	2.02036754186855	1.37228252394837	1.47226792341236	Wildtype	4	B
Wildtype_1	160	2.0177303328671	1.33387929847324	1.51267834741614	Wildtype	4	B
Wildtype_1	170	2.09279500529318	1.37936483728778	1.51721643811669	Wildtype	4	B
Wildtype_1	180	1.97210989574276	1.26138277598018	1.56345078852872	Wildtype	4	B
Wildtype_1	190	2.02754500202315	1.29415080103081	1.56669918251271	Wildtype	4	B
Wildtype_1	200	1.99111550133533	1.24423069257595	1.60027839950893	Wildtype	4	B
Wildtype_1	210	1.88250338898193	1.14182724095662	1.64867619326089	Wildtype	4	B
Wildtype_1	220	1.66094105238657	1.1415476355064	1.45499057658664	Wildtype	4	B
Wildtype_1	230	1.80912888544403	1.08318876504866	1.67018800768559	Wildtype	4	B
Wildtype_1	240	1.78763424180153	1.04473895704403	1.71108220838192	Wildtype	4	B
Wildtype_1	250	1.60602976097172	1.02920298878031	1.56045967460218	Wildtype	4	B
Wildtype_1	260	1.53231327868958	1.05397282698509	1.45384514615314	Wildtype	4	B
Wildtype_1	270	1.69997342741967	1.01630080389189	1.67270695930741	Wildtype	4	B
Wildtype_1	280	1.56522490878249	1.00721984790544	1.55400522739643	Wildtype	4	B
Wildtype_1	290	1.49114265161986	1.01827985511471	1.4643741051441	Wildtype	4	B
Wildtype_1	300	1.43560102967872	0.97776239173873	1.46825142980375	Wildtype	4	B
Wildtype_1	310	1.42340590872087	1.00471303659231	1.41672881397921	Wildtype	4	B
Wildtype_1	320	1.36782033599825	0.999775234933845	1.36812784334347	Wildtype	4	B
Wildtype_1	330	1.35768133398053	1.02917599541771	1.31919257738759	Wildtype	4	B
Wildtype_1	340	1.35996946999704	1.01973732760166	1.33364684530631	Wildtype	4	B
Wildtype_2	0	0.934596282894923	1.23145578519109	0.758936125952668	Wildtype	4	B
Wildtype_2	10	1.69255478199197	1.1760250011078	1.43921666665046	Wildtype	4	B
Wildtype_2	20	1.52677434724866	1.16734279015936	1.30790574980999	Wildtype	4	B
Wildtype_2	30	1.54299063902209	1.16358732553203	1.32606346353643	Wildtype	4	B
Wildtype_2	40	1.60808885174459	1.13211890632825	1.42042398793607	Wildtype	4	B
Wildtype_2	50	1.59778364378605	1.11400547110813	1.43426911736501	Wildtype	4	B
Wildtype_2	60	1.6105164842808	1.11163670206878	1.44877951698032	Wildtype	4	B
Wildtype_2	70	1.60614856298607	1.10955310633814	1.44756348642639	Wildtype	4	B
Wildtype_2	80	1.50898763717632	1.13819340415838	1.325774364588	Wildtype	4	B
Wildtype_2	90	1.5330586083468	1.13213390196357	1.35413187935444	Wildtype	4	B
Wildtype_2	100	1.68353083608753	1.19843485027055	1.40477459889244	Wildtype	4	B
Wildtype_2	110	1.79732113831279	1.26339310264982	1.4226143347966	Wildtype	4	B
Wildtype_2	120	1.79361496494019	1.272103316315	1.40996013604924	Wildtype	4	B
Wildtype_2	130	1.91729099428212	1.32765756233416	1.44411559778361	Wildtype	4	B
Wildtype_2	140	1.75096191038317	1.29383033725144	1.35331647432448	Wildtype	4	B
Wildtype_2	150	1.77170761186214	1.33787930552215	1.32426565277551	Wildtype	4	B
Wildtype_2	160	1.7333245843861	1.35735251892794	1.2769892568182	Wildtype	4	B
Wildtype_2	170	1.74206121595465	1.28420718405051	1.3565266084714	Wildtype	4	B
Wildtype_2	180	1.55247475408057	1.25544507592432	1.23659312848677	Wildtype	4	B
Wildtype_2	190	1.53901084004773	1.21969707401271	1.26179759945189	Wildtype	4	B
Wildtype_2	200	1.64325460592561	1.11256373844798	1.47699817020636	Wildtype	4	B
Wildtype_2	210	1.55017841188423	1.07194553567383	1.44613542413773	Wildtype	4	B
Wildtype_2	220	1.65151639345371	1.04425422606801	1.58152713412735	Wildtype	4	B
Wildtype_2	230	1.42971043979422	1.02275549843636	1.39790051677066	Wildtype	4	B
Wildtype_2	240	1.56199000383044	1.04078464126105	1.50078118172254	Wildtype	4	B
Wildtype_2	250	1.44634892558494	0.999358184715487	1.44727781060472	Wildtype	4	B
Wildtype_2	260	1.31262316084334	0.979118861265579	1.34061676551373	Wildtype	4	B
Wildtype_2	270	1.29760017702399	1.01103255456559	1.28344054913397	Wildtype	4	B
Wildtype_2	280	1.25351770201883	1.01383695394323	1.23640955988375	Wildtype	4	B
Wildtype_2	290	1.17089204213601	0.996644322088285	1.17483440800889	Wildtype	4	B
Wildtype_2	300	1.2225073062339	1.02550876168673	1.19209835342913	Wildtype	4	B
Wildtype_2	310	1.25605329572823	0.992723354372743	1.26526014543284	Wildtype	4	B
Wildtype_2	320	1.31632661855659	1.01146172752371	1.30141020934055	Wildtype	4	B
Wildtype_2	330	1.26787142380271	1.03346844201145	1.22681193954509	Wildtype	4	B
Wildtype_2	340	1.2347629586955	1.0433441687234	1.18346658342502	Wildtype	4	B
Wildtype_3	0	1.69839156158733	1.20160670406275	1.41343382642998	Wildtype	4	B
Wildtype_3	10	1.62720085609655	1.20372250705023	1.35180728661797	Wildtype	4	B
Wildtype_3	20	1.66777121237426	1.16594612257816	1.43040161125667	Wildtype	4	B
Wildtype_3	30	1.66905970112892	1.16022836391625	1.43856136691501	Wildtype	4	B
Wildtype_3	40	1.60465429679606	1.14389882755927	1.40279389936949	Wildtype	4	B
Wildtype_3	50	1.65875551350408	1.14895238598284	1.44371127449737	Wildtype	4	B
Wildtype_3	60	1.52925776441751	1.12539854027202	1.35885884839328	Wildtype	4	B
Wildtype_3	70	1.41432328164062	1.14065338071752	1.23992380643359	Wildtype	4	B
Wildtype_3	80	1.47198533513229	1.15039620924301	1.27954640610377	Wildtype	4	B
Wildtype_3	90	1.44686501098938	1.20130638053093	1.20440966138041	Wildtype	4	B
Wildtype_3	100	1.49397156270088	1.20235620825951	1.24253657313709	Wildtype	4	B
Wildtype_3	110	1.52117139805746	1.26989568101748	1.19787114862746	Wildtype	4	B
Wildtype_3	120	1.62512052773412	1.28569267846983	1.26400387506932	Wildtype	4	B
Wildtype_3	130	1.76561387613356	1.30813485823074	1.34971854394398	Wildtype	4	B
Wildtype_3	140	1.82295698458052	1.33724661974207	1.36321674526434	Wildtype	4	B
Wildtype_3	150	1.68697660529664	1.3207429146678	1.27729370081153	Wildtype	4	B
Wildtype_3	160	1.48355337492327	1.32418848048425	1.12034910195015	Wildtype	4	B
Wildtype_3	170	1.36106217966015	1.33545463050741	1.01917515471342	Wildtype	4	B
Wildtype_3	180	1.49351007206362	1.25139194373175	1.19347905310135	Wildtype	4	B
Wildtype_3	190	1.40771132613642	1.24666549694251	1.12918126762061	Wildtype	4	B
Wildtype_3	200	1.49056073110731	1.1446172145074	1.30223511599796	Wildtype	4	B
Wildtype_3	210	1.43237877577575	1.11171146389879	1.28844472895186	Wildtype	4	B
Wildtype_3	220	1.48432068017214	1.02045390332765	1.45456906513056	Wildtype	4	B
Wildtype_3	230	1.64226048255803	1.02851085464848	1.59673616971142	Wildtype	4	B
Wildtype_3	240	1.60399422269561	0.977222123386651	1.64138140583312	Wildtype	4	B
Wildtype_3	250	1.51466330854575	1.00307697623074	1.51001702206086	Wildtype	4	B
Wildtype_3	260	1.47626048085849	0.9941578997322	1.48493562366316	Wildtype	4	B
Wildtype_3	270	1.43869528255078	0.983891199513873	1.4622503822187	Wildtype	4	B
Wildtype_3	280	1.3703936321259	0.979811422354583	1.39862998211708	Wildtype	4	B
Wildtype_3	290	1.33526731516045	0.972939416875985	1.37240540572183	Wildtype	4	B
Wildtype_3	300	1.30676923229644	0.990396346529427	1.31944068339474	Wildtype	4	B
Wildtype_3	310	1.39003648732886	1.00493834796735	1.3832057360936	Wildtype	4	B
Wildtype_3	320	1.36669336251343	0.978789311327242	1.39631006049728	Wildtype	4	B
Wildtype_3	330	1.37014367410865	1.00035207248584	1.36966145399578	Wildtype	4	B
Wildtype_3	340	1.28243099851591	0.995246202577208	1.28855653525231	Wildtype	4	B
Wildtype_4	0	1.63050258406062	0.994167657485972	1.64006802251423	Wildtype	4	B
Wildtype_4	10	1.53663196805805	1.03668363872247	1.48225737405452	Wildtype	4	B
Wildtype_4	20	1.55962851335069	1.02848091376222	1.51643894649003	Wildtype	4	B
Wildtype_4	30	1.60362778445309	1.03539148592143	1.54881299127738	Wildtype	4	B
Wildtype_4	40	1.52683995579438	1.06054459226935	1.43967539594658	Wildtype	4	B
Wildtype_4	50	1.53050913631107	1.06774815133883	1.43339900368079	Wildtype	4	B
Wildtype_4	60	1.56685606899051	1.07611559974624	1.45602950961774	Wildtype	4	B
Wildtype_4	70	1.60389895604662	1.06959762149879	1.49953489406525	Wildtype	4	B
Wildtype_4	80	1.60280256989581	1.09435411812011	1.46461053452159	Wildtype	4	B
Wildtype_4	90	1.59300577321658	1.10555498657112	1.44091048619598	Wildtype	4	B
Wildtype_4	100	1.72238295583973	1.21123798134478	1.42200210228501	Wildtype	4	B
Wildtype_4	110	1.85218027838795	1.27904875794045	1.44809200344354	Wildtype	4	B
Wildtype_4	120	1.92081227334616	1.22813489136412	1.56400757510656	Wildtype	4	B
Wildtype_4	130	1.92051320347267	1.18353702501676	1.62268958459113	Wildtype	4	B
Wildtype_4	140	1.90416264661865	1.26947799757786	1.49995718732562	Wildtype	4	B
Wildtype_4	150	1.9310330890946	1.23171643319833	1.56775783536507	Wildtype	4	B
Wildtype_4	160	1.90933156606014	1.20285168712995	1.58733748016422	Wildtype	4	B
Wildtype_4	170	1.84050633626464	1.25281972011496	1.46909112836742	Wildtype	4	B
Wildtype_4	180	1.74179214120783	1.11503041970488	1.56210280044992	Wildtype	4	B
Wildtype_4	190	1.82927194700529	1.15866422943409	1.57877657783458	Wildtype	4	B
Wildtype_4	200	1.78800758495737	1.06960690394031	1.67164925578785	Wildtype	4	B
Wildtype_4	210	1.68501738040214	1.04117350793251	1.61838288005246	Wildtype	4	B
Wildtype_4	220	1.54630574671168	0.970096308324097	1.5939713752576	Wildtype	4	B
Wildtype_4	230	1.36827849412812	0.973510242085661	1.40551011687017	Wildtype	4	B
Wildtype_4	240	1.46963309181105	0.952448543168995	1.54300523881455	Wildtype	4	B
Wildtype_4	250	1.30980530913809	0.947367314673403	1.38257388538851	Wildtype	4	B
Wildtype_4	260	1.37937034910856	0.95402012275288	1.44585037171785	Wildtype	4	B
Wildtype_4	270	1.34182602412864	0.9612147502155	1.39596903171514	Wildtype	4	B
Wildtype_4	280	1.34998258122338	0.990492365054481	1.3629409260001	Wildtype	4	B
Wildtype_4	290	1.26482016298607	0.992338623024174	1.27458524100524	Wildtype	4	B
Wildtype_4	300	1.39438917275256	0.993008436743989	1.40420677323213	Wildtype	4	B
Wildtype_4	310	1.39136977050247	0.989451212517309	1.40620351251339	Wildtype	4	B
Wildtype_4	320	1.30078976068698	1.04036441614693	1.25032127252541	Wildtype	4	B
Wildtype_4	330	1.3899380330133	1.03008855370989	1.34933839232306	Wildtype	4	B
Wildtype_4	340	1.28970397435981	1.02663509388819	1.2562438027277	Wildtype	4	B
Wildtype_5	0	1.73350592323938	1.23552085989208	1.403056783186	Wildtype	4	B
Wildtype_5	10	1.68077985152027	1.21022470898287	1.38881634050662	Wildtype	4	B
Wildtype_5	20	1.61750282014242	1.16829973398365	1.3844930141575	Wildtype	4	B
Wildtype_5	30	1.63575452145082	1.1806553282782	1.38546321036497	Wildtype	4	B
Wildtype_5	40	1.66049657215548	1.19912324593138	1.38475888762021	Wildtype	4	B
Wildtype_5	50	1.64407432971334	1.13003339706722	1.45489003597612	Wildtype	4	B
Wildtype_5	60	1.73028958074044	1.14594642393172	1.50992188169133	Wildtype	4	B
Wildtype_5	70	1.68941240859025	1.17936140169541	1.43248066806461	Wildtype	4	B
Wildtype_5	80	1.67142784099541	1.25429103323891	1.33256779862274	Wildtype	4	B
Wildtype_5	90	1.78392558758432	1.24650135683452	1.4311461257568	Wildtype	4	B
Wildtype_5	100	1.75299885150807	1.27803888710772	1.3716318565824	Wildtype	4	B
Wildtype_5	110	1.76904171785717	1.33919586740522	1.32097310103324	Wildtype	4	B
Wildtype_5	120	1.86638548836816	1.29302200960619	1.44342901706414	Wildtype	4	B
Wildtype_5	130	1.8460329973751	1.28618446613937	1.43527856693541	Wildtype	4	B
Wildtype_5	140	1.72773888054424	1.29573351212306	1.33340603170272	Wildtype	4	B
Wildtype_5	150	1.70822234288098	1.28899005730709	1.32524089941371	Wildtype	4	B
Wildtype_5	160	1.59605143659958	1.21882979321354	1.30949493152072	Wildtype	4	B
Wildtype_5	170	1.65712192285154	1.15881640270386	1.43001248427705	Wildtype	4	B
Wildtype_5	180	1.60136256177834	1.1122984749612	1.43968781565955	Wildtype	4	B
Wildtype_5	190	1.55167185253864	1.07446981074694	1.4441279196667	Wildtype	4	B
Wildtype_5	200	1.60128909941682	1.03511548282977	1.5469666196464	Wildtype	4	B
Wildtype_5	210	1.57483831469104	1.01851625040195	1.54620833400503	Wildtype	4	B
Wildtype_5	220	1.23298051900301	1.02474213134326	1.20321052613187	Wildtype	4	B
Wildtype_5	230	1.47438695733665	0.980908344235866	1.5030833064074	Wildtype	4	B
Wildtype_5	240	1.3797916863427	0.965566893833745	1.42899647363042	Wildtype	4	B
Wildtype_5	250	1.24736884855782	0.980672946936771	1.27195193102257	Wildtype	4	B
Wildtype_5	260	1.27418552090232	0.944231445593014	1.34944194757471	Wildtype	4	B
Wildtype_5	270	1.32229420695501	0.921684128924103	1.43465007746043	Wildtype	4	B
Wildtype_5	280	1.31470799826386	0.933246174529198	1.40874726749039	Wildtype	4	B
Wildtype_5	290	1.19869275035078	0.918767412413781	1.3046748656459	Wildtype	4	B
Wildtype_5	300	1.21964216513669	0.935014278184209	1.30441020377275	Wildtype	4	B
Wildtype_5	310	1.20923330761093	0.919572933956605	1.31499445335784	Wildtype	4	B
Wildtype_5	320	1.13389894087076	0.930047329306859	1.2191841265926	Wildtype	4	B
Wildtype_5	330	1.23917621606593	0.94025652093679	1.31791291894612	Wildtype	4	B
Wildtype_5	340	1.26985437105534	0.997779663843923	1.27268014880485	Wildtype	4	B
Wildtype_6	0	1.75885713300219	1.0838209721403	1.62282994905408	Wildtype	4	B
Wildtype_6	10	1.78052651050171	1.12178788114438	1.58722209468454	Wildtype	4	B
Wildtype_6	20	1.62544580458098	1.10016255838183	1.47745966466243	Wildtype	4	B
Wildtype_6	30	1.64843983248071	1.07576895532169	1.53233631099511	Wildtype	4	B
Wildtype_6	40	1.62464996332261	1.06863722578979	1.52030073828085	Wildtype	4	B
Wildtype_6	50	1.68776041800269	1.07148306527594	1.57516294255947	Wildtype	4	B
Wildtype_6	60	1.62161250755041	1.09215719344899	1.4847794047205	Wildtype	4	B
Wildtype_6	70	1.67590945240667	1.07675869267681	1.55643921317262	Wildtype	4	B
Wildtype_6	80	1.65531021404383	1.10495071497967	1.4980851105873	Wildtype	4	B
Wildtype_6	90	1.6924048370455	1.10808659813964	1.52732181752479	Wildtype	4	B
Wildtype_6	100	1.7476881145902	1.09970400945885	1.58923501192854	Wildtype	4	B
Wildtype_6	110	1.81682269571412	1.15233595326493	1.57664324415678	Wildtype	4	B
Wildtype_6	120	1.74337264607009	1.20106316029342	1.45152453568236	Wildtype	4	B
Wildtype_6	130	1.73812655825539	1.19815374901594	1.45067071707862	Wildtype	4	B
Wildtype_6	140	1.81186171010906	1.25821965806222	1.44002018924064	Wildtype	4	B
Wildtype_6	150	1.85763288311963	1.25474106725989	1.48049102049106	Wildtype	4	B
Wildtype_6	160	1.62412327930374	1.20054359444954	1.35282324341451	Wildtype	4	B
Wildtype_6	170	1.63307852182144	1.22335581025602	1.33491704386451	Wildtype	4	B
Wildtype_6	180	1.61422253912967	1.07668233472465	1.49925608238246	Wildtype	4	B
Wildtype_6	190	1.61319215843173	1.05072309757857	1.53531616669453	Wildtype	4	B
Wildtype_6	200	1.60494783156336	1.04885519662711	1.53019009366072	Wildtype	4	B
Wildtype_6	210	1.52750979686499	1.00595212889839	1.51847165782903	Wildtype	4	B
Wildtype_6	220	1.51472434634112	1.02286974487624	1.48085751282476	Wildtype	4	B
Wildtype_6	230	1.42243774134867	0.975254503993191	1.45852978430193	Wildtype	4	B
Wildtype_6	240	1.31679056221719	0.993050579130304	1.32600553273975	Wildtype	4	B
Wildtype_6	250	1.36939866106436	0.947562922410738	1.44517965897232	Wildtype	4	B
Wildtype_6	260	1.34956402744857	0.961824366079467	1.40312938104239	Wildtype	4	B
Wildtype_6	270	1.35178241983458	0.973019646869684	1.38926528789364	Wildtype	4	B
Wildtype_6	280	1.33120552681821	0.981924348563277	1.35571088421016	Wildtype	4	B
Wildtype_6	290	1.28866324208906	0.98044418494434	1.31436675527044	Wildtype	4	B
Wildtype_6	300	1.25823331052114	0.96963614927628	1.29763449048415	Wildtype	4	B
Wildtype_6	310	1.25034897478687	0.96830313427152	1.29127845457976	Wildtype	4	B
Wildtype_6	320	1.2282271965404	0.948627882493849	1.29474077159898	Wildtype	4	B
Wildtype_6	330	1.15691615658321	0.978646700613315	1.18215915494138	Wildtype	4	B
Wildtype_6	340	1.22302413972646	0.975036430388221	1.25433686538204	Wildtype	4	B
Wildtype_7	0	1.34430339224231	1.01583773848914	1.32334460643458	Wildtype	4	B
Wildtype_7	10	1.29811069819883	1.04279254866154	1.24484078819416	Wildtype	4	B
Wildtype_7	20	1.2954918263338	1.05885783413802	1.22348041877445	Wildtype	4	B
Wildtype_7	30	1.36040405002907	1.04529157858697	1.30145892102955	Wildtype	4	B
Wildtype_7	40	1.34631359697802	1.04491263236333	1.28844609135693	Wildtype	4	B
Wildtype_7	50	1.30989954289947	1.04392516618242	1.25478299147601	Wildtype	4	B
Wildtype_7	60	1.32447566406415	1.0459659923182	1.26627029348122	Wildtype	4	B
Wildtype_7	70	1.35118644291656	1.05606919817819	1.27944877593956	Wildtype	4	B
Wildtype_7	80	1.34990844882389	1.00691433550817	1.34063882221185	Wildtype	4	B
Wildtype_7	90	1.3791198683489	1.04703382377814	1.31716840185015	Wildtype	4	B
Wildtype_7	100	1.40092630976119	1.05178918082518	1.33194592157917	Wildtype	4	B
Wildtype_7	110	1.42039733104961	1.10621543130417	1.28401511211521	Wildtype	4	B
Wildtype_7	120	1.49056046391733	1.13849389739867	1.30923887016267	Wildtype	4	B
Wildtype_7	130	1.70024263938861	1.28422427378232	1.32394525948418	Wildtype	4	B
Wildtype_7	140	1.78190402020384	1.32547653864131	1.34434972499053	Wildtype	4	B
Wildtype_7	150	1.87158472644163	1.38248971882461	1.35377840497277	Wildtype	4	B
Wildtype_7	160	2.01108159739754	1.41667394008161	1.4195797215566	Wildtype	4	B
Wildtype_7	170	1.87124608288528	1.35938081260953	1.37654295656354	Wildtype	4	B
Wildtype_7	180	1.80481341387486	1.3652901581214	1.32192662720006	Wildtype	4	B
Wildtype_7	190	1.78294074571903	1.26558765011223	1.40878487994169	Wildtype	4	B
Wildtype_7	200	1.8499626800261	1.34456397724897	1.37588297122998	Wildtype	4	B
Wildtype_7	210	1.79083131716762	1.20715482201725	1.4835141976031	Wildtype	4	B
Wildtype_7	220	1.79321412391392	1.19288264493171	1.50326113933577	Wildtype	4	B
Wildtype_7	230	1.69097976534595	1.14383095193526	1.47834761988645	Wildtype	4	B
Wildtype_7	240	1.71225182845515	1.09826112761443	1.55905711802291	Wildtype	4	B
Wildtype_7	250	1.80251054892612	1.10928082615065	1.62493618066136	Wildtype	4	B
Wildtype_7	260	1.63893384909835	1.0664043283658	1.53687846673495	Wildtype	4	B
Wildtype_7	270	1.7138050800271	1.04892394629381	1.63386972533378	Wildtype	4	B
Wildtype_7	280	1.77735306837294	1.06049486256644	1.67596575062294	Wildtype	4	B
Wildtype_7	290	1.69202512496197	1.05617665002445	1.60202852896133	Wildtype	4	B
Wildtype_7	300	1.58968730828282	1.03231493872323	1.53992473483814	Wildtype	4	B
Wildtype_7	310	1.56552215418523	0.994530494383313	1.57413187732969	Wildtype	4	B
Wildtype_7	320	1.67664796220225	1.03032107026966	1.6273062937201	Wildtype	4	B
Wildtype_7	330	1.4867131857324	1.00516625037518	1.47907192982005	Wildtype	4	B
Wildtype_7	340	1.48198389729381	1.00573930097174	1.47352688302219	Wildtype	4	B
Wildtype_1	0	1.7705554794897	1.20188951573814	1.47314329337695	Wildtype	4	C
Wildtype_1	10	1.76385771026445	1.20869473410222	1.45930784713361	Wildtype	4	C
Wildtype_1	20	1.70281299629856	1.19924047077252	1.41990954925134	Wildtype	4	C
Wildtype_1	30	1.77272947368	1.19952531624471	1.4778591578457	Wildtype	4	C
Wildtype_1	40	1.64194284773367	1.14283218237098	1.43673137059126	Wildtype	4	C
Wildtype_1	50	1.68876110370909	1.15087040126602	1.46737730143321	Wildtype	4	C
Wildtype_1	60	1.649167069362	1.12595429525958	1.46468384756398	Wildtype	4	C
Wildtype_1	70	1.62739986896621	1.15618783359219	1.40755664580036	Wildtype	4	C
Wildtype_1	80	1.62086223018855	1.15173883675971	1.40731750849755	Wildtype	4	C
Wildtype_1	90	1.64555914659795	1.21211375144426	1.35759465201779	Wildtype	4	C
Wildtype_1	100	1.75813592507694	1.20886096619208	1.45437397206651	Wildtype	4	C
Wildtype_1	110	1.71528151602091	1.17485740181808	1.45999124095105	Wildtype	4	C
Wildtype_1	120	1.81195161348019	1.21227058541022	1.49467588778213	Wildtype	4	C
Wildtype_1	130	1.84005406956919	1.23720481062973	1.48726714749244	Wildtype	4	C
Wildtype_1	140	1.84676998212628	1.24968649681698	1.47778661834797	Wildtype	4	C
Wildtype_1	150	1.88293891500066	1.26037318676391	1.49395348518578	Wildtype	4	C
Wildtype_1	160	1.83157465927266	1.26743667324351	1.44510151705289	Wildtype	4	C
Wildtype_1	170	1.84031602146346	1.25451685153584	1.46695201360624	Wildtype	4	C
Wildtype_1	180	1.7462751441988	1.19620698873052	1.45984362292687	Wildtype	4	C
Wildtype_1	190	1.80525825397262	1.20804707493974	1.49436085018679	Wildtype	4	C
Wildtype_1	200	1.79005081168056	1.19738139872443	1.49497128783485	Wildtype	4	C
Wildtype_1	210	1.7916153179079	1.08270039196821	1.65476555767286	Wildtype	4	C
Wildtype_1	220	1.66634734809867	1.02458346678288	1.62636564235307	Wildtype	4	C
Wildtype_1	230	1.48945180940461	1.04781343221086	1.42148569928322	Wildtype	4	C
Wildtype_1	240	1.42226705881323	0.997920297810277	1.42523111508413	Wildtype	4	C
Wildtype_1	250	1.44007523145601	0.978138950192832	1.47226038915239	Wildtype	4	C
Wildtype_1	260	1.44918302086657	0.967281914603881	1.49820129890471	Wildtype	4	C
Wildtype_1	270	1.42964209488858	0.947588604466055	1.50871600624002	Wildtype	4	C
Wildtype_1	280	1.41765201866625	0.944118194850812	1.50156201458469	Wildtype	4	C
Wildtype_1	290	1.37543913253627	0.921325653552943	1.49289138670144	Wildtype	4	C
Wildtype_1	300	1.29982542278252	0.923576061204931	1.40738318951957	Wildtype	4	C
Wildtype_1	310	1.23853442962505	0.915833522858123	1.35235760508072	Wildtype	4	C
Wildtype_1	320	1.26174520822831	0.963089153968418	1.31010218838959	Wildtype	4	C
Wildtype_1	330	1.22092531274658	0.96735476314416	1.26212777283305	Wildtype	4	C
Wildtype_1	340	1.26696996349559	0.976836271383503	1.2970136353569	Wildtype	4	C
Wildtype_2	0	1.37275789535619	0.969252271050956	1.41630609115593	Wildtype	4	C
Wildtype_2	10	1.36753910610619	0.967628971441687	1.413288715476	Wildtype	4	C
Wildtype_2	20	1.31046814608456	0.966625977832333	1.35571376741115	Wildtype	4	C
Wildtype_2	30	1.30231065589885	0.969136248726902	1.34378489877932	Wildtype	4	C
Wildtype_2	40	1.26386684754471	0.952312374674925	1.32715575388394	Wildtype	4	C
Wildtype_2	50	1.34596167136747	0.990514965395539	1.35885041457197	Wildtype	4	C
Wildtype_2	60	1.33342372311396	1.0118711832534	1.31778011389424	Wildtype	4	C
Wildtype_2	70	1.32587377726282	1.00913631071481	1.31386985403751	Wildtype	4	C
Wildtype_2	80	1.38321986031664	0.992458868151665	1.39373016323862	Wildtype	4	C
Wildtype_2	90	1.41684009213525	1.02204275553378	1.38628260360329	Wildtype	4	C
Wildtype_2	100	1.49117620207115	1.07124771179233	1.39199942800926	Wildtype	4	C
Wildtype_2	110	1.51625250427755	1.09573374760994	1.38377822859326	Wildtype	4	C
Wildtype_2	120	1.57617475172732	1.15120964821114	1.36914657914528	Wildtype	4	C
Wildtype_2	130	1.55083611660218	1.09298614750565	1.41889823593959	Wildtype	4	C
Wildtype_2	140	1.65453771571831	1.13262486623042	1.46079939179237	Wildtype	4	C
Wildtype_2	150	1.61016050875884	1.11814574905736	1.44002739367052	Wildtype	4	C
Wildtype_2	160	1.68305204520215	1.13795184881324	1.47901868339806	Wildtype	4	C
Wildtype_2	170	1.67086473618027	1.14522363510339	1.45898555091331	Wildtype	4	C
Wildtype_2	180	1.6367210756616	1.10363103477015	1.48303284711678	Wildtype	4	C
Wildtype_2	190	1.58389623504959	1.10493163628728	1.43347894388443	Wildtype	4	C
Wildtype_2	200	1.55859185729923	1.02375202046102	1.52243104399184	Wildtype	4	C
Wildtype_2	210	1.55412007238125	0.911363160358273	1.70526979801367	Wildtype	4	C
Wildtype_2	220	1.5229726945232	0.953975862801127	1.59644782840873	Wildtype	4	C
Wildtype_2	230	1.40648407612978	0.911441122892013	1.54314309592153	Wildtype	4	C
Wildtype_2	240	1.44148878072873	0.869242044726999	1.65832841321137	Wildtype	4	C
Wildtype_2	250	1.44341692342598	0.871017150955402	1.65716245867573	Wildtype	4	C
Wildtype_2	260	1.43374866421052	0.863228677503027	1.66091407940452	Wildtype	4	C
Wildtype_2	270	1.34652093475025	0.851995411922573	1.58043214306959	Wildtype	4	C
Wildtype_2	280	1.29579259517546	0.866515877415268	1.49540548413341	Wildtype	4	C
Wildtype_2	290	1.30235339565123	0.86264492927039	1.50972126707189	Wildtype	4	C
Wildtype_2	300	1.30001633506485	0.862988154744403	1.50641272179441	Wildtype	4	C
Wildtype_2	310	1.26416749643782	0.84083954180333	1.50345866671135	Wildtype	4	C
Wildtype_2	320	1.18537544581173	0.828397733371732	1.43092550602116	Wildtype	4	C
Wildtype_2	330	1.22248140563582	0.856381812130793	1.42749575985754	Wildtype	4	C
Wildtype_2	340	1.2095002235605	0.850547361785223	1.42202571885223	Wildtype	4	C
Wildtype_3	0	1.69747932252865	1.20265671517328	1.4114412709067	Wildtype	4	C
Wildtype_3	10	1.79016942732865	1.18766872216719	1.50729693719816	Wildtype	4	C
Wildtype_3	20	1.90794655135278	1.1932115993174	1.59900100907858	Wildtype	4	C
Wildtype_3	30	1.76211333243348	1.15286209685742	1.52846844148734	Wildtype	4	C
Wildtype_3	40	1.65464851387109	1.12295753934603	1.47347380100826	Wildtype	4	C
Wildtype_3	50	1.73738018317702	1.16210719788411	1.49502574834777	Wildtype	4	C
Wildtype_3	60	1.68332168293079	1.14388653270298	1.4715809958468	Wildtype	4	C
Wildtype_3	70	1.73643783159447	1.13626517256832	1.52819770729184	Wildtype	4	C
Wildtype_3	80	1.78283451856329	1.15909843635312	1.53812175277592	Wildtype	4	C
Wildtype_3	90	1.82371409276193	1.1934412398914	1.52811385412479	Wildtype	4	C
Wildtype_3	100	1.7701126997251	1.17236861861442	1.50986018528638	Wildtype	4	C
Wildtype_3	110	1.83835727594977	1.27011848111788	1.44739038387329	Wildtype	4	C
Wildtype_3	120	1.9330607471787	1.31221415623493	1.47312901479826	Wildtype	4	C
Wildtype_3	130	1.88963277250178	1.34711829629096	1.40272222395356	Wildtype	4	C
Wildtype_3	140	1.95002667451157	1.37430070556526	1.4189228504467	Wildtype	4	C
Wildtype_3	150	1.9987322077547	1.40521982839456	1.42236265626726	Wildtype	4	C
Wildtype_3	160	1.96380075103427	1.36790302134882	1.43562863769236	Wildtype	4	C
Wildtype_3	170	1.87084825981654	1.35821178355719	1.37743486138572	Wildtype	4	C
Wildtype_3	180	1.58417491126276	1.29498696974996	1.22331339871986	Wildtype	4	C
Wildtype_3	190	1.78934048727541	1.21379725714246	1.47416751582378	Wildtype	4	C
Wildtype_3	200	1.9062355258942	1.17959881124752	1.61600326120895	Wildtype	4	C
Wildtype_3	210	1.87828858688445	1.10403489985491	1.70129457604219	Wildtype	4	C
Wildtype_3	220	1.85714141367657	1.11394463463582	1.66717568892796	Wildtype	4	C
Wildtype_3	230	1.80155904133702	1.04337925791862	1.7266579028328	Wildtype	4	C
Wildtype_3	240	1.8109009181583	1.03437251871338	1.75072412056231	Wildtype	4	C
Wildtype_3	250	1.56412689638454	1.0011964136427	1.56225778985134	Wildtype	4	C
Wildtype_3	260	1.43445059663117	0.999079136066324	1.43577274797174	Wildtype	4	C
Wildtype_3	270	1.32872930724271	0.999560537291684	1.32931349094964	Wildtype	4	C
Wildtype_3	280	1.40440224826284	1.02948840311805	1.36417490863353	Wildtype	4	C
Wildtype_3	290	1.38759117359137	1.01817252863479	1.36282519373403	Wildtype	4	C
Wildtype_3	300	1.35134603233093	1.04411149617823	1.29425452863729	Wildtype	4	C
Wildtype_3	310	1.41986506892028	1.03907352391398	1.36647218530979	Wildtype	4	C
Wildtype_3	320	1.35192037296631	1.03192520496156	1.31009531162356	Wildtype	4	C
Wildtype_3	330	1.35960530168586	1.03455910148083	1.31418814037764	Wildtype	4	C
Wildtype_3	340	1.32714367327077	1.03972303883021	1.27643961296071	Wildtype	4	C
Wildtype_4	0	1.71461076785596	1.08264347356189	1.58372613859195	Wildtype	4	C
Wildtype_4	10	1.67557947443391	1.0681995211954	1.56860159659949	Wildtype	4	C
Wildtype_4	20	1.67919117073671	1.0413217121002	1.61255753262842	Wildtype	4	C
Wildtype_4	30	1.69823110145003	1.059818607116	1.60237902037907	Wildtype	4	C
Wildtype_4	40	1.70314020406615	1.03953280856223	1.63837080469037	Wildtype	4	C
Wildtype_4	50	1.71564482653722	1.03371360676095	1.65969066801108	Wildtype	4	C
Wildtype_4	60	1.62018846628343	1.02230743664312	1.58483486298753	Wildtype	4	C
Wildtype_4	70	1.69250779789301	1.05959160144726	1.59732088814338	Wildtype	4	C
Wildtype_4	80	1.62825041350931	1.05593141783108	1.54200394648148	Wildtype	4	C
Wildtype_4	90	1.57979838809385	1.0723490989141	1.47321277156256	Wildtype	4	C
Wildtype_4	100	1.64752744882678	1.10755843099388	1.4875309534219	Wildtype	4	C
Wildtype_4	110	1.71191732125726	1.15192598667154	1.48613482208506	Wildtype	4	C
Wildtype_4	120	1.71766854820667	1.18884658883645	1.44481934366973	Wildtype	4	C
Wildtype_4	130	1.74534862964794	1.16684865900383	1.49577977930573	Wildtype	4	C
Wildtype_4	140	1.80529535939229	1.22100699560855	1.47852990677791	Wildtype	4	C
Wildtype_4	150	1.73246119880908	1.23046506607027	1.40797268169671	Wildtype	4	C
Wildtype_4	160	1.71585471070833	1.21528192078999	1.41189849149813	Wildtype	4	C
Wildtype_4	170	1.66385192573575	1.17247381215866	1.41909517166308	Wildtype	4	C
Wildtype_4	180	1.5841149934991	1.09602362185723	1.44532924465148	Wildtype	4	C
Wildtype_4	190	1.56808616179327	1.0518388039917	1.49080463265133	Wildtype	4	C
Wildtype_4	200	1.5922113185446	1.05151186052311	1.51421146857298	Wildtype	4	C
Wildtype_4	210	1.43457448052655	0.962721550005827	1.49012399329574	Wildtype	4	C
Wildtype_4	220	1.48790930586397	0.948574980794441	1.56857321349318	Wildtype	4	C
Wildtype_4	230	1.4128295814999	0.93153358663859	1.51667057609598	Wildtype	4	C
Wildtype_4	240	1.31765243228679	0.913688229704046	1.44212477456736	Wildtype	4	C
Wildtype_4	250	1.4552988358498	0.933146980435436	1.55956014043009	Wildtype	4	C
Wildtype_4	260	1.29447428859724	0.927095629217582	1.3962683544196	Wildtype	4	C
Wildtype_4	270	1.25916483124411	0.921786172311289	1.36600533731905	Wildtype	4	C
Wildtype_4	280	1.27468387099044	0.927726356096888	1.37398691177996	Wildtype	4	C
Wildtype_4	290	1.24280242211783	0.90828321323429	1.36829835012844	Wildtype	4	C
Wildtype_4	300	1.17411184441097	0.900098630596199	1.3044257645779	Wildtype	4	C
Wildtype_4	310	1.17682303292517	0.917195173423537	1.28306718899592	Wildtype	4	C
Wildtype_4	320	1.16835210549598	0.915690948148601	1.27592405260555	Wildtype	4	C
Wildtype_4	330	1.16894377388157	0.932541830211446	1.25350277704596	Wildtype	4	C
Wildtype_4	340	1.16899549692112	0.963031783364709	1.21387011011911	Wildtype	4	C
Wildtype_6	0	1.97011233054277	1.11749771480263	1.76296765930364	Wildtype	4	C
Wildtype_6	10	1.85160158234947	1.12471803552632	1.6462806889044	Wildtype	4	C
Wildtype_6	20	1.86196392032946	1.10231993026316	1.68913204706818	Wildtype	4	C
Wildtype_6	30	1.97887569756361	1.09588035098684	1.80574065022849	Wildtype	4	C
Wildtype_6	40	1.96917045481054	1.13651276447368	1.73264262080018	Wildtype	4	C
Wildtype_6	50	1.88135959050213	1.17645919539474	1.59917113816335	Wildtype	4	C
Wildtype_6	60	1.95587537386198	1.20843893421053	1.61851403367747	Wildtype	4	C
Wildtype_6	70	1.9201290481045	1.19013888486842	1.61336552608882	Wildtype	4	C
Wildtype_6	80	1.91141714689482	1.20136629934211	1.59103609610287	Wildtype	4	C
Wildtype_6	90	1.96389750716255	1.24334704276316	1.57952481456671	Wildtype	4	C
Wildtype_6	100	2.01347316217547	1.25934204934211	1.59882945481518	Wildtype	4	C
Wildtype_6	110	2.20541260525602	1.33106910526316	1.65687310789172	Wildtype	4	C
Wildtype_6	120	2.18896356691351	1.35987565131579	1.60967921206289	Wildtype	4	C
Wildtype_6	130	2.19033575046839	1.38219934539474	1.58467427854472	Wildtype	4	C
Wildtype_6	140	2.1276028345119	1.46837912171053	1.44894653094321	Wildtype	4	C
Wildtype_6	150	2.06018843223361	1.38399659539474	1.48857911868346	Wildtype	4	C
Wildtype_6	160	1.96347006198461	1.34007164473684	1.46519782706855	Wildtype	4	C
Wildtype_6	170	1.78397762364513	1.31177110197368	1.35997631062383	Wildtype	4	C
Wildtype_6	180	2.01172187735147	1.31435294407895	1.53057965625908	Wildtype	4	C
Wildtype_6	190	1.84813066647499	1.18129494539474	1.56449553405769	Wildtype	4	C
Wildtype_6	200	1.97050874543473	1.13870502269737	1.73048217594314	Wildtype	4	C
Wildtype_6	210	1.83706746320626	1.08500864934211	1.69313623842553	Wildtype	4	C
Wildtype_6	220	1.81511977861262	1.07236675921053	1.69262965587343	Wildtype	4	C
Wildtype_6	230	1.60461552639985	1.06305753585526	1.50943431778496	Wildtype	4	C
Wildtype_6	240	1.52540564318095	1.03045641381579	1.48032039272031	Wildtype	4	C
Wildtype_6	250	1.54995587889999	1.03389828618421	1.49913768076779	Wildtype	4	C
Wildtype_6	260	1.48851295705429	1.03890713388158	1.43276805838544	Wildtype	4	C
Wildtype_6	270	1.46434997776571	1.04118520625	1.40642603157973	Wildtype	4	C
Wildtype_6	280	1.37455769237003	1.06327785197368	1.29275493683851	Wildtype	4	C
Wildtype_6	290	1.42490376254257	1.04045510460526	1.36950047746958	Wildtype	4	C
Wildtype_6	300	1.36545298795037	1.03891431710526	1.31430760503421	Wildtype	4	C
Wildtype_6	310	1.35945928013801	1.03234589934211	1.31686412568148	Wildtype	4	C
Wildtype_6	320	1.34961401423618	1.01744287532895	1.32647645087675	Wildtype	4	C
Wildtype_6	330	1.35796303291151	1.02187497302632	1.3288935229423	Wildtype	4	C
Wildtype_6	340	1.39721789761646	1.05256475526316	1.32744127202619	Wildtype	4	C
Wildtype_7	0	1.88655655130025	1.30547325493045	1.44511313745815	Wildtype	4	C
Wildtype_7	10	2.09708426744722	1.29287249836419	1.62203486430453	Wildtype	4	C
Wildtype_7	20	1.87531920601949	1.26377177328547	1.48390654520171	Wildtype	4	C
Wildtype_7	30	1.8182053026135	1.23103257888299	1.4769757793602	Wildtype	4	C
Wildtype_7	40	1.90847960866304	1.23482430725048	1.54554749000087	Wildtype	4	C
Wildtype_7	50	1.90903141218886	1.30840167072047	1.45905607957352	Wildtype	4	C
Wildtype_7	60	1.85897729922347	1.2588155931433	1.47676697790305	Wildtype	4	C
Wildtype_7	70	1.87470767556276	1.28569885884134	1.45812346543749	Wildtype	4	C
Wildtype_7	80	1.90429540828405	1.32794795391811	1.43401358665106	Wildtype	4	C
Wildtype_7	90	1.70641270664037	1.34937061595562	1.26459898152732	Wildtype	4	C
Wildtype_7	100	1.7570280669655	1.38877211138455	1.26516658317239	Wildtype	4	C
Wildtype_7	110	1.90145893699204	1.38575110073715	1.37215040708289	Wildtype	4	C
Wildtype_7	120	1.79544125031354	1.40265538971555	1.28003019378669	Wildtype	4	C
Wildtype_7	130	1.80803230716341	1.41894687073941	1.27420719157811	Wildtype	4	C
Wildtype_7	140	1.74579401585954	1.34855086334631	1.29457038908233	Wildtype	4	C
Wildtype_7	150	1.92030217033897	1.3713874221081	1.40026234700846	Wildtype	4	C
Wildtype_7	160	2.07551654809733	1.28488686855619	1.61533018889792	Wildtype	4	C
Wildtype_7	170	2.07900536041439	1.24488785350599	1.67003425614545	Wildtype	4	C
Wildtype_7	180	2.05179587870342	1.24467102667215	1.64846440122355	Wildtype	4	C
Wildtype_7	190	1.93912763706647	1.1824812393504	1.63988025563242	Wildtype	4	C
Wildtype_7	200	2.16925417502103	1.08423834149573	2.00071708590244	Wildtype	4	C
Wildtype_7	210	2.40037224129139	1.07843218379678	2.22579804030006	Wildtype	4	C
Wildtype_7	220	2.05714145389664	1.05823509353236	1.94393615035951	Wildtype	4	C
Wildtype_7	230	1.82135809117777	0.997532002604763	1.8258643195625	Wildtype	4	C
Wildtype_7	240	1.6245597537599	0.963635180687083	1.68586596496153	Wildtype	4	C
Wildtype_7	250	1.55569127742498	0.944139705579447	1.64773419466583	Wildtype	4	C
Wildtype_7	260	1.6745474287415	0.908800195501285	1.84259140461324	Wildtype	4	C
Wildtype_7	270	1.62174195635908	0.912724301805901	1.77681469985003	Wildtype	4	C
Wildtype_7	280	1.49881148540704	0.893806555173452	1.67688576094206	Wildtype	4	C
Wildtype_7	290	1.48163535033225	0.908727065337811	1.63045143789292	Wildtype	4	C
Wildtype_7	300	1.52562360349195	0.911915142275494	1.67298856304225	Wildtype	4	C
Wildtype_7	310	1.45218363362237	0.944718404435681	1.53716030809182	Wildtype	4	C
Wildtype_7	320	1.44767025532904	0.960954649986156	1.50649175312269	Wildtype	4	C
Wildtype_7	330	1.40585518846425	0.935984072761763	1.50200759753963	Wildtype	4	C
Wildtype_7	340	1.41299611899494	0.972994424392198	1.4522139938033	Wildtype	4	C
ZYG9_1	0	1.59391453110265	1.13816918019434	1.4004196905336	ZYG9	4	C
ZYG9_1	10	1.59331038856729	1.11402952378329	1.43022276748676	ZYG9	4	C
ZYG9_1	20	1.68798361250036	1.13897546335692	1.48201929436244	ZYG9	4	C
ZYG9_1	30	1.72671673091272	1.16838443741194	1.47786693798963	ZYG9	4	C
ZYG9_1	40	1.75550514773081	1.17075231273387	1.49946758903381	ZYG9	4	C
ZYG9_1	50	1.79220979105365	1.19432108286353	1.5006096909523	ZYG9	4	C
ZYG9_1	60	1.78660601196143	1.22877510370853	1.45397315307685	ZYG9	4	C
ZYG9_1	70	1.98484603397647	1.24912370937902	1.58899076134196	ZYG9	4	C
ZYG9_1	80	2.02483659076622	1.19345074767242	1.69662350517208	ZYG9	4	C
ZYG9_1	90	1.92615832103372	1.15048642119348	1.67421212936662	ZYG9	4	C
ZYG9_1	100	1.95041508866718	1.09064976330143	1.78830560854221	ZYG9	4	C
ZYG9_1	110	2.00891066784546	1.12985823039427	1.77802012128941	ZYG9	4	C
ZYG9_1	120	1.99142950640001	1.04200691570928	1.91114807049478	ZYG9	4	C
ZYG9_1	130	2.00842064761867	1.034952791474	1.94059155563823	ZYG9	4	C
ZYG9_1	140	2.05490119100697	1.00847275319299	2.03763679732628	ZYG9	4	C
ZYG9_1	150	2.00466543858472	0.963043176894885	2.08159456053498	ZYG9	4	C
ZYG9_1	160	2.11449970927297	0.960730756387134	2.2009285069884	ZYG9	4	C
ZYG9_1	170	2.09666518274689	0.945220968403444	2.21817464152148	ZYG9	4	C
ZYG9_1	180	2.15515816952	0.933235356752001	2.30934046157524	ZYG9	4	C
ZYG9_1	190	2.3759878309252	0.93456416522169	2.54234852923297	ZYG9	4	C
ZYG9_1	200	2.16229511469976	0.944664080709019	2.28895663427453	ZYG9	4	C
ZYG9_1	210	2.2110764711122	0.931002130310885	2.37494244011436	ZYG9	4	C
ZYG9_1	220	2.25565731875764	0.907540091186483	2.48546300120877	ZYG9	4	C
ZYG9_1	230	2.14921961852807	0.924355472934911	2.32510076637953	ZYG9	4	C
ZYG9_1	240	1.94053511529256	0.921040583740006	2.10689425585653	ZYG9	4	C
ZYG9_1	250	1.86540926366866	0.944289891180375	1.97546249418901	ZYG9	4	C
ZYG9_1	260	1.90033734247456	0.944098450195448	2.0128592966985	ZYG9	4	C
ZYG9_1	270	1.92993674484313	0.943741033722304	2.04498551602771	ZYG9	4	C
ZYG9_1	280	1.78036713625465	0.947426229027454	1.8791617560369	ZYG9	4	C
ZYG9_1	290	1.79722470536202	0.975620564854709	1.84213491402742	ZYG9	4	C
ZYG9_1	300	1.83799419757618	0.985608790632733	1.86483137634786	ZYG9	4	C
ZYG9_1	310	1.94947215957679	1.01692215355072	1.91703185221204	ZYG9	4	C
ZYG9_1	320	1.84892972701678	1.02166691416654	1.80971870712395	ZYG9	4	C
ZYG9_1	330	1.90903646803057	1.05204687866958	1.81459258777969	ZYG9	4	C
ZYG9_1	340	1.85963615935682	1.08144435757437	1.71958561375077	ZYG9	4	C
ZYG9_10	0	1.25479217350202	0.93818919359934	1.33746176364283	ZYG9	4	C
ZYG9_10	10	1.28735410357565	0.936640152128842	1.37443830552181	ZYG9	4	C
ZYG9_10	20	1.25357311179838	0.976302851924334	1.28400025599386	ZYG9	4	C
ZYG9_10	30	1.23915154911865	0.950147722908722	1.30416725656637	ZYG9	4	C
ZYG9_10	40	1.24814425332605	0.972985506609748	1.28279840228562	ZYG9	4	C
ZYG9_10	50	1.24417733300879	0.962241926099215	1.29299846458832	ZYG9	4	C
ZYG9_10	60	1.25480000008338	0.969287652606062	1.2945589440964	ZYG9	4	C
ZYG9_10	70	1.31163628958071	0.970701575998211	1.3512250541387	ZYG9	4	C
ZYG9_10	80	1.41088432925512	0.938314111613685	1.50363754716289	ZYG9	4	C
ZYG9_10	90	1.45910293498986	0.952369682884895	1.53207621075251	ZYG9	4	C
ZYG9_10	100	1.40477704521281	0.96379812411079	1.45754282984195	ZYG9	4	C
ZYG9_10	110	1.42223651725878	0.907389915068299	1.56739290754816	ZYG9	4	C
ZYG9_10	120	1.33995489865591	0.814992767654194	1.64413103015959	ZYG9	4	C
ZYG9_10	130	1.29304492086297	0.781446046681426	1.65468227314497	ZYG9	4	C
ZYG9_10	140	1.36086715449062	0.818366523683783	1.66290667458492	ZYG9	4	C
ZYG9_10	150	1.49926267201681	0.802013465538796	1.8693734412671	ZYG9	4	C
ZYG9_10	160	1.45158312825937	0.813409854227476	1.78456545702657	ZYG9	4	C
ZYG9_10	170	1.45533987499127	0.807774629181775	1.80166573994213	ZYG9	4	C
ZYG9_10	180	1.61549438719078	0.800577228499673	2.0179119886014	ZYG9	4	C
ZYG9_10	190	1.64302155606503	0.828173465854625	1.98390992202284	ZYG9	4	C
ZYG9_10	200	1.75431096816099	0.823455145529142	2.13042686986149	ZYG9	4	C
ZYG9_10	210	1.70807734073381	0.801937784539955	2.12993747602711	ZYG9	4	C
ZYG9_10	220	1.6522651165484	0.783533053590798	2.10873696901025	ZYG9	4	C
ZYG9_10	230	1.70271348538549	0.750315285496264	2.26933066445434	ZYG9	4	C
ZYG9_10	240	1.49782766796931	0.734565315799543	2.03906669121586	ZYG9	4	C
ZYG9_10	250	1.53506076558235	0.721948845949197	2.12627359153694	ZYG9	4	C
ZYG9_10	260	1.55369094783909	0.737446052433372	2.10685370504369	ZYG9	4	C
ZYG9_10	270	1.54454969720768	0.740873249850542	2.08476915250924	ZYG9	4	C
ZYG9_10	280	1.66286528054806	0.759639488931542	2.18901900806518	ZYG9	4	C
ZYG9_10	290	1.61977607694007	0.76904653931183	2.10621333578785	ZYG9	4	C
ZYG9_10	300	1.6313756536934	0.777282911824922	2.09881836957308	ZYG9	4	C
ZYG9_10	310	1.61429485141972	0.783398674454085	2.06063005218212	ZYG9	4	C
ZYG9_10	320	1.59950735028025	0.814445404697747	1.96392212547857	ZYG9	4	C
ZYG9_10	330	1.55642714901662	0.853535302697158	1.82350647254817	ZYG9	4	C
ZYG9_10	340	1.59528882062756	0.872684881358199	1.82802390038515	ZYG9	4	C
ZYG9_11	0	1.68337147797174	0.925833724621871	1.818222250069	ZYG9	4	C
ZYG9_11	10	1.76111798239495	0.97714279495928	1.80231383936914	ZYG9	4	C
ZYG9_11	20	1.73174775594769	0.978574497876615	1.76966368907566	ZYG9	4	C
ZYG9_11	30	1.78997748226406	0.996807327974541	1.79571059725374	ZYG9	4	C
ZYG9_11	40	1.85910529577116	1.01351882730785	1.83430760798928	ZYG9	4	C
ZYG9_11	50	1.91559717058241	1.08058763391104	1.77273652822507	ZYG9	4	C
ZYG9_11	60	2.0025901608286	1.07265596175184	1.86694544405272	ZYG9	4	C
ZYG9_11	70	2.0587728105673	1.12476108115969	1.83040900423456	ZYG9	4	C
ZYG9_11	80	2.26238101154429	1.10870898613336	2.04055441043584	ZYG9	4	C
ZYG9_11	90	2.48115167357899	1.17852382448878	2.10530463790604	ZYG9	4	C
ZYG9_11	100	2.59492935351226	1.17647768745767	2.20567664068481	ZYG9	4	C
ZYG9_11	110	2.58293733252081	1.10156627712419	2.34478613421605	ZYG9	4	C
ZYG9_11	120	2.57741201051256	1.05799981357477	2.43611764146159	ZYG9	4	C
ZYG9_11	130	2.45339382739745	1.02189959655679	2.4008169057547	ZYG9	4	C
ZYG9_11	140	2.58420954369875	1.01401415241918	2.54849455259917	ZYG9	4	C
ZYG9_11	150	2.70260736655344	0.965453346979468	2.79931430659892	ZYG9	4	C
ZYG9_11	160	2.72796146686981	0.971388651719212	2.80831103188382	ZYG9	4	C
ZYG9_11	170	2.8057462683936	0.935450451955866	2.99935315924779	ZYG9	4	C
ZYG9_11	180	2.53687636561812	0.917673881408852	2.76446395284063	ZYG9	4	C
ZYG9_11	190	2.64603331045446	0.917739499435557	2.88320739390848	ZYG9	4	C
ZYG9_11	200	2.61489826918103	0.908003966440499	2.87983132874606	ZYG9	4	C
ZYG9_11	210	2.74607899788405	0.899770709337496	3.05197643064642	ZYG9	4	C
ZYG9_11	220	2.74021441849774	0.890418630496075	3.07744506308352	ZYG9	4	C
ZYG9_11	230	2.85836823715792	0.925232550824876	3.08935114162336	ZYG9	4	C
ZYG9_11	240	2.81523375221783	0.932951105648136	3.01755765674563	ZYG9	4	C
ZYG9_11	250	2.6457794330289	0.928773002098543	2.84868253819912	ZYG9	4	C
ZYG9_11	260	2.50928604156701	0.86052842350008	2.91598275320278	ZYG9	4	C
ZYG9_11	270	2.51056948425841	0.880059837232652	2.85272589208581	ZYG9	4	C
ZYG9_11	280	2.32605469533369	0.918984953974812	2.53111292548697	ZYG9	4	C
ZYG9_11	290	2.17850434035781	0.947380695729098	2.29950256552488	ZYG9	4	C
ZYG9_11	300	1.75021628828793	1.01401202144006	1.72603110346004	ZYG9	4	C
ZYG9_11	310	1.91480696458938	1.0071396433761	1.90123284013588	ZYG9	4	C
ZYG9_11	320	1.82551855316947	1.00243133922925	1.82109086351298	ZYG9	4	C
ZYG9_11	330	1.80597444361779	1.00954854452258	1.7888931180341	ZYG9	4	C
ZYG9_11	340	1.68093331414783	1.0320579157637	1.62871994727541	ZYG9	4	C
ZYG9_2	0	1.54416525288967	1.05589373585956	1.46242486383597	ZYG9	4	C
ZYG9_2	10	1.60523244898098	1.08115703770753	1.48473569795622	ZYG9	4	C
ZYG9_2	20	1.64157071022212	1.07413388390768	1.5282738351481	ZYG9	4	C
ZYG9_2	30	1.55489833256267	1.0766389741397	1.44421516395979	ZYG9	4	C
ZYG9_2	40	1.68534484861431	1.11264864739355	1.51471432833926	ZYG9	4	C
ZYG9_2	50	1.70131057645306	1.13813969667765	1.4948170083333	ZYG9	4	C
ZYG9_2	60	1.74740228400668	1.15191088911578	1.51695960209908	ZYG9	4	C
ZYG9_2	70	1.92375836336041	1.15996903147408	1.6584566580331	ZYG9	4	C
ZYG9_2	80	2.02084707237783	1.15739569735336	1.74602953596505	ZYG9	4	C
ZYG9_2	90	2.04573481216443	1.14501775718495	1.78664025018609	ZYG9	4	C
ZYG9_2	100	1.98394554193488	1.15563549644181	1.71675718515348	ZYG9	4	C
ZYG9_2	110	1.86619114978168	1.15637610497647	1.61382714650581	ZYG9	4	C
ZYG9_2	120	1.84490276677676	1.11046198653479	1.66138309023419	ZYG9	4	C
ZYG9_2	130	1.8190265114389	1.05842965028567	1.71860880026173	ZYG9	4	C
ZYG9_2	140	1.83588096517729	1.01555289508845	1.80776498600537	ZYG9	4	C
ZYG9_2	150	1.82480067065763	0.980426668596922	1.86123116506927	ZYG9	4	C
ZYG9_2	160	1.81829751116866	0.997842460891956	1.82222904158971	ZYG9	4	C
ZYG9_2	170	1.84759939261581	0.933581266851184	1.97904505822773	ZYG9	4	C
ZYG9_2	180	1.82119372402763	0.913752782773862	1.99309239693811	ZYG9	4	C
ZYG9_2	190	1.80356106480462	0.974567043312786	1.8506280067443	ZYG9	4	C
ZYG9_2	200	2.01341720053253	0.98226703252753	2.04976562773534	ZYG9	4	C
ZYG9_2	210	1.92001807623938	0.977125896782078	1.96496488585809	ZYG9	4	C
ZYG9_2	220	1.93149327802674	0.91339958176659	2.1146202785544	ZYG9	4	C
ZYG9_2	230	1.94698816527768	0.902827341978598	2.15654541543984	ZYG9	4	C
ZYG9_2	240	2.02708998999492	0.930750439871215	2.17790924737613	ZYG9	4	C
ZYG9_2	250	1.86412269888873	0.930402109197344	2.00356671643501	ZYG9	4	C
ZYG9_2	260	1.83346971414908	0.950153401649687	1.9296565280572	ZYG9	4	C
ZYG9_2	270	1.98010411642673	0.987450811181634	2.00526861085591	ZYG9	4	C
ZYG9_2	280	2.20033633276107	1.0053409633142	2.18864685022628	ZYG9	4	C
ZYG9_2	290	2.18344266517616	1.05339768173187	2.07276198062863	ZYG9	4	C
ZYG9_2	300	2.11280075841204	1.1076725336277	1.90742362410348	ZYG9	4	C
ZYG9_2	310	2.21719980781897	1.10924795323172	1.99883155191705	ZYG9	4	C
ZYG9_2	320	2.11083739723014	1.13804171209886	1.85479791714943	ZYG9	4	C
ZYG9_2	330	2.09670195640361	1.13961433987392	1.83983465549896	ZYG9	4	C
ZYG9_2	340	1.89750466389778	1.11385265749333	1.7035508701555	ZYG9	4	C
ZYG9_3	0	1.56805245714209	1.04943620185053	1.49418559639649	ZYG9	4	C
ZYG9_3	10	1.50541704633309	1.0242557804815	1.46976670771183	ZYG9	4	C
ZYG9_3	20	1.5388819873746	1.01219974682662	1.52033429389722	ZYG9	4	C
ZYG9_3	30	1.5649981890021	1.03501254318712	1.5120572202758	ZYG9	4	C
ZYG9_3	40	1.56883272221593	1.04399327343229	1.50272301760925	ZYG9	4	C
ZYG9_3	50	1.51563073588474	1.09737890568669	1.38113711502074	ZYG9	4	C
ZYG9_3	60	1.46773548927739	1.11104278056425	1.32104318119235	ZYG9	4	C
ZYG9_3	70	1.53193524049646	1.08132837036273	1.41671603417061	ZYG9	4	C
ZYG9_3	80	1.54399390748699	1.12709977778795	1.369882186045	ZYG9	4	C
ZYG9_3	90	1.52355267326022	1.10996651491664	1.37261138312325	ZYG9	4	C
ZYG9_3	100	1.51100722088502	1.13132471714447	1.33560877614244	ZYG9	4	C
ZYG9_3	110	1.45956984433439	1.13639645878566	1.28438436520127	ZYG9	4	C
ZYG9_3	120	1.58376390707572	1.14640437761167	1.38150546003253	ZYG9	4	C
ZYG9_3	130	1.53226060267591	1.15525546853875	1.32633919025203	ZYG9	4	C
ZYG9_3	140	1.60438621851254	1.16766347457383	1.37401422023422	ZYG9	4	C
ZYG9_3	150	1.66285380079496	1.13407589940637	1.46626323834709	ZYG9	4	C
ZYG9_3	160	1.56684263765266	1.09019947533495	1.43720729380398	ZYG9	4	C
ZYG9_3	170	1.65575097342311	1.07178258325047	1.54485713735111	ZYG9	4	C
ZYG9_3	180	1.6712357371338	1.06048568000417	1.57591542125041	ZYG9	4	C
ZYG9_3	190	1.68924924332998	1.05862865827782	1.5956957429039	ZYG9	4	C
ZYG9_3	200	1.63529028537664	1.023937672613	1.59706037693048	ZYG9	4	C
ZYG9_3	210	1.64982219586528	1.01512941065967	1.62523337275113	ZYG9	4	C
ZYG9_3	220	1.66600472346992	0.976870099378289	1.70545165066493	ZYG9	4	C
ZYG9_3	230	1.64171829747877	0.976958217794702	1.68043859765532	ZYG9	4	C
ZYG9_3	240	1.55700952548346	0.950245176777477	1.63853452091562	ZYG9	4	C
ZYG9_3	250	1.65739446776576	0.951514697385201	1.74184852038581	ZYG9	4	C
ZYG9_3	260	1.79099255377436	0.934312809179068	1.91690891549268	ZYG9	4	C
ZYG9_3	270	1.92009656160058	0.93046061770947	2.0635978837313	ZYG9	4	C
ZYG9_3	280	1.86507682732671	0.925371080602208	2.01549072196309	ZYG9	4	C
ZYG9_3	290	1.87152358031007	0.934573619448532	2.0025427011458	ZYG9	4	C
ZYG9_3	300	1.85567650502625	0.929627334946903	1.99615096853003	ZYG9	4	C
ZYG9_3	310	1.90691946323084	0.928053082555694	2.05475257727664	ZYG9	4	C
ZYG9_3	320	1.9398693116322	0.92474351133029	2.09773768387042	ZYG9	4	C
ZYG9_3	330	1.92150380878045	0.945613902613544	2.03201729952328	ZYG9	4	C
ZYG9_3	340	1.66796786646622	0.984834959494743	1.69365217022957	ZYG9	4	C
ZYG9_4	0	1.686641383843	1.023442723215	1.64800759786992	ZYG9	4	C
ZYG9_4	10	1.76060872957046	1.09556366916553	1.60703460613246	ZYG9	4	C
ZYG9_4	20	1.58924503552885	1.02987549907948	1.54314287207468	ZYG9	4	C
ZYG9_4	30	1.63305329356069	1.03789555395666	1.57342739096933	ZYG9	4	C
ZYG9_4	40	1.72236675268992	1.08896239514937	1.58165861407332	ZYG9	4	C
ZYG9_4	50	1.69775618363986	1.09469271370477	1.55089749149252	ZYG9	4	C
ZYG9_4	60	1.75568536923527	1.07960561370493	1.62622845504685	ZYG9	4	C
ZYG9_4	70	1.90081092742302	1.0658510004225	1.78337396753349	ZYG9	4	C
ZYG9_4	80	1.97275929497712	1.08068451431609	1.82547197525595	ZYG9	4	C
ZYG9_4	90	1.96709989010659	1.06818210657182	1.84153982547013	ZYG9	4	C
ZYG9_4	100	1.87932261164931	1.06578439152864	1.76332345133504	ZYG9	4	C
ZYG9_4	110	1.91832656828014	1.00505695552695	1.90867448628755	ZYG9	4	C
ZYG9_4	120	1.91505347533502	0.958866717265626	1.99720507642201	ZYG9	4	C
ZYG9_4	130	1.8827003890638	0.944189773427725	1.99398515218923	ZYG9	4	C
ZYG9_4	140	1.88828103391373	0.909660381294089	2.07580881034683	ZYG9	4	C
ZYG9_4	150	1.76791221094034	0.915917891739203	1.93020818447308	ZYG9	4	C
ZYG9_4	160	1.80447152480529	0.907259198248955	1.98892612859477	ZYG9	4	C
ZYG9_4	170	2.15072247305467	0.889096314494277	2.4189982997264	ZYG9	4	C
ZYG9_4	180	2.23753032833856	0.865608762988807	2.58492106828115	ZYG9	4	C
ZYG9_4	190	2.13408328179675	0.862735206617795	2.47362489142301	ZYG9	4	C
ZYG9_4	200	2.14461180811176	0.877254148531241	2.44468699487192	ZYG9	4	C
ZYG9_4	210	2.09038843596534	0.886729214859397	2.35741464354121	ZYG9	4	C
ZYG9_4	220	1.96304801330273	0.863067829939543	2.27450027124779	ZYG9	4	C
ZYG9_4	230	1.70046119676633	0.85032361367934	1.99978122377251	ZYG9	4	C
ZYG9_4	240	1.67288772879584	0.850677068124683	1.96653676404339	ZYG9	4	C
ZYG9_4	250	1.33743742965917	0.938113043531871	1.42566766220828	ZYG9	4	C
ZYG9_4	260	1.21735488672427	0.953307604908501	1.2769801483343	ZYG9	4	C
ZYG9_4	270	1.1406706163493	0.947416927557556	1.20397956081485	ZYG9	4	C
ZYG9_4	280	1.08333402624103	0.958642154019398	1.13007134278294	ZYG9	4	C
ZYG9_4	290	1.09232240734079	0.966700981710924	1.12994858597074	ZYG9	4	C
ZYG9_4	300	1.12971149725414	0.979896383780737	1.152888729822	ZYG9	4	C
ZYG9_4	310	1.10448899770639	0.970676067282396	1.13785539268381	ZYG9	4	C
ZYG9_4	320	1.04704460811396	0.978111860592871	1.07047532117575	ZYG9	4	C
ZYG9_4	330	1.07680415366329	0.995782433665173	1.08136488178437	ZYG9	4	C
ZYG9_4	340	1.03517151398844	0.998002789117062	1.03724310721041	ZYG9	4	C
ZYG9_6	0	1.24563548285257	0.975203080469742	1.27730880654373	ZYG9	4	C
ZYG9_6	10	1.30106926815286	0.988833983829399	1.31576107762224	ZYG9	4	C
ZYG9_6	20	1.34760490268838	1.02192124736266	1.31869741055511	ZYG9	4	C
ZYG9_6	30	1.29726111771815	1.00664170135122	1.28870194427355	ZYG9	4	C
ZYG9_6	40	1.39418878510977	1.02856712650383	1.35546698818648	ZYG9	4	C
ZYG9_6	50	1.42331677410679	1.07840836939988	1.31983097914832	ZYG9	4	C
ZYG9_6	60	1.55803008459386	1.09817309961793	1.41874726774488	ZYG9	4	C
ZYG9_6	70	1.69389494208151	1.09543593715465	1.54632040508122	ZYG9	4	C
ZYG9_6	80	1.61234247370163	1.06622489376877	1.5121973639187	ZYG9	4	C
ZYG9_6	90	1.57217372578722	1.04979809947254	1.49759627739576	ZYG9	4	C
ZYG9_6	100	1.60644654530843	1.03975236882976	1.54502802154372	ZYG9	4	C
ZYG9_6	110	1.63919939134789	1.01976044820173	1.60743574065702	ZYG9	4	C
ZYG9_6	120	1.81418632306718	1.02700981333933	1.76647418505995	ZYG9	4	C
ZYG9_6	130	1.86796387256802	0.992464854763948	1.88214611691444	ZYG9	4	C
ZYG9_6	140	1.87714766044301	0.907920163734868	2.06752502634271	ZYG9	4	C
ZYG9_6	150	1.84514932598305	0.919563179709021	2.00654981266966	ZYG9	4	C
ZYG9_6	160	1.80190604370343	0.922179495381851	1.95396455107398	ZYG9	4	C
ZYG9_6	170	1.8093261364304	0.915635064193079	1.97603412886432	ZYG9	4	C
ZYG9_6	180	1.84198696288055	0.916025027961939	2.01084785530236	ZYG9	4	C
ZYG9_6	190	1.773915659085	0.887940978695255	1.99778555292222	ZYG9	4	C
ZYG9_6	200	1.91073860804644	0.908440143015966	2.10331811373164	ZYG9	4	C
ZYG9_6	210	2.02804212050733	0.916490299353414	2.21283533708771	ZYG9	4	C
ZYG9_6	220	2.0488557170555	0.917033068824682	2.23422228347929	ZYG9	4	C
ZYG9_6	230	2.03089400676192	0.932443211364712	2.17803506101946	ZYG9	4	C
ZYG9_6	240	1.94908635682918	0.928420112785913	2.09935817846573	ZYG9	4	C
ZYG9_6	250	1.97812747849543	0.950835500700575	2.08040978385635	ZYG9	4	C
ZYG9_6	260	1.93559522484924	0.961378474199989	2.01335402944189	ZYG9	4	C
ZYG9_6	270	1.92143934668714	0.942135599430657	2.03945095360826	ZYG9	4	C
ZYG9_6	280	1.8423247490343	0.929305161221927	1.98247553754233	ZYG9	4	C
ZYG9_6	290	1.60044178175317	0.921672718738001	1.73645346033956	ZYG9	4	C
ZYG9_6	300	1.57146703700465	0.925586474255539	1.69780682919832	ZYG9	4	C
ZYG9_6	310	1.66386449113664	0.945361025307649	1.76003076771138	ZYG9	4	C
ZYG9_6	320	1.46084313798945	0.94807727147411	1.54084817972492	ZYG9	4	C
ZYG9_6	330	1.53060736440327	0.959863991323111	1.59460858854953	ZYG9	4	C
ZYG9_6	340	1.50648014115569	0.999931618742839	1.5065831632064	ZYG9	4	C
ZYG9_8	0	1.35239028133026	1.01761379143196	1.32898187182311	ZYG9	4	C
ZYG9_8	10	1.31807174768172	1.01884095924635	1.29369725050779	ZYG9	4	C
ZYG9_8	20	1.33114909585385	1.01752947079517	1.30821674856611	ZYG9	4	C
ZYG9_8	30	1.36235291901747	1.01301027096308	1.34485597833304	ZYG9	4	C
ZYG9_8	40	1.36133618119844	1.00841043061019	1.34998224916684	ZYG9	4	C
ZYG9_8	50	1.41615257647895	1.03869120843718	1.36340094628286	ZYG9	4	C
ZYG9_8	60	1.3654988437822	1.05792570709559	1.29073226467955	ZYG9	4	C
ZYG9_8	70	1.43344648148442	1.1633631023811	1.23215742234778	ZYG9	4	C
ZYG9_8	80	1.421316466668	1.20605597355116	1.17848300397121	ZYG9	4	C
ZYG9_8	90	1.49622468299178	1.19061130718025	1.25668610231438	ZYG9	4	C
ZYG9_8	100	1.48343772337745	1.24588355305863	1.19067124671132	ZYG9	4	C
ZYG9_8	110	1.55471678275219	1.10584955855381	1.40590261191169	ZYG9	4	C
ZYG9_8	120	1.66497151627438	1.06900122764085	1.55750196840163	ZYG9	4	C
ZYG9_8	130	1.79991293744213	1.02382328325711	1.75803087005017	ZYG9	4	C
ZYG9_8	140	1.77873736900381	0.971012424009258	1.83183790961139	ZYG9	4	C
ZYG9_8	150	1.89286895908244	0.929260307799509	2.03696310193723	ZYG9	4	C
ZYG9_8	160	1.79012159862665	0.940515663618663	1.90334054803415	ZYG9	4	C
ZYG9_8	170	1.73298166239382	0.930951547332697	1.86151649606152	ZYG9	4	C
ZYG9_8	180	1.7155964040642	0.939616784019905	1.8258469125301	ZYG9	4	C
ZYG9_8	190	1.81774890346488	0.921512110648755	1.97257190921253	ZYG9	4	C
ZYG9_8	200	1.74943336733327	0.898147259907141	1.94782464460688	ZYG9	4	C
ZYG9_8	210	1.81013645503164	0.896296830174588	2.01957252786339	ZYG9	4	C
ZYG9_8	220	1.7874666554643	0.91574249631461	1.95193153387326	ZYG9	4	C
ZYG9_8	230	1.61227612851138	0.89437663221624	1.80268141008582	ZYG9	4	C
ZYG9_8	240	1.43475350193913	0.903969745693261	1.58716982374096	ZYG9	4	C
ZYG9_8	250	1.65417731073674	0.908058821289511	1.82166316977978	ZYG9	4	C
ZYG9_8	260	1.79213587140362	0.906470627244136	1.97704792360686	ZYG9	4	C
ZYG9_8	270	1.51304735981221	0.888159316988503	1.70357652154404	ZYG9	4	C
ZYG9_8	280	1.58884443709731	0.919660785882636	1.72764182347128	ZYG9	4	C
ZYG9_8	290	1.52956230894388	0.911842914798626	1.67744058117913	ZYG9	4	C
ZYG9_8	300	1.57829993708479	0.888519143698582	1.77632631584605	ZYG9	4	C
ZYG9_8	310	1.48801206060681	0.918536541981121	1.61998134271003	ZYG9	4	C
ZYG9_8	320	1.51029011585937	0.942750916031505	1.60200333956387	ZYG9	4	C
ZYG9_8	330	1.45451692088556	0.96324997690376	1.51000981651815	ZYG9	4	C
ZYG9_8	340	1.41493981097138	0.994381869531012	1.42293404005719	ZYG9	4	C
ZYG9_9	0	1.90608923116382	1.11498898226684	1.70951396065693	ZYG9	4	C
ZYG9_9	10	2.01656235144809	1.12554813290425	1.79162693490926	ZYG9	4	C
ZYG9_9	20	1.90521473681231	1.13713767707691	1.67544772741133	ZYG9	4	C
ZYG9_9	30	1.90751035779372	1.13452509247429	1.68132936895527	ZYG9	4	C
ZYG9_9	40	1.84739671998049	1.13337711981345	1.62999295440564	ZYG9	4	C
ZYG9_9	50	1.8609176190458	1.13579146577158	1.6384324720926	ZYG9	4	C
ZYG9_9	60	1.9007951692302	1.15940367160487	1.63945933222644	ZYG9	4	C
ZYG9_9	70	1.98327131588726	1.19734744798329	1.65638747485344	ZYG9	4	C
ZYG9_9	80	1.95072235527521	1.23170474484824	1.58375809091777	ZYG9	4	C
ZYG9_9	90	1.9927542978814	1.2338815032471	1.61502890888407	ZYG9	4	C
ZYG9_9	100	2.06550632845572	1.24389769967501	1.66051141423879	ZYG9	4	C
ZYG9_9	110	2.14632785209484	1.18701199712125	1.80817705069546	ZYG9	4	C
ZYG9_9	120	2.12456151824824	1.17225535036302	1.81237092890241	ZYG9	4	C
ZYG9_9	130	1.95016848419109	1.02998853894259	1.89338852856864	ZYG9	4	C
ZYG9_9	140	2.05973394207884	0.966259534577135	2.13165704282571	ZYG9	4	C
ZYG9_9	150	2.07916398564258	0.91678679418509	2.26788169161043	ZYG9	4	C
ZYG9_9	160	2.09368885580226	0.906060119269483	2.31076151711689	ZYG9	4	C
ZYG9_9	170	2.15152648212798	0.875818497578386	2.4565894509843	ZYG9	4	C
ZYG9_9	180	2.51872911701681	0.884596979672655	2.84731824197372	ZYG9	4	C
ZYG9_9	190	2.53945393880757	0.919768447239244	2.76097092309476	ZYG9	4	C
ZYG9_9	200	2.34788721213373	0.893585288724402	2.62749089735503	ZYG9	4	C
ZYG9_9	210	2.24763566366549	0.902822691531654	2.48956487774176	ZYG9	4	C
ZYG9_9	220	2.28149052137717	0.925792710994955	2.46436431641943	ZYG9	4	C
ZYG9_9	230	2.27250185043105	0.9923846286501	2.28994059845751	ZYG9	4	C
ZYG9_9	240	2.39757019864332	0.995493581183615	2.40842356390955	ZYG9	4	C
ZYG9_9	250	2.31026561375524	0.95616846193324	2.41617006388623	ZYG9	4	C
ZYG9_9	260	2.22679691211589	0.97112949099788	2.29299689975201	ZYG9	4	C
ZYG9_9	270	2.23415347133926	0.982765393005359	2.27333348044245	ZYG9	4	C
ZYG9_9	280	2.22895304189359	0.992370650903916	2.24608924081271	ZYG9	4	C
ZYG9_9	290	2.03803565115678	0.978348976010567	2.08313771581518	ZYG9	4	C
ZYG9_9	300	1.89488309476353	1.0196106916881	1.85843784319905	ZYG9	4	C
ZYG9_9	310	2.07595066789652	0.999257250741704	2.07749372481974	ZYG9	4	C
ZYG9_9	320	2.10735515531781	1.03257405769145	2.04087555717725	ZYG9	4	C
ZYG9_9	330	2.07802369790908	1.02226745053553	2.03275933007598	ZYG9	4	C
ZYG9_9	340	2.07725046558703	1.05362246563828	1.97153205567673	ZYG9	4	C
SAPS-1_10	0	2.06851007832414	1.29442477438144	1.59801490149368	SAPS-1	4	D
SAPS-1_10	10	2.04134774371489	1.28471426513309	1.58895078782629	SAPS-1	4	D
SAPS-1_10	20	1.88477074296196	1.1915359947286	1.58179925012778	SAPS-1	4	D
SAPS-1_10	30	1.73667038946852	1.14612456869659	1.51525448184356	SAPS-1	4	D
SAPS-1_10	40	1.51641449372616	1.07707857707754	1.40789588243476	SAPS-1	4	D
SAPS-1_10	50	1.46257326954937	1.0594578647731	1.3804921537513	SAPS-1	4	D
SAPS-1_10	60	1.44432601769942	1.02247267271733	1.41258153517293	SAPS-1	4	D
SAPS-1_10	70	1.27871744841276	0.970466059899945	1.31763232249935	SAPS-1	4	D
SAPS-1_10	80	1.22367649264525	0.94746272330011	1.29152995949335	SAPS-1	4	D
SAPS-1_10	90	1.13689662182535	0.922463302001672	1.23245729055928	SAPS-1	4	D
SAPS-1_10	100	1.24222037996715	0.909923194448018	1.36519256520405	SAPS-1	4	D
SAPS-1_10	110	1.19240970394915	0.917739025327833	1.2992906164399	SAPS-1	4	D
SAPS-1_10	120	1.14199224194388	0.889674881847306	1.28360625352563	SAPS-1	4	D
SAPS-1_10	130	1.18046448919562	0.883171181668772	1.33662025403174	SAPS-1	4	D
SAPS-1_10	140	1.17150942498159	0.898683329986333	1.30358423917734	SAPS-1	4	D
SAPS-1_10	150	1.07074171906511	0.898566162377944	1.1916114404214	SAPS-1	4	D
SAPS-1_10	160	1.1511027520554	0.907280795515932	1.26873924560568	SAPS-1	4	D
SAPS-1_10	170	1.11012257727681	0.91444994863268	1.2139785003397	SAPS-1	4	D
SAPS-1_10	180	1.11995353133989	0.903413452413672	1.23969100564938	SAPS-1	4	D
SAPS-1_11	0	1.71300536456645	1.27119538252902	1.34755474108036	SAPS-1	4	D
SAPS-1_11	10	1.74291358858611	1.3556807797746	1.28563716074509	SAPS-1	4	D
SAPS-1_11	20	1.67557327206843	1.34871119611593	1.24235142178237	SAPS-1	4	D
SAPS-1_11	30	1.69596327844086	1.30335120998737	1.301232749427	SAPS-1	4	D
SAPS-1_11	40	1.5268741232565	1.17900283194137	1.2950555180112	SAPS-1	4	D
SAPS-1_11	50	1.47827856043684	1.16237167880843	1.27177785504225	SAPS-1	4	D
SAPS-1_11	60	1.51360809762465	1.10468143523394	1.37017609724211	SAPS-1	4	D
SAPS-1_11	70	1.43798994203354	1.0700448591366	1.34385949313735	SAPS-1	4	D
SAPS-1_11	80	1.41897619939823	1.01276913053605	1.40108555505358	SAPS-1	4	D
SAPS-1_11	90	1.35152005389878	0.998499047703791	1.35355167038648	SAPS-1	4	D
SAPS-1_11	100	1.47042075697974	0.998576132977889	1.47251742598208	SAPS-1	4	D
SAPS-1_11	110	1.37785839085881	0.95865415232358	1.43728412120175	SAPS-1	4	D
SAPS-1_11	120	1.28296234085458	0.958380263440656	1.3386777564144	SAPS-1	4	D
SAPS-1_11	130	1.40614262874173	0.92229517900715	1.52461235919659	SAPS-1	4	D
SAPS-1_11	140	1.26941257609502	0.943639649555995	1.34523022288466	SAPS-1	4	D
SAPS-1_11	150	1.3070906121894	0.940131698738065	1.39032713602137	SAPS-1	4	D
SAPS-1_11	160	1.19635202828955	0.929941118900461	1.2864814814341	SAPS-1	4	D
SAPS-1_11	170	1.21377050852568	0.927646040576906	1.30844142639883	SAPS-1	4	D
SAPS-1_11	180	1.17515719699693	0.928134517008698	1.26614965337607	SAPS-1	4	D
SAPS-1_2	0	1.82092181206879	1.25946556263419	1.44578928244795	SAPS-1	4	D
SAPS-1_2	10	1.72910733989869	1.19954046007287	1.44147479593447	SAPS-1	4	D
SAPS-1_2	20	1.4739006960294	1.08186477558524	1.3623705376969	SAPS-1	4	D
SAPS-1_2	30	1.37971148376082	1.09517120597426	1.25981351247583	SAPS-1	4	D
SAPS-1_2	40	1.37357563882357	1.02741434546056	1.33692472262283	SAPS-1	4	D
SAPS-1_2	50	1.24962923318682	0.973939017817152	1.28306722528435	SAPS-1	4	D
SAPS-1_2	60	1.27565924582528	0.924776895003457	1.37942378612358	SAPS-1	4	D
SAPS-1_2	70	1.27307471241713	0.911272692870393	1.39702936604751	SAPS-1	4	D
SAPS-1_2	80	1.14632428992942	0.896493514764581	1.27867549630902	SAPS-1	4	D
SAPS-1_2	90	1.12416760290597	0.87901905325428	1.27888877805788	SAPS-1	4	D
SAPS-1_2	100	1.10948085793394	0.884475551237893	1.25439403766575	SAPS-1	4	D
SAPS-1_2	110	1.12051385762967	0.886786253293803	1.26356701343501	SAPS-1	4	D
SAPS-1_2	120	1.06584248543479	0.874976137957919	1.21813891739075	SAPS-1	4	D
SAPS-1_2	130	1.06983880107757	0.86786756521916	1.23272126295837	SAPS-1	4	D
SAPS-1_2	140	1.07276772764134	0.875483984626561	1.22534249224322	SAPS-1	4	D
SAPS-1_2	150	1.07783816697488	0.854074431037225	1.26199559172601	SAPS-1	4	D
SAPS-1_2	160	1.02072476703575	0.861721336645434	1.18451838619814	SAPS-1	4	D
SAPS-1_2	170	1.05575310801068	0.871735655085511	1.21109318157592	SAPS-1	4	D
SAPS-1_2	180	1.06489023412193	0.884736736552532	1.20362384665001	SAPS-1	4	D
SAPS-1_3	0	1.9024195296243	1.19070643693207	1.59772339395931	SAPS-1	4	D
SAPS-1_3	10	1.83271117877879	1.15820229041739	1.58237571617849	SAPS-1	4	D
SAPS-1_3	20	1.75712562802442	1.1156726300469	1.57494732836689	SAPS-1	4	D
SAPS-1_3	30	1.64857223549397	1.1227320698625	1.4683576605199	SAPS-1	4	D
SAPS-1_3	40	1.54591130055352	1.01228448549793	1.52715103580107	SAPS-1	4	D
SAPS-1_3	50	1.45110520201587	1.01317228401357	1.43223933867148	SAPS-1	4	D
SAPS-1_3	60	1.33423295150572	0.966036718289786	1.3811410335083	SAPS-1	4	D
SAPS-1_3	70	1.28916431693869	0.903988478537534	1.42608489770168	SAPS-1	4	D
SAPS-1_3	80	1.27464872757803	0.897559372773852	1.42012747707019	SAPS-1	4	D
SAPS-1_3	90	1.17847781738535	0.858331657754554	1.37298654516404	SAPS-1	4	D
SAPS-1_3	100	1.14284356710488	0.858581471721978	1.33108342626214	SAPS-1	4	D
SAPS-1_3	110	1.18548454992823	0.848265029063932	1.39754028435715	SAPS-1	4	D
SAPS-1_3	120	1.09536208056558	0.837459535265454	1.30795821701209	SAPS-1	4	D
SAPS-1_3	130	1.12692848003136	0.83121093331133	1.35576715231833	SAPS-1	4	D
SAPS-1_3	140	1.07079941509021	0.863866426450622	1.23954280697054	SAPS-1	4	D
SAPS-1_3	150	1.06127176234896	0.852065648295451	1.24552816378882	SAPS-1	4	D
SAPS-1_3	160	1.01981231113308	0.85331232603357	1.19512197353746	SAPS-1	4	D
SAPS-1_3	170	1.02573908198644	0.850042297805067	1.20669181361334	SAPS-1	4	D
SAPS-1_3	180	1.04272616432444	0.859737946239026	1.21284185359725	SAPS-1	4	D
SAPS-1_4	0	1.81661399573349	1.39889841098536	1.2986032305619	SAPS-1	4	D
SAPS-1_4	10	1.78884023210907	1.34202672960528	1.33293934662181	SAPS-1	4	D
SAPS-1_4	20	1.64156886769572	1.26195086528582	1.3008183700749	SAPS-1	4	D
SAPS-1_4	30	1.5377875132791	1.23750641905062	1.24265013062223	SAPS-1	4	D
SAPS-1_4	40	1.41034574885739	1.17272157443619	1.20262624957288	SAPS-1	4	D
SAPS-1_4	50	1.3213307312801	1.12921121354698	1.17013603427622	SAPS-1	4	D
SAPS-1_4	60	1.29872513539525	1.09827975221437	1.18250849364813	SAPS-1	4	D
SAPS-1_4	70	1.19662924884778	1.03826057620278	1.15253268425563	SAPS-1	4	D
SAPS-1_4	80	1.15981671941646	1.04549917065379	1.10934255327164	SAPS-1	4	D
SAPS-1_4	90	1.11048469097357	1.01783324849768	1.0910281154724	SAPS-1	4	D
SAPS-1_4	100	1.10150927882305	0.974041357836667	1.13086499865826	SAPS-1	4	D
SAPS-1_4	110	1.1055763086412	0.979501073622736	1.12871372825776	SAPS-1	4	D
SAPS-1_4	120	1.04439810707565	0.960978315580163	1.08680715281814	SAPS-1	4	D
SAPS-1_4	130	1.06794606765523	0.988886367645114	1.07994821507995	SAPS-1	4	D
SAPS-1_4	140	1.11292142722721	0.988234921132235	1.12617091688292	SAPS-1	4	D
SAPS-1_4	150	1.04081299396437	0.972235424366623	1.07053597089658	SAPS-1	4	D
SAPS-1_4	160	1.07142494099365	0.984418245198632	1.08838387161085	SAPS-1	4	D
SAPS-1_4	170	1.06610604405256	0.962031598919669	1.10818194043705	SAPS-1	4	D
SAPS-1_4	180	1.05118718674858	0.977947915403346	1.0748907689169	SAPS-1	4	D
SAPS-1_5	0	1.54587389458207	1.18315011805933	1.30657460197672	SAPS-1	4	D
SAPS-1_5	10	1.5282328440181	1.16832264638596	1.30805719528374	SAPS-1	4	D
SAPS-1_5	20	1.47479755419485	1.15078923791845	1.28155313379752	SAPS-1	4	D
SAPS-1_5	30	1.35920214301938	1.02328846643314	1.32826879966421	SAPS-1	4	D
SAPS-1_5	40	1.38050733779183	1.00367766417299	1.37544889865546	SAPS-1	4	D
SAPS-1_5	50	1.26927969718032	0.982110980172066	1.2923994566866	SAPS-1	4	D
SAPS-1_5	60	1.28536368435977	0.945492306372056	1.35946498527506	SAPS-1	4	D
SAPS-1_5	70	1.15880071208589	0.936715162170959	1.23708973536866	SAPS-1	4	D
SAPS-1_5	80	1.13006426582061	0.932448698850114	1.21193183841019	SAPS-1	4	D
SAPS-1_5	90	1.13355285552333	0.89124589501442	1.27187441969086	SAPS-1	4	D
SAPS-1_5	100	1.12636723910172	0.907378896382303	1.24134167500756	SAPS-1	4	D
SAPS-1_5	110	1.13173700036438	0.908934586305845	1.24512480591598	SAPS-1	4	D
SAPS-1_5	120	1.05323173493505	0.897374485694056	1.17368139135408	SAPS-1	4	D
SAPS-1_5	130	1.07408906150088	0.914587442906395	1.17439734148067	SAPS-1	4	D
SAPS-1_5	140	1.06836138255519	0.915003285902052	1.16760387532593	SAPS-1	4	D
SAPS-1_5	150	1.15349062672008	0.903116097692382	1.27723404517697	SAPS-1	4	D
SAPS-1_5	160	1.12077914300259	0.902330166398359	1.24209428515081	SAPS-1	4	D
SAPS-1_5	170	1.16073327298872	0.90294466437128	1.28549768196143	SAPS-1	4	D
SAPS-1_5	180	1.12497846969114	0.91782954863495	1.22569432566676	SAPS-1	4	D
SAPS-1_6	0	1.98610636283547	1.21971515355297	1.62833622018225	SAPS-1	4	D
SAPS-1_6	10	1.84187063817203	1.19037938735203	1.54729715395125	SAPS-1	4	D
SAPS-1_6	20	1.76619219710178	1.15783311515706	1.52542898797829	SAPS-1	4	D
SAPS-1_6	30	1.63420441707847	1.0830401186184	1.50890478476751	SAPS-1	4	D
SAPS-1_6	40	1.52755755874344	1.04233738481928	1.46551162895139	SAPS-1	4	D
SAPS-1_6	50	1.42409157205781	1.04292393928401	1.36547980002787	SAPS-1	4	D
SAPS-1_6	60	1.32686311736579	0.971684514267943	1.36552872653882	SAPS-1	4	D
SAPS-1_6	70	1.20922954994917	0.964845654081306	1.25328807238144	SAPS-1	4	D
SAPS-1_6	80	1.24943621303494	0.952796974354588	1.31133520221482	SAPS-1	4	D
SAPS-1_6	90	1.20456144793134	0.941237179115212	1.27976399005366	SAPS-1	4	D
SAPS-1_6	100	1.20429330045103	0.93194698720301	1.29223369675285	SAPS-1	4	D
SAPS-1_6	110	1.19043258890527	0.94448234970534	1.26040744888103	SAPS-1	4	D
SAPS-1_6	120	1.16399791038159	0.924449566867216	1.25912537806271	SAPS-1	4	D
SAPS-1_6	130	1.16643293992368	0.936984411512409	1.24487977130902	SAPS-1	4	D
SAPS-1_6	140	1.20316781331142	0.948988575107333	1.26784225318554	SAPS-1	4	D
SAPS-1_6	150	1.14632014214325	0.946906215278827	1.21059522437045	SAPS-1	4	D
SAPS-1_6	160	1.21108514099308	0.941395464974899	1.28647862248345	SAPS-1	4	D
SAPS-1_6	170	1.2074559538969	0.94902403505205	1.27231335487797	SAPS-1	4	D
SAPS-1_6	180	1.20714140261221	0.970188880083156	1.2442333935107	SAPS-1	4	D
SAPS-1_7	0	1.85537081014155	1.25837379585356	1.47441945807766	SAPS-1	4	D
SAPS-1_7	10	2.0003428526143	1.28059864065724	1.56203730747962	SAPS-1	4	D
SAPS-1_7	20	1.76854286707161	1.23176945076938	1.43577425626764	SAPS-1	4	D
SAPS-1_7	30	1.96598181838483	1.24167875484472	1.58332564740603	SAPS-1	4	D
SAPS-1_7	40	1.70451106040266	1.15495996907746	1.47581830196605	SAPS-1	4	D
SAPS-1_7	50	1.63115871936009	1.07170867744658	1.52201690038233	SAPS-1	4	D
SAPS-1_7	60	1.60223703023878	1.03771983237545	1.54399769595912	SAPS-1	4	D
SAPS-1_7	70	1.52247906226252	1.00728916764527	1.51146176407477	SAPS-1	4	D
SAPS-1_7	80	1.47448363344749	1.02318410348442	1.44107363320656	SAPS-1	4	D
SAPS-1_7	90	1.3107873820028	0.998116783144946	1.31326053637999	SAPS-1	4	D
SAPS-1_7	100	1.36438376932867	0.984425421595926	1.38596966250299	SAPS-1	4	D
SAPS-1_7	110	1.30272774062854	0.935411493004118	1.39267878401277	SAPS-1	4	D
SAPS-1_7	120	1.31550091400578	0.960247445403601	1.3699603371013	SAPS-1	4	D
SAPS-1_7	130	1.18884372633967	0.925047185158345	1.28517090307795	SAPS-1	4	D
SAPS-1_7	140	1.19611130674769	0.946670805503057	1.26349233523905	SAPS-1	4	D
SAPS-1_7	150	1.13974017361682	0.942042075552256	1.20986121872388	SAPS-1	4	D
SAPS-1_7	160	1.20591748722848	0.955814809622182	1.26166436749935	SAPS-1	4	D
SAPS-1_7	170	1.1443759815718	0.950553426967557	1.20390495589772	SAPS-1	4	D
SAPS-1_7	180	1.20861672638842	0.955805974856248	1.264500074474	SAPS-1	4	D
SAPS-1_8	0	2.11189145308873	1.17272053771086	1.80084801551367	SAPS-1	4	D
SAPS-1_8	10	2.03362490206117	1.22591935502745	1.65885699880775	SAPS-1	4	D
SAPS-1_8	20	1.8793837524462	1.12041975749772	1.67739254852441	SAPS-1	4	D
SAPS-1_8	30	1.81898125810477	1.08153825373504	1.68184643661286	SAPS-1	4	D
SAPS-1_8	40	1.6650902695547	1.04743429493918	1.58968469678701	SAPS-1	4	D
SAPS-1_8	50	1.41072723990623	0.982225355752821	1.43625618259975	SAPS-1	4	D
SAPS-1_8	60	1.38981460710848	0.960339222686179	1.44721216657277	SAPS-1	4	D
SAPS-1_8	70	1.46493231659	0.939420508944319	1.55939997332635	SAPS-1	4	D
SAPS-1_8	80	1.35996877307425	0.976767286892208	1.39231605247681	SAPS-1	4	D
SAPS-1_8	90	1.47613577090101	0.954149107356887	1.54707032634563	SAPS-1	4	D
SAPS-1_8	100	1.48461307464323	0.96844867387751	1.53298064697542	SAPS-1	4	D
SAPS-1_8	110	1.46206222817407	0.979268823427445	1.49301416852713	SAPS-1	4	D
SAPS-1_8	120	1.45194088042738	0.944026130594387	1.5380303927744	SAPS-1	4	D
SAPS-1_8	130	1.38899440533454	0.962631957406168	1.44291324908558	SAPS-1	4	D
SAPS-1_8	140	1.31666877301145	0.947598864344987	1.38947905337727	SAPS-1	4	D
SAPS-1_8	150	1.33368193340026	0.956818794994488	1.39387096112378	SAPS-1	4	D
SAPS-1_8	160	1.30674648006523	0.977869949068106	1.33631929410505	SAPS-1	4	D
SAPS-1_8	170	1.30172806631646	0.955211658591649	1.36276400587039	SAPS-1	4	D
SAPS-1_8	180	1.29402128139777	0.985068599811907	1.31363570176215	SAPS-1	4	D
SAPS-1_9	0	1.59967535941642	1.18552858757471	1.34933512036935	SAPS-1	4	D
SAPS-1_9	10	1.64489708271061	1.17229295840309	1.40314506789437	SAPS-1	4	D
SAPS-1_9	20	1.66996960739749	1.25086401689292	1.33505287932545	SAPS-1	4	D
SAPS-1_9	30	1.72079750705438	1.19767831586389	1.43677770922417	SAPS-1	4	D
SAPS-1_9	40	1.60564223134021	1.23492597852224	1.30019309599559	SAPS-1	4	D
SAPS-1_9	50	1.55012554577033	1.19201267518654	1.30042706595191	SAPS-1	4	D
SAPS-1_9	60	1.49864433658584	1.14016408531865	1.31441110615847	SAPS-1	4	D
SAPS-1_9	70	1.46042199659877	1.06261613336735	1.37436459953869	SAPS-1	4	D
SAPS-1_9	80	1.42609539204083	1.0407343327594	1.37027803076285	SAPS-1	4	D
SAPS-1_9	90	1.40080444084873	1.00520420408547	1.393552111258	SAPS-1	4	D
SAPS-1_9	100	1.31172176233671	1.00154888162025	1.30969320260703	SAPS-1	4	D
SAPS-1_9	110	1.30167307188139	0.983119841030647	1.32402278700509	SAPS-1	4	D
SAPS-1_9	120	1.17152692911351	0.995879061047655	1.17637469742669	SAPS-1	4	D
SAPS-1_9	130	1.3008500951443	0.988676918521692	1.31574842172849	SAPS-1	4	D
SAPS-1_9	140	1.24268948453619	0.976358516075353	1.27277988984149	SAPS-1	4	D
SAPS-1_9	150	1.26839285432138	0.973158214306116	1.30337784306304	SAPS-1	4	D
SAPS-1_9	160	1.16139606985637	0.969456913219279	1.19798626841467	SAPS-1	4	D
SAPS-1_9	170	1.19233521775583	0.97752174624271	1.21975313832025	SAPS-1	4	D
SAPS-1_9	180	1.15341615757763	0.982576858576446	1.17386863685014	SAPS-1	4	D
Wildtype_1	0	1.55103133695206	1.24374519480897	1.2470651894179	Wildtype	4	D
Wildtype_1	10	1.55798664246652	1.28900404418951	1.20867475124652	Wildtype	4	D
Wildtype_1	20	1.61941367072311	1.27853148197454	1.2666200977876	Wildtype	4	D
Wildtype_1	30	1.48526127206595	1.1902210991156	1.24788686166761	Wildtype	4	D
Wildtype_1	40	1.45717528317825	1.13295124375818	1.28617651572063	Wildtype	4	D
Wildtype_1	50	1.44736218579979	1.07915329862559	1.34120165100097	Wildtype	4	D
Wildtype_1	60	1.4511988921115	1.0212935173282	1.42094203819874	Wildtype	4	D
Wildtype_1	70	1.40597382779444	0.979143540882304	1.43592207790854	Wildtype	4	D
Wildtype_1	80	1.39856979929941	0.976689790274414	1.43194882676767	Wildtype	4	D
Wildtype_1	90	1.28710673163532	0.932916690455059	1.37965881069991	Wildtype	4	D
Wildtype_1	100	1.15424209791056	0.935883747581107	1.23331781419842	Wildtype	4	D
Wildtype_1	110	1.36980922852453	0.936105362116194	1.46330667888483	Wildtype	4	D
Wildtype_1	120	1.39761954776075	0.941037243160925	1.48519047244738	Wildtype	4	D
Wildtype_1	130	1.27115228104705	0.920198455700808	1.38138927877135	Wildtype	4	D
Wildtype_1	140	1.20181470113211	0.917757762788625	1.30951188849699	Wildtype	4	D
Wildtype_1	150	1.21148202208381	0.936919974563521	1.29304749068692	Wildtype	4	D
Wildtype_1	160	1.20698710454707	0.915757231557772	1.31802082795884	Wildtype	4	D
Wildtype_1	170	1.30728921754448	0.921248967320247	1.41904009004988	Wildtype	4	D
Wildtype_1	180	1.21911418537542	0.934758286533515	1.30420259754681	Wildtype	4	D
Wildtype_10	0	1.81410715121811	1.15919699959808	1.56496881189919	Wildtype	4	D
Wildtype_10	10	1.74749828274248	1.21725717698531	1.43560318705237	Wildtype	4	D
Wildtype_10	20	1.54466991395665	1.22719342159655	1.25870126646138	Wildtype	4	D
Wildtype_10	30	1.85724805417551	1.24377397458067	1.49323598349263	Wildtype	4	D
Wildtype_10	40	1.95093593748975	1.22986009665706	1.5863072090823	Wildtype	4	D
Wildtype_10	50	1.64834035199457	1.16169130165999	1.41891425858073	Wildtype	4	D
Wildtype_10	60	1.38496698480997	1.13130135016976	1.22422463705374	Wildtype	4	D
Wildtype_10	70	1.40708558526319	1.08819190372156	1.29304912162187	Wildtype	4	D
Wildtype_10	80	1.46899940115249	1.07403615402782	1.36773738541621	Wildtype	4	D
Wildtype_10	90	1.56729183222474	1.03688082914272	1.51154480647555	Wildtype	4	D
Wildtype_10	100	1.41727618820573	1.05701265934449	1.34083180147024	Wildtype	4	D
Wildtype_10	110	1.21683467260616	1.01188571703119	1.20254160339004	Wildtype	4	D
Wildtype_10	120	1.31615852322526	0.98401788396026	1.33753516544667	Wildtype	4	D
Wildtype_10	130	1.28700145223127	0.961285954999922	1.33883309699597	Wildtype	4	D
Wildtype_10	140	1.34067739971263	0.969017720741819	1.38354270620179	Wildtype	4	D
Wildtype_10	150	1.27231563546364	0.965167605170844	1.31823284230351	Wildtype	4	D
Wildtype_10	160	1.22851007986274	0.973916517608949	1.26141210016526	Wildtype	4	D
Wildtype_10	170	1.29618723861674	0.969849047779363	1.33648348841975	Wildtype	4	D
Wildtype_10	180	1.34342691517125	0.975217494089834	1.37756646421224	Wildtype	4	D
Wildtype_11	0	1.91275416884322	1.22747359394969	1.55828539063596	Wildtype	4	D
Wildtype_11	10	1.92034540609888	1.2663436745826	1.51644884768888	Wildtype	4	D
Wildtype_11	20	1.91920267139158	1.28563790831857	1.49280186821935	Wildtype	4	D
Wildtype_11	30	2.00549012438917	1.27802572331837	1.56920951417312	Wildtype	4	D
Wildtype_11	40	1.81981248796996	1.18222283895631	1.53931427139111	Wildtype	4	D
Wildtype_11	50	1.81586095189772	1.23733259252712	1.46756091520149	Wildtype	4	D
Wildtype_11	60	1.4769187907065	1.172990004409	1.25910603257922	Wildtype	4	D
Wildtype_11	70	1.58829474690839	1.09908024096875	1.44511263846254	Wildtype	4	D
Wildtype_11	80	1.6913395637222	1.04974935766761	1.61118418541365	Wildtype	4	D
Wildtype_11	90	1.52753284579027	1.01117296614092	1.51065435582205	Wildtype	4	D
Wildtype_11	100	1.60788854689336	0.988709123692095	1.62625033830889	Wildtype	4	D
Wildtype_11	110	1.66960783841138	0.991421085069534	1.68405520475115	Wildtype	4	D
Wildtype_11	120	1.46223545136203	0.960207140747449	1.52283334429672	Wildtype	4	D
Wildtype_11	130	1.43819047961834	0.947363451756611	1.5180979136905	Wildtype	4	D
Wildtype_11	140	1.2313412042503	0.929015209389541	1.32542631359008	Wildtype	4	D
Wildtype_11	150	1.35600383422878	0.940997940877139	1.44102741921496	Wildtype	4	D
Wildtype_11	160	1.17291717150764	0.937329489470235	1.25133924055943	Wildtype	4	D
Wildtype_11	170	1.29872274429914	0.948022534605436	1.36992813661298	Wildtype	4	D
Wildtype_11	180	1.42012058372486	0.951538871035487	1.49244621208112	Wildtype	4	D
Wildtype_2	0	1.97960808059871	1.21872661630299	1.62432497503325	Wildtype	4	D
Wildtype_2	10	1.97968568569249	1.13563294254722	1.7432443279182	Wildtype	4	D
Wildtype_2	20	2.02195213704281	1.20596897857122	1.67662035505949	Wildtype	4	D
Wildtype_2	30	1.9275748791934	1.15640123071107	1.66687377010843	Wildtype	4	D
Wildtype_2	40	2.03886053267248	1.15283764093673	1.76855826030785	Wildtype	4	D
Wildtype_2	50	2.1738553172369	1.0938462638009	1.98734994960186	Wildtype	4	D
Wildtype_2	60	2.15010077580204	1.03771338233996	2.07196015045478	Wildtype	4	D
Wildtype_2	70	2.0335698913448	1.02093796586161	1.99186430453547	Wildtype	4	D
Wildtype_2	80	1.97893201545152	0.957543103166981	2.06667669466408	Wildtype	4	D
Wildtype_2	90	1.88313049393401	0.898266568862709	2.09640496397215	Wildtype	4	D
Wildtype_2	100	1.77053265530044	0.886282018543927	1.99770797359654	Wildtype	4	D
Wildtype_2	110	1.87885653027975	0.868773183097277	2.16265484114209	Wildtype	4	D
Wildtype_2	120	1.82339814281614	0.887100906907514	2.05545742160563	Wildtype	4	D
Wildtype_2	130	1.53111808472051	0.875038879483293	1.7497714908675	Wildtype	4	D
Wildtype_2	140	1.38586789179989	0.877408964062554	1.57950049357039	Wildtype	4	D
Wildtype_2	150	1.32971239588679	0.853288309075601	1.55833893625862	Wildtype	4	D
Wildtype_2	160	1.42864731883535	0.854013759703285	1.67286217886198	Wildtype	4	D
Wildtype_2	170	1.49268999167805	0.879806593182282	1.69661150898967	Wildtype	4	D
Wildtype_2	180	1.35244760328796	0.884946836823452	1.52828118821535	Wildtype	4	D
Wildtype_3	0	1.63156217012273	1.217804309116	1.33975726470132	Wildtype	4	D
Wildtype_3	10	1.61805043704104	1.27186801283306	1.27218423666216	Wildtype	4	D
Wildtype_3	20	1.695982592959	1.42297420755814	1.19185757826865	Wildtype	4	D
Wildtype_3	30	1.64346513027569	1.29726737504722	1.26686692495899	Wildtype	4	D
Wildtype_3	40	1.56387368891456	1.27407438706202	1.2274586984837	Wildtype	4	D
Wildtype_3	50	1.61725214674636	1.1998553280601	1.3478726217444	Wildtype	4	D
Wildtype_3	60	1.72919185341652	1.11254330641698	1.55426925265992	Wildtype	4	D
Wildtype_3	70	1.65729205490064	1.09540324505249	1.51295156590596	Wildtype	4	D
Wildtype_3	80	1.54951886194982	1.01107230579872	1.5325499997013	Wildtype	4	D
Wildtype_3	90	1.62190125756527	1.01647417868029	1.59561481401428	Wildtype	4	D
Wildtype_3	100	1.58144791263998	1.02256553606107	1.54654920087736	Wildtype	4	D
Wildtype_3	110	1.51290153439614	0.989234126969104	1.52936649995233	Wildtype	4	D
Wildtype_3	120	1.42079646859672	0.988837177617498	1.43683560929615	Wildtype	4	D
Wildtype_3	130	1.37880394819143	0.981866771422905	1.40426785824852	Wildtype	4	D
Wildtype_3	140	1.33659813348184	0.972241777052044	1.37475900031222	Wildtype	4	D
Wildtype_3	150	1.30677742745826	0.981661376295143	1.3311896128481	Wildtype	4	D
Wildtype_3	160	1.28871413375605	1.00155644986381	1.28671143192308	Wildtype	4	D
Wildtype_3	170	1.29199924732711	0.994928265869687	1.29858532685042	Wildtype	4	D
[truncated: 115 more rows]
