# Supplementary material for: Aurora A and cortical flows promote polarization and cytokinesis by inducing asymmetric ECT-2 accumulation
Source: eLife. 2022 Dec 19;11:e83992. doi: 10.7554/eLife.83992 (PMC9799973; doi:10.7554/eLife.83992)
Supplement: Figure 4—figure supplement 1—source data 1. [file elife-83992-fig4-figsupp1-data1.zip]

Archive with 1 entries (1 files):
- Figure 4figure supplement 2source data.csv
