# Supplementary material for: Aurora A and cortical flows promote polarization and cytokinesis by inducing asymmetric ECT-2 accumulation
Source: eLife. 2022 Dec 19;11:e83992. doi: 10.7554/eLife.83992 (PMC9799973; doi:10.7554/eLife.83992)
Supplement: Figure 4—figure supplement 1—source data 1. [file elife-83992-fig4-figsupp1-data1.zip › Figure 4figure supplement 2source data.csv]

Embryo	Time	AntRatio	PostRatio	AntPostRatio	Treatment
AIR1L4440_1	0	1.77177582276952	1.25453054422354	1.41230186138363	AIR1L4440
AIR1L4440_1	10	1.73277994251505	1.24859206181134	1.38778708876403	AIR1L4440
AIR1L4440_1	20	1.87177031882726	1.27938464436518	1.46302390533695	AIR1L4440
AIR1L4440_1	30	1.90861653504406	1.2120854502976	1.57465509925512	AIR1L4440
AIR1L4440_1	40	1.82819929739834	1.24464593434628	1.4688508972301	AIR1L4440
AIR1L4440_1	50	2.02172535317448	1.26729789979823	1.59530395615456	AIR1L4440
AIR1L4440_1	60	2.01471011385301	1.30820939153275	1.54005171258747	AIR1L4440
AIR1L4440_1	70	1.91312926563802	1.34620960396167	1.42112287715673	AIR1L4440
AIR1L4440_1	80	1.82215506893537	1.42448132812721	1.27917090449406	AIR1L4440
AIR1L4440_1	90	1.91327255911435	1.48680220725017	1.28683731419321	AIR1L4440
AIR1L4440_1	100	2.02554625432068	1.49334195794565	1.35638474734024	AIR1L4440
AIR1L4440_1	110	2.22626630946829	1.50494519906247	1.47930058241003	AIR1L4440
AIR1L4440_1	120	1.99653984741704	1.51333686387814	1.31929638078109	AIR1L4440
AIR1L4440_1	130	2.15489750146282	1.53116969798249	1.407353805592	AIR1L4440
AIR1L4440_1	140	2.06867419162903	1.57453244950394	1.31383395260019	AIR1L4440
AIR1L4440_1	150	2.02983922618514	1.66036309335193	1.2225273100279	AIR1L4440
AIR1L4440_1	160	1.89716981635497	1.63456420769938	1.16065787285604	AIR1L4440
AIR1L4440_1	170	1.90468741799669	1.52594264449182	1.24820380692028	AIR1L4440
AIR1L4440_1	180	1.88479260132121	1.48947921886339	1.26540375820717	AIR1L4440
AIR1L4440_1	190	1.86485336406153	1.43736452430698	1.29741156994303	AIR1L4440
AIR1L4440_1	200	1.999753683162	1.45754056811371	1.37200550496512	AIR1L4440
AIR1L4440_1	210	1.84594518081522	1.39479801388656	1.32344982028728	AIR1L4440
AIR1L4440_1	220	1.89281600249853	1.42916589490863	1.32442007554311	AIR1L4440
AIR1L4440_1	230	1.99314875482371	1.42990179329358	1.39390604597591	AIR1L4440
AIR1L4440_1	240	1.72443175860067	1.345751688512	1.28138925874756	AIR1L4440
AIR1L4440_1	250	1.83886304883659	1.35941927511746	1.35268278337285	AIR1L4440
AIR1L4440_1	260	1.87048322444742	1.3076951803758	1.4303663824087	AIR1L4440
AIR1L4440_1	270	1.7897276089157	1.36958864783177	1.30676288223406	AIR1L4440
AIR1L4440_1	280	1.70013962914759	1.32168085931537	1.28634656177761	AIR1L4440
AIR1L4440_1	290	1.73206679519761	1.32326991436061	1.30892932454716	AIR1L4440
AIR1L4440_1	300	1.75085068100785	1.27296340840895	1.37541320468607	AIR1L4440
AIR1L4440_1	310	1.68318473753256	1.23945777137344	1.35800087458198	AIR1L4440
AIR1L4440_1	320	1.60755046747922	1.31438531887109	1.22304353555921	AIR1L4440
AIR1L4440_1	330	1.68762680719157	1.27774894737225	1.32078121501273	AIR1L4440
AIR1L4440_1	340	1.5961287707897	1.21297413094403	1.3158803061591	AIR1L4440
AIR1L4440_2	0	1.71906932479158	1.35149299135607	1.27197797975015	AIR1L4440
AIR1L4440_2	10	1.68539580690779	1.4682484303088	1.14789552783878	AIR1L4440
AIR1L4440_2	20	1.7684986108541	1.36400304473973	1.29655033958634	AIR1L4440
AIR1L4440_2	30	1.77706114746226	1.28230653044513	1.38583178457758	AIR1L4440
AIR1L4440_2	40	1.67091234962325	1.26126043631451	1.32479565798938	AIR1L4440
AIR1L4440_2	50	1.70564719554732	1.42916396401094	1.19345802056219	AIR1L4440
AIR1L4440_2	60	1.81246770921887	1.48628604462432	1.21946089433747	AIR1L4440
AIR1L4440_2	70	1.93724991358428	1.41993284345544	1.36432502601315	AIR1L4440
AIR1L4440_2	80	1.95170046448716	1.56716125512179	1.24537309616902	AIR1L4440
AIR1L4440_2	90	2.05436189608078	1.58160624092659	1.29890856707623	AIR1L4440
AIR1L4440_2	100	2.09556804328782	1.65671629627286	1.26489251539461	AIR1L4440
AIR1L4440_2	110	2.05433839417315	1.78587937473233	1.15032315353385	AIR1L4440
AIR1L4440_2	120	2.11654108805345	1.71278038747388	1.23573407515196	AIR1L4440
AIR1L4440_2	130	1.80379144403606	1.51966672438764	1.18696515169332	AIR1L4440
AIR1L4440_2	140	1.91628217480682	1.45603020679893	1.31610056292702	AIR1L4440
AIR1L4440_2	150	1.97315794356616	1.4617195374633	1.34988819195125	AIR1L4440
AIR1L4440_2	160	1.79888914431663	1.36516268426803	1.31771045681721	AIR1L4440
AIR1L4440_2	170	1.83447792870455	1.28300620043605	1.42982779668647	AIR1L4440
AIR1L4440_2	180	1.64343816910583	1.205407286339	1.36338828189532	AIR1L4440
AIR1L4440_2	190	1.68844763027159	1.3313737280249	1.26819960070596	AIR1L4440
AIR1L4440_2	200	1.54875850397187	1.24496269909068	1.24402000566208	AIR1L4440
AIR1L4440_2	210	1.56117025535783	1.21136675383637	1.28876762583557	AIR1L4440
AIR1L4440_2	220	1.47262197275965	1.19068558537439	1.23678491689862	AIR1L4440
AIR1L4440_2	230	1.47783977150843	1.21882328324604	1.21251357093586	AIR1L4440
AIR1L4440_2	240	1.39869437309825	1.17870380670811	1.18663769908789	AIR1L4440
AIR1L4440_2	250	1.38418929368494	1.16876452224098	1.1843183698209	AIR1L4440
AIR1L4440_2	260	1.33507002201497	1.13971789882765	1.17140392669823	AIR1L4440
AIR1L4440_2	270	1.3866450600487	1.11216242437146	1.24680085360047	AIR1L4440
AIR1L4440_2	280	1.38934120149145	1.09769952215369	1.26568443681706	AIR1L4440
AIR1L4440_2	290	1.3016113080135	1.11535053476	1.16699752001605	AIR1L4440
AIR1L4440_2	300	1.31502746956499	1.1031914357719	1.1920211007121	AIR1L4440
AIR1L4440_2	310	1.29268161529723	1.08638833435308	1.18988907964204	AIR1L4440
AIR1L4440_2	320	1.28711210308847	1.0552366201878	1.21973790376931	AIR1L4440
AIR1L4440_2	330	1.23668973793299	1.05090788868548	1.17678223871732	AIR1L4440
AIR1L4440_2	340	1.20654756835865	1.03863261950275	1.16166924252416	AIR1L4440
AIR1L4440_3	0	1.52069176822835	2.08165855634935	0.730519308072895	AIR1L4440
AIR1L4440_3	10	1.51904885396396	2.14308827197289	0.708813012431611	AIR1L4440
AIR1L4440_3	20	1.56854887126838	2.16363610251114	0.724959649844954	AIR1L4440
AIR1L4440_3	30	1.55704642027454	2.24322813501148	0.694109705550111	AIR1L4440
AIR1L4440_3	40	1.62976340237391	2.19345281767414	0.743012746498035	AIR1L4440
AIR1L4440_3	50	1.70148181628906	2.32855654570017	0.730702382740482	AIR1L4440
AIR1L4440_3	60	1.67976398309652	2.33292649901987	0.720024391596665	AIR1L4440
AIR1L4440_3	70	1.67446707716512	2.20733042042801	0.758593757268308	AIR1L4440
AIR1L4440_3	80	1.65795164100056	2.20404542468145	0.752231157504472	AIR1L4440
AIR1L4440_3	90	1.66151363410375	2.29859951364224	0.722837373036331	AIR1L4440
AIR1L4440_3	100	1.70099782030198	2.42891638566852	0.700311394142045	AIR1L4440
AIR1L4440_3	110	1.70905125115094	2.4782328823274	0.689624959517892	AIR1L4440
AIR1L4440_3	120	1.69172677726358	2.44155125970501	0.692890133082022	AIR1L4440
AIR1L4440_3	130	1.67164151572339	2.40959351030702	0.693744197339907	AIR1L4440
AIR1L4440_3	140	1.73456747507046	2.47345550388239	0.701272965027201	AIR1L4440
AIR1L4440_3	150	1.65247812054262	2.37815797806872	0.694856328209355	AIR1L4440
AIR1L4440_3	160	1.63175205643982	2.46751273443189	0.661294279729626	AIR1L4440
AIR1L4440_3	170	1.67236378859055	2.34453414199515	0.71330323522924	AIR1L4440
AIR1L4440_3	180	1.51710325662599	2.25667428122297	0.67227391620018	AIR1L4440
AIR1L4440_3	190	1.53333910120918	2.19245288814431	0.699371516487632	AIR1L4440
AIR1L4440_3	200	1.47738490612153	2.07066222357657	0.713484260880417	AIR1L4440
AIR1L4440_3	210	1.48430514071903	2.04916597024546	0.724345983815663	AIR1L4440
AIR1L4440_3	220	1.47595717090444	1.96246501563578	0.752093494225312	AIR1L4440
AIR1L4440_3	230	1.50059261720921	1.96530621502649	0.763541378812046	AIR1L4440
AIR1L4440_3	240	1.47809643087325	1.88087843949553	0.785854311387446	AIR1L4440
AIR1L4440_3	250	1.49804481671502	1.83000586556391	0.818601101179207	AIR1L4440
AIR1L4440_3	260	1.52382937604521	1.81043856147371	0.841690741940894	AIR1L4440
AIR1L4440_3	270	1.57858817350654	1.7747726527737	0.889459374438437	AIR1L4440
AIR1L4440_3	280	1.70138072323685	1.73429969972976	0.9810188651373	AIR1L4440
AIR1L4440_3	290	1.6424950913864	1.73518789726372	0.946580536883933	AIR1L4440
AIR1L4440_3	300	1.67480588812843	1.7637778518025	0.949556026240409	AIR1L4440
AIR1L4440_3	310	1.66134313965716	1.65128593135031	1.00609053109211	AIR1L4440
AIR1L4440_3	320	1.64241522910767	1.57233525681085	1.0445706295736	AIR1L4440
AIR1L4440_3	330	1.59321082623895	1.67962878084368	0.948549372581411	AIR1L4440
AIR1L4440_3	340	1.58441959732534	1.605818712519	0.986674015549311	AIR1L4440
AIR1L4440_4	0	1.1458941560317	1.22622599443042	0.934488553689462	AIR1L4440
AIR1L4440_4	10	1.1098129512353	1.27248024474316	0.872165171773886	AIR1L4440
AIR1L4440_4	20	1.14384581841031	1.29618927696434	0.882468200237842	AIR1L4440
AIR1L4440_4	30	1.16408056760326	1.36277185271345	0.854200624473886	AIR1L4440
AIR1L4440_4	40	1.2186839800001	1.35143026097521	0.901773487831093	AIR1L4440
AIR1L4440_4	50	1.27352275137184	1.3599952272941	0.936417073981715	AIR1L4440
AIR1L4440_4	60	1.27476232955065	1.3686659058213	0.931390432192949	AIR1L4440
AIR1L4440_4	70	1.30300198387186	1.41761153848501	0.919153060269503	AIR1L4440
AIR1L4440_4	80	1.42382453500626	1.34043373578662	1.06221180278689	AIR1L4440
AIR1L4440_4	90	1.52304654503064	1.3729525612076	1.10932204656148	AIR1L4440
AIR1L4440_4	100	1.53067141177065	1.35468875378671	1.1299063401036	AIR1L4440
AIR1L4440_4	110	1.47161803506737	1.37274147757451	1.07202853494859	AIR1L4440
AIR1L4440_4	120	1.41849013868515	1.37669456071956	1.03035936885212	AIR1L4440
AIR1L4440_4	130	1.38881974869605	1.20571991377388	1.15185934380819	AIR1L4440
AIR1L4440_4	140	1.31734867268497	1.31655744995182	1.00060097850889	AIR1L4440
AIR1L4440_4	150	1.3356912277661	1.30258252426802	1.02541773966812	AIR1L4440
AIR1L4440_4	160	1.25324716337913	1.24894863145782	1.00344172035025	AIR1L4440
AIR1L4440_4	170	1.23564392440881	1.23897791805529	0.997309077427535	AIR1L4440
AIR1L4440_4	180	1.19194197999769	1.17052238685558	1.01829917426838	AIR1L4440
AIR1L4440_4	190	1.18388827651637	1.14998265829204	1.02948359088709	AIR1L4440
AIR1L4440_4	200	1.19351412817544	1.1542092025051	1.03405355423007	AIR1L4440
AIR1L4440_4	210	1.11237966066665	1.2074470594294	0.921265783025164	AIR1L4440
AIR1L4440_4	220	1.12215755295276	1.17395237722253	0.955879961338541	AIR1L4440
AIR1L4440_4	230	1.05998232211496	1.11027087179747	0.954706053306531	AIR1L4440
AIR1L4440_4	240	1.14274409253913	1.18692152831374	0.962779817603134	AIR1L4440
AIR1L4440_4	250	1.08143490412264	1.16137175930293	0.931170312572204	AIR1L4440
AIR1L4440_4	260	1.02367826884458	1.05135583375695	0.973674407823028	AIR1L4440
AIR1L4440_4	270	1.03516177594446	1.07510395355066	0.962848078574834	AIR1L4440
AIR1L4440_4	280	1.01362828269949	1.11957623102192	0.90536781204642	AIR1L4440
AIR1L4440_4	290	1.01714712092327	1.05082668628092	0.967949457510595	AIR1L4440
AIR1L4440_4	300	1.04592752614048	1.05435538132177	0.992006627622345	AIR1L4440
AIR1L4440_4	310	1.0394089519452	1.05544147508361	0.984809652153251	AIR1L4440
AIR1L4440_4	320	1.03133415795439	1.0679138104542	0.96574662473533	AIR1L4440
AIR1L4440_4	330	1.05140948740983	1.0266195841358	1.02414711705982	AIR1L4440
AIR1L4440_4	340	1.03069699530267	1.04761861549289	0.983847537701244	AIR1L4440
AIR1L4440_5	0	2.58471513520163	1.47209873423138	1.75580283787906	AIR1L4440
AIR1L4440_5	10	2.70046760841702	1.46535292682622	1.8428786396639	AIR1L4440
AIR1L4440_5	20	2.75052481607138	1.50130392738203	1.8320906019794	AIR1L4440
AIR1L4440_5	30	2.88426368679871	1.57390984475708	1.83254695077143	AIR1L4440
AIR1L4440_5	40	2.90110021812518	1.6139007242818	1.7975704295047	AIR1L4440
AIR1L4440_5	50	2.91242240978634	1.55243564221065	1.87603423330263	AIR1L4440
AIR1L4440_5	60	2.97741609436982	1.64713227730799	1.80763629939667	AIR1L4440
AIR1L4440_5	70	2.90649998565743	1.6867258634661	1.723160857737	AIR1L4440
AIR1L4440_5	80	2.95112316754925	1.82498189653101	1.61706983130016	AIR1L4440
AIR1L4440_5	90	2.86297447636499	1.83120857346892	1.56343439946962	AIR1L4440
AIR1L4440_5	100	3.04796186978005	1.89844131992892	1.60550754863161	AIR1L4440
AIR1L4440_5	110	3.01814326668927	1.90290273392369	1.58607332518043	AIR1L4440
AIR1L4440_5	120	3.10391787966443	1.94746090628078	1.5938280813001	AIR1L4440
AIR1L4440_5	130	3.085448878691	1.96089286789617	1.57349181549187	AIR1L4440
AIR1L4440_5	140	3.07590918686028	2.00605988283106	1.53330875772232	AIR1L4440
AIR1L4440_5	150	2.97459043487774	1.93309620793759	1.53876999120044	AIR1L4440
AIR1L4440_5	160	2.89782274719286	1.90398876697046	1.52197470776245	AIR1L4440
AIR1L4440_5	170	2.91770850254456	1.84058780537284	1.58520473406784	AIR1L4440
AIR1L4440_5	180	2.53263190678339	1.63859745875467	1.54560956582234	AIR1L4440
AIR1L4440_5	190	2.62685871031706	1.72045877066659	1.5268361875939	AIR1L4440
AIR1L4440_5	200	2.60575560153272	1.64953805361394	1.57968808044399	AIR1L4440
AIR1L4440_5	210	2.37795887486622	1.68774515115397	1.408956128975	AIR1L4440
AIR1L4440_5	220	2.27694088926981	1.55842805012518	1.46104973475479	AIR1L4440
AIR1L4440_5	230	2.212000318275	1.48371409196332	1.49085348063788	AIR1L4440
AIR1L4440_5	240	2.20579225874065	1.5141390713799	1.45679634086083	AIR1L4440
AIR1L4440_5	250	2.20338383309812	1.42363913335342	1.54771232503843	AIR1L4440
AIR1L4440_5	260	2.14572907610362	1.51544919078322	1.41590301354455	AIR1L4440
AIR1L4440_5	270	2.07694139063679	1.48587249902505	1.39779247008042	AIR1L4440
AIR1L4440_5	280	2.04078643722515	1.41650560616539	1.44071892715606	AIR1L4440
AIR1L4440_5	290	1.97924776486201	1.50481153794198	1.31527949843399	AIR1L4440
AIR1L4440_5	300	2.0519385315849	1.45319851991357	1.41201529141864	AIR1L4440
AIR1L4440_5	310	2.07791577705222	1.44740644118882	1.43561318916443	AIR1L4440
AIR1L4440_5	320	2.07945479077405	1.44225283595733	1.44181015903065	AIR1L4440
AIR1L4440_5	330	2.00626141294447	1.41094226524681	1.42193019683447	AIR1L4440
AIR1L4440_5	340	1.95796212028396	1.46039488896048	1.34070732175573	AIR1L4440
AIR1L4440_6	0	1.25984648642143	1.12183769672862	1.12302028189573	AIR1L4440
AIR1L4440_6	10	1.25555656575261	1.10814802279761	1.13302243014688	AIR1L4440
AIR1L4440_6	20	1.25841843382008	1.16053252034274	1.08434568765762	AIR1L4440
AIR1L4440_6	30	1.24523278110949	1.18073425258441	1.05462577915726	AIR1L4440
AIR1L4440_6	40	1.24994652585521	1.1897754302603	1.05057348980702	AIR1L4440
AIR1L4440_6	50	1.31619864251363	1.19157619056887	1.10458622195637	AIR1L4440
AIR1L4440_6	60	1.37764447976488	1.17116426122028	1.17630338064573	AIR1L4440
AIR1L4440_6	70	1.25363164447641	1.13733530844317	1.10225334179806	AIR1L4440
AIR1L4440_6	80	1.2425538476882	1.13264408731098	1.0970382149243	AIR1L4440
AIR1L4440_6	90	1.28616139202394	1.23269554279283	1.04337311799634	AIR1L4440
AIR1L4440_6	100	1.3354601700763	1.2014078391239	1.11157937095711	AIR1L4440
AIR1L4440_6	110	1.3921753293109	1.27701696916518	1.09017762717829	AIR1L4440
AIR1L4440_6	120	1.37869292317228	1.34611569911341	1.02420090938715	AIR1L4440
AIR1L4440_6	130	1.3605710603689	1.31575821456908	1.03405857193489	AIR1L4440
AIR1L4440_6	140	1.46149304271121	1.38584939158413	1.05458288006362	AIR1L4440
AIR1L4440_6	150	1.4775460122436	1.42656642962138	1.03573586309314	AIR1L4440
AIR1L4440_6	160	1.61170965394384	1.43407898656177	1.1238639357013	AIR1L4440
AIR1L4440_6	170	1.6890235445584	1.46585458747981	1.15224494911346	AIR1L4440
AIR1L4440_6	180	1.71563442999237	1.32647345252678	1.29338014773254	AIR1L4440
AIR1L4440_6	190	1.55275002065414	1.33123523794888	1.16639792606945	AIR1L4440
AIR1L4440_6	200	1.49946580031672	1.31817438702236	1.13753219231022	AIR1L4440
AIR1L4440_6	210	1.54601055533784	1.32115532654765	1.17019590677333	AIR1L4440
AIR1L4440_6	220	1.48430655224548	1.33584291725105	1.11113854262142	AIR1L4440
AIR1L4440_6	230	1.35219644853295	1.149171341708	1.17667087531368	AIR1L4440
AIR1L4440_6	240	1.27116638351535	1.17209319304257	1.08452671772251	AIR1L4440
AIR1L4440_6	250	1.32638417500248	1.10857089667496	1.19648114431006	AIR1L4440
AIR1L4440_6	260	1.25729412244361	1.04419668916099	1.20407786722044	AIR1L4440
AIR1L4440_6	270	1.17214897440424	1.03032630043336	1.13764830996863	AIR1L4440
AIR1L4440_6	280	1.13876980876303	0.995786689901742	1.14358810005323	AIR1L4440
AIR1L4440_6	290	1.11864697106857	0.966528742241751	1.15738614091703	AIR1L4440
AIR1L4440_6	300	1.13373627840063	0.994673241178015	1.13980775943859	AIR1L4440
AIR1L4440_6	310	1.10379715008045	0.94781073909254	1.16457548385373	AIR1L4440
AIR1L4440_6	320	1.14975627823784	0.955181445689096	1.20370457720562	AIR1L4440
AIR1L4440_6	330	1.18167671306452	0.980643518509012	1.20500129839349	AIR1L4440
AIR1L4440_6	340	1.14831654433945	0.923672861284312	1.2432069756199	AIR1L4440
AIR1L4440_7	0	1.43368797605106	1.94598105748148	0.736743027656479	AIR1L4440
AIR1L4440_7	10	1.41957463230142	1.91798601558727	0.740138155734549	AIR1L4440
AIR1L4440_7	20	1.49419653536063	1.83144064744975	0.815858563279823	AIR1L4440
AIR1L4440_7	30	1.46863711403859	1.91382283664482	0.767384047215831	AIR1L4440
AIR1L4440_7	40	1.52889583568241	1.95433583402362	0.78230967731615	AIR1L4440
AIR1L4440_7	50	1.61813395043633	2.04171789937267	0.792535516749653	AIR1L4440
AIR1L4440_7	60	1.57666898425743	2.02998095023813	0.776691517263981	AIR1L4440
AIR1L4440_7	70	1.57057651897724	2.18508955569626	0.718769862261682	AIR1L4440
AIR1L4440_7	80	1.78530299666711	2.24470174304393	0.795340851941489	AIR1L4440
AIR1L4440_7	90	1.73935451160201	2.28444525294943	0.761390324130703	AIR1L4440
AIR1L4440_7	100	1.71857666940552	2.22136574183082	0.773657681417689	AIR1L4440
AIR1L4440_7	110	1.67013230847607	2.10316734137297	0.794103386650054	AIR1L4440
AIR1L4440_7	120	1.73888594915992	2.20933530692279	0.787062943189859	AIR1L4440
AIR1L4440_7	130	1.68839979312034	2.16783860285438	0.778840173293912	AIR1L4440
AIR1L4440_7	140	1.70860477221582	2.10114565113516	0.813177692509195	AIR1L4440
AIR1L4440_7	150	1.64890635713221	2.08408248982227	0.791190543169349	AIR1L4440
AIR1L4440_7	160	1.50737414876221	2.02286463246383	0.745168077275759	AIR1L4440
AIR1L4440_7	170	1.52926334063967	2.05562024772322	0.743942536241052	AIR1L4440
AIR1L4440_7	180	1.51690490103317	1.92894575522771	0.786390647286038	AIR1L4440
AIR1L4440_7	190	1.48984518622165	1.84551916979022	0.807277004004788	AIR1L4440
AIR1L4440_7	200	1.38761048112123	1.70275559347972	0.814920524375157	AIR1L4440
AIR1L4440_7	210	1.35991004690874	1.67614190484029	0.811333481360769	AIR1L4440
AIR1L4440_7	220	1.25235553256792	1.56196893689712	0.801780050156283	AIR1L4440
AIR1L4440_7	230	1.32726773500576	1.54049813303153	0.861583475206065	AIR1L4440
AIR1L4440_7	240	1.24164414318506	1.48764286212747	0.834638591556439	AIR1L4440
AIR1L4440_7	250	1.20433271170213	1.565183109036	0.769451640992905	AIR1L4440
AIR1L4440_7	260	1.20037876292573	1.47052535926573	0.816292459944455	AIR1L4440
AIR1L4440_7	270	1.23280078575295	1.4357371059347	0.85865356593286	AIR1L4440
AIR1L4440_7	280	1.23882375489878	1.40394946364154	0.882384862832265	AIR1L4440
AIR1L4440_7	290	1.26656339820935	1.44319926106628	0.877608125487516	AIR1L4440
AIR1L4440_7	300	1.27835107649851	1.44097772307721	0.887141456821825	AIR1L4440
AIR1L4440_7	310	1.23305799898598	1.34776873998879	0.914888409562185	AIR1L4440
AIR1L4440_7	320	1.21474646990047	1.35399534507563	0.897157050294451	AIR1L4440
AIR1L4440_7	330	1.18142715756715	1.31105509245023	0.901127011649212	AIR1L4440
AIR1L4440_7	340	1.15396407644546	1.40326457565275	0.822342483710654	AIR1L4440
AIR1L4440_8	0	1.28182246608927	1.30567694543851	0.981730182620918	AIR1L4440
AIR1L4440_8	10	1.31779820342329	1.26775093082448	1.03947721226776	AIR1L4440
AIR1L4440_8	20	1.3559311676286	1.25695758397036	1.07874059150478	AIR1L4440
AIR1L4440_8	30	1.34218746945471	1.25583098111193	1.06876441944944	AIR1L4440
AIR1L4440_8	40	1.33384689288265	1.27963392955635	1.04236599395664	AIR1L4440
AIR1L4440_8	50	1.36307066894046	1.39620533524502	0.976268056375291	AIR1L4440
AIR1L4440_8	60	1.40746390808172	1.48999297582377	0.944611102816491	AIR1L4440
AIR1L4440_8	70	1.57142870659035	1.47774346479632	1.06339750032794	AIR1L4440
AIR1L4440_8	80	1.6543612560549	1.59306964211374	1.03847390743059	AIR1L4440
AIR1L4440_8	90	1.60872271028211	1.45288215712934	1.10726303739643	AIR1L4440
AIR1L4440_8	100	1.60454179787126	1.61668407788634	0.992489392218824	AIR1L4440
AIR1L4440_8	110	1.52734806725419	1.5650021307903	0.975939928262527	AIR1L4440
AIR1L4440_8	120	1.47800182125118	1.63109856537679	0.906138876352797	AIR1L4440
AIR1L4440_8	130	1.50771034522004	1.69051213801361	0.891866027647478	AIR1L4440
AIR1L4440_8	140	1.53200038597591	1.70385108336813	0.899139837354499	AIR1L4440
AIR1L4440_8	150	1.43598754251967	1.62283253260221	0.88486489743773	AIR1L4440
AIR1L4440_8	160	1.42096304179199	1.58606356037503	0.895905484050086	AIR1L4440
AIR1L4440_8	170	1.39573257458848	1.62142769703669	0.860804695232059	AIR1L4440
AIR1L4440_8	180	1.38889667126969	1.60085094389152	0.867598995752478	AIR1L4440
AIR1L4440_8	190	1.38215407481869	1.57285369150398	0.878755654314583	AIR1L4440
AIR1L4440_8	200	1.37800645480998	1.48610576641703	0.927260014697559	AIR1L4440
AIR1L4440_8	210	1.42749231423436	1.44793748373925	0.985879798171884	AIR1L4440
AIR1L4440_8	220	1.32209669101558	1.47089266550853	0.898839678800418	AIR1L4440
AIR1L4440_8	230	1.44537567887414	1.34663255469895	1.0733259595059	AIR1L4440
AIR1L4440_8	240	1.46208821877824	1.29977814860409	1.12487521070305	AIR1L4440
AIR1L4440_8	250	1.4142502492628	1.28761807069951	1.09834607128067	AIR1L4440
AIR1L4440_8	260	1.34540011319592	1.22215633982928	1.10084125029688	AIR1L4440
AIR1L4440_8	270	1.28029249427646	1.21075854589354	1.05743007028011	AIR1L4440
AIR1L4440_8	280	1.29142152740332	1.19240970897288	1.08303506561996	AIR1L4440
AIR1L4440_8	290	1.2485045443658	1.19855949951417	1.04167089316123	AIR1L4440
AIR1L4440_8	300	1.27271439113366	1.19541734353695	1.06466113948791	AIR1L4440
AIR1L4440_8	310	1.17473542922858	1.12586787806268	1.04340433910415	AIR1L4440
AIR1L4440_8	320	1.18521665513628	1.17826121579452	1.00590313866613	AIR1L4440
AIR1L4440_8	330	1.2870670036837	1.16249369727059	1.10716041446555	AIR1L4440
AIR1L4440_8	340	1.24492932037475	1.14371928278326	1.08849202694668	AIR1L4440
AIR1L4440_9	0	1.15129874987296	1.50032953254719	0.767363918990742	AIR1L4440
AIR1L4440_9	10	1.20070252460966	1.42982390599003	0.839755524844353	AIR1L4440
AIR1L4440_9	20	1.24449074692551	1.43000495119294	0.87027023639836	AIR1L4440
AIR1L4440_9	30	1.39253990921082	1.50628666575652	0.924485319340876	AIR1L4440
AIR1L4440_9	40	1.28109388603157	1.48177405751976	0.864567630625081	AIR1L4440
AIR1L4440_9	50	1.23481064710328	1.56512027943911	0.788955752043412	AIR1L4440
AIR1L4440_9	60	1.36317913452432	1.54837132023676	0.880395494742098	AIR1L4440
AIR1L4440_9	70	1.39113364127992	1.49939813434626	0.927794699362124	AIR1L4440
AIR1L4440_9	80	1.35958395521003	1.62581603951745	0.836247104324031	AIR1L4440
AIR1L4440_9	90	1.48161785609537	1.78019218997743	0.832279719255565	AIR1L4440
AIR1L4440_9	100	1.65496809217841	1.85825861191761	0.890601599564541	AIR1L4440
AIR1L4440_9	110	1.64768866866038	1.91916759861803	0.858543396546952	AIR1L4440
AIR1L4440_9	120	1.76137307659373	1.87228346515619	0.94076196760451	AIR1L4440
AIR1L4440_9	130	1.7695221630116	1.94189963578597	0.91123255311565	AIR1L4440
AIR1L4440_9	140	1.84482793581397	1.92416388490228	0.958768611285758	AIR1L4440
AIR1L4440_9	150	1.83399531405495	1.8070748637552	1.01489725237161	AIR1L4440
AIR1L4440_9	160	1.67274736559122	1.80285984770416	0.927829951796512	AIR1L4440
AIR1L4440_9	170	1.59464545108211	1.5978512319825	0.997993692506399	AIR1L4440
AIR1L4440_9	180	1.42125075545518	1.64962467006542	0.861560075601207	AIR1L4440
AIR1L4440_9	190	1.36797042795923	1.48670699933812	0.920134517808986	AIR1L4440
AIR1L4440_9	200	1.25051071505377	1.64750388714405	0.759033544510497	AIR1L4440
AIR1L4440_9	210	1.29065966815994	1.34463209085989	0.959860825078607	AIR1L4440
AIR1L4440_9	220	1.25593770091956	1.43762659700025	0.87361885453441	AIR1L4440
AIR1L4440_9	230	1.20359785440469	1.43263370136781	0.840129513395886	AIR1L4440
AIR1L4440_9	240	1.20519048941166	1.41091769260994	0.854189082555394	AIR1L4440
AIR1L4440_9	250	1.16815743973639	1.37885529895844	0.847193639984404	AIR1L4440
AIR1L4440_9	260	1.14455029962959	1.40836756300657	0.812678685375441	AIR1L4440
AIR1L4440_9	270	1.1105067986674	1.46113354509243	0.760031006335669	AIR1L4440
AIR1L4440_9	280	1.14225905452854	1.33546279603101	0.855328248696499	AIR1L4440
AIR1L4440_9	290	1.14664392491713	1.25490491748997	0.913729724807058	AIR1L4440
AIR1L4440_9	300	1.10678698042577	1.25176734088811	0.884179467120885	AIR1L4440
AIR1L4440_9	310	1.1175085041326	1.32117561427071	0.845844028652823	AIR1L4440
AIR1L4440_9	320	1.14387384544999	1.3481774668986	0.848459400587223	AIR1L4440
AIR1L4440_9	330	1.1437233420502	1.456178356365	0.785428060409598	AIR1L4440
AIR1L4440_9	340	1.14855265938145	1.33667300125962	0.859262256587142	AIR1L4440
AIR1PAR2_1	0	2.13622558141156	1.63285079639425	1.30827971920575	AIR1PAR2
AIR1PAR2_1	10	2.24379775693823	1.6960247230015	1.32297467513759	AIR1PAR2
AIR1PAR2_1	20	2.38797744342892	1.74962570926658	1.36485045388932	AIR1PAR2
AIR1PAR2_1	30	2.4717627649602	1.78678175908387	1.38336019628247	AIR1PAR2
AIR1PAR2_1	40	1.71151445281793	1.64820515463795	1.03841105459587	AIR1PAR2
AIR1PAR2_1	50	2.13460501219535	1.73945365572155	1.22716980999985	AIR1PAR2
AIR1PAR2_1	60	2.32147974685342	1.73418478004478	1.33865766414665	AIR1PAR2
AIR1PAR2_1	70	2.483113573423	1.82502664883341	1.36059030974164	AIR1PAR2
AIR1PAR2_1	80	2.41001242924812	1.73251118091834	1.39105158788682	AIR1PAR2
AIR1PAR2_1	90	2.27504114624435	1.71673891362414	1.32521091482782	AIR1PAR2
AIR1PAR2_1	100	2.41039228451435	1.79829586688622	1.34037581295673	AIR1PAR2
AIR1PAR2_1	110	2.51647800729107	1.78270553251634	1.41160610173178	AIR1PAR2
AIR1PAR2_1	120	2.62750844616654	1.80975261383058	1.4518605615411	AIR1PAR2
AIR1PAR2_1	130	2.6900583329108	1.72192479391037	1.56223915377969	AIR1PAR2
AIR1PAR2_1	140	2.75131094887203	1.74730694497996	1.57460082029468	AIR1PAR2
AIR1PAR2_1	150	2.69202224958529	2.01345294563069	1.33701771150259	AIR1PAR2
AIR1PAR2_1	160	2.61372083948586	1.87428877186342	1.39451341688789	AIR1PAR2
AIR1PAR2_1	170	2.61598588080448	1.66524934881083	1.57092743058124	AIR1PAR2
AIR1PAR2_1	180	2.53206532628611	1.53256806184506	1.65217153438376	AIR1PAR2
AIR1PAR2_1	190	2.3023150551672	1.56602397762037	1.47016590299317	AIR1PAR2
AIR1PAR2_1	200	2.07998444043155	1.57597424353011	1.31980865104273	AIR1PAR2
AIR1PAR2_1	210	2.10285279177135	1.49393800829048	1.40759039538572	AIR1PAR2
AIR1PAR2_1	220	1.86861979872944	1.58445469908823	1.17934567634198	AIR1PAR2
AIR1PAR2_1	230	1.97433274233358	1.562893927797	1.26325447122092	AIR1PAR2
AIR1PAR2_1	240	1.92048938076305	1.61455120366535	1.18948806108048	AIR1PAR2
AIR1PAR2_1	250	1.84358139089007	1.57091029550701	1.17357521697001	AIR1PAR2
AIR1PAR2_1	260	1.8588952027008	1.57451255947515	1.18061630662409	AIR1PAR2
AIR1PAR2_1	270	2.1075155678276	1.59328193663753	1.32275118380826	AIR1PAR2
AIR1PAR2_1	280	2.04618121738542	1.4852326138833	1.37768400603287	AIR1PAR2
AIR1PAR2_1	290	1.93282365232786	1.37521250504049	1.40547271439402	AIR1PAR2
AIR1PAR2_1	300	1.78654428867346	1.48950291546115	1.19942315663098	AIR1PAR2
AIR1PAR2_1	310	1.87305772374626	1.50461360006804	1.24487624175506	AIR1PAR2
AIR1PAR2_1	320	1.65918202335743	1.53980848143346	1.07752492817343	AIR1PAR2
AIR1PAR2_1	330	1.86988721752913	1.6581750769772	1.12767779680894	AIR1PAR2
AIR1PAR2_1	340	1.74922605429498	1.54949070327282	1.12890387183368	AIR1PAR2
AIR1PAR2_10	0	2.05986248725164	2.13058386513933	0.966806573989023	AIR1PAR2
AIR1PAR2_10	10	2.09680686151799	2.19475993996592	0.955369570646776	AIR1PAR2
AIR1PAR2_10	20	2.15025971354952	2.16155942815528	0.994772424732544	AIR1PAR2
AIR1PAR2_10	30	2.16664880168133	2.20622319177072	0.982062381432213	AIR1PAR2
AIR1PAR2_10	40	2.24578702661774	2.25349970082855	0.99657746827835	AIR1PAR2
AIR1PAR2_10	50	2.2137692927689	2.25506178853824	0.981688973677253	AIR1PAR2
AIR1PAR2_10	60	2.37248936671864	2.33324408124596	1.01682005144173	AIR1PAR2
AIR1PAR2_10	70	2.42918950268233	2.36895416546247	1.02542697452658	AIR1PAR2
AIR1PAR2_10	80	2.33143070095833	2.37693281960005	0.980856792305399	AIR1PAR2
AIR1PAR2_10	90	2.30994795411217	2.30248154639183	1.00324276549883	AIR1PAR2
AIR1PAR2_10	100	2.45273239166477	2.35203941689712	1.04281092146852	AIR1PAR2
AIR1PAR2_10	110	2.443202704996	2.33915565958109	1.04448059922337	AIR1PAR2
AIR1PAR2_10	120	2.38640666395931	2.29436216983678	1.04011768295896	AIR1PAR2
AIR1PAR2_10	130	2.3187597895689	2.23261592074948	1.0385842759692	AIR1PAR2
AIR1PAR2_10	140	2.22202731475708	2.12651732987994	1.04491380509113	AIR1PAR2
AIR1PAR2_10	150	2.10570346389946	2.08796158956564	1.00849722256505	AIR1PAR2
AIR1PAR2_10	160	1.90650307007298	1.94512272164851	0.980145390753135	AIR1PAR2
AIR1PAR2_10	170	1.50975831738255	1.75104660576172	0.862203388770333	AIR1PAR2
AIR1PAR2_10	180	1.52070016865026	1.80662244597212	0.84173656318766	AIR1PAR2
AIR1PAR2_10	190	1.59791450623779	1.7722509489031	0.901629934082861	AIR1PAR2
AIR1PAR2_10	200	1.53629156466335	1.69212534202553	0.907906480984653	AIR1PAR2
AIR1PAR2_10	210	1.55839346383402	1.63137936071621	0.955261235590141	AIR1PAR2
AIR1PAR2_10	220	1.48005757586158	1.68544541441216	0.87814032018224	AIR1PAR2
AIR1PAR2_10	230	1.54122880157584	1.61782986198199	0.952651967795733	AIR1PAR2
AIR1PAR2_10	240	1.62677600320992	1.58772405542468	1.02459618071026	AIR1PAR2
AIR1PAR2_10	250	1.56876583820663	1.65438344445426	0.948248027665755	AIR1PAR2
AIR1PAR2_10	260	1.51815223363341	1.64064682875376	0.925337621129955	AIR1PAR2
AIR1PAR2_10	270	1.40514995420017	1.61982591613235	0.867469732522393	AIR1PAR2
AIR1PAR2_10	280	1.30074588275378	1.61824361539624	0.803801028706843	AIR1PAR2
AIR1PAR2_10	290	1.38611114585687	1.54132229115427	0.899300006112828	AIR1PAR2
AIR1PAR2_10	300	1.38546471042517	1.48022638979454	0.935981630902741	AIR1PAR2
AIR1PAR2_10	310	1.41310277182045	1.47666443512904	0.956955919167213	AIR1PAR2
AIR1PAR2_10	320	1.3332377667729	1.45057009974976	0.919112952212994	AIR1PAR2
AIR1PAR2_10	330	1.27760622944803	1.46198287222243	0.873885907778032	AIR1PAR2
AIR1PAR2_10	340	1.31295662693695	1.46021960589583	0.899150115253702	AIR1PAR2
AIR1PAR2_2	0	1.87403837017518	1.51557702640169	1.23651806376648	AIR1PAR2
AIR1PAR2_2	10	1.87684899791722	1.51952925405131	1.23515160561288	AIR1PAR2
AIR1PAR2_2	20	1.81973473112737	1.55003752518189	1.17399398502551	AIR1PAR2
AIR1PAR2_2	30	1.84954941470782	1.63649029232237	1.13019271998436	AIR1PAR2
AIR1PAR2_2	40	1.96148878462773	1.70746483104268	1.14877258316936	AIR1PAR2
AIR1PAR2_2	50	1.97980025439748	1.72057422395879	1.15066250954419	AIR1PAR2
AIR1PAR2_2	60	2.0072800723633	1.72939352445264	1.16068439252345	AIR1PAR2
AIR1PAR2_2	70	2.06101165023127	1.74773989636743	1.17924392211619	AIR1PAR2
AIR1PAR2_2	80	2.17253851080666	1.6951238371094	1.2816399977664	AIR1PAR2
AIR1PAR2_2	90	2.23472476756372	1.68104622450918	1.32936544812514	AIR1PAR2
AIR1PAR2_2	100	2.08932473784361	1.7126393556912	1.21994436884839	AIR1PAR2
AIR1PAR2_2	110	2.13749331639537	1.77446988043453	1.20458134565346	AIR1PAR2
AIR1PAR2_2	120	2.06677422224	1.72198709297283	1.20022631451432	AIR1PAR2
AIR1PAR2_2	130	2.20097865905237	1.61640434832477	1.36165103820306	AIR1PAR2
AIR1PAR2_2	140	2.10949689154666	1.60200514305179	1.31678534285359	AIR1PAR2
AIR1PAR2_2	150	2.0207458062584	1.54689403161614	1.30632465117678	AIR1PAR2
AIR1PAR2_2	160	2.18551389565594	1.5417030077451	1.41759721858004	AIR1PAR2
AIR1PAR2_2	170	2.18002767362136	1.4947765203926	1.45843050374431	AIR1PAR2
AIR1PAR2_2	180	2.09313607298848	1.4342691126206	1.45937471187959	AIR1PAR2
AIR1PAR2_2	190	2.07466497954417	1.4697810092609	1.41154700358214	AIR1PAR2
AIR1PAR2_2	200	2.11456241004776	1.50163732988314	1.40817117952995	AIR1PAR2
AIR1PAR2_2	210	2.07540945516128	1.57371512370103	1.3187961556094	AIR1PAR2
AIR1PAR2_2	220	2.06116879658318	1.46750454323176	1.40453997644467	AIR1PAR2
AIR1PAR2_2	230	1.8682318390907	1.4584481882089	1.28097237474377	AIR1PAR2
AIR1PAR2_2	240	1.90029943602928	1.38300436338765	1.37403719491855	AIR1PAR2
AIR1PAR2_2	250	1.81566179424308	1.32991939944546	1.36524198007801	AIR1PAR2
AIR1PAR2_2	260	1.7838679765127	1.32792261967305	1.3433523535821	AIR1PAR2
AIR1PAR2_2	270	1.87437079823584	1.31366156726315	1.42682928765348	AIR1PAR2
AIR1PAR2_2	280	1.76834827336955	1.32885242666212	1.33073337406725	AIR1PAR2
AIR1PAR2_2	290	1.79897679816591	1.29044151185115	1.3940785240125	AIR1PAR2
AIR1PAR2_2	300	1.81791410345897	1.31497841423607	1.38246687837463	AIR1PAR2
AIR1PAR2_2	310	1.71274133162822	1.39509483612086	1.22768810211541	AIR1PAR2
AIR1PAR2_2	320	1.62300057721782	1.3471368721265	1.20477778524157	AIR1PAR2
AIR1PAR2_2	330	1.57318932290236	1.24583423562135	1.26275974597675	AIR1PAR2
AIR1PAR2_2	340	1.55740567012198	1.20012250304126	1.2977055810347	AIR1PAR2
AIR1PAR2_3	0	1.23681771788654	1.38410711214346	0.893585263044545	AIR1PAR2
AIR1PAR2_3	10	1.19416698235044	1.4005162121103	0.852662019921265	AIR1PAR2
AIR1PAR2_3	20	1.28670392902403	1.46614150941079	0.877612372861015	AIR1PAR2
AIR1PAR2_3	30	1.30836709248773	1.47950142640341	0.88432972698668	AIR1PAR2
AIR1PAR2_3	40	1.34263329369277	1.55234530592709	0.864906337891701	AIR1PAR2
AIR1PAR2_3	50	1.35227030053296	1.61088263296117	0.839459233629686	AIR1PAR2
AIR1PAR2_3	60	1.5008061835755	1.67370385615039	0.896697571712259	AIR1PAR2
AIR1PAR2_3	70	1.55988057483115	1.912852355206	0.815473588740811	AIR1PAR2
AIR1PAR2_3	80	1.46851504535949	1.82809973443832	0.803301383231531	AIR1PAR2
AIR1PAR2_3	90	1.41244867719057	1.74688898557088	0.808550908991498	AIR1PAR2
AIR1PAR2_3	100	1.50542296891693	1.8295003254977	0.822860180966297	AIR1PAR2
AIR1PAR2_3	110	1.56700242879102	1.92107408914043	0.815690783426353	AIR1PAR2
AIR1PAR2_3	120	1.5794124738757	1.85904836469191	0.849581164144405	AIR1PAR2
AIR1PAR2_3	130	1.70065583240025	1.70036829016442	1.00016910585636	AIR1PAR2
AIR1PAR2_3	140	1.73240464230236	1.67117418171908	1.0366391853423	AIR1PAR2
AIR1PAR2_3	150	1.62257334802057	1.80419348178961	0.899334447440253	AIR1PAR2
AIR1PAR2_3	160	1.58388593591801	1.60503699622498	0.986822073038368	AIR1PAR2
AIR1PAR2_3	170	1.60328397186468	1.53534192897193	1.04425205982503	AIR1PAR2
AIR1PAR2_3	180	1.52531178186284	1.57761227369511	0.966848323441492	AIR1PAR2
AIR1PAR2_3	190	1.32882755772446	1.53769856051642	0.864166483499984	AIR1PAR2
AIR1PAR2_3	200	1.28289305971272	1.47801728055583	0.867982449589675	AIR1PAR2
AIR1PAR2_3	210	1.32520229106486	1.42232952392424	0.931712566444235	AIR1PAR2
AIR1PAR2_3	220	1.31656973858192	1.42076046767306	0.926665520711041	AIR1PAR2
AIR1PAR2_3	230	1.28237187920787	1.40176647227312	0.914825617942167	AIR1PAR2
AIR1PAR2_3	240	1.35003330330281	1.5259000825324	0.884745547075582	AIR1PAR2
AIR1PAR2_3	250	1.26264989911714	1.65076707268904	0.764886772947521	AIR1PAR2
AIR1PAR2_3	260	1.36116310831667	1.64670844544086	0.826596300082892	AIR1PAR2
AIR1PAR2_3	270	1.22763302783079	1.62684046657732	0.754611809241253	AIR1PAR2
AIR1PAR2_3	280	1.20137847114134	1.57534729440534	0.762611822426646	AIR1PAR2
AIR1PAR2_3	290	1.23909378676337	1.47047340257962	0.842649574340924	AIR1PAR2
AIR1PAR2_3	300	1.14898667106264	1.4146167274933	0.812224716937037	AIR1PAR2
AIR1PAR2_3	310	1.18344870102539	1.41212344838291	0.838063203596413	AIR1PAR2
AIR1PAR2_3	320	1.18709068965493	1.44681768467104	0.820483950557208	AIR1PAR2
AIR1PAR2_3	330	1.23696050727338	1.44410155154059	0.856560610958259	AIR1PAR2
AIR1PAR2_3	340	1.1243180983219	1.53152512314957	0.73411665360719	AIR1PAR2
AIR1PAR2_4	0	1.77471186237795	2.07624472429057	0.854770076771345	AIR1PAR2
AIR1PAR2_4	10	1.71568378551167	2.00631857950245	0.855140256906331	AIR1PAR2
AIR1PAR2_4	20	1.82881046321303	2.14344548924702	0.853210623917236	AIR1PAR2
AIR1PAR2_4	30	1.8439244733689	2.17696960643557	0.847014339528618	AIR1PAR2
AIR1PAR2_4	40	2.00722189402241	2.12989127016806	0.942405803590164	AIR1PAR2
AIR1PAR2_4	50	1.94706190756952	2.20784615724751	0.881882961445506	AIR1PAR2
AIR1PAR2_4	60	1.87520036367898	2.28589104803411	0.820336719587609	AIR1PAR2
AIR1PAR2_4	70	1.96029650905111	2.1620039547792	0.906703479759044	AIR1PAR2
AIR1PAR2_4	80	1.92847288259899	2.24238180647535	0.860010938828581	AIR1PAR2
AIR1PAR2_4	90	1.94314820885028	2.381188343418	0.816041374560504	AIR1PAR2
AIR1PAR2_4	100	1.84301906229038	2.40828821448349	0.765281767857528	AIR1PAR2
AIR1PAR2_4	110	1.79903352387727	2.46425465490261	0.73005179083181	AIR1PAR2
AIR1PAR2_4	120	1.68340477145516	2.22926285776792	0.755139648780892	AIR1PAR2
AIR1PAR2_4	130	1.72863562388349	2.1790483170302	0.793298436924717	AIR1PAR2
AIR1PAR2_4	140	1.84682030871619	2.17354948969943	0.849679437927856	AIR1PAR2
AIR1PAR2_4	150	1.71132634733838	2.06712711155518	0.827876688265622	AIR1PAR2
AIR1PAR2_4	160	1.50123485653415	1.82723837610938	0.82158675964908	AIR1PAR2
AIR1PAR2_4	170	1.52380705170687	1.46638378196038	1.03915978235229	AIR1PAR2
AIR1PAR2_4	180	1.58260616403012	1.45762909933406	1.08573996276087	AIR1PAR2
AIR1PAR2_4	190	1.39887580074666	1.43367003488246	0.975730653993444	AIR1PAR2
AIR1PAR2_4	200	1.45515282802899	1.53640535501796	0.94711517587231	AIR1PAR2
AIR1PAR2_4	210	1.44253737959398	1.36411264984944	1.05749138808528	AIR1PAR2
AIR1PAR2_4	220	1.45754896528111	1.30294264379795	1.11865934561209	AIR1PAR2
AIR1PAR2_4	230	1.41002340200239	1.28999926360258	1.0930420208649	AIR1PAR2
AIR1PAR2_4	240	1.42246072178105	1.35527031144951	1.04957712846205	AIR1PAR2
AIR1PAR2_4	250	1.39282780722148	1.28530871534016	1.08365234795195	AIR1PAR2
AIR1PAR2_4	260	1.4089756507705	1.26484918824066	1.11394754716198	AIR1PAR2
AIR1PAR2_4	270	1.33506491097874	1.16906428942638	1.14199443354292	AIR1PAR2
AIR1PAR2_4	280	1.31822498506325	1.14224737214491	1.15406261131325	AIR1PAR2
AIR1PAR2_4	290	1.18777055436383	1.19248305736184	0.996048159368874	AIR1PAR2
AIR1PAR2_4	300	1.27029936942374	1.23874584901549	1.0254721502666	AIR1PAR2
AIR1PAR2_4	310	1.14655877157555	1.21234096546304	0.945739527276991	AIR1PAR2
AIR1PAR2_4	320	1.16197500855843	1.26217842668624	0.920610734576656	AIR1PAR2
AIR1PAR2_4	330	1.12610584799487	1.24502841300416	0.904482047343536	AIR1PAR2
AIR1PAR2_4	340	1.11854883801605	1.25010844238338	0.894761446361798	AIR1PAR2
AIR1PAR2_5	0	1.80059210066595	1.70568940851424	1.05563890569876	AIR1PAR2
AIR1PAR2_5	10	1.78418955000824	1.63598810273429	1.09058834048136	AIR1PAR2
AIR1PAR2_5	20	1.70895109567423	1.62232540637557	1.05339600117106	AIR1PAR2
AIR1PAR2_5	30	1.74978388136134	1.74632651759377	1.00197979228554	AIR1PAR2
AIR1PAR2_5	40	1.81881730667415	1.7999661357139	1.01047306979071	AIR1PAR2
AIR1PAR2_5	50	1.732914259896	1.739147242282	0.996416069764268	AIR1PAR2
AIR1PAR2_5	60	1.8067959266188	1.796499971735	1.00573111886768	AIR1PAR2
AIR1PAR2_5	70	1.85656397094677	1.82471265491	1.01745552427176	AIR1PAR2
AIR1PAR2_5	80	1.92026746368734	1.93065520146988	0.994619579003731	AIR1PAR2
AIR1PAR2_5	90	2.00598420697054	2.04736926695743	0.979786225838783	AIR1PAR2
AIR1PAR2_5	100	2.05983856775911	2.26523221037188	0.909327775902038	AIR1PAR2
AIR1PAR2_5	110	2.06579947089033	2.1290972154266	0.970270148268648	AIR1PAR2
AIR1PAR2_5	120	2.17329744880311	1.94657954570634	1.11646988873219	AIR1PAR2
AIR1PAR2_5	130	2.01797024905701	1.95712670940088	1.03108819646877	AIR1PAR2
AIR1PAR2_5	140	2.07867149792218	1.86770654454269	1.11295401517755	AIR1PAR2
AIR1PAR2_5	150	1.97620426487093	1.93922645255979	1.01906833122162	AIR1PAR2
AIR1PAR2_5	160	2.06481502942673	1.89110866281842	1.09185424932136	AIR1PAR2
AIR1PAR2_5	170	1.92440387916677	1.8835718025613	1.02167800375326	AIR1PAR2
AIR1PAR2_5	180	1.86189716821131	1.7928941512704	1.03848694407978	AIR1PAR2
AIR1PAR2_5	190	1.88542581807785	1.78437510318897	1.05663087021797	AIR1PAR2
AIR1PAR2_5	200	1.70267378118812	1.70362211593993	0.999443342075135	AIR1PAR2
AIR1PAR2_5	210	1.68112692673782	1.72329701960659	0.975529411129374	AIR1PAR2
AIR1PAR2_5	220	1.64177005497408	1.68754312865271	0.972875908827783	AIR1PAR2
AIR1PAR2_5	230	1.56321313208369	1.72469503864268	0.906370747905628	AIR1PAR2
AIR1PAR2_5	240	1.49546413811733	1.72246010324343	0.868214094074713	AIR1PAR2
AIR1PAR2_5	250	1.47309540104951	1.6825687145877	0.875503858046286	AIR1PAR2
AIR1PAR2_5	260	1.51214639319709	1.86765177541604	0.809651142199805	AIR1PAR2
AIR1PAR2_5	270	1.51397147592416	1.80323114450939	0.839588136293014	AIR1PAR2
AIR1PAR2_5	280	1.52880225862279	1.80441536413599	0.847256285336955	AIR1PAR2
AIR1PAR2_5	290	1.51385133593055	1.70348833686095	0.888677253124115	AIR1PAR2
AIR1PAR2_5	300	1.46824826843354	1.64946467670278	0.890136229754564	AIR1PAR2
AIR1PAR2_5	310	1.40490996769685	1.62803332073712	0.862949148399961	AIR1PAR2
AIR1PAR2_5	320	1.35764174066884	1.74709607949722	0.77708476173763	AIR1PAR2
AIR1PAR2_5	330	1.41071641454417	1.55603634165606	0.906608911873337	AIR1PAR2
AIR1PAR2_5	340	1.39497398514439	1.61975869100882	0.861223337085825	AIR1PAR2
AIR1PAR2_6	0	1.59354910673362	1.48792972494329	1.07098411976033	AIR1PAR2
AIR1PAR2_6	10	1.61450439779693	1.51758136088094	1.06386678132349	AIR1PAR2
AIR1PAR2_6	20	1.5975394447909	1.49477266631044	1.06875077448005	AIR1PAR2
AIR1PAR2_6	30	1.58744519189024	1.53049564816677	1.03720986975147	AIR1PAR2
AIR1PAR2_6	40	1.59557211602983	1.52800874053897	1.04421661584673	AIR1PAR2
AIR1PAR2_6	50	1.5921750711782	1.59609892253676	0.997541598892673	AIR1PAR2
AIR1PAR2_6	60	1.64710146914852	1.64192447795254	1.00315300202019	AIR1PAR2
AIR1PAR2_6	70	1.66360972273489	1.57362380794691	1.05718387986604	AIR1PAR2
AIR1PAR2_6	80	1.67098527656743	1.61333700310135	1.03573231963022	AIR1PAR2
AIR1PAR2_6	90	1.66044994698077	1.58917540186563	1.04485001783407	AIR1PAR2
AIR1PAR2_6	100	1.69683614617654	1.61598137096857	1.05003447234018	AIR1PAR2
AIR1PAR2_6	110	1.57661172955507	1.62235612255531	0.971803728932099	AIR1PAR2
AIR1PAR2_6	120	1.62495656171122	1.58333584824272	1.02628672464827	AIR1PAR2
AIR1PAR2_6	130	1.66862185982639	1.53713443845355	1.08554061250825	AIR1PAR2
AIR1PAR2_6	140	1.65399910124137	1.53789494535796	1.07549550522542	AIR1PAR2
AIR1PAR2_6	150	1.55855463410647	1.51952356661074	1.02568638509687	AIR1PAR2
AIR1PAR2_6	160	1.60999472408416	1.54102587750217	1.04475515147986	AIR1PAR2
AIR1PAR2_6	170	1.44375017682244	1.46517042019723	0.985380374132925	AIR1PAR2
AIR1PAR2_6	180	1.39076781186241	1.52905572427517	0.909559926288292	AIR1PAR2
AIR1PAR2_6	190	1.47087263270873	1.47156204482624	0.999531509989718	AIR1PAR2
AIR1PAR2_6	200	1.41111542956505	1.43645970622386	0.982356430501321	AIR1PAR2
AIR1PAR2_6	210	1.40903699291715	1.44261805447889	0.976722139683828	AIR1PAR2
AIR1PAR2_6	220	1.46338224211512	1.44909159726319	1.00986179540266	AIR1PAR2
AIR1PAR2_6	230	1.43453231644648	1.47956777483975	0.969561746910748	AIR1PAR2
AIR1PAR2_6	240	1.38199276079804	1.48240721714733	0.932262569159288	AIR1PAR2
AIR1PAR2_6	250	1.34148102891116	1.38959972890541	0.965372258648793	AIR1PAR2
AIR1PAR2_6	260	1.27979279796702	1.31470503550402	0.973444813403626	AIR1PAR2
AIR1PAR2_6	270	1.26348270969785	1.28951807915951	0.979810000431608	AIR1PAR2
AIR1PAR2_6	280	1.33324352553202	1.30338749031038	1.02290649207822	AIR1PAR2
AIR1PAR2_6	290	1.24521181119301	1.2961114776544	0.960728943968999	AIR1PAR2
AIR1PAR2_6	300	1.26872456705829	1.23738107420947	1.02533050933306	AIR1PAR2
AIR1PAR2_6	310	1.27776049678456	1.23151317924426	1.03755324613633	AIR1PAR2
AIR1PAR2_6	320	1.24921453134279	1.22534533127916	1.01947956992558	AIR1PAR2
AIR1PAR2_6	330	1.29069852142493	1.24690726179733	1.03511990102976	AIR1PAR2
AIR1PAR2_6	340	1.29469391246064	1.32144515349759	0.979756071626469	AIR1PAR2
AIR1PAR2_7	0	1.77336626699061	1.62888201504855	1.08870148396706	AIR1PAR2
AIR1PAR2_7	10	1.90490808601832	1.71920522709134	1.10801669050365	AIR1PAR2
AIR1PAR2_7	20	1.8283308336359	1.7094519414914	1.06954210835596	AIR1PAR2
AIR1PAR2_7	30	1.86367023584601	1.8087717454036	1.03035125387264	AIR1PAR2
AIR1PAR2_7	40	1.75722855378483	1.67324831506428	1.05018994369483	AIR1PAR2
AIR1PAR2_7	50	1.84030935647618	1.54500362571749	1.19113594676618	AIR1PAR2
AIR1PAR2_7	60	1.79142911530544	1.52688020284806	1.17326107966029	AIR1PAR2
AIR1PAR2_7	70	1.85410960290263	1.60585171810014	1.1545957712062	AIR1PAR2
AIR1PAR2_7	80	1.92323715651711	1.6955445979378	1.13428874643358	AIR1PAR2
AIR1PAR2_7	90	1.83217123991941	1.75668445502611	1.0429711691689	AIR1PAR2
AIR1PAR2_7	100	1.78353664126736	1.75526645217872	1.01610592457547	AIR1PAR2
AIR1PAR2_7	110	1.77826168408772	1.88187213353858	0.944942885542368	AIR1PAR2
AIR1PAR2_7	120	1.77343353288498	1.84376517031288	0.961854341018948	AIR1PAR2
AIR1PAR2_7	130	1.76216120725752	1.95825714307132	0.899862009181159	AIR1PAR2
AIR1PAR2_7	140	1.87705677909956	1.9876170053014	0.944375487879727	AIR1PAR2
AIR1PAR2_7	150	1.70788476952526	1.73890841553903	0.982159125957102	AIR1PAR2
AIR1PAR2_7	160	1.67660194448841	1.50710311437879	1.11246664444688	AIR1PAR2
AIR1PAR2_7	170	1.81246331545845	1.52232656982161	1.19058771710911	AIR1PAR2
AIR1PAR2_7	180	1.7469997141874	1.60004868249708	1.09184160038243	AIR1PAR2
AIR1PAR2_7	190	1.66764490116545	1.71084150437279	0.974751253639258	AIR1PAR2
AIR1PAR2_7	200	1.69663355986396	1.77729269219698	0.954616854788668	AIR1PAR2
AIR1PAR2_7	210	1.67050334947799	1.67707623004395	0.996080750267511	AIR1PAR2
AIR1PAR2_7	220	1.71969876778956	1.57978694971395	1.08856372569792	AIR1PAR2
AIR1PAR2_7	230	1.60565696802034	1.55843438017068	1.03030130010639	AIR1PAR2
AIR1PAR2_7	240	1.58544601284305	1.50523769077764	1.05328615045772	AIR1PAR2
AIR1PAR2_7	250	1.82429407677762	1.40521185881257	1.29823418820218	AIR1PAR2
AIR1PAR2_7	260	1.7657779890282	1.3639597781246	1.29459681828454	AIR1PAR2
AIR1PAR2_7	270	1.69783780253523	1.40317756815744	1.20999497217214	AIR1PAR2
AIR1PAR2_7	280	1.63276528587053	1.4067870981592	1.16063424807281	AIR1PAR2
AIR1PAR2_7	290	1.51182214473843	1.53751047161138	0.983292258916437	AIR1PAR2
AIR1PAR2_7	300	1.58129411710427	1.49270655107251	1.05934693993813	AIR1PAR2
AIR1PAR2_7	310	1.57159440086554	1.38825885623706	1.13206149833282	AIR1PAR2
AIR1PAR2_7	320	1.46934227614289	1.35405287158818	1.08514394598158	AIR1PAR2
AIR1PAR2_7	330	1.3929418336908	1.35272677494796	1.02972888501035	AIR1PAR2
AIR1PAR2_7	340	1.30623752743922	1.401249558778	0.932194782332964	AIR1PAR2
AIR1PAR2_8	0	1.53562894328466	1.57019922012745	0.977983509098944	AIR1PAR2
AIR1PAR2_8	10	1.50990867487465	1.45284717367066	1.03927563906107	AIR1PAR2
AIR1PAR2_8	20	1.60930504559962	1.45103606589201	1.10907308469298	AIR1PAR2
AIR1PAR2_8	30	1.55983165973777	1.41795068088938	1.10006058797432	AIR1PAR2
AIR1PAR2_8	40	1.55193107306437	1.52167214609151	1.01988531304235	AIR1PAR2
AIR1PAR2_8	50	1.60093120695525	1.58272452755499	1.01150337856227	AIR1PAR2
AIR1PAR2_8	60	1.58945978528723	1.66753635498146	0.953178490255408	AIR1PAR2
AIR1PAR2_8	70	1.49647962276861	1.65130884167068	0.906238484894549	AIR1PAR2
AIR1PAR2_8	80	1.48975742242494	1.660723103523	0.897053469819639	AIR1PAR2
AIR1PAR2_8	90	1.50008967565364	1.70362596910434	0.880527594001336	AIR1PAR2
AIR1PAR2_8	100	1.48432256061607	1.70983837607018	0.86810694004165	AIR1PAR2
AIR1PAR2_8	110	1.39273884353994	1.70680619806887	0.815991203404185	AIR1PAR2
AIR1PAR2_8	120	1.29358670637469	1.45453803536293	0.88934539690598	AIR1PAR2
AIR1PAR2_8	130	1.35351035649184	1.43296434355369	0.944552711713114	AIR1PAR2
AIR1PAR2_8	140	1.37378734368678	1.50296940936888	0.91404877246547	AIR1PAR2
AIR1PAR2_8	150	1.38917003374762	1.50800731736305	0.921195817654764	AIR1PAR2
AIR1PAR2_8	160	1.36349260120009	1.41142875163633	0.966037144715479	AIR1PAR2
AIR1PAR2_8	170	1.42089863379671	1.36605596564449	1.04014672131412	AIR1PAR2
AIR1PAR2_8	180	1.42383280915041	1.55788415516757	0.913952943437737	AIR1PAR2
AIR1PAR2_8	190	1.37595713936744	1.44171675950517	0.954387975513094	AIR1PAR2
AIR1PAR2_8	200	1.47101923696671	1.39483687038139	1.05461740236655	AIR1PAR2
AIR1PAR2_8	210	1.35848847367467	1.3352378183788	1.01741311920306	AIR1PAR2
AIR1PAR2_8	220	1.32083531602728	1.31008697676999	1.00820429440783	AIR1PAR2
AIR1PAR2_8	230	1.3702230320173	1.39794145288819	0.980171973001003	AIR1PAR2
AIR1PAR2_8	240	1.27099983457403	1.4599269410911	0.870591396596959	AIR1PAR2
AIR1PAR2_8	250	1.17615219037126	1.39857280383139	0.84096600988464	AIR1PAR2
AIR1PAR2_8	260	1.18317400744848	1.44261444601584	0.820159544856994	AIR1PAR2
AIR1PAR2_8	270	1.19814384905309	1.44844167492139	0.827195095113589	AIR1PAR2
AIR1PAR2_8	280	1.17440839735405	1.39623053425287	0.841127857143219	AIR1PAR2
AIR1PAR2_8	290	1.17314876153932	1.3680324595525	0.857544536569749	AIR1PAR2
AIR1PAR2_8	300	1.17805962911381	1.35588862542348	0.868846900124901	AIR1PAR2
AIR1PAR2_8	310	1.16919466188682	1.37179605692203	0.852309391025813	AIR1PAR2
AIR1PAR2_8	320	1.23219139307113	1.27162413354139	0.96899025472217	AIR1PAR2
AIR1PAR2_8	330	1.22579205351479	1.3313028487046	0.920746210907251	AIR1PAR2
AIR1PAR2_8	340	1.27570822983678	1.33250879347984	0.957373216656437	AIR1PAR2
AIR1PAR2_9	0	1.85579351952759	1.77143873526609	1.0476193630534	AIR1PAR2
AIR1PAR2_9	10	1.92513691460189	1.81757100934265	1.05918112948893	AIR1PAR2
AIR1PAR2_9	20	1.92373265279532	2.02895252964565	0.94814078924325	AIR1PAR2
AIR1PAR2_9	30	1.90801803322144	1.87102775988926	1.01977002913862	AIR1PAR2
AIR1PAR2_9	40	2.00216205206498	1.74048318533804	1.15034840263402	AIR1PAR2
AIR1PAR2_9	50	1.94979294615899	1.8152167992469	1.07413778176134	AIR1PAR2
AIR1PAR2_9	60	1.96395998989427	1.96435383675937	0.999799503094742	AIR1PAR2
AIR1PAR2_9	70	2.01265064988629	1.84286427258678	1.09213178627701	AIR1PAR2
AIR1PAR2_9	80	1.95971330100918	1.8301151355958	1.07081421430417	AIR1PAR2
AIR1PAR2_9	90	2.03872482900291	1.83068893467198	1.11363803560009	AIR1PAR2
AIR1PAR2_9	100	2.0427599760139	1.82549587639101	1.1190164833746	AIR1PAR2
AIR1PAR2_9	110	2.01468795941	1.77465720967983	1.13525471196405	AIR1PAR2
AIR1PAR2_9	120	2.01079717475125	1.61425765379771	1.24564822103872	AIR1PAR2
AIR1PAR2_9	130	1.88785246077851	1.64626839586659	1.14674646340687	AIR1PAR2
AIR1PAR2_9	140	1.81723139216433	1.67650532789717	1.08394012349706	AIR1PAR2
AIR1PAR2_9	150	1.72171464501776	1.71463497264079	1.0041289676753	AIR1PAR2
AIR1PAR2_9	160	1.76218569977013	1.59714827340421	1.10333256411702	AIR1PAR2
AIR1PAR2_9	170	1.67498216326132	1.4465726070567	1.15789705617982	AIR1PAR2
AIR1PAR2_9	180	1.5770904114822	1.46349569958167	1.07761875346337	AIR1PAR2
AIR1PAR2_9	190	1.50413141629206	1.43449380789533	1.04854507423696	AIR1PAR2
AIR1PAR2_9	200	1.4532670591494	1.3828799756194	1.05089891007965	AIR1PAR2
AIR1PAR2_9	210	1.41575301526581	1.32926229838624	1.06506670427994	AIR1PAR2
AIR1PAR2_9	220	1.44779741722073	1.30207458100205	1.11191589049111	AIR1PAR2
AIR1PAR2_9	230	1.4531273956335	1.31139981937055	1.10807350601206	AIR1PAR2
AIR1PAR2_9	240	1.37923437746295	1.27902633733951	1.07834712796602	AIR1PAR2
AIR1PAR2_9	250	1.40321380033394	1.3813525608667	1.01582596658273	AIR1PAR2
AIR1PAR2_9	260	1.34952975764825	1.34517839998678	1.00323478109782	AIR1PAR2
AIR1PAR2_9	270	1.36825450368685	1.37320124804363	0.996397655213448	AIR1PAR2
AIR1PAR2_9	280	1.41148517561119	1.45211920720953	0.972017427084085	AIR1PAR2
AIR1PAR2_9	290	1.33053334675082	1.46361060335464	0.909076050488568	AIR1PAR2
AIR1PAR2_9	300	1.38881824392987	1.437609307844	0.966060971052491	AIR1PAR2
AIR1PAR2_9	310	1.39095242894227	1.4809043838108	0.939258769268374	AIR1PAR2
AIR1PAR2_9	320	1.38755829895696	1.48842296561103	0.932233868339523	AIR1PAR2
AIR1PAR2_9	330	1.42991796359243	1.53861155136769	0.929356056323223	AIR1PAR2
AIR1PAR2_9	340	1.41211958790473	1.60265368332646	0.881113370028729	AIR1PAR2
L4440_1	0	2.30733942405817	1.28123357214904	1.80087337251709	L4440
L4440_1	10	2.25927678301789	1.30320010717635	1.73363765900317	L4440
L4440_1	20	2.27695790623117	1.26115106971873	1.8054600760391	L4440
L4440_1	30	2.10191786683193	1.21879063806074	1.72459305248387	L4440
L4440_1	40	2.23888520908103	1.24681335598864	1.79568593673409	L4440
L4440_1	50	2.25294780356383	1.23111972623609	1.82999894774799	L4440
L4440_1	60	2.24236261525525	1.27622701510137	1.75702487780133	L4440
L4440_1	70	2.10946191299165	1.27416277936364	1.65556704932566	L4440
L4440_1	80	1.76171299387052	1.32314503062878	1.33145872379034	L4440
L4440_1	90	1.74348646030266	1.28156010156858	1.3604406521151	L4440
L4440_1	100	1.78853996636301	1.29188556885507	1.38444147800808	L4440
L4440_1	110	1.85551973858403	1.34348242362265	1.38112691759725	L4440
L4440_1	120	2.02242693843153	1.42255163796285	1.42168964869895	L4440
L4440_1	130	2.02139910235811	1.51867062541902	1.33103193577632	L4440
L4440_1	140	2.09700977902316	1.5584186775159	1.3456010308897	L4440
L4440_1	150	2.09339848264945	1.59937394795986	1.30888619595171	L4440
L4440_1	160	2.17726125463943	1.65867197836265	1.31265330519944	L4440
L4440_1	170	2.27351667438418	1.72825838021037	1.31549581961664	L4440
L4440_1	180	2.46595158301065	1.71469296461976	1.43813011069155	L4440
L4440_1	190	2.44574732127603	1.6607206975501	1.47270237848182	L4440
L4440_1	200	2.4154001541931	1.57007428442085	1.53839864658637	L4440
L4440_1	210	2.11987151909238	1.3887093380649	1.52650483509121	L4440
L4440_1	220	2.08875143835411	1.3931909911807	1.49925706638681	L4440
L4440_1	230	2.35312807156318	1.32673161039693	1.77362780318408	L4440
L4440_1	240	2.29196526331445	1.22710046155546	1.86778942321412	L4440
L4440_1	250	2.23777228170288	1.15297227566906	1.94087258551323	L4440
L4440_1	260	2.04279008486702	1.16817222029388	1.74870626897215	L4440
L4440_1	270	2.03267992838001	1.14838491551279	1.77003363673787	L4440
L4440_1	280	1.80610770543217	1.10836298011175	1.629527273863	L4440
L4440_1	290	1.94023481658736	1.08798215669541	1.78333330620104	L4440
L4440_1	300	1.95513543540911	1.08712320857515	1.79844880505461	L4440
L4440_1	310	1.88207488919797	1.099241595697	1.7121576335588	L4440
L4440_1	320	2.03281273857456	1.08127148536753	1.88002066648747	L4440
L4440_1	330	1.98276260680769	1.06861609372759	1.85544894789235	L4440
L4440_1	340	1.83984624383299	1.06022176517929	1.73534094871355	L4440
L4440_10	0	2.14305038095102	1.24759144308003	1.71775014395762	L4440
L4440_10	10	2.04852198494146	1.2134557517581	1.68817196834205	L4440
L4440_10	20	2.04495219084452	1.25490044957719	1.62957323948169	L4440
L4440_10	30	2.07169255509188	1.23154506879798	1.68218980172111	L4440
L4440_10	40	2.05933932223726	1.22627245099916	1.67934892491413	L4440
L4440_10	50	2.02014559881507	1.22735668157434	1.64593196838577	L4440
L4440_10	60	2.09295096591562	1.28284461907546	1.63149218135553	L4440
L4440_10	70	1.97804546665414	1.26000650820021	1.56986924573872	L4440
L4440_10	80	2.01119809964719	1.2659135157086	1.58873262248204	L4440
L4440_10	90	2.10643901201054	1.31221370800143	1.60525606398271	L4440
L4440_10	100	2.17102056804905	1.31799451709181	1.64721517418712	L4440
L4440_10	110	2.16280735299014	1.34215088840793	1.61144873625623	L4440
L4440_10	120	2.22515206233322	1.42701769020298	1.55930236717438	L4440
L4440_10	130	2.20588737733513	1.40194154982119	1.57345174455845	L4440
L4440_10	140	2.22690733665388	1.45060015873486	1.5351627553909	L4440
L4440_10	150	2.26305458187097	1.3516138892612	1.67433510401996	L4440
L4440_10	160	2.31527757336412	1.29801392018695	1.78370781495984	L4440
L4440_10	170	2.45532459163158	1.24089290704136	1.97867565984059	L4440
L4440_10	180	2.21380167868809	1.22590239020029	1.8058547698291	L4440
L4440_10	190	2.03834631118966	1.17734533348287	1.73130707976711	L4440
L4440_10	200	2.10467015160737	1.10760021457438	1.90020742494722	L4440
L4440_10	210	2.15749483668167	1.08547920225348	1.98759665980027	L4440
L4440_10	220	1.65489203857739	1.041321507005	1.58922295126422	L4440
L4440_10	230	1.60347217990378	1.02629024024797	1.56239640310363	L4440
L4440_10	240	1.75237718544456	1.02919274365191	1.70267153189066	L4440
L4440_10	250	1.54826783798483	1.01144611044696	1.53074674171285	L4440
L4440_10	260	1.53357667500493	1.01005746509248	1.51830636177172	L4440
L4440_10	270	1.42925557268089	1.00422147765446	1.4232473657297	L4440
L4440_10	280	1.59020499997151	1.02988862594013	1.54405530842707	L4440
L4440_10	290	1.58477599604869	0.989218959219239	1.60204773804528	L4440
L4440_10	300	1.47240040131344	0.998879474108143	1.47405211487411	L4440
L4440_10	310	1.4546558192994	1.00194147073912	1.45183712001293	L4440
L4440_10	320	1.38482539660884	0.991479943633489	1.39672557725561	L4440
L4440_10	330	1.41742292543348	1.00966946838084	1.40384845716542	L4440
L4440_10	340	1.50471485460871	1.03323434301766	1.45631517649137	L4440
L4440_2	0	1.69965534798898	1.0511231508118	1.61698973776413	L4440
L4440_2	10	1.69945022730462	1.0519662044782	1.61549888206493	L4440
L4440_2	20	1.60967733402552	1.09357027430504	1.47194686235273	L4440
L4440_2	30	1.74998172435274	1.12563303139868	1.55466450924797	L4440
L4440_2	40	1.62196284501135	1.06265362438988	1.52633257703572	L4440
L4440_2	50	1.57809841572728	1.10551797794948	1.42747422222327	L4440
L4440_2	60	1.6247349042955	1.15712618204664	1.40411212666694	L4440
L4440_2	70	1.65187551318539	1.11590719797698	1.48029828661386	L4440
L4440_2	80	1.57399669020204	1.10970939901028	1.418386373591	L4440
L4440_2	90	1.59412049435196	1.11812278738209	1.42571148029666	L4440
L4440_2	100	1.59364715684892	1.14719887468279	1.38916380761756	L4440
L4440_2	110	1.65131759447866	1.1897096278715	1.38800053037566	L4440
L4440_2	120	1.78587193430722	1.22772047761045	1.45462421363462	L4440
L4440_2	130	1.74915930329733	1.28644811426434	1.35968119032736	L4440
L4440_2	140	1.82581550041579	1.30417869400642	1.39997341530469	L4440
L4440_2	150	1.90616484390754	1.42434077681052	1.33827864436765	L4440
L4440_2	160	1.94259474167179	1.41701030795026	1.37091080479281	L4440
L4440_2	170	2.01153921981828	1.45603893697614	1.38151471690433	L4440
L4440_2	180	2.08033389772438	1.53238095090409	1.35758271890355	L4440
L4440_2	190	2.04075014472881	1.43187786578591	1.42522640617027	L4440
L4440_2	200	1.93776614975347	1.35499053921279	1.4300957044905	L4440
L4440_2	210	1.88328991374856	1.26960085211826	1.48337165228456	L4440
L4440_2	220	1.84904106563363	1.12624175462338	1.64177989143366	L4440
L4440_2	230	1.94048898254684	1.07035461144948	1.81294027398923	L4440
L4440_2	240	1.68449242036985	0.990115997882057	1.70130815376493	L4440
L4440_2	250	1.69070234584625	0.934652298620782	1.80891048825444	L4440
L4440_2	260	1.58528642357186	0.939102433265102	1.68808680226722	L4440
L4440_2	270	1.56851199655104	0.918033721748774	1.70855597064905	L4440
L4440_2	280	1.59309453760001	0.887418657441458	1.79520063528201	L4440
L4440_2	290	1.6073947827913	0.87937470561246	1.82788380485858	L4440
L4440_2	300	1.55616799209616	0.885103777847367	1.75817574282743	L4440
L4440_2	310	1.49308049724824	0.91466940518343	1.63237174960369	L4440
L4440_2	320	1.40834589547284	0.900669976330318	1.56366475233358	L4440
L4440_2	330	1.37786565838291	0.908179469661651	1.51717331696151	L4440
L4440_2	340	1.38993812314934	0.926967286827542	1.49944679051866	L4440
L4440_3	0	1.53165659986971	1.06064036256924	1.44408666115582	L4440
L4440_3	10	1.5513562895691	1.05319246887402	1.47300359185788	L4440
L4440_3	20	1.54754770505527	1.05965626132568	1.46042425410596	L4440
L4440_3	30	1.46300469422886	1.03440544091026	1.41434357976833	L4440
L4440_3	40	1.44696322661283	1.03734996383223	1.39486506681639	L4440
L4440_3	50	1.43441499788135	1.04114523017801	1.37772805974061	L4440
L4440_3	60	1.56816492173964	1.04061304085746	1.50696258855979	L4440
L4440_3	70	1.54071331481274	1.03268178413481	1.49195360902348	L4440
L4440_3	80	1.59394534318675	1.06879267918983	1.49135129218419	L4440
L4440_3	90	1.5964956026555	1.12011124285512	1.4253009358125	L4440
L4440_3	100	1.66298468238145	1.13583668610078	1.46410544995718	L4440
L4440_3	110	1.74355536153469	1.20007366958257	1.45287360745209	L4440
L4440_3	120	1.77859394484202	1.16542629830339	1.5261316373513	L4440
L4440_3	130	1.87898666153246	1.27827689085864	1.46993712783958	L4440
L4440_3	140	1.85044955931109	1.2664045173069	1.46118363763121	L4440
L4440_3	150	1.84473317054706	1.33185335085448	1.38508730661941	L4440
L4440_3	160	1.74914020474179	1.30858875769741	1.33666149464677	L4440
L4440_3	170	1.63225052369565	1.22449416738793	1.33299983549742	L4440
L4440_3	180	1.64056789057687	1.15405989659267	1.42156216971112	L4440
L4440_3	190	1.64186113284203	1.06895991549919	1.53594265700347	L4440
L4440_3	200	1.6943472639163	1.13941045624132	1.48703854228757	L4440
L4440_3	210	1.80469097887194	1.01337193992812	1.78087719598783	L4440
L4440_3	220	1.70720679919213	1.06396294838335	1.60457354439472	L4440
L4440_3	230	1.5309282820108	1.00813942746293	1.51856800786328	L4440
L4440_3	240	1.58235425580833	0.969640650829501	1.63189760500931	L4440
L4440_3	250	1.45286014631351	0.922546008945234	1.57483760400697	L4440
L4440_3	260	1.54912241851331	0.921966735711757	1.68023677916904	L4440
L4440_3	270	1.45062819539937	0.934136386302015	1.55290835114774	L4440
L4440_3	280	1.42499134644308	0.91611798648379	1.55546705497229	L4440
L4440_3	290	1.34902433258733	0.949535333644555	1.42072051959293	L4440
L4440_3	300	1.25725596247673	0.941874420572801	1.33484457695765	L4440
L4440_3	310	1.30485560972271	0.942216980525003	1.38487804475318	L4440
L4440_3	320	1.15734456319681	0.928014245553048	1.2471193936329	L4440
L4440_3	330	1.19792454469148	0.948855219688555	1.26249455115468	L4440
L4440_3	340	1.18792243658203	0.968103001845476	1.22706203195064	L4440
L4440_4	0	1.97376366725328	1.08908779870387	1.81230904395611	L4440
L4440_4	10	1.83917419440888	1.0515029030364	1.74909093365119	L4440
L4440_4	20	1.83501426194887	1.01372025759504	1.81017815141849	L4440
L4440_4	30	1.90874028332368	1.01056310255468	1.88878881338377	L4440
L4440_4	40	1.71987663669796	1.05261835819218	1.63390332622714	L4440
L4440_4	50	1.78591696936148	1.04779065764512	1.70445971848545	L4440
L4440_4	60	1.71312570804735	1.02530848112361	1.67083930308465	L4440
L4440_4	70	1.74411295203247	1.01899860676806	1.71159503109061	L4440
L4440_4	80	1.7411907570562	1.03486996709639	1.68252129486527	L4440
L4440_4	90	1.69355497383566	1.07016585175347	1.58251636516038	L4440
L4440_4	100	1.72301260199171	1.09238236066022	1.57729808173609	L4440
L4440_4	110	1.8036287857339	1.06814199928857	1.68856648922634	L4440
L4440_4	120	1.70421815881124	1.11374271978298	1.53017220991876	L4440
L4440_4	130	1.71973845918389	1.12211349376211	1.53258869868691	L4440
L4440_4	140	1.72020637921244	1.1334208424143	1.517711969676	L4440
L4440_4	150	1.8108985748813	1.10928228887952	1.63249570739155	L4440
L4440_4	160	1.76809315841593	1.04693124788661	1.68883406812539	L4440
L4440_4	170	1.86903323200147	1.15132036122499	1.62338241808982	L4440
L4440_4	180	1.88691454142643	1.18071941946243	1.59810579069287	L4440
L4440_4	190	1.97837861927258	1.1595873058673	1.70610579234728	L4440
L4440_4	200	2.12120739545464	1.29363049879644	1.63973205442216	L4440
L4440_4	210	2.05508688215952	1.21571060325709	1.69044086368384	L4440
L4440_4	220	1.95813216142846	1.16431721832381	1.68178579738558	L4440
L4440_4	230	2.08693628473117	1.16739686256724	1.78768365039269	L4440
L4440_4	240	1.99920367290279	1.18921305053816	1.68111481117541	L4440
L4440_4	250	1.84060904261551	1.06260935606796	1.73215964277449	L4440
L4440_4	260	1.83597705649333	1.08540901412982	1.69150710247716	L4440
L4440_4	270	1.77677444965655	1.05779599628535	1.6796948144028	L4440
L4440_4	280	1.69417030208417	0.95380393690906	1.77622489961027	L4440
L4440_4	290	1.84588115272827	0.954591636510589	1.93368670133723	L4440
L4440_4	300	1.78700721271448	0.935400450685376	1.91041944806112	L4440
L4440_4	310	1.55806748872077	0.928401659241523	1.67822566150266	L4440
L4440_4	320	1.58826119490723	0.916267702198623	1.73340301212858	L4440
L4440_4	330	1.65131375613003	0.9087744148847	1.8170777357762	L4440
L4440_4	340	1.60223163164388	0.892292498949871	1.79563498912019	L4440
L4440_5	0	2.0758237372557	1.08843141024814	1.90717000420122	L4440
L4440_5	10	1.85687586579586	1.07056001002271	1.73449021858799	L4440
L4440_5	20	1.94223392655214	1.12375935896088	1.72833615227738	L4440
L4440_5	30	1.76399847042134	1.15202080838524	1.53122101404913	L4440
L4440_5	40	1.6642370896839	1.12363009687185	1.48112541157191	L4440
L4440_5	50	1.85834911298787	1.13751830187535	1.63368722061362	L4440
L4440_5	60	1.70275105935556	1.14910809279409	1.48180233872975	L4440
L4440_5	70	1.71363138843357	1.1096034716493	1.54436375896198	L4440
L4440_5	80	1.60996855944782	1.08022100695441	1.49040663816287	L4440
L4440_5	90	1.58205080337135	1.09727543124299	1.44179916757929	L4440
L4440_5	100	1.73893102303446	1.12132780773467	1.55077847088042	L4440
L4440_5	110	1.82225315570956	1.14186340708651	1.59585914076981	L4440
L4440_5	120	1.87570934703986	1.2023603589066	1.56002261147863	L4440
L4440_5	130	1.86844540441737	1.156944642508	1.61498254606807	L4440
L4440_5	140	1.8848755135956	1.21694619149243	1.54885690655232	L4440
L4440_5	150	1.83861575846358	1.22396265941832	1.50218288467833	L4440
L4440_5	160	1.69021293944004	1.11324941095644	1.51826978106182	L4440
L4440_5	170	1.71345427528772	1.08223515418973	1.5832550519675	L4440
L4440_5	180	1.54536094761135	1.00591529960486	1.53627342999793	L4440
L4440_5	190	1.71175189276172	1.06167539089439	1.61231192457016	L4440
L4440_5	200	1.61253191424218	1.06556750907123	1.51330807341122	L4440
L4440_5	210	1.53523440195978	0.939607186356424	1.6339108770688	L4440
L4440_5	220	1.50842719540861	0.931966770142853	1.61854182330706	L4440
L4440_5	230	1.36890393829504	0.898843337230346	1.52296165704817	L4440
L4440_5	240	1.40158359200999	0.882224095103156	1.58869339410426	L4440
L4440_5	250	1.40777317126319	0.895274354635149	1.57244889678193	L4440
L4440_5	260	1.2812580955939	0.869214940737716	1.47404058023494	L4440
L4440_5	270	1.33810922397469	0.854040063196607	1.56679912528488	L4440
L4440_5	280	1.39364205735672	0.876409807557725	1.59017168148809	L4440
L4440_5	290	1.32695661161635	0.871038678505681	1.52341870041044	L4440
L4440_5	300	1.29742199836023	0.837094080864272	1.54991180563681	L4440
L4440_5	310	1.32861533884419	0.854791073181068	1.55431587966848	L4440
L4440_5	320	1.28281577587775	0.874982546149614	1.46610441719417	L4440
L4440_5	330	1.24871587985236	0.870666438324877	1.43420697627306	L4440
L4440_5	340	1.29104989701142	0.891210774699268	1.44864709187013	L4440
L4440_6	0	1.79204626235426	1.15710047315012	1.54873868254115	L4440
L4440_6	10	1.75900518684748	1.17636533211176	1.49528818882293	L4440
L4440_6	20	1.71987908010077	1.14861292080371	1.49735306729558	L4440
L4440_6	30	1.67701627963484	1.17426425769725	1.42814214827887	L4440
L4440_6	40	1.69500118756138	1.17841258996237	1.43837667893169	L4440
L4440_6	50	1.72718493423899	1.18736289413402	1.45463947271038	L4440
L4440_6	60	1.67621120986602	1.1446474860598	1.46439076683427	L4440
L4440_6	70	1.68269069378479	1.19307939748195	1.41037612193806	L4440
L4440_6	80	1.71396039437675	1.16661834826275	1.46916975626953	L4440
L4440_6	90	1.75533058893223	1.24540872081338	1.40944138225227	L4440
L4440_6	100	1.80985590743036	1.37155364903706	1.31956625152871	L4440
L4440_6	110	1.87670188765903	1.36195475782931	1.37794730468883	L4440
L4440_6	120	1.96011640380838	1.42913855071713	1.37153700236048	L4440
L4440_6	130	2.0090908805174	1.53356305415455	1.31008038767927	L4440
L4440_6	140	2.23490307858961	1.61151083884002	1.38683713737744	L4440
L4440_6	150	2.33417504831902	1.63666065039818	1.42618144314225	L4440
L4440_6	160	2.31933671872014	1.68209786158536	1.37883578101347	L4440
L4440_6	170	2.22204421977698	1.63267664171893	1.36098242787227	L4440
L4440_6	180	2.0956448520454	1.61598143961216	1.29682482773339	L4440
L4440_6	190	2.05108966198447	1.42430948736391	1.4400589760731	L4440
L4440_6	200	1.91065928415314	1.18735783733234	1.60916888243721	L4440
L4440_6	210	1.51737081430883	0.970882651875716	1.56287766742697	L4440
L4440_6	220	1.61544557544908	0.896768039594602	1.80140850713119	L4440
L4440_6	230	1.58416925336974	0.894199179317717	1.77160669570115	L4440
L4440_6	240	1.416329558422	0.86835895923473	1.63104156795962	L4440
L4440_6	250	1.4510795455066	0.844865070241396	1.71752815522601	L4440
L4440_6	260	1.43794651828488	0.873890461452747	1.64545395757548	L4440
L4440_6	270	1.33334211108486	0.859482276341513	1.55133171187705	L4440
L4440_6	280	1.35085048901796	0.866125199709963	1.55964806181637	L4440
L4440_6	290	1.27520106029646	0.858512229034099	1.48536155592235	L4440
L4440_6	300	1.25414970977	0.848435718238799	1.47819060750223	L4440
L4440_6	310	1.2953784409066	0.848850846807491	1.52603775537068	L4440
L4440_6	320	1.2525921177607	0.851529257938137	1.47099128548287	L4440
L4440_6	330	1.28008768682671	0.846120763921074	1.51289005235441	L4440
L4440_6	340	1.39128711514964	0.851370806779672	1.63417291745322	L4440
L4440_7	0	2.20871622697761	1.06060431112243	2.08250730627348	L4440
L4440_7	10	2.15690049050656	1.05232378957004	2.04965478485271	L4440
L4440_7	20	2.07333463300123	1.04545085349923	1.9831966524888	L4440
L4440_7	30	2.12287973680468	1.0642179033145	1.99477919906532	L4440
L4440_7	40	2.16821410929644	1.0547017498571	2.05576041718923	L4440
L4440_7	50	2.19183532033745	1.07700421471039	2.03512232394267	L4440
L4440_7	60	2.08116572752808	1.0575837046036	1.96784965432891	L4440
L4440_7	70	2.13460392260745	1.09883857624629	1.94260009500159	L4440
L4440_7	80	2.06501459865838	1.1096527363652	1.8609557125255	L4440
L4440_7	90	2.12806517336771	1.10886608488379	1.91913631625837	L4440
L4440_7	100	2.30841400679587	1.17389694716158	1.96645370990826	L4440
L4440_7	110	2.15466929079112	1.14023484455254	1.88967150152008	L4440
L4440_7	120	2.30344040462231	1.17887218588277	1.9539356617337	L4440
L4440_7	130	2.21066111724383	1.1894364155987	1.85857864132325	L4440
L4440_7	140	2.22350488529983	1.25334525393168	1.77405617352825	L4440
L4440_7	150	2.18447549884752	1.21868137732386	1.79249108051891	L4440
L4440_7	160	2.17200185590483	1.23063729024654	1.76494071252278	L4440
L4440_7	170	2.16254675693053	1.17788632337041	1.83595540080863	L4440
L4440_7	180	2.07101200056034	1.145807351213	1.80746963995987	L4440
L4440_7	190	2.04837536155515	1.0346754777347	1.97972736924222	L4440
L4440_7	200	1.90053915610175	0.975178907485611	1.94891331376525	L4440
L4440_7	210	1.82064375276281	0.924078741360378	1.970225773274	L4440
L4440_7	220	1.96187633467313	0.923391813481259	2.12464124765922	L4440
L4440_7	230	2.00480957784225	0.934132152141541	2.14617340088994	L4440
L4440_7	240	1.79585890021011	0.927325728412649	1.93659988630335	L4440
L4440_7	250	1.66425318984149	0.901456260203343	1.84618296340422	L4440
L4440_7	260	1.52096466373495	0.918134355831592	1.65658179990155	L4440
L4440_7	270	1.62616914121853	0.905122847796352	1.7966280988019	L4440
L4440_7	280	1.59624937024126	0.896309517282406	1.78091311032941	L4440
L4440_7	290	1.49425831063315	0.875141301403496	1.70744805237366	L4440
L4440_7	300	1.47068069111892	0.8613371503907	1.70743905618355	L4440
L4440_7	310	1.51657778422338	0.858688428027979	1.76615607561672	L4440
L4440_7	320	1.50348349188267	0.882892197405202	1.70290721370216	L4440
L4440_7	330	1.48279548836117	0.876949877690444	1.69085545945487	L4440
L4440_7	340	1.4224559823786	0.862163679543106	1.64986767145238	L4440
L4440_9	0	1.5442552114066	1.09746660903023	1.40710906254467	L4440
L4440_9	10	1.58469867882948	1.1311199970766	1.4009996135911	L4440
L4440_9	20	1.61586032261779	1.12957345752147	1.43050486168765	L4440
L4440_9	30	1.60815338708154	1.12015670425224	1.43565037014626	L4440
L4440_9	40	1.50251868348116	1.13103134579028	1.32845008148851	L4440
L4440_9	50	1.54062718579353	1.10879627157657	1.3894592048032	L4440
L4440_9	60	1.49110957760038	1.05238576768644	1.41688497068754	L4440
L4440_9	70	1.5461686820214	1.09810514397078	1.40803336594018	L4440
L4440_9	80	1.47988719084533	1.09575290163393	1.35056652703233	L4440
L4440_9	90	1.50084823906366	1.11919136143128	1.3410112790223	L4440
L4440_9	100	1.58641469569603	1.16325841495932	1.36376808050128	L4440
L4440_9	110	1.7042461134845	1.19188011177491	1.42988048600508	L4440
L4440_9	120	1.69522917762282	1.23853497765121	1.36873742624347	L4440
L4440_9	130	1.74542360786242	1.29986046687828	1.34277766909412	L4440
L4440_9	140	1.99733524836636	1.38380051644806	1.44336934740646	L4440
L4440_9	150	1.96992612058383	1.42567907600759	1.38174583167786	L4440
L4440_9	160	2.04932613719043	1.54998082701101	1.32216224967271	L4440
L4440_9	170	2.12221153126109	1.53594167906865	1.38170059461368	L4440
L4440_9	180	1.94342977871895	1.30184420503858	1.49282822875211	L4440
L4440_9	190	2.06927440361941	1.32008193258556	1.56753482684704	L4440
L4440_9	200	1.80501850477441	1.2516655640139	1.44209328487554	L4440
L4440_9	210	1.69813076109902	1.12374961505556	1.51112911483851	L4440
L4440_9	220	1.48312139566318	0.931497944221672	1.59218966060352	L4440
L4440_9	230	1.66411305527452	0.920535620171553	1.8077660644619	L4440
L4440_9	240	1.39624939681566	0.90070930173854	1.55016651223722	L4440
L4440_9	250	1.48783947461904	0.907563355127044	1.63937808442119	L4440
L4440_9	260	1.55035704593182	0.907259076352814	1.70883608259315	L4440
L4440_9	270	1.29686376064956	0.864941578468082	1.49936572935535	L4440
L4440_9	280	1.16381748525644	0.870606228698781	1.33678975280925	L4440
L4440_9	290	1.28523036127494	0.86394336556465	1.48763265336837	L4440
L4440_9	300	1.27473153179592	0.887012394766193	1.43710678601275	L4440
L4440_9	310	1.10436403252899	0.87790956241138	1.25794737842426	L4440
L4440_9	320	1.11818536283129	0.882762504077841	1.2666887839775	L4440
L4440_9	330	1.10438568979479	0.892541167908752	1.23734986071556	L4440
L4440_9	340	1.23210094561105	0.889459958894322	1.38522362169362	L4440
PAR2L4440_1	0	1.37863348608773	1.5589457698877	0.884337038989522	PAR2L4440
PAR2L4440_1	10	1.32976933974959	1.51048024541237	0.880361953615988	PAR2L4440
PAR2L4440_1	20	1.36418665241027	1.52783717383681	0.892887459325543	PAR2L4440
PAR2L4440_1	30	1.37493676524493	1.40894171365691	0.975864900526139	PAR2L4440
PAR2L4440_1	40	1.36165061467292	1.46112356753634	0.931920232433767	PAR2L4440
PAR2L4440_1	50	1.4227935948985	1.3798151742587	1.03114795477075	PAR2L4440
PAR2L4440_1	60	1.33733233434323	1.44959318343729	0.922556997110138	PAR2L4440
PAR2L4440_1	70	1.3563744823816	1.45141131523772	0.934521088640847	PAR2L4440
PAR2L4440_1	80	1.32700489884948	1.49436917250974	0.88800339518569	PAR2L4440
PAR2L4440_1	90	1.28401187021357	1.44618447685477	0.887861742926534	PAR2L4440
PAR2L4440_1	100	1.29277595233515	1.37538953322866	0.93993441210827	PAR2L4440
PAR2L4440_1	110	1.39250913742851	1.43616971081805	0.969599293829502	PAR2L4440
PAR2L4440_1	120	1.44313644204616	1.5756889889966	0.915876452855809	PAR2L4440
PAR2L4440_1	130	1.48349773040367	1.63266956622464	0.908633174215459	PAR2L4440
PAR2L4440_1	140	1.54452652503174	1.6490016645321	0.936643399611119	PAR2L4440
PAR2L4440_1	150	1.49723720161877	1.83542570596343	0.815743833571766	PAR2L4440
PAR2L4440_1	160	1.51245919969291	1.96966437636286	0.767876607732425	PAR2L4440
PAR2L4440_1	170	1.51361594705532	1.93236102929397	0.783298733574827	PAR2L4440
PAR2L4440_1	180	1.5330099155272	1.85904946313592	0.824620294363367	PAR2L4440
PAR2L4440_1	190	1.5212846201514	1.7058858166099	0.891785725245461	PAR2L4440
PAR2L4440_1	200	1.4001519199539	1.69326405403041	0.826895200793504	PAR2L4440
PAR2L4440_1	210	1.35738766721972	1.60586008982716	0.845271437915752	PAR2L4440
PAR2L4440_1	220	1.28210704540343	1.66590098143315	0.769617798232194	PAR2L4440
PAR2L4440_1	230	1.32166245320917	1.66419060269759	0.794177332251972	PAR2L4440
PAR2L4440_1	240	1.33093103864074	1.60447093279516	0.829513960918019	PAR2L4440
PAR2L4440_1	250	1.23669452689418	1.6284322485778	0.759438735000642	PAR2L4440
PAR2L4440_1	260	1.32825689032832	1.67788841480663	0.791624090497937	PAR2L4440
PAR2L4440_1	270	1.17280821067863	1.54158681119389	0.760779867966274	PAR2L4440
PAR2L4440_1	280	1.21700635400861	1.65329707642874	0.736108695381862	PAR2L4440
PAR2L4440_1	290	1.09780684226012	1.52102198428714	0.721756065067415	PAR2L4440
PAR2L4440_1	300	1.11683918878955	1.52301971200171	0.733305800304895	PAR2L4440
PAR2L4440_1	310	1.09999219479484	1.40233744156914	0.784399076989636	PAR2L4440
PAR2L4440_1	320	1.10237246733136	1.3957655394953	0.789797739045748	PAR2L4440
PAR2L4440_1	330	1.02139247141025	1.37414515148517	0.74329299951052	PAR2L4440
PAR2L4440_1	340	1.0424964973392	1.3224874687099	0.788284593997826	PAR2L4440
PAR2L4440_10	0	1.67850461765858	1.57629101334556	1.06484437419717	PAR2L4440
PAR2L4440_10	10	1.79906678510927	1.51971161202963	1.18382117427302	PAR2L4440
PAR2L4440_10	20	1.7277371794478	1.4945785317176	1.15600294182083	PAR2L4440
PAR2L4440_10	30	1.67692546396009	1.49586826194339	1.12103820010291	PAR2L4440
PAR2L4440_10	40	1.6786006074528	1.56459172871374	1.07286813335821	PAR2L4440
PAR2L4440_10	50	1.70036421275466	1.56327836920539	1.0876912559207	PAR2L4440
PAR2L4440_10	60	1.6805150225815	1.53802716580062	1.09264326401329	PAR2L4440
PAR2L4440_10	70	1.62125717343218	1.57889148802526	1.02683255038629	PAR2L4440
PAR2L4440_10	80	1.71905813938023	1.5772037169348	1.08994045659562	PAR2L4440
PAR2L4440_10	90	1.77058232385392	1.68598106913887	1.05017924356545	PAR2L4440
PAR2L4440_10	100	1.76533138910599	1.66026393555271	1.0632835847984	PAR2L4440
PAR2L4440_10	110	1.90312934437123	1.70374510676753	1.11702703462608	PAR2L4440
PAR2L4440_10	120	1.8428349384881	1.67852694662298	1.09788820620109	PAR2L4440
PAR2L4440_10	130	2.02656409357722	1.67962261749871	1.20655918327367	PAR2L4440
PAR2L4440_10	140	2.02501067277194	1.82164990547651	1.11163548313211	PAR2L4440
PAR2L4440_10	150	2.13298303957433	1.92193350650285	1.10981104827893	PAR2L4440
PAR2L4440_10	160	2.2934447671312	2.08308351456725	1.10098551070702	PAR2L4440
PAR2L4440_10	170	2.10105130850672	1.93329985573789	1.08676949531184	PAR2L4440
PAR2L4440_10	180	2.0160210978122	1.91395729424447	1.05332606107495	PAR2L4440
PAR2L4440_10	190	1.99465166705865	1.86219678410819	1.07112829539865	PAR2L4440
PAR2L4440_10	200	1.89899483910581	1.81514788043392	1.04619290779319	PAR2L4440
PAR2L4440_10	210	1.79722894555735	1.83055421050236	0.981794986046404	PAR2L4440
PAR2L4440_10	220	1.51529772196439	1.53307532435911	0.988403960254104	PAR2L4440
PAR2L4440_10	230	1.48126603722241	1.59788799639998	0.927014935064085	PAR2L4440
PAR2L4440_10	240	1.34250544596437	1.56569330353302	0.857451100375137	PAR2L4440
PAR2L4440_10	250	1.29948795586576	1.49449308686433	0.869517542294077	PAR2L4440
PAR2L4440_10	260	1.15753212258491	1.47101875264416	0.78689147946227	PAR2L4440
PAR2L4440_10	270	1.11567438105189	1.33354753995942	0.836621378406833	PAR2L4440
PAR2L4440_10	280	1.16550210607755	1.37018218737199	0.850618346099644	PAR2L4440
PAR2L4440_10	290	1.10338284733408	1.32328455098268	0.833821302088574	PAR2L4440
PAR2L4440_10	300	1.14449772576623	1.36376348297807	0.839220099417075	PAR2L4440
PAR2L4440_10	310	1.12110238136283	1.29602370646891	0.86503231057196	PAR2L4440
PAR2L4440_10	320	1.13443606465261	1.36817171704972	0.829162049262991	PAR2L4440
PAR2L4440_10	330	1.13697228760332	1.21731622227432	0.933999125945359	PAR2L4440
PAR2L4440_10	340	1.11119364156664	1.21581259859725	0.913951412288941	PAR2L4440
PAR2L4440_2	0	1.76453479596007	1.69862989831685	1.0387988564834	PAR2L4440
PAR2L4440_2	10	1.76040847602352	1.69265525734919	1.04002777197552	PAR2L4440
PAR2L4440_2	20	1.79662140969691	1.6236702891647	1.10651862122893	PAR2L4440
PAR2L4440_2	30	1.76653636326105	1.59780565089421	1.10560152436087	PAR2L4440
PAR2L4440_2	40	1.85512488408272	1.51260003921344	1.22644772972993	PAR2L4440
PAR2L4440_2	50	1.80055246378536	1.5096459877205	1.19269847264266	PAR2L4440
PAR2L4440_2	60	1.75758418400451	1.47965288238388	1.18783547474516	PAR2L4440
PAR2L4440_2	70	1.81481499073971	1.55693745466332	1.1656312752346	PAR2L4440
PAR2L4440_2	80	1.82316077834045	1.58004153359848	1.15386889494498	PAR2L4440
PAR2L4440_2	90	1.82579798913746	1.51632428591277	1.20409466899648	PAR2L4440
PAR2L4440_2	100	1.83053729043291	1.56977323712257	1.16611574662104	PAR2L4440
PAR2L4440_2	110	1.90881212438603	1.66239718738834	1.1482286777595	PAR2L4440
PAR2L4440_2	120	1.96877922048381	1.76124762520193	1.11783215052346	PAR2L4440
PAR2L4440_2	130	1.89167852717318	1.76289284324799	1.07305360868554	PAR2L4440
PAR2L4440_2	140	2.04326774845231	1.71822802947986	1.18917146816121	PAR2L4440
PAR2L4440_2	150	2.06675952687293	1.87402717865726	1.10284394506688	PAR2L4440
PAR2L4440_2	160	2.02951481121537	1.89229811522898	1.07251325511667	PAR2L4440
PAR2L4440_2	170	2.14181875613533	1.88200824066042	1.13804961628848	PAR2L4440
PAR2L4440_2	180	2.07434260651714	1.81363895291519	1.14374617019717	PAR2L4440
PAR2L4440_2	190	1.86349140607207	1.75716836771375	1.06050816774983	PAR2L4440
PAR2L4440_2	200	1.79627964865125	1.7474337337796	1.02795294260802	PAR2L4440
PAR2L4440_2	210	1.63699907532732	1.68930047803471	0.969039609360536	PAR2L4440
PAR2L4440_2	220	1.60484736836776	1.61010438518097	0.996734983854713	PAR2L4440
PAR2L4440_2	230	1.5027172452274	1.6764298799365	0.896379421061333	PAR2L4440
PAR2L4440_2	240	1.70605210192577	1.62256457501309	1.05145405501782	PAR2L4440
PAR2L4440_2	250	1.42629389778729	1.478439281593	0.964729438364544	PAR2L4440
PAR2L4440_2	260	1.28971884119333	1.53484234356421	0.840294018862121	PAR2L4440
PAR2L4440_2	270	1.20113494831576	1.47933755030171	0.811941093546082	PAR2L4440
PAR2L4440_2	280	1.26720178188038	1.3722073308946	0.923476907133436	PAR2L4440
PAR2L4440_2	290	1.22487296856408	1.3711162294035	0.893339997220334	PAR2L4440
PAR2L4440_2	300	1.13840420107777	1.27892094872981	0.890128668396906	PAR2L4440
PAR2L4440_2	310	1.14042420352019	1.28446571439193	0.887858812222223	PAR2L4440
PAR2L4440_2	320	1.06085404288051	1.11200163750548	0.954004029400797	PAR2L4440
PAR2L4440_2	330	1.06907371163749	1.33413337397177	0.801324464625916	PAR2L4440
PAR2L4440_2	340	1.17228091971028	1.22795234101335	0.954663206833309	PAR2L4440
PAR2L4440_3	0	1.81063934689722	1.28580277061224	1.40817813453232	PAR2L4440
PAR2L4440_3	10	1.72929493100774	1.28365817984474	1.34716154047872	PAR2L4440
PAR2L4440_3	20	1.76449413229592	1.41328088205883	1.24850916381566	PAR2L4440
PAR2L4440_3	30	1.75456098107618	1.42864375837643	1.22813050544535	PAR2L4440
PAR2L4440_3	40	1.71814176194708	1.3658796226877	1.25790130653404	PAR2L4440
PAR2L4440_3	50	1.70085218746358	1.41544650608682	1.2016365013792	PAR2L4440
PAR2L4440_3	60	1.7632868865541	1.44696867393384	1.21860750569001	PAR2L4440
PAR2L4440_3	70	1.6564561869255	1.36668633215196	1.21202367211596	PAR2L4440
PAR2L4440_3	80	1.75058175372146	1.38688644519385	1.26223870727699	PAR2L4440
PAR2L4440_3	90	1.82660323167657	1.4291702713359	1.27808650117608	PAR2L4440
PAR2L4440_3	100	1.96050096427517	1.37953790496116	1.42112873972127	PAR2L4440
PAR2L4440_3	110	1.86021719466334	1.39578418914545	1.33273983838592	PAR2L4440
PAR2L4440_3	120	2.00734512705551	1.51991087514145	1.32069923301832	PAR2L4440
PAR2L4440_3	130	2.14228352008279	1.63865446174557	1.30734304888214	PAR2L4440
PAR2L4440_3	140	2.09850858565929	1.61806395451023	1.29692561274222	PAR2L4440
PAR2L4440_3	150	2.01145938610965	1.64526327345761	1.22257599653487	PAR2L4440
PAR2L4440_3	160	2.07760019879125	1.72695350399734	1.20304350637251	PAR2L4440
PAR2L4440_3	170	1.95853802156161	1.58393410991036	1.23650220631491	PAR2L4440
PAR2L4440_3	180	1.73313384608112	1.50749012726797	1.14968172244158	PAR2L4440
PAR2L4440_3	190	1.64049820709014	1.45359632229266	1.12857894721603	PAR2L4440
PAR2L4440_3	200	1.74520591110032	1.50428179997207	1.16015889518355	PAR2L4440
PAR2L4440_3	210	1.64431820954353	1.47651437352514	1.11364863019773	PAR2L4440
PAR2L4440_3	220	1.48786249333695	1.43712266091852	1.03530654257863	PAR2L4440
PAR2L4440_3	230	1.56137195137868	1.36773666230893	1.14157351660288	PAR2L4440
PAR2L4440_3	240	1.50664199167295	1.26499925675061	1.19102203707458	PAR2L4440
PAR2L4440_3	250	1.44280816802648	1.17802562719709	1.2247680650712	PAR2L4440
PAR2L4440_3	260	1.3366216785722	1.11519581913541	1.19855334429828	PAR2L4440
PAR2L4440_3	270	1.12624337903915	1.16319821579463	0.968229974690745	PAR2L4440
PAR2L4440_3	280	1.20267664610005	1.18225430222281	1.01727407025616	PAR2L4440
PAR2L4440_3	290	1.06620726852437	1.10334505345229	0.966340733742616	PAR2L4440
PAR2L4440_3	300	1.09848106400454	1.11143836395725	0.98834186368502	PAR2L4440
PAR2L4440_3	310	1.02529754239034	1.0728729592147	0.95565605748962	PAR2L4440
PAR2L4440_3	320	1.09175519865376	1.00895890081644	1.08206112039878	PAR2L4440
PAR2L4440_3	330	1.03563500478338	1.05855927591931	0.978343894709135	PAR2L4440
PAR2L4440_3	340	1.11114391361265	1.05035282986195	1.05787682198056	PAR2L4440
PAR2L4440_4	0	1.96537492629557	1.37064146896355	1.43390884545595	PAR2L4440
PAR2L4440_4	10	1.95795553404514	1.35962316234156	1.44007221138622	PAR2L4440
PAR2L4440_4	20	1.92884624673903	1.26547952784117	1.52420185732243	PAR2L4440
PAR2L4440_4	30	2.06311046059012	1.29358609036872	1.59487681256843	PAR2L4440
PAR2L4440_4	40	2.03345290852629	1.33213578181924	1.52646069288019	PAR2L4440
PAR2L4440_4	50	2.03743071317258	1.34321194635594	1.5168348663813	PAR2L4440
PAR2L4440_4	60	2.07566781856863	1.28740047632722	1.61229380968556	PAR2L4440
PAR2L4440_4	70	1.91668197189076	1.25658190552297	1.52531399940306	PAR2L4440
PAR2L4440_4	80	1.9674089526483	1.26720547085703	1.55255718026353	PAR2L4440
PAR2L4440_4	90	2.18496037727057	1.35061697559311	1.61774982600901	PAR2L4440
PAR2L4440_4	100	2.26109290081242	1.46043841512079	1.54822885881525	PAR2L4440
PAR2L4440_4	110	2.31923774289687	1.442800653043	1.60745542913733	PAR2L4440
PAR2L4440_4	120	2.3444094980076	1.50199288844786	1.56086591091006	PAR2L4440
PAR2L4440_4	130	2.31376330770875	1.62402597449485	1.42470831381157	PAR2L4440
PAR2L4440_4	140	2.35059268990644	1.58041202887688	1.48732902999789	PAR2L4440
PAR2L4440_4	150	2.39681387012158	1.56182600837021	1.53462284356674	PAR2L4440
PAR2L4440_4	160	2.4905827507283	1.55937198854424	1.5971703795022	PAR2L4440
PAR2L4440_4	170	2.11010524173805	1.53486937518415	1.3747783856101	PAR2L4440
PAR2L4440_4	180	1.98863141669515	1.48728220590986	1.33709084180065	PAR2L4440
PAR2L4440_4	190	1.90390043473219	1.56133010183081	1.21940929243578	PAR2L4440
PAR2L4440_4	200	1.9348183758809	1.47115455939522	1.31517002311184	PAR2L4440
PAR2L4440_4	210	1.69594590355873	1.32996531299659	1.27518055319619	PAR2L4440
PAR2L4440_4	220	1.43098557232113	1.23142442161514	1.16205716502216	PAR2L4440
PAR2L4440_4	230	1.29231689932384	1.2076549745791	1.07010439780141	PAR2L4440
PAR2L4440_4	240	1.21468814835002	1.15111684121352	1.05522576411052	PAR2L4440
PAR2L4440_4	250	1.17136493941991	1.0634622943104	1.10146353630664	PAR2L4440
PAR2L4440_4	260	1.29130812504824	1.17611713864688	1.0979417632957	PAR2L4440
PAR2L4440_4	270	1.08426384430479	1.14483927780063	0.947088264116684	PAR2L4440
PAR2L4440_4	280	1.2319081434884	1.08355562850171	1.13691268919143	PAR2L4440
PAR2L4440_4	290	1.19087566788971	1.20046281547658	0.992013790462087	PAR2L4440
PAR2L4440_4	300	1.11859472829338	1.17121745650626	0.955070061566663	PAR2L4440
PAR2L4440_4	310	1.10656202339492	1.03154550373032	1.0727224532445	PAR2L4440
PAR2L4440_4	320	1.11903988184565	1.07639309092791	1.03962008979543	PAR2L4440
PAR2L4440_4	330	1.0087385382382	1.05274234133872	0.958200785346433	PAR2L4440
PAR2L4440_4	340	0.961845330346794	1.02366901195406	0.939605789678782	PAR2L4440
PAR2L4440_5	0	1.50197355133977	1.45268706267747	1.03392780863035	PAR2L4440
PAR2L4440_5	10	1.47431691953445	1.33437461158724	1.10487482805204	PAR2L4440
PAR2L4440_5	20	1.45885283106422	1.30978031677729	1.11381489886313	PAR2L4440
PAR2L4440_5	30	1.44411732374472	1.34509411924009	1.07361804879541	PAR2L4440
PAR2L4440_5	40	1.51131027623128	1.29643004111791	1.16574765185794	PAR2L4440
PAR2L4440_5	50	1.53019650366028	1.28833799890981	1.18772907804872	PAR2L4440
PAR2L4440_5	60	1.46668670090153	1.35525944385024	1.08221839556766	PAR2L4440
PAR2L4440_5	70	1.52461726414043	1.36865714117571	1.11395119951718	PAR2L4440
PAR2L4440_5	80	1.50069059382534	1.35310110116698	1.10907499264547	PAR2L4440
PAR2L4440_5	90	1.64896075118337	1.33421369884358	1.23590452759749	PAR2L4440
PAR2L4440_5	100	1.68303220466849	1.38212576864505	1.21771277466192	PAR2L4440
PAR2L4440_5	110	1.79094345780579	1.47866671728622	1.21118804992965	PAR2L4440
PAR2L4440_5	120	1.86452698457127	1.63137434293285	1.14291792846225	PAR2L4440
PAR2L4440_5	130	1.81732646810118	1.59195606441546	1.14156823088486	PAR2L4440
PAR2L4440_5	140	1.92521636529663	1.57134946795451	1.22519936179617	PAR2L4440
PAR2L4440_5	150	1.84145841240626	1.56160075684828	1.17921203888426	PAR2L4440
PAR2L4440_5	160	1.74102566087664	1.44387827313977	1.20579808787532	PAR2L4440
PAR2L4440_5	170	1.61568119802812	1.39366977535775	1.1592998761944	PAR2L4440
PAR2L4440_5	180	1.56010882252659	1.36140405984792	1.14595575886623	PAR2L4440
PAR2L4440_5	190	1.47812433815873	1.35029979020831	1.09466382863816	PAR2L4440
PAR2L4440_5	200	1.44599990831642	1.37940705969588	1.04827643018967	PAR2L4440
PAR2L4440_5	210	1.3354326348431	1.34300707235832	0.994360091118569	PAR2L4440
PAR2L4440_5	220	1.29129725755869	1.19843192115758	1.07748903776813	PAR2L4440
PAR2L4440_5	230	1.19707783523604	1.04395160463238	1.14667943410805	PAR2L4440
PAR2L4440_5	240	1.20841080084131	1.06262799312163	1.13719082187118	PAR2L4440
PAR2L4440_5	250	1.1899003529915	1.01653097499623	1.17055001988101	PAR2L4440
PAR2L4440_5	260	1.04659709398724	1.00537216257744	1.04100464777552	PAR2L4440
PAR2L4440_5	270	1.0841268517063	0.973759717179797	1.11334124073868	PAR2L4440
PAR2L4440_5	280	0.967004946070651	0.920579198643114	1.05043101940166	PAR2L4440
PAR2L4440_5	290	1.00593548384855	0.918260829368865	1.09547903131177	PAR2L4440
PAR2L4440_5	300	0.97191298729821	0.934370648822145	1.04017927845164	PAR2L4440
PAR2L4440_5	310	0.942328945798195	0.990345545208644	0.951515307315959	PAR2L4440
PAR2L4440_5	320	0.911688998019366	0.976863479177095	0.933281893993384	PAR2L4440
PAR2L4440_5	330	0.925210951803015	0.998057730587554	0.927011457802492	PAR2L4440
PAR2L4440_5	340	0.917833199777066	1.06285322943124	0.863555921327181	PAR2L4440
PAR2L4440_6	0	1.71109195182989	1.38580559867351	1.23472726150604	PAR2L4440
PAR2L4440_6	10	1.69656187115117	1.35047150483472	1.25627372741848	PAR2L4440
PAR2L4440_6	20	1.67160006914588	1.35659187064971	1.23220557730846	PAR2L4440
PAR2L4440_6	30	1.64143389881514	1.30795976320139	1.25495748798689	PAR2L4440
PAR2L4440_6	40	1.68014027972015	1.34689840588757	1.24741426107263	PAR2L4440
PAR2L4440_6	50	1.73497090079391	1.34565910648794	1.28930937443885	PAR2L4440
PAR2L4440_6	60	1.78669313880046	1.3524932173131	1.32103667207289	PAR2L4440
PAR2L4440_6	70	1.76784650222922	1.34270708048176	1.31662856919986	PAR2L4440
PAR2L4440_6	80	1.63057054656834	1.35617632630666	1.20232930994228	PAR2L4440
PAR2L4440_6	90	1.64917259021259	1.43159573778561	1.15198204820275	PAR2L4440
PAR2L4440_6	100	1.68335708713966	1.42510265287194	1.18121812751332	PAR2L4440
PAR2L4440_6	110	1.78108733749023	1.46076351632065	1.21928520091767	PAR2L4440
PAR2L4440_6	120	1.84033276510996	1.53284977448051	1.20059564593253	PAR2L4440
PAR2L4440_6	130	1.79231735128028	1.62840109889225	1.10066085837177	PAR2L4440
PAR2L4440_6	140	1.8018022090147	1.54425421588675	1.16677823539569	PAR2L4440
PAR2L4440_6	150	1.66951878235327	1.52008770966095	1.09830424372397	PAR2L4440
PAR2L4440_6	160	1.70376934915799	1.58328566173061	1.07609725164547	PAR2L4440
PAR2L4440_6	170	1.55149621166344	1.51346134105266	1.02513104866248	PAR2L4440
PAR2L4440_6	180	1.33440001421599	1.45318275855271	0.918260285130951	PAR2L4440
PAR2L4440_6	190	1.34974111107637	1.47735868652117	0.913617744553756	PAR2L4440
PAR2L4440_6	200	1.33581944410487	1.47406468715894	0.906214941407681	PAR2L4440
PAR2L4440_6	210	1.22709362511697	1.30340890218047	0.94144947380992	PAR2L4440
PAR2L4440_6	220	1.14412713608258	1.3343672667806	0.857430457540366	PAR2L4440
PAR2L4440_6	230	1.20196385702777	1.26627911849127	0.94920925369114	PAR2L4440
PAR2L4440_6	240	1.19765140695005	1.28161380438601	0.934486974821415	PAR2L4440
PAR2L4440_6	250	1.15910671384401	1.24406634853697	0.931708116055968	PAR2L4440
PAR2L4440_6	260	1.17460147010046	1.25429761150519	0.936461537777227	PAR2L4440
PAR2L4440_6	270	1.13373309195628	1.19621995985307	0.947763061983627	PAR2L4440
PAR2L4440_6	280	1.13081165298028	1.17810867908436	0.959853426985335	PAR2L4440
PAR2L4440_6	290	1.03578199657823	1.15115802578336	0.899773943610723	PAR2L4440
PAR2L4440_6	300	1.04229502332342	1.18975895205033	0.876055625828419	PAR2L4440
PAR2L4440_6	310	0.99573774401856	1.17201053928051	0.849597943572964	PAR2L4440
PAR2L4440_6	320	1.00488445997482	1.14607934630316	0.876801822854774	PAR2L4440
PAR2L4440_6	330	0.994588809682193	1.17026140130423	0.849886024245308	PAR2L4440
PAR2L4440_6	340	1.01755250770588	1.14145208890713	0.891454418100131	PAR2L4440
PAR2L4440_7	0	1.89696956686829	1.60506389209764	1.18186545483193	PAR2L4440
PAR2L4440_7	10	1.75128681711478	1.59190204550885	1.10012222300712	PAR2L4440
PAR2L4440_7	20	1.74989162377217	1.52729904028151	1.145742632988	PAR2L4440
PAR2L4440_7	30	1.7140042342727	1.4526067575678	1.17995061316015	PAR2L4440
PAR2L4440_7	40	1.73408095884964	1.46581173200287	1.18301751922821	PAR2L4440
PAR2L4440_7	50	1.78145754268016	1.4525395388234	1.22644340829662	PAR2L4440
PAR2L4440_7	60	1.77199658096294	1.46688453109584	1.20800004594714	PAR2L4440
PAR2L4440_7	70	1.76842505362583	1.45033333353268	1.21932318091203	PAR2L4440
PAR2L4440_7	80	1.73678566265468	1.4277973867054	1.21640904992988	PAR2L4440
PAR2L4440_7	90	1.87464475109185	1.5475591884974	1.21135576915287	PAR2L4440
PAR2L4440_7	100	1.92716738614179	1.59701038726393	1.20673440918785	PAR2L4440
PAR2L4440_7	110	1.93294811230008	1.65360070844597	1.1689328036855	PAR2L4440
PAR2L4440_7	120	2.01968509096683	1.68814675246596	1.19639189425716	PAR2L4440
PAR2L4440_7	130	2.14921504891326	1.76717584211463	1.21618630002405	PAR2L4440
PAR2L4440_7	140	2.15423125406667	1.86546804886018	1.15479397000818	PAR2L4440
PAR2L4440_7	150	2.24697091050516	1.80254583848391	1.24655410283216	PAR2L4440
PAR2L4440_7	160	2.05929387577735	1.8389060550911	1.11984724291711	PAR2L4440
PAR2L4440_7	170	2.0222529896556	1.72972777096515	1.16911633356457	PAR2L4440
PAR2L4440_7	180	2.09449017046162	1.78132129395427	1.17580706948838	PAR2L4440
PAR2L4440_7	190	1.84748331424694	1.88210715604683	0.981603681974936	PAR2L4440
PAR2L4440_7	200	1.66207886743252	1.773507141067	0.937170665370173	PAR2L4440
PAR2L4440_7	210	1.76702589479795	1.54564521715501	1.14322864987764	PAR2L4440
PAR2L4440_7	220	1.58654228619001	1.51698612682647	1.04585154612392	PAR2L4440
PAR2L4440_7	230	1.48011074999143	1.53783832747563	0.962461868420875	PAR2L4440
PAR2L4440_7	240	1.58111101206473	1.47217344224035	1.07399778225764	PAR2L4440
PAR2L4440_7	250	1.41191313767633	1.36572080623135	1.03382267534786	PAR2L4440
PAR2L4440_7	260	1.43425185810995	1.31243223150613	1.0928197461777	PAR2L4440
PAR2L4440_7	270	1.3317509151119	1.36161805428629	0.978064965369425	PAR2L4440
PAR2L4440_7	280	1.36971315724542	1.34455748414021	1.01870925817746	PAR2L4440
PAR2L4440_7	290	1.28726893978413	1.27423450429322	1.01022922817346	PAR2L4440
PAR2L4440_7	300	1.24526975961443	1.25807710401939	0.989819905024864	PAR2L4440
PAR2L4440_7	310	1.17437928777828	1.22531594900481	0.958429773751087	PAR2L4440
PAR2L4440_7	320	1.18445721799004	1.17634225981677	1.00689846692623	PAR2L4440
PAR2L4440_7	330	1.13905758918299	1.18120961721327	0.964314523505379	PAR2L4440
PAR2L4440_7	340	1.19338083092735	1.20686462602266	0.988827417090061	PAR2L4440
PAR2L4440_8	0	1.40376222249037	1.37063690290569	1.0241678299442	PAR2L4440
PAR2L4440_8	10	1.39675938854427	1.38419540529625	1.00907674104389	PAR2L4440
PAR2L4440_8	20	1.42535654448365	1.32035769162092	1.07952303646887	PAR2L4440
PAR2L4440_8	30	1.40165687758322	1.32317888106516	1.05931019429125	PAR2L4440
PAR2L4440_8	40	1.37522651955466	1.29829333052622	1.05925717033243	PAR2L4440
PAR2L4440_8	50	1.38843701068176	1.28061767974083	1.08419322382208	PAR2L4440
PAR2L4440_8	60	1.43903839854181	1.27002076227063	1.13308257730291	PAR2L4440
PAR2L4440_8	70	1.47464317136954	1.30446290380743	1.13046002846489	PAR2L4440
PAR2L4440_8	80	1.42962718470399	1.27528594340809	1.12102481180294	PAR2L4440
PAR2L4440_8	90	1.47627906571389	1.28145106784399	1.15203701706511	PAR2L4440
PAR2L4440_8	100	1.47512482268323	1.26589656071323	1.16528069390765	PAR2L4440
PAR2L4440_8	110	1.54879593879757	1.35715930659238	1.14120422803301	PAR2L4440
PAR2L4440_8	120	1.5718207178792	1.39270112233934	1.12861309053804	PAR2L4440
PAR2L4440_8	130	1.6175354475292	1.40711613013556	1.1495394110601	PAR2L4440
PAR2L4440_8	140	1.65493394237572	1.42956132209969	1.15765159338881	PAR2L4440
PAR2L4440_8	150	1.73946378198358	1.49008066515791	1.16736215874544	PAR2L4440
PAR2L4440_8	160	1.72203615299159	1.51329452764457	1.13793853181504	PAR2L4440
PAR2L4440_8	170	1.80400384468489	1.60996865088897	1.12052110063682	PAR2L4440
PAR2L4440_8	180	1.87675179383281	1.56189564403973	1.20158590683992	PAR2L4440
PAR2L4440_8	190	1.83681216412681	1.58104695202319	1.16176952352765	PAR2L4440
PAR2L4440_8	200	1.79244087454951	1.62567983480397	1.10257926325675	PAR2L4440
PAR2L4440_8	210	1.743809555751	1.5109707689463	1.15409880296167	PAR2L4440
PAR2L4440_8	220	1.61987535101773	1.44728663550726	1.11924985091151	PAR2L4440
PAR2L4440_8	230	1.40410954868173	1.32015123350392	1.06359749780711	PAR2L4440
PAR2L4440_8	240	1.38158015419355	1.38148125672201	1.00007158799373	PAR2L4440
PAR2L4440_8	250	1.37497179456353	1.42111617750947	0.967529478816569	PAR2L4440
PAR2L4440_8	260	1.31843144958078	1.40162419994365	0.94064546661922	PAR2L4440
PAR2L4440_8	270	1.30660343207823	1.35479345969468	0.964429982096827	PAR2L4440
PAR2L4440_8	280	1.27131155382557	1.3753250833052	0.92437167710949	PAR2L4440
PAR2L4440_8	290	1.15529267666647	1.34481438148072	0.859072220356857	PAR2L4440
PAR2L4440_8	300	1.21290272074693	1.33344293124851	0.90960227267566	PAR2L4440
PAR2L4440_8	310	1.17679069495891	1.21257624857098	0.970487997225545	PAR2L4440
PAR2L4440_8	320	1.10197997668431	1.18065926060827	0.933359872277267	PAR2L4440
PAR2L4440_8	330	1.12478603321233	1.16874856620769	0.962384952361476	PAR2L4440
PAR2L4440_8	340	1.18632443132119	1.20020216418756	0.988437170603034	PAR2L4440
PAR2L4440_9	0	2.03226526812926	1.59213797494366	1.27643790934713	PAR2L4440
PAR2L4440_9	10	1.96594989419073	1.5825845233566	1.2422400605947	PAR2L4440
PAR2L4440_9	20	1.95824472210152	1.54955609865523	1.26374561321204	PAR2L4440
PAR2L4440_9	30	1.98791236673022	1.51118417053288	1.31546664231483	PAR2L4440
PAR2L4440_9	40	1.97790038129749	1.46855779169493	1.34683183221186	PAR2L4440
PAR2L4440_9	50	2.07551837831237	1.47623349727133	1.40595534659575	PAR2L4440
PAR2L4440_9	60	2.06677508480457	1.49077864823131	1.38637287786261	PAR2L4440
PAR2L4440_9	70	2.11880023626336	1.52624647163813	1.38824251235728	PAR2L4440
PAR2L4440_9	80	2.15035557198802	1.52591076260443	1.4092276066772	PAR2L4440
PAR2L4440_9	90	2.24322899269934	1.54844056945577	1.44870202767147	PAR2L4440
PAR2L4440_9	100	2.23145692223285	1.58982093614152	1.40359009716439	PAR2L4440
PAR2L4440_9	110	2.34843564523604	1.65020135914179	1.42312065871608	PAR2L4440
PAR2L4440_9	120	2.35791964066239	1.7598284831388	1.33985764138608	PAR2L4440
PAR2L4440_9	130	2.54953651836243	1.82012484626244	1.40074815395098	PAR2L4440
PAR2L4440_9	140	2.62534819796577	1.90647998585135	1.37706570089872	PAR2L4440
PAR2L4440_9	150	2.77336214455286	1.92221540704212	1.44279467035407	PAR2L4440
PAR2L4440_9	160	2.83894237732059	2.03180120276365	1.3972540096241	PAR2L4440
PAR2L4440_9	170	2.80510891764423	2.12474439357595	1.32021005732517	PAR2L4440
PAR2L4440_9	180	2.57425244153513	1.98433681325667	1.2972860375	PAR2L4440
PAR2L4440_9	190	2.5734676430684	2.0777797032594	1.23856616706353	PAR2L4440
PAR2L4440_9	200	2.50176153373656	1.86755592301575	1.33959122878456	PAR2L4440
PAR2L4440_9	210	2.37044500941737	1.78773612106876	1.32594793016782	PAR2L4440
PAR2L4440_9	220	2.36437041925799	1.73319747037299	1.36416678403596	PAR2L4440
PAR2L4440_9	230	2.06172793712487	1.65483615908206	1.24588040079358	PAR2L4440
PAR2L4440_9	240	1.80500764714151	1.53402667095768	1.17664684800732	PAR2L4440
PAR2L4440_9	250	1.80106787932346	1.61171228165133	1.11748722140289	PAR2L4440
PAR2L4440_9	260	1.74581753779559	1.68391658725801	1.03676010498737	PAR2L4440
PAR2L4440_9	270	1.58246513764563	1.55776838282022	1.01585393252153	PAR2L4440
PAR2L4440_9	280	1.66015295542974	1.63097438703115	1.0178902677017	PAR2L4440
PAR2L4440_9	290	1.63701775548642	1.48265273699534	1.10411407515688	PAR2L4440
PAR2L4440_9	300	1.56639591163714	1.36080356807272	1.15108157296765	PAR2L4440
PAR2L4440_9	310	1.57940417751782	1.34664119169893	1.17284707110825	PAR2L4440
PAR2L4440_9	320	1.48772917349067	1.38289746938177	1.07580583986155	PAR2L4440
PAR2L4440_9	330	1.50480782249035	1.27155383641168	1.18344011822332	PAR2L4440
PAR2L4440_9	340	1.51627182395465	1.28913353891701	1.17619453546174	PAR2L4440
