# Supplementary material for: Aurora A and cortical flows promote polarization and cytokinesis by inducing asymmetric ECT-2 accumulation
Source: eLife. 2022 Dec 19;11:e83992. doi: 10.7554/eLife.83992 (PMC9799973; doi:10.7554/eLife.83992)
Supplement: Figure 5—source data 1. [file elife-83992-fig5-data1.zip › Figure 5source data.csv]

Embryo	Time	AntRatio	PostRatio	AntPostRatio	Treatment	Figure	Figure_Panel
3A_1	0	1.95027298542974	1.37196240734129	1.4215207173272	3A	5	D
3A_1	10	2.05380342313805	1.51754551703371	1.35337187589111	3A	5	D
3A_1	20	2.02548295740388	1.4678011958805	1.37994366204944	3A	5	D
3A_1	30	2.03011711605873	1.45802917445517	1.39237070946631	3A	5	D
3A_1	40	1.94253840573487	1.42568656611111	1.36252837889438	3A	5	D
3A_1	50	2.03410440250142	1.42663741644051	1.4258033464288	3A	5	D
3A_1	60	2.03994885341218	1.42638203600761	1.43015601845485	3A	5	D
3A_1	70	2.00395442095958	1.36020512637286	1.47327368652355	3A	5	D
3A_1	80	2.03753498677035	1.47054128447806	1.38556802741756	3A	5	D
3A_1	90	2.00293108293279	1.46438007327213	1.36776723440198	3A	5	D
3A_1	100	2.08654565126109	1.4276739597816	1.46150011139818	3A	5	D
3A_1	110	2.20712985477516	1.51898534262378	1.45302906673393	3A	5	D
3A_1	120	2.25301584982702	1.66331027887312	1.35453732141512	3A	5	D
3A_1	130	2.33606914588061	1.64251874320583	1.42224809034516	3A	5	D
3A_1	140	2.26008939006966	1.65749580379686	1.36355662855521	3A	5	D
3A_1	150	2.3616257576038	1.6806091986795	1.40522005916628	3A	5	D
3A_1	160	2.38997709082988	1.67436590075235	1.42739235776122	3A	5	D
3A_1	170	2.34056706560883	1.71215958403487	1.36702623250401	3A	5	D
3A_1	180	2.16303306364582	1.59263464484168	1.35814768983683	3A	5	D
3A_1	190	2.36709588846448	1.74625189579424	1.35552945950439	3A	5	D
3A_1	200	2.15223266797047	1.65916994159122	1.29717433640727	3A	5	D
3A_1	210	2.2532650952846	1.71166977416648	1.31641343984231	3A	5	D
3A_1	220	2.28853722259155	1.73556402501955	1.31861296362476	3A	5	D
3A_1	230	2.08200649182758	1.6259481555206	1.280487624872	3A	5	D
3A_1	240	2.52730070869318	1.77441540319005	1.42430047899133	3A	5	D
3A_1	250	2.06395150650473	1.45451879089877	1.41899267264151	3A	5	D
3A_1	260	2.09704520812709	1.65572250074173	1.26654388473169	3A	5	D
3A_1	270	2.07112222893382	1.52319398104995	1.35972322284663	3A	5	D
3A_1	280	2.03499038641758	1.48113546338875	1.37393941116071	3A	5	D
3A_1	290	2.19678584680974	1.57714981735906	1.39288342973546	3A	5	D
3A_1	300	2.31112335701877	1.56278007942684	1.47885386270497	3A	5	D
3A_1	310	2.13994442877863	1.58058368343984	1.35389505231475	3A	5	D
3A_1	320	2.28942813356475	1.59487597194106	1.43548976462312	3A	5	D
3A_1	330	2.18353136641643	1.56217529274615	1.39775054474073	3A	5	D
3A_1	340	2.03210074322021	1.60128356797572	1.26904489864285	3A	5	D
3A_10	0	2.60610136034412	1.21595968118365	2.14324652426573	3A	5	D
3A_10	10	2.52174918196161	1.19023543362478	2.11869778929518	3A	5	D
3A_10	20	2.5618320735556	1.1860049066278	2.16005183388298	3A	5	D
3A_10	30	2.43696085088415	1.20824985457998	2.01693452860484	3A	5	D
3A_10	40	2.66281003444581	1.19071725386367	2.23630759175233	3A	5	D
3A_10	50	2.69996545197692	1.15351620197709	2.3406393836075	3A	5	D
3A_10	60	2.65846872650634	1.15624269195049	2.29923072812829	3A	5	D
3A_10	70	2.75506154255921	1.18399342345183	2.32692301155445	3A	5	D
3A_10	80	2.59087124274147	1.17976670708296	2.19608777496998	3A	5	D
3A_10	90	2.61529011869123	1.20398688490598	2.17219153420883	3A	5	D
3A_10	100	2.62379707531465	1.1806440724072	2.22234383472152	3A	5	D
3A_10	110	2.63074422950558	1.2196906703535	2.1568946073377	3A	5	D
3A_10	120	2.58683561332263	1.21499493435242	2.12909168605003	3A	5	D
3A_10	130	2.68610884740467	1.22454021865489	2.19356523083845	3A	5	D
3A_10	140	2.81812322111182	1.23040072381139	2.29041089343817	3A	5	D
3A_10	150	2.77731865736581	1.27847890496323	2.17236173908219	3A	5	D
3A_10	160	2.84742813163993	1.31569496497348	2.16420082727711	3A	5	D
3A_10	170	2.90993040601295	1.31807871612145	2.20770608797603	3A	5	D
3A_10	180	2.84818735459236	1.36771915106325	2.08243582198744	3A	5	D
3A_10	190	2.86114222354955	1.38027442850549	2.0728792510106	3A	5	D
3A_10	200	2.90802113356994	1.46920341130532	1.97931825586104	3A	5	D
3A_10	210	2.7861455332186	1.41304766432644	1.9717279208318	3A	5	D
3A_10	220	2.67175461267914	1.399294579306	1.90935822391611	3A	5	D
3A_10	230	2.71453745465714	1.43454906661933	1.89225835338922	3A	5	D
3A_10	240	2.62985662026286	1.41698277776584	1.85595524626585	3A	5	D
3A_10	250	2.46594255345493	1.40365818694108	1.75679704389344	3A	5	D
3A_10	260	2.39658402821531	1.28488832212705	1.86520803944105	3A	5	D
3A_10	270	2.24502036700766	1.32789657221273	1.69065905732906	3A	5	D
3A_10	280	2.31093248745713	1.32098108100442	1.74940619565876	3A	5	D
3A_10	290	2.20921710092221	1.33421134100857	1.65582245707205	3A	5	D
3A_10	300	2.1652295939665	1.31606662691992	1.64522794642543	3A	5	D
3A_10	310	2.00092784548655	1.2564332100218	1.5925461294133	3A	5	D
3A_10	320	1.8015964118421	1.23208999757492	1.46222793415101	3A	5	D
3A_10	330	1.95337211890728	1.2592441956121	1.55122582713814	3A	5	D
3A_10	340	1.7721650830272	1.25845687515963	1.40820485628672	3A	5	D
3A_2	0	1.99513461383493	1.15062504386615	1.73395723000361	3A	5	D
3A_2	10	2.07422158899527	1.18312748729927	1.75316828597238	3A	5	D
3A_2	20	2.17665333942359	1.21085692533774	1.79761398219402	3A	5	D
3A_2	30	2.22410068943277	1.18346126981377	1.87931852622668	3A	5	D
3A_2	40	2.19914853938029	1.17619080638759	1.8697209053474	3A	5	D
3A_2	50	2.23137826390925	1.20026051948915	1.85907828148756	3A	5	D
3A_2	60	2.23654402145833	1.20858680389013	1.85054479683169	3A	5	D
3A_2	70	1.7990895043373	1.11866461577073	1.60824743982608	3A	5	D
3A_2	80	2.24744618849165	1.26399588719019	1.77804865606614	3A	5	D
3A_2	90	2.20047514191019	1.3272227573077	1.65795464988401	3A	5	D
3A_2	100	2.35906276243749	1.28728646364389	1.83258569794927	3A	5	D
3A_2	110	2.43712993250352	1.34501839582281	1.81196773224251	3A	5	D
3A_2	120	2.47684293555425	1.38366761426369	1.79005630400065	3A	5	D
3A_2	130	2.34225282300647	1.40682392724669	1.66492250923719	3A	5	D
3A_2	140	2.32945579154843	1.37946040362364	1.68867173383831	3A	5	D
3A_2	150	2.30710014698092	1.43325593278812	1.60969167767051	3A	5	D
3A_2	160	2.26432574183242	1.45537632356475	1.55583521950271	3A	5	D
3A_2	170	2.33036929508904	1.40846805725945	1.65454181447565	3A	5	D
3A_2	180	2.30108576305041	1.33076268432208	1.72914809692206	3A	5	D
3A_2	190	2.51168416619254	1.39707516721046	1.79781605538636	3A	5	D
3A_2	200	2.20276357686473	1.33061059515501	1.65545320688515	3A	5	D
3A_2	210	2.11867262639884	1.38972478149885	1.52452676573401	3A	5	D
3A_2	220	2.09321075704718	1.31414015324175	1.59283677002305	3A	5	D
3A_2	230	1.88301419917225	1.28056370484548	1.47045726194423	3A	5	D
3A_2	240	1.95217029461808	1.21983274500552	1.60035898577985	3A	5	D
3A_2	250	2.00732786823605	1.22537627581954	1.63813181946382	3A	5	D
3A_2	260	1.98394616132676	1.17675880647959	1.68594120596553	3A	5	D
3A_2	270	2.06006148048979	1.18520018617062	1.73815487419542	3A	5	D
3A_2	280	1.499876498197	1.17296230806464	1.27870818003672	3A	5	D
3A_2	290	1.7434929003428	1.18441798712923	1.47202501083983	3A	5	D
3A_2	300	1.66556084699466	1.20961818215018	1.37693106103449	3A	5	D
3A_2	310	1.77599101336144	1.18849372994334	1.4943208942685	3A	5	D
3A_2	320	1.58420314614334	1.17177905953567	1.35196403558458	3A	5	D
3A_2	330	1.76432543227118	1.17995675765681	1.4952458391567	3A	5	D
3A_2	340	1.52213307272917	1.13436536764741	1.34183669225194	3A	5	D
3A_3	0	2.00135359130229	1.25877198184918	1.58992543539318	3A	5	D
3A_3	10	1.84189457170053	1.24418453254193	1.48040304595127	3A	5	D
3A_3	20	1.84134779475323	1.39583783983589	1.31917028053181	3A	5	D
3A_3	30	1.84929331900423	1.3862264781342	1.33404847488795	3A	5	D
3A_3	40	1.8829184504581	1.39272209988735	1.35196996630584	3A	5	D
3A_3	50	1.96266751963194	1.41602722128257	1.38603798721768	3A	5	D
3A_3	60	1.99333839186652	1.45062620589626	1.37412269526384	3A	5	D
3A_3	70	1.97849680421506	1.47467708386727	1.34164748734451	3A	5	D
3A_3	80	1.99668296881185	1.42638235498527	1.39982309920853	3A	5	D
3A_3	90	2.10123348388241	1.4577128689124	1.44145910260787	3A	5	D
3A_3	100	2.14412329918352	1.50199657537329	1.42751543801	3A	5	D
3A_3	110	2.2048878672984	1.5192265277068	1.45132264812843	3A	5	D
3A_3	120	2.25709712624125	1.64222493664791	1.37441411092466	3A	5	D
3A_3	130	2.31627260022736	1.64679181839858	1.40653637839895	3A	5	D
3A_3	140	2.24700670714672	1.69257667757695	1.32756567954338	3A	5	D
3A_3	150	2.16325525808473	1.72327302311144	1.25531777557736	3A	5	D
3A_3	160	2.19238515306396	1.70306497044908	1.28731739017911	3A	5	D
3A_3	170	2.11589237268147	1.63502207574786	1.29410630233458	3A	5	D
3A_3	180	2.07013209644148	1.57656690926539	1.31306326694759	3A	5	D
3A_3	190	1.89521754757922	1.38951804708002	1.36393877831375	3A	5	D
3A_3	200	2.17682090424549	1.55603373330721	1.39895482832422	3A	5	D
3A_3	210	2.06761412775589	1.48993013938958	1.38772555376522	3A	5	D
3A_3	220	1.94856474451118	1.45920972899571	1.33535619026627	3A	5	D
3A_3	230	1.77436559380655	1.44753410788986	1.22578499818089	3A	5	D
3A_3	240	1.78923478468303	1.43522150057871	1.24666107911676	3A	5	D
3A_3	250	1.76091308568123	1.37331927934073	1.28223138797452	3A	5	D
3A_3	260	1.6749853121215	1.42835369783788	1.17266844665782	3A	5	D
3A_3	270	1.58367168799432	1.40334486857066	1.12849786496695	3A	5	D
3A_3	280	1.55039891419569	1.44527451033744	1.07273663453298	3A	5	D
3A_3	290	1.48430178682584	1.36471545316605	1.08762730236721	3A	5	D
3A_3	300	1.44501679222448	1.37296261181391	1.05248080303903	3A	5	D
3A_3	310	1.38504391276508	1.35120095985728	1.02504657257746	3A	5	D
3A_3	320	1.43990410882661	1.42960316056123	1.00720545991332	3A	5	D
3A_3	330	1.37090692656422	1.41603313964334	0.968131951282941	3A	5	D
3A_3	340	1.42053785947637	1.43442461130834	0.990318939230061	3A	5	D
3A_4	0	1.93649570226896	1.32004844501645	1.4669883590862	3A	5	D
3A_4	10	2.12166784824253	1.30866961761207	1.62124024252503	3A	5	D
3A_4	20	2.16449115800477	1.36519154009863	1.5854853289293	3A	5	D
3A_4	30	2.10194973590761	1.29098790973064	1.62817151118494	3A	5	D
3A_4	40	2.17891039265786	1.25864190610227	1.73115989710326	3A	5	D
3A_4	50	1.98535529734293	1.24391025026706	1.59605992226263	3A	5	D
3A_4	60	2.04576644611535	1.26187335092348	1.62121376492989	3A	5	D
3A_4	70	2.0486263816738	1.22747189649918	1.6689802736149	3A	5	D
3A_4	80	2.00929284586126	1.2405064253189	1.61973594400749	3A	5	D
3A_4	90	2.1177726554686	1.2407441157674	1.7068569002713	3A	5	D
3A_4	100	2.07799496971149	1.2703379526742	1.63578122289197	3A	5	D
3A_4	110	2.2560899780328	1.32152134831723	1.70719147360397	3A	5	D
3A_4	120	2.34513907011249	1.34968522132993	1.73754519427995	3A	5	D
3A_4	130	2.17199395623142	1.36188473504464	1.59484418933606	3A	5	D
3A_4	140	2.21561195513446	1.36872388886108	1.61874281085141	3A	5	D
3A_4	150	2.20830050709834	1.35403269154679	1.63090634434806	3A	5	D
3A_4	160	2.26340015386276	1.33973719577107	1.68943592893237	3A	5	D
3A_4	170	2.24921713113272	1.4800498433657	1.51969012477167	3A	5	D
3A_4	180	2.10484414687163	1.43288341233664	1.46895701963582	3A	5	D
3A_4	190	2.08743646020532	1.39710996639641	1.49411034951635	3A	5	D
3A_4	200	1.95813743099294	1.39513170324142	1.4035502357544	3A	5	D
3A_4	210	1.90116411744073	1.44864668253826	1.31237253386698	3A	5	D
3A_4	220	1.98407199846751	1.36189004155187	1.45685182939341	3A	5	D
3A_4	230	2.02409313562984	1.41898004795094	1.42644228053291	3A	5	D
3A_4	240	2.14518764588442	1.41242312543044	1.51879957730844	3A	5	D
3A_4	250	2.15339900708098	1.35496692966677	1.5892631472641	3A	5	D
3A_4	260	2.05489810962369	1.28096592158947	1.60417859288083	3A	5	D
3A_4	270	2.0210889389092	1.18058579722189	1.71193736504806	3A	5	D
3A_4	280	2.17373028171788	1.27086559196695	1.71043286989424	3A	5	D
3A_4	290	1.72367753094949	1.25245646868195	1.37623747734997	3A	5	D
3A_4	300	1.69834219434805	1.25239682489149	1.3560735388284	3A	5	D
3A_4	310	1.98387759411113	1.25777962021492	1.57728552937767	3A	5	D
3A_4	320	2.00541607309867	1.23516571419862	1.6236008254162	3A	5	D
3A_4	330	1.78111744858037	1.21982042052101	1.46014726316814	3A	5	D
3A_4	340	1.47833024028503	1.19589208533453	1.23617361333359	3A	5	D
3A_5	0	1.7435675145534	1.1673007496769	1.49367462929841	3A	5	D
3A_5	10	1.74540958088635	1.15918421528174	1.50572235014615	3A	5	D
3A_5	20	1.79662359161372	1.14320011358157	1.57157401426862	3A	5	D
3A_5	30	1.74984202302185	1.11812577116775	1.56497781210636	3A	5	D
3A_5	40	1.71104360620903	1.1471054707703	1.49161838192615	3A	5	D
3A_5	50	1.73534961947718	1.1797886602003	1.47089871094588	3A	5	D
3A_5	60	1.80440004553734	1.20872611064473	1.49281134050697	3A	5	D
3A_5	70	1.65772859221887	1.1679649042689	1.4193308259177	3A	5	D
3A_5	80	1.67819937286211	1.19357234484685	1.40603071117356	3A	5	D
3A_5	90	1.75381425044601	1.18103977981033	1.48497474888413	3A	5	D
3A_5	100	1.76056452578352	1.16607837833947	1.50981662852767	3A	5	D
3A_5	110	1.78192255415939	1.2025745662055	1.48175639518297	3A	5	D
3A_5	120	1.77033594389505	1.20728910322564	1.46637283411659	3A	5	D
3A_5	130	1.80438700238246	1.18436543880632	1.52350528245828	3A	5	D
3A_5	140	1.75258527016352	1.20406487628368	1.45555717526852	3A	5	D
3A_5	150	1.73152944231115	1.15915540560227	1.49378541819549	3A	5	D
3A_5	160	1.68165758873294	1.21808530027243	1.38057456924965	3A	5	D
3A_5	170	1.59744449978705	1.19891268998426	1.33241103637666	3A	5	D
3A_5	180	1.62293126958443	1.15134532599315	1.40959556871827	3A	5	D
3A_5	190	1.61790534157545	1.17440681757159	1.37763619673199	3A	5	D
3A_5	200	1.66436416705522	1.08003074134698	1.54103406814095	3A	5	D
3A_5	210	1.77324099709763	1.15503234891898	1.53523059224899	3A	5	D
3A_5	220	1.58310018208482	1.14208868466151	1.38614470430027	3A	5	D
3A_5	230	1.53096828862888	1.19068175616533	1.28579133819894	3A	5	D
3A_5	240	1.48789368974984	1.1855951062124	1.25497624100624	3A	5	D
3A_5	250	1.48845089597315	1.13001513326063	1.317195542044	3A	5	D
3A_5	260	1.58959548902639	1.11744019805586	1.42253293893668	3A	5	D
3A_5	270	1.45833573493062	1.03038489814191	1.41533104528263	3A	5	D
3A_5	280	1.39079067733404	1.02397324238179	1.35822951203199	3A	5	D
3A_5	290	1.32590640460492	0.995224383271292	1.33226880982023	3A	5	D
3A_5	300	1.47573745777011	1.03627750794507	1.42407554584146	3A	5	D
3A_5	310	1.38760279341143	1.0334983439285	1.34262701199589	3A	5	D
3A_5	320	1.47924399480131	1.05300960559741	1.40477730396588	3A	5	D
3A_5	330	1.40385491622124	1.09962576239245	1.27666608425659	3A	5	D
3A_5	340	1.36910182571273	1.07944196293016	1.26834222934626	3A	5	D
3A_6	0	2.61322770358265	1.2683239707522	2.06037870752599	3A	5	D
3A_6	10	2.55130868649527	1.24981749767133	2.04134498936756	3A	5	D
3A_6	20	2.59215221481188	1.19322988351808	2.17238291683516	3A	5	D
3A_6	30	2.41301603797905	1.18036851096285	2.04429041910878	3A	5	D
3A_6	40	2.46544843021752	1.21648438287213	2.02669961483317	3A	5	D
3A_6	50	2.45810641284337	1.16349397783104	2.11269371365868	3A	5	D
3A_6	60	2.44856075769878	1.19018854949707	2.05728811517592	3A	5	D
3A_6	70	2.38426057446729	1.14599136355782	2.08052228863677	3A	5	D
3A_6	80	2.47490162705805	1.18886342011045	2.08173755302196	3A	5	D
3A_6	90	2.4319732414077	1.16783412238195	2.08246461958774	3A	5	D
3A_6	100	2.55012439020784	1.23854128782971	2.05897406510881	3A	5	D
3A_6	110	2.46480395074177	1.19300784753997	2.06604169102851	3A	5	D
3A_6	120	2.51335917296506	1.19772600142637	2.09844252355872	3A	5	D
3A_6	130	2.59548312331521	1.22784577861928	2.11385107845861	3A	5	D
3A_6	140	2.59163196818853	1.22891578937252	2.1088767762613	3A	5	D
3A_6	150	2.69364548285929	1.25368525406651	2.14858193005148	3A	5	D
3A_6	160	2.84197081108226	1.35672536253823	2.09472815173541	3A	5	D
3A_6	170	2.79217672447138	1.37959352872129	2.02391259914025	3A	5	D
3A_6	180	2.8497305374716	1.38260928489541	2.06112498202063	3A	5	D
3A_6	190	3.11021450452064	1.45158539874393	2.14263281182901	3A	5	D
3A_6	200	2.9683761089395	1.45639537195065	2.03816639774387	3A	5	D
3A_6	210	2.98101785565869	1.42866391800636	2.08657740850527	3A	5	D
3A_6	220	2.96816318326816	1.50552485587371	1.9715139020708	3A	5	D
3A_6	230	2.81261647069471	1.46539444540817	1.91935794455075	3A	5	D
3A_6	240	2.78008856470959	1.57185237617688	1.76867026881458	3A	5	D
3A_6	250	2.74359523079456	1.3934087492892	1.96898091259591	3A	5	D
3A_6	260	2.84074075253543	1.45015564307061	1.95892128276682	3A	5	D
3A_6	270	2.8744468806538	1.41394364501721	2.03292888707655	3A	5	D
3A_6	280	2.48801321516211	1.34884640642612	1.84454894442303	3A	5	D
3A_6	290	2.84792858620328	1.37216598210528	2.07549860829064	3A	5	D
3A_6	300	2.63071662632885	1.28096507718165	2.05369894401562	3A	5	D
3A_6	310	2.6723481008361	1.29011329152934	2.0714057582247	3A	5	D
3A_6	320	2.44897811950776	1.32270709471614	1.85148936547689	3A	5	D
3A_6	330	2.42556341216761	1.35550898284607	1.78941153681978	3A	5	D
3A_6	340	2.51358109445175	1.30182481051663	1.93081363494235	3A	5	D
3A_8	0	2.25141273633184	1.08158854153804	2.08157968568184	3A	5	D
3A_8	10	2.2669127848468	1.10888701967612	2.04431357263874	3A	5	D
3A_8	20	2.36528818135111	1.08729479335026	2.17538812456096	3A	5	D
3A_8	30	2.42606722419368	1.12967850418232	2.14757315042452	3A	5	D
3A_8	40	2.39685416304335	1.13077430974133	2.11965742623887	3A	5	D
3A_8	50	2.42013230237764	1.14895233400308	2.10638181476653	3A	5	D
3A_8	60	2.45242765090555	1.191735559987	2.05786227519493	3A	5	D
3A_8	70	2.43221111247826	1.15564407869852	2.10463684910444	3A	5	D
3A_8	80	2.32955666324594	1.14460888537636	2.03524251210051	3A	5	D
3A_8	90	2.5698283839673	1.20014186120315	2.14127051729621	3A	5	D
3A_8	100	2.4900757085672	1.21334200087348	2.05224553899445	3A	5	D
3A_8	110	2.37750712014297	1.20339697662514	1.97566319869821	3A	5	D
3A_8	120	2.2981423562376	1.17194903356682	1.96095759321821	3A	5	D
3A_8	130	2.32997895964301	1.18049442176037	1.97373144395593	3A	5	D
3A_8	140	2.35460401313002	1.23117576486091	1.91248405007066	3A	5	D
3A_8	150	2.40738961125388	1.18299257857078	2.03499975812388	3A	5	D
3A_8	160	2.49804125670124	1.21540661615567	2.05531319600887	3A	5	D
3A_8	170	2.41645795385823	1.24943090468789	1.9340468887008	3A	5	D
3A_8	180	2.57982844831983	1.25385140818773	2.05752326908387	3A	5	D
3A_8	190	2.55704153983756	1.26299637665479	2.02458343278088	3A	5	D
3A_8	200	2.51962171479614	1.34211781764404	1.87734763794366	3A	5	D
3A_8	210	2.34421353705231	1.29945876928642	1.80399224081546	3A	5	D
3A_8	220	2.28895491039842	1.34928692130334	1.69641821488006	3A	5	D
3A_8	230	2.23302178202999	1.26078597735413	1.77113469069206	3A	5	D
3A_8	240	2.15332376903206	1.33131048150002	1.61744671806824	3A	5	D
3A_8	250	2.0834052697923	1.3153483906611	1.58391897126599	3A	5	D
3A_8	260	2.30514642473299	1.27103116700496	1.8136033832788	3A	5	D
3A_8	270	2.42056300104531	1.28798825352537	1.8793362396124	3A	5	D
3A_8	280	2.30179674567881	1.23725041685477	1.86041298860924	3A	5	D
3A_8	290	2.59148241174262	1.18922775926112	2.17913044121399	3A	5	D
3A_8	300	2.35835881346784	1.1581829242454	2.03625762744205	3A	5	D
3A_8	310	2.3759988410921	1.13105422035717	2.10069402361789	3A	5	D
3A_8	320	2.1514187929447	1.15726948437416	1.8590473714151	3A	5	D
3A_8	330	2.20276311006611	1.12773039500896	1.95327102986225	3A	5	D
3A_8	340	2.00987823585553	1.11286396612137	1.80604125665107	3A	5	D
3A_9	0	1.74353261295258	1.0557396779878	1.65147966805197	3A	5	D
3A_9	10	1.75373566956804	1.08636389580825	1.6143169672104	3A	5	D
3A_9	20	1.82586265749185	1.13504930600267	1.60861968536154	3A	5	D
3A_9	30	1.94940797309627	1.1464262945532	1.70042154681738	3A	5	D
3A_9	40	1.83988075781095	1.10617438305561	1.66328273913612	3A	5	D
3A_9	50	1.75881169934826	1.08578232276019	1.61985663468636	3A	5	D
3A_9	60	1.79935022741249	1.10555133386466	1.62755918454055	3A	5	D
3A_9	70	1.90884934823092	1.12878980571149	1.69105828079989	3A	5	D
3A_9	80	1.84238129984664	1.13656711975021	1.62100527793867	3A	5	D
3A_9	90	1.90749098185239	1.09979311019418	1.73440892125211	3A	5	D
3A_9	100	1.89442192725595	1.11531439753653	1.69855417579141	3A	5	D
3A_9	110	1.87541507538997	1.11662398240283	1.67954038686713	3A	5	D
3A_9	120	1.91671635607881	1.09439273569337	1.75139718454403	3A	5	D
3A_9	130	1.97459073011153	1.15535961603289	1.70907023467862	3A	5	D
3A_9	140	2.0393072373697	1.18971498337023	1.7141141078956	3A	5	D
3A_9	150	2.21368830960334	1.33084968239026	1.66336464507958	3A	5	D
3A_9	160	2.3702759104162	1.43811808288446	1.64817892120659	3A	5	D
3A_9	170	2.53996077476559	1.50256753587619	1.6904137179328	3A	5	D
3A_9	180	2.29070571208397	1.47688541536279	1.55103821072081	3A	5	D
3A_9	190	2.42595336584095	1.56758404165839	1.547574676299	3A	5	D
3A_9	200	2.36647856005849	1.55487887217685	1.52196971893083	3A	5	D
3A_9	210	2.4797568902987	1.55311719635264	1.59663217696783	3A	5	D
3A_9	220	2.30078945391215	1.48641857554638	1.54787452993611	3A	5	D
3A_9	230	2.09994086954434	1.4913775224646	1.40805452537198	3A	5	D
3A_9	240	2.19032867169461	1.50062826528513	1.45960776720305	3A	5	D
3A_9	250	2.47936528698721	1.46685620602339	1.69025789767676	3A	5	D
3A_9	260	2.70587429251207	1.40823699914019	1.92146229233018	3A	5	D
3A_9	270	2.61407733678677	1.37772289327636	1.89738977957334	3A	5	D
3A_9	280	2.21085958799851	1.37314536478963	1.61006958526727	3A	5	D
3A_9	290	1.9765085019018	1.44234486666782	1.37034390843574	3A	5	D
3A_9	300	2.21257519461202	1.36359438886473	1.62260508893272	3A	5	D
3A_9	310	1.91016536859475	1.49880623457914	1.27445784820285	3A	5	D
3A_9	320	1.77079891841805	1.44266235760267	1.22745208474189	3A	5	D
3A_9	330	1.84113953455266	1.34733513934362	1.36650450269531	3A	5	D
3A_9	340	1.8788148733037	1.43705041755774	1.30741054756919	3A	5	D
6A_1	0	2.83252749925582	1.62598779446866	1.74203490880535	6A	5	D
6A_1	10	2.86539175635162	1.56681511771493	1.82880017173344	6A	5	D
6A_1	20	2.82807082052214	1.55966811633078	1.81325167252592	6A	5	D
6A_1	30	2.70652718295486	1.54229995994661	1.75486432810939	6A	5	D
6A_1	40	3.07762567810963	1.61059354112195	1.9108642866938	6A	5	D
6A_1	50	2.97962866761289	1.71483091091558	1.7375641228802	6A	5	D
6A_1	60	2.73853537507326	1.64459298688245	1.66517515088309	6A	5	D
6A_1	70	2.79479898386289	1.73824746870172	1.60782571767546	6A	5	D
6A_1	80	2.90485246640866	1.59277773424002	1.82376511421707	6A	5	D
6A_1	90	3.00031944047479	1.67349794821646	1.79284321422228	6A	5	D
6A_1	100	2.90085262158031	1.58361056167678	1.83179671301813	6A	5	D
6A_1	110	3.03512797892408	1.6073639987399	1.88826425209441	6A	5	D
6A_1	120	3.16357569708829	1.66924989378789	1.89520796668104	6A	5	D
6A_1	130	2.97575006920398	1.67186010109009	1.7799037534682	6A	5	D
6A_1	140	2.88877716166639	1.76000365085919	1.64134725530606	6A	5	D
6A_1	150	2.91231464462335	1.68659210396321	1.72674509609046	6A	5	D
6A_1	160	2.81430705015778	1.71920975393265	1.63697713075448	6A	5	D
6A_1	170	2.72426452864129	1.64429479240413	1.65679812478038	6A	5	D
6A_1	180	2.65969384614377	1.65260284340966	1.60939687157761	6A	5	D
6A_1	190	2.79440053430039	1.56456025038577	1.78606131250706	6A	5	D
6A_1	200	2.46962903556059	1.56057895691929	1.58250822530367	6A	5	D
6A_1	210	2.60092400436334	1.63213591273392	1.59357072169722	6A	5	D
6A_1	220	2.69332231042875	1.63048572696683	1.65185273681549	6A	5	D
6A_1	230	2.52786168727461	1.60255881741652	1.57739089498741	6A	5	D
6A_1	240	2.51301660872444	1.53498102161821	1.63716461202574	6A	5	D
6A_1	250	2.08810997080963	1.55773897559097	1.3404748828458	6A	5	D
6A_1	260	2.09857466719416	1.48658018644074	1.41167942794845	6A	5	D
6A_1	270	2.31870404798057	1.53116060522797	1.51434411260558	6A	5	D
6A_1	280	2.20040709504685	1.41247390765783	1.55783910988882	6A	5	D
6A_1	290	2.05995138316279	1.41556082047342	1.45521926954284	6A	5	D
6A_1	300	1.80867723278719	1.38995846407835	1.30124552605712	6A	5	D
6A_1	310	1.79551231766146	1.46110329761502	1.22887431750534	6A	5	D
6A_1	320	1.82284841957766	1.41684546800933	1.28655415197732	6A	5	D
6A_1	330	1.7448868126765	1.45471379269486	1.19947086597982	6A	5	D
6A_1	340	1.78992212027651	1.43416200774756	1.24806131427766	6A	5	D
6A_10	0	1.47910846796057	1.09475199889996	1.35108999065251	6A	5	D
6A_10	10	1.57275114555071	1.13955495011871	1.38014506925434	6A	5	D
6A_10	20	1.5746484565705	1.13583794031737	1.38633197631215	6A	5	D
6A_10	30	1.50880847893636	1.175231370463	1.28383952033372	6A	5	D
6A_10	40	1.55972049284899	1.16882096748432	1.33443917951439	6A	5	D
6A_10	50	1.62197733796822	1.1618795162483	1.39599443426421	6A	5	D
6A_10	60	1.67410430855116	1.17722587848839	1.42207569434405	6A	5	D
6A_10	70	1.69532152710141	1.16391880966415	1.4565633900105	6A	5	D
6A_10	80	1.74068014575211	1.18772911475686	1.46555315023025	6A	5	D
6A_10	90	1.74448720836788	1.23591217365881	1.41149771443992	6A	5	D
6A_10	100	1.76793743147184	1.25726039434525	1.40618239421479	6A	5	D
6A_10	110	1.77191303461603	1.29179056601062	1.37167206607504	6A	5	D
6A_10	120	1.91736289840894	1.31835097065835	1.4543645365175	6A	5	D
6A_10	130	1.96810145950402	1.36434471376517	1.44252507423338	6A	5	D
6A_10	140	1.844411759696	1.43304124425209	1.28706118340551	6A	5	D
6A_10	150	1.85167569070406	1.52909910419347	1.21095858706996	6A	5	D
6A_10	160	1.88718582001696	1.46226954842134	1.29058682925754	6A	5	D
6A_10	170	1.93781739777204	1.52147556571536	1.27364345602286	6A	5	D
6A_10	180	1.8210126410885	1.46720236605154	1.24114619988592	6A	5	D
6A_10	190	1.78316812568324	1.47678636791975	1.20746518549942	6A	5	D
6A_10	200	1.69453319772939	1.40376368508885	1.20713565661312	6A	5	D
6A_10	210	1.84286424178927	1.48780126356183	1.23864946678255	6A	5	D
6A_10	220	1.94389766919478	1.42613622111075	1.36305188832576	6A	5	D
6A_10	230	1.81937598249583	1.40026685924016	1.29930660751558	6A	5	D
6A_10	240	1.76044900062998	1.37982649261766	1.27584809398046	6A	5	D
6A_10	250	1.89122754463482	1.36331323578424	1.38722891775264	6A	5	D
6A_10	260	1.95069319855698	1.33083855944537	1.46576245834801	6A	5	D
6A_10	270	1.87062148087446	1.3267171570312	1.40996253117006	6A	5	D
6A_10	280	1.42739653749563	1.32498684266136	1.0772911032298	6A	5	D
6A_10	290	1.54632909372414	1.30632247745943	1.18372692838562	6A	5	D
6A_10	300	1.60875297108089	1.28252337367333	1.25436542062637	6A	5	D
6A_10	310	1.60440512232386	1.27741689688031	1.2559761235679	6A	5	D
6A_10	320	1.45640439713094	1.29080792335677	1.12828901246866	6A	5	D
6A_10	330	1.31187439436753	1.2602090264931	1.04099745898361	6A	5	D
6A_10	340	1.54524857058634	1.26394778001125	1.22255728838148	6A	5	D
6A_2	0	2.01499767853102	1.25439513167713	1.60635004684446	6A	5	D
6A_2	10	2.01574589908763	1.24312085899374	1.62152045354568	6A	5	D
6A_2	20	1.95350236280186	1.27513952913333	1.53199106307181	6A	5	D
6A_2	30	1.8918583227282	1.31490353648726	1.43878107422409	6A	5	D
6A_2	40	1.91912335457758	1.24407339128572	1.54261265293538	6A	5	D
6A_2	50	2.03990869104688	1.27177468897137	1.60398591726714	6A	5	D
6A_2	60	2.03116346511985	1.19896224393089	1.69410127416566	6A	5	D
6A_2	70	1.95570355286549	1.18131197118048	1.65553520202726	6A	5	D
6A_2	80	1.98882599535271	1.18184905002373	1.68280881159296	6A	5	D
6A_2	90	2.02654305574791	1.29454896663834	1.56544333816156	6A	5	D
6A_2	100	2.00430472167569	1.25892186737054	1.59208031381805	6A	5	D
6A_2	110	2.06887401582165	1.23515095020541	1.67499690258716	6A	5	D
6A_2	120	2.05061914654853	1.29243128528701	1.5866368834403	6A	5	D
6A_2	130	2.01629184365011	1.24319575408339	1.62186191275784	6A	5	D
6A_2	140	2.07455557003462	1.36764090337648	1.5168861686667	6A	5	D
6A_2	150	2.12832443292679	1.44442391162675	1.47347632214826	6A	5	D
6A_2	160	2.2192840672515	1.58806368142001	1.39747800621388	6A	5	D
6A_2	170	2.20312207780029	1.58552612029003	1.38952114986115	6A	5	D
6A_2	180	2.14296777874671	1.45026803843793	1.47763566592482	6A	5	D
6A_2	190	2.40151140892428	1.46959606891616	1.63413026185856	6A	5	D
6A_2	200	2.42846627695871	1.37053110285908	1.77191620963045	6A	5	D
6A_2	210	2.48488338047666	1.37468487107451	1.8076021877904	6A	5	D
6A_2	220	2.39977429656188	1.33600754514459	1.79622810161762	6A	5	D
6A_2	230	2.3835430016583	1.33935821026083	1.779615776719	6A	5	D
6A_2	240	2.43365845331352	1.32117522227098	1.84204064100617	6A	5	D
6A_2	250	2.30703083832909	1.32225229337855	1.74477355787698	6A	5	D
6A_2	260	2.06252618423443	1.26092556129336	1.63572398525957	6A	5	D
6A_2	270	2.06517221680284	1.256434411953	1.64367689801869	6A	5	D
6A_2	280	2.14020456205167	1.28329940899216	1.66773595238579	6A	5	D
6A_2	290	2.08587742797666	1.27622053991798	1.63441769093508	6A	5	D
6A_2	300	2.04317742013201	1.31341050735223	1.55562743612503	6A	5	D
6A_2	310	1.93392548712082	1.32658025315144	1.45782773603524	6A	5	D
6A_2	320	1.92174920073758	1.3241966447238	1.45125666070421	6A	5	D
6A_2	330	1.81213836173539	1.37054062355845	1.32220696751796	6A	5	D
6A_2	340	1.79056087988276	1.33191800524706	1.34434767968365	6A	5	D
6A_3	0	2.62738518147864	1.2972380203174	2.02536862189391	6A	5	D
6A_3	10	2.6144047949929	1.29802477858958	2.01414089940076	6A	5	D
6A_3	20	2.8461856680521	1.28455250615156	2.21570208646363	6A	5	D
6A_3	30	2.92841447386852	1.31447945415957	2.22781304386446	6A	5	D
6A_3	40	3.00078342167442	1.36693116979941	2.19527031643794	6A	5	D
6A_3	50	3.01878357978873	1.39160259833264	2.16928567351463	6A	5	D
6A_3	60	2.98043041231035	1.38858800416641	2.14637488107897	6A	5	D
6A_3	70	2.97089436851599	1.35277404367956	2.1961497431124	6A	5	D
6A_3	80	3.22100433080993	1.44737391985002	2.22541271929488	6A	5	D
6A_3	90	3.46452627801985	1.43341942457335	2.41696618493296	6A	5	D
6A_3	100	3.67193548430227	1.53503740783601	2.39208208579015	6A	5	D
6A_3	110	3.78843374816549	1.52906967750563	2.47760700764505	6A	5	D
6A_3	120	3.86537739895069	1.57481493127166	2.45449628536948	6A	5	D
6A_3	130	3.76469719223472	1.62218250149667	2.3207605733395	6A	5	D
6A_3	140	3.82756447250537	1.63483711164737	2.34125127527137	6A	5	D
6A_3	150	3.79505229311468	1.64335867907554	2.30932683256316	6A	5	D
6A_3	160	3.60870146381498	1.5745537891742	2.29188833600128	6A	5	D
6A_3	170	3.85661022984345	1.59422967263073	2.41910578886631	6A	5	D
6A_3	180	3.60543389051499	1.53310215818128	2.35172448964009	6A	5	D
6A_3	190	2.9893105874263	1.43931887750322	2.07689250391258	6A	5	D
6A_3	200	2.88818798782604	1.47879925975628	1.95306291152867	6A	5	D
6A_3	210	3.16787961335454	1.46673117871028	2.1598229173393	6A	5	D
6A_3	220	2.67679168593616	1.41999470341587	1.88507159885667	6A	5	D
6A_3	230	2.71191352000439	1.39786328942487	1.94004202021799	6A	5	D
6A_3	240	2.87026417923431	1.38659671260299	2.0700064792784	6A	5	D
6A_3	250	2.47673761647405	1.33344077965166	1.857403533977	6A	5	D
6A_3	260	2.50000800874957	1.34572132146866	1.85774570772289	6A	5	D
6A_3	270	2.28220964031644	1.35018041957771	1.69029976084992	6A	5	D
6A_3	280	2.34734018707721	1.35439062206287	1.73313381593117	6A	5	D
6A_3	290	2.35891716192915	1.30735917927576	1.80433747612949	6A	5	D
6A_3	300	2.37993243212029	1.34580291082101	1.76841082225659	6A	5	D
6A_3	310	2.34610198576366	1.3694562765031	1.71316311883606	6A	5	D
6A_3	320	1.9823245270474	1.43002318182259	1.38621845592803	6A	5	D
6A_3	330	2.14675815570427	1.40742618699865	1.52530781048081	6A	5	D
6A_3	340	2.28150884182734	1.37748944954698	1.65628044743113	6A	5	D
6A_4	0	2.20408750859315	1.30196274090009	1.69289599414296	6A	5	D
6A_4	10	2.32438920016801	1.34148330628894	1.73270080162098	6A	5	D
6A_4	20	2.17447526632212	1.33708217491321	1.6262839391029	6A	5	D
6A_4	30	2.20485883897607	1.34008099798467	1.6453175907217	6A	5	D
6A_4	40	2.17607441422348	1.34430791151077	1.61873213390372	6A	5	D
6A_4	50	2.189289767729	1.31621020487235	1.66332836474347	6A	5	D
6A_4	60	2.23341394376806	1.31600523119305	1.69711631141718	6A	5	D
6A_4	70	2.34936953750752	1.34254743247424	1.74993410339161	6A	5	D
6A_4	80	2.38117245724032	1.36651022630094	1.74252077402012	6A	5	D
6A_4	90	2.45294898166628	1.44806831603067	1.69394562018324	6A	5	D
6A_4	100	2.30129129707527	1.43012038344546	1.60915914751944	6A	5	D
6A_4	110	2.41239724049864	1.45183344440735	1.66162120716498	6A	5	D
6A_4	120	2.52427759179074	1.45121511680016	1.73942344078982	6A	5	D
6A_4	130	2.53519657178401	1.46586451285452	1.7294890145387	6A	5	D
6A_4	140	2.48767811233829	1.5353296876806	1.62028920061879	6A	5	D
6A_4	150	2.26774312631366	1.40232057933111	1.61713602420021	6A	5	D
6A_4	160	2.63835197642584	1.5258769930955	1.72907251919009	6A	5	D
6A_4	170	2.42614116940875	1.41168966293164	1.71860801500126	6A	5	D
6A_4	180	2.36232591386358	1.49381957934701	1.58139975303859	6A	5	D
6A_4	190	2.72131291218118	1.51555063641989	1.7955935267261	6A	5	D
6A_4	200	2.36200761918852	1.43355682672988	1.64765538076126	6A	5	D
6A_4	210	2.00161534713714	1.35773666978826	1.47422942288897	6A	5	D
6A_4	220	1.89223429113761	1.23533344871494	1.53175994150082	6A	5	D
6A_4	230	1.94130486865522	1.22690823023813	1.5822738985771	6A	5	D
6A_4	240	2.0337860812686	1.21873284012838	1.66877104998201	6A	5	D
6A_4	250	1.85650975990132	1.19594748151921	1.55233385126829	6A	5	D
6A_4	260	1.80287217974484	1.20128699490163	1.50078389876556	6A	5	D
6A_4	270	1.85793488804711	1.20777505447162	1.538312023558	6A	5	D
6A_4	280	1.78297126211968	1.179070256626	1.51218407223823	6A	5	D
6A_4	290	1.77272535144002	1.2337615771653	1.43684597109357	6A	5	D
6A_4	300	1.71003976323378	1.23050137359487	1.38970975565671	6A	5	D
6A_4	310	1.69297073833453	1.22346800530427	1.38374745477181	6A	5	D
6A_4	320	1.61164725587003	1.2035710382567	1.33905453408418	6A	5	D
6A_4	330	1.65765457298677	1.21363540861044	1.36585877540002	6A	5	D
6A_4	340	1.81903135366311	1.25841981170915	1.44548849019832	6A	5	D
6A_5	0	2.67981201725961	1.44421515484135	1.85554902140187	6A	5	D
6A_5	10	2.51012328042416	1.42676773630095	1.75930757092387	6A	5	D
6A_5	20	2.54681099754457	1.38917787839176	1.83332245435191	6A	5	D
6A_5	30	2.47680900912132	1.35902428123541	1.82249062310336	6A	5	D
6A_5	40	2.63547663438047	1.37472101022623	1.91709926215993	6A	5	D
6A_5	50	2.5812067846559	1.37555625908271	1.8764821632066	6A	5	D
6A_5	60	2.55883733345197	1.3774264819927	1.85769430666829	6A	5	D
6A_5	70	2.47994297049028	1.42396313481557	1.74157807169038	6A	5	D
6A_5	80	2.62167544104921	1.41921104982591	1.8472766551323	6A	5	D
6A_5	90	2.55375560219576	1.42325301190067	1.79430893933987	6A	5	D
6A_5	100	2.68998263722973	1.45881687882077	1.84394811732927	6A	5	D
6A_5	110	2.64104927271839	1.5296613676886	1.72655813143085	6A	5	D
6A_5	120	2.63774940246034	1.40948873992964	1.87142282711106	6A	5	D
6A_5	130	2.49878894814342	1.40787301298563	1.77486813448063	6A	5	D
6A_5	140	2.11101179344084	1.27120762627404	1.66063493469458	6A	5	D
6A_5	150	2.04931794004344	1.34910297322402	1.51902262519374	6A	5	D
6A_5	160	2.05549355832249	1.39310632332164	1.47547500424913	6A	5	D
6A_5	170	2.21185600609694	1.31186387341677	1.68604079349797	6A	5	D
6A_5	180	2.25562062493238	1.31914119307086	1.7099159944217	6A	5	D
6A_5	190	2.18843487779871	1.22287934226866	1.78957547335682	6A	5	D
6A_5	200	2.19243013547921	1.34544627278401	1.62951890374828	6A	5	D
6A_5	210	1.90753189409933	1.41756364169934	1.34564109715217	6A	5	D
6A_5	220	1.63174678333559	1.28073516916323	1.27407041098254	6A	5	D
6A_5	230	1.79930924735754	1.23815644159738	1.45321640053514	6A	5	D
6A_5	240	1.56126268356106	1.33110330280723	1.17290872937392	6A	5	D
6A_5	250	1.76338262049982	1.23750203345843	1.42495331144767	6A	5	D
6A_5	260	1.72181026741263	1.17208186439196	1.46901877737513	6A	5	D
6A_5	270	1.61376189675459	1.20651218800898	1.3375429712133	6A	5	D
6A_5	280	1.58911002992603	1.14848744637138	1.38365467985461	6A	5	D
6A_5	290	1.6807538154441	1.24839411295169	1.34633269895045	6A	5	D
6A_5	300	1.4034315907085	1.20188311064388	1.16769391156238	6A	5	D
6A_5	310	1.49554894564952	1.19758059535689	1.24880859914387	6A	5	D
6A_5	320	1.48060895074291	1.13979402686269	1.29901448494016	6A	5	D
6A_5	330	1.46410405428287	1.17089583202233	1.25041358440411	6A	5	D
6A_5	340	1.44525833405615	1.25588817723321	1.15078584244669	6A	5	D
6A_6	0	2.12399096918154	1.26105846014236	1.68429223252803	6A	5	D
6A_6	10	2.18217071630311	1.21807957503461	1.79148453108337	6A	5	D
6A_6	20	2.31701776035493	1.20647548670472	1.92048473913337	6A	5	D
6A_6	30	2.2842992351303	1.25243387235816	1.82388809944056	6A	5	D
6A_6	40	2.14716796878163	1.28212652436026	1.67469272960638	6A	5	D
6A_6	50	2.32375030286138	1.3244368915728	1.75451946230664	6A	5	D
6A_6	60	2.2953558128499	1.29812438437033	1.76820945703387	6A	5	D
6A_6	70	2.36495487690834	1.34306171507909	1.76086835798836	6A	5	D
6A_6	80	2.3383645404529	1.31578904247595	1.77715763315124	6A	5	D
6A_6	90	2.36513486857986	1.35206334504587	1.74927815123901	6A	5	D
6A_6	100	2.33299554582077	1.37874151927615	1.69211959834619	6A	5	D
6A_6	110	2.36254071147418	1.37707728152184	1.71561955394637	6A	5	D
6A_6	120	2.29319920265819	1.43049179344075	1.60308448686894	6A	5	D
6A_6	130	2.36875068107145	1.37430624472984	1.72359740789587	6A	5	D
6A_6	140	2.08786259241062	1.33899060407755	1.55928098827024	6A	5	D
6A_6	150	2.23078346468557	1.37822654972025	1.61858982120056	6A	5	D
6A_6	160	2.22694203815365	1.39074166835813	1.60126218177004	6A	5	D
6A_6	170	1.8380050968942	1.43002248704772	1.28529803799712	6A	5	D
6A_6	180	1.66041345323268	1.28814929732733	1.28899146758667	6A	5	D
6A_6	190	1.92939877552169	1.34089182998279	1.43889218532001	6A	5	D
6A_6	200	2.02624091986322	1.27534876972105	1.58877396361656	6A	5	D
6A_6	210	1.50915858360433	1.23241872168534	1.22455019308742	6A	5	D
6A_6	220	1.52542059165797	1.28368851127705	1.18831054282821	6A	5	D
6A_6	230	1.52214206528739	1.26258255110584	1.20557825225306	6A	5	D
6A_6	240	1.49562475898383	1.23383762251169	1.21217308638978	6A	5	D
6A_6	250	1.54704522155212	1.24418651435264	1.24341905631172	6A	5	D
6A_6	260	1.6932886379265	1.24514955308263	1.35990783896955	6A	5	D
6A_6	270	1.48339495149592	1.23689490775124	1.1992893997703	6A	5	D
6A_6	280	1.53857469898221	1.21290451305513	1.26850438960505	6A	5	D
6A_6	290	1.56685033879793	1.23383394302164	1.2699037400128	6A	5	D
6A_6	300	1.24410411010338	1.23150792596222	1.01022826071649	6A	5	D
6A_6	310	1.40956411146424	1.23257484235627	1.14359312150947	6A	5	D
6A_6	320	1.41624480861878	1.26563805382537	1.11899670236543	6A	5	D
6A_6	330	1.74539412303262	1.241111027886	1.40631586039935	6A	5	D
6A_6	340	1.67637499713003	1.2864196791118	1.30313227040142	6A	5	D
6A_7	0	1.78068726965408	1.10455980874183	1.61212390271778	6A	5	D
6A_7	10	1.79037528779213	1.14691442683898	1.56103650446407	6A	5	D
6A_7	20	1.85107060832551	1.14582655080274	1.61548936619482	6A	5	D
6A_7	30	1.90440029255775	1.16498121684682	1.6347047188557	6A	5	D
6A_7	40	1.82313523574458	1.10508737398009	1.64976569153837	6A	5	D
6A_7	50	1.91467719081984	1.12386270556361	1.7036575565159	6A	5	D
6A_7	60	1.92194625621712	1.14780826160758	1.67444887835648	6A	5	D
6A_7	70	1.97397567366079	1.16141530492117	1.69962946527105	6A	5	D
6A_7	80	2.08212883787974	1.1822532593973	1.761152968985	6A	5	D
6A_7	90	1.89308085893593	1.1661707711033	1.62333073838312	6A	5	D
6A_7	100	1.93092307849708	1.16081710792302	1.6634171441115	6A	5	D
6A_7	110	1.96255566577584	1.20874448243816	1.62363154023848	6A	5	D
6A_7	120	1.95750102251926	1.18441567413545	1.65271455390703	6A	5	D
6A_7	130	2.02592760405056	1.19440678081248	1.69617892044488	6A	5	D
6A_7	140	2.09732151033426	1.20935149080122	1.73425304908231	6A	5	D
6A_7	150	2.0352856244279	1.23456370953182	1.64858695319963	6A	5	D
6A_7	160	2.00706990131826	1.22227745925292	1.64207388929926	6A	5	D
6A_7	170	2.01118357257072	1.23076738535435	1.63408910286624	6A	5	D
6A_7	180	1.97586974445959	1.21574219706392	1.62523744691219	6A	5	D
6A_7	190	2.01787694992329	1.18557426833249	1.70202492059939	6A	5	D
6A_7	200	1.92309163700508	1.17195680302249	1.64092365183204	6A	5	D
6A_7	210	1.99799055423933	1.2341016429204	1.61898378930219	6A	5	D
6A_7	220	1.90972885848121	1.12941381865254	1.69090268504031	6A	5	D
6A_7	230	1.95114296644611	1.12062551074488	1.7411195334552	6A	5	D
6A_7	240	1.93227910047479	1.13543557259566	1.70179545815841	6A	5	D
6A_7	250	1.78453337692884	1.1075362745943	1.61126404422513	6A	5	D
6A_7	260	1.70708757709822	1.09860493586005	1.55386847571535	6A	5	D
6A_7	270	1.85055608501649	1.07982481603247	1.71375584033702	6A	5	D
6A_7	280	1.81497599656331	1.04873587066903	1.73063213276519	6A	5	D
6A_7	290	1.71459751157956	1.07178199814047	1.5997633049952	6A	5	D
6A_7	300	1.69078384033622	1.04766932808763	1.61385257256934	6A	5	D
6A_7	310	1.63742405102561	1.01811136764451	1.6082956178104	6A	5	D
6A_7	320	1.6207798322868	1.04083166116136	1.5571968962573	6A	5	D
6A_7	330	1.63746995280523	1.03209547902515	1.58654890568059	6A	5	D
6A_7	340	1.56507087532662	1.05335256659884	1.48579965051973	6A	5	D
6A_8	0	1.91086295419146	1.26207521011159	1.51406424821743	6A	5	D
6A_8	10	1.93650212166814	1.26858600667825	1.52650440054814	6A	5	D
6A_8	20	1.83683677251838	1.29668614533318	1.41656234943916	6A	5	D
6A_8	30	1.7939711848656	1.2766263195711	1.40524377209167	6A	5	D
6A_8	40	1.84449947759374	1.27903100791033	1.44210692796828	6A	5	D
6A_8	50	1.88481502615181	1.23970040015672	1.52037946096777	6A	5	D
6A_8	60	1.87413144032479	1.2522210975411	1.4966457952233	6A	5	D
6A_8	70	1.95873430530021	1.28838243048727	1.52030504216005	6A	5	D
6A_8	80	1.88151313752388	1.27569431063589	1.4748934143839	6A	5	D
6A_8	90	1.89346751427485	1.28904433741173	1.46889246499988	6A	5	D
6A_8	100	1.88941158572042	1.31049425473157	1.44175495535265	6A	5	D
6A_8	110	2.0516661701041	1.36873586316762	1.49894966977484	6A	5	D
6A_8	120	2.03036386797701	1.36787045531528	1.4843246742317	6A	5	D
6A_8	130	1.97626756348879	1.3616890045017	1.45133547892016	6A	5	D
6A_8	140	2.03427260983772	1.42792361674235	1.42463685451095	6A	5	D
6A_8	150	2.08009365406868	1.4424607796457	1.44204520734324	6A	5	D
6A_8	160	2.08329209383898	1.4247089166452	1.46225805811938	6A	5	D
6A_8	170	2.05984919052657	1.44218641422167	1.42828220416862	6A	5	D
6A_8	180	2.03412096579879	1.44544235848756	1.40726536333638	6A	5	D
6A_8	190	2.0546335322517	1.43638609882409	1.43041869726652	6A	5	D
6A_8	200	2.01625608919582	1.42087027542348	1.41902897405246	6A	5	D
6A_8	210	1.88067448489419	1.31134040062796	1.4341619338454	6A	5	D
6A_8	220	2.1787010939538	1.34291670915197	1.62236502018774	6A	5	D
6A_8	230	1.70869534220318	1.3051421699084	1.30920246207591	6A	5	D
6A_8	240	1.57372278465929	1.29947224689411	1.21104762985179	6A	5	D
6A_8	250	1.58270990674621	1.26384719650886	1.25229530208885	6A	5	D
6A_8	260	1.54262566727369	1.24074280377969	1.24330817198727	6A	5	D
6A_8	270	1.7504150734562	1.25537905712719	1.39433190598371	6A	5	D
6A_8	280	1.94160697006122	1.2302729916231	1.5781919811957	6A	5	D
6A_8	290	1.62926639928361	1.2652693379747	1.28768346025958	6A	5	D
6A_8	300	1.43901737583183	1.20966968740556	1.18959530094382	6A	5	D
6A_8	310	1.37356912057927	1.19693728468101	1.14756983357347	6A	5	D
6A_8	320	1.45010639264625	1.20552455646671	1.20288415932097	6A	5	D
6A_8	330	1.41542454367924	1.17851078173514	1.20102808189441	6A	5	D
6A_8	340	1.18022115507747	1.17490011525163	1.00452892952922	6A	5	D
6A_9	0	1.58378135122924	1.20186548734238	1.31776922451728	6A	5	D
6A_9	10	1.56919795961778	1.19046910792591	1.31813412810997	6A	5	D
6A_9	20	1.55924004591389	1.21624689341686	1.28200947879378	6A	5	D
6A_9	30	1.6734853895331	1.29401964221561	1.29324573981564	6A	5	D
6A_9	40	1.80818326362564	1.36679643022003	1.32293531329647	6A	5	D
6A_9	50	1.75197945040246	1.32118432005908	1.32606739559559	6A	5	D
6A_9	60	1.80579519896868	1.3522490871433	1.33540130744959	6A	5	D
6A_9	70	1.82025002060865	1.34161392981914	1.35676142007114	6A	5	D
6A_9	80	1.77886414015058	1.39865161865862	1.2718421917365	6A	5	D
6A_9	90	1.80405727676339	1.39220057710496	1.29583143868169	6A	5	D
6A_9	100	1.88554890484831	1.45042052802413	1.30000152949914	6A	5	D
6A_9	110	1.84369571423633	1.49631880336081	1.23215434444538	6A	5	D
6A_9	120	1.83613771993769	1.46513058689327	1.25322461790325	6A	5	D
6A_9	130	1.85310599743817	1.4769528322128	1.25468190792648	6A	5	D
6A_9	140	1.91536454740301	1.48576751117735	1.28914149286065	6A	5	D
6A_9	150	1.86874495015377	1.52004353474742	1.22940225555072	6A	5	D
6A_9	160	1.9444223673006	1.51333125992283	1.2848623555161	6A	5	D
6A_9	170	1.82932933844805	1.4785063411783	1.23728203762059	6A	5	D
6A_9	180	1.87522680045782	1.50654154304319	1.24472292789875	6A	5	D
6A_9	190	1.77292888618128	1.48027827027677	1.19769973104435	6A	5	D
6A_9	200	1.85141324418795	1.5024310939697	1.23227830655193	6A	5	D
6A_9	210	1.82099930114728	1.3754599615631	1.3239202536131	6A	5	D
6A_9	220	1.68730502406323	1.23808750791104	1.36283179765712	6A	5	D
6A_9	230	1.66414668027172	1.25766914927095	1.32319909511686	6A	5	D
6A_9	240	1.55892207636357	1.25810532681048	1.2391029933207	6A	5	D
6A_9	250	1.5628857007804	1.18773940291312	1.31584899595582	6A	5	D
6A_9	260	1.47664674350499	1.15797446991364	1.27519801331641	6A	5	D
6A_9	270	1.46610772035063	1.1740861949758	1.24872239076182	6A	5	D
6A_9	280	1.37948238956996	1.15468173214392	1.19468625091058	6A	5	D
6A_9	290	1.23659799052422	1.11658236691351	1.10748479213625	6A	5	D
6A_9	300	1.31062991275095	1.12695116966345	1.16298731305488	6A	5	D
6A_9	310	1.27192278097638	1.13119796417959	1.12440335047708	6A	5	D
6A_9	320	1.24398259858746	1.15322606625282	1.07869795436512	6A	5	D
6A_9	330	1.14490786080539	1.10610090328823	1.03508446417663	6A	5	D
6A_9	340	1.15373457890608	1.13863678502201	1.01325953463183	6A	5	D
Wildtype_1	0	1.65777649576119	1.07015761633267	1.54909563830629	Wildtype	5	D
Wildtype_1	10	1.61263631898135	1.06941803158167	1.50795691802229	Wildtype	5	D
Wildtype_1	20	1.63254564828226	1.09157191554153	1.4955914722965	Wildtype	5	D
Wildtype_1	30	1.71282776314289	1.07984785521273	1.58617508464233	Wildtype	5	D
Wildtype_1	40	1.61958189964189	1.06161872707431	1.52557774117763	Wildtype	5	D
Wildtype_1	50	1.74253269697089	1.0511192358032	1.65778784900588	Wildtype	5	D
Wildtype_1	60	1.82037210332079	1.10239505404522	1.65128834408406	Wildtype	5	D
Wildtype_1	70	1.669728709197	1.07650678457412	1.55106194695983	Wildtype	5	D
Wildtype_1	80	1.64247248727448	1.08688353495318	1.5111761605122	Wildtype	5	D
Wildtype_1	90	1.66287710928551	1.14333432826975	1.45441020020977	Wildtype	5	D
Wildtype_1	100	1.63641187535708	1.16074239828906	1.40979762414913	Wildtype	5	D
Wildtype_1	110	1.7262709288842	1.13382932095856	1.52251392425165	Wildtype	5	D
Wildtype_1	120	1.79875327092844	1.18586664944184	1.51682591948688	Wildtype	5	D
Wildtype_1	130	1.83038157851641	1.22047741424926	1.49972589180793	Wildtype	5	D
Wildtype_1	140	1.92420103122872	1.28894215581092	1.49285289689213	Wildtype	5	D
Wildtype_1	150	1.78017355953817	1.27370012501489	1.39763946361972	Wildtype	5	D
Wildtype_1	160	1.81654430166311	1.25090044267348	1.4521893507214	Wildtype	5	D
Wildtype_1	170	1.59448969153926	1.30942367798878	1.21770342047605	Wildtype	5	D
Wildtype_1	180	1.67604755553261	1.29773938056122	1.29151321184981	Wildtype	5	D
Wildtype_1	190	1.58021620674377	1.2680359987418	1.24619191277829	Wildtype	5	D
Wildtype_1	200	1.5494724772949	1.23484553378973	1.25479052634185	Wildtype	5	D
Wildtype_1	210	1.50959725871121	1.18352978403607	1.27550424085077	Wildtype	5	D
Wildtype_1	220	1.82124487750847	1.18316570065551	1.53929823734701	Wildtype	5	D
Wildtype_1	230	1.68986732852287	1.1171114253687	1.51271152558943	Wildtype	5	D
Wildtype_1	240	1.61560633513408	1.07821283454858	1.49841133713687	Wildtype	5	D
Wildtype_1	250	1.48893832445828	1.05699472024086	1.40865256556721	Wildtype	5	D
Wildtype_1	260	1.5613373805777	1.03062728526807	1.51493891428616	Wildtype	5	D
Wildtype_1	270	1.39403051711885	1.0102310636147	1.37991254409746	Wildtype	5	D
Wildtype_1	280	1.32406849746056	0.999521535174823	1.32470232092495	Wildtype	5	D
Wildtype_1	290	1.35923169296053	0.990020354253194	1.37293307872023	Wildtype	5	D
Wildtype_1	300	1.33071170313933	1.00533643490475	1.3236481409981	Wildtype	5	D
Wildtype_1	310	1.26887976380627	0.980859352663754	1.29364088781978	Wildtype	5	D
Wildtype_1	320	1.23513504542908	0.9928972176012	1.2439706986118	Wildtype	5	D
Wildtype_1	330	1.27866512345679	0.996019547582048	1.28377512927422	Wildtype	5	D
Wildtype_1	340	1.40741554250833	0.996244218928482	1.41272141485758	Wildtype	5	D
Wildtype_10	0	2.09296379255403	1.12220542188391	1.86504516173202	Wildtype	5	D
Wildtype_10	10	2.07294885100381	1.15047132883632	1.80182573789176	Wildtype	5	D
Wildtype_10	20	2.13660369643234	1.20807129488395	1.76860728789818	Wildtype	5	D
Wildtype_10	30	2.1577317343016	1.14278921727927	1.88812748814579	Wildtype	5	D
Wildtype_10	40	2.1541078746266	1.17519041109267	1.83298625847684	Wildtype	5	D
Wildtype_10	50	2.22858727215482	1.19090911853202	1.87133278054156	Wildtype	5	D
Wildtype_10	60	2.1152164306703	1.18757600641524	1.78112088762654	Wildtype	5	D
Wildtype_10	70	2.14977267311896	1.16567787085946	1.84422534463481	Wildtype	5	D
Wildtype_10	80	2.1461515853467	1.21361268054816	1.76839911097281	Wildtype	5	D
Wildtype_10	90	2.13129585511941	1.20298252026484	1.77167649505846	Wildtype	5	D
Wildtype_10	100	2.18424185567063	1.19172561499695	1.8328395632213	Wildtype	5	D
Wildtype_10	110	2.1119741693106	1.23156001951432	1.71487717678874	Wildtype	5	D
Wildtype_10	120	2.16804797389566	1.25151964891849	1.73233234953138	Wildtype	5	D
Wildtype_10	130	2.31026575611216	1.27585564936309	1.81075794684567	Wildtype	5	D
Wildtype_10	140	2.46428667779617	1.33555405348131	1.84514185058453	Wildtype	5	D
Wildtype_10	150	2.49699644345238	1.35830370087032	1.83831969378605	Wildtype	5	D
Wildtype_10	160	2.49494298630417	1.36402652041621	1.82910152329214	Wildtype	5	D
Wildtype_10	170	2.43246825267136	1.43133231122476	1.69944340220333	Wildtype	5	D
Wildtype_10	180	2.50145724670895	1.4102339067911	1.77378889747507	Wildtype	5	D
Wildtype_10	190	2.30746249510512	1.43900650443912	1.60351081665506	Wildtype	5	D
Wildtype_10	200	2.32739933387256	1.41658093837155	1.64296954083545	Wildtype	5	D
Wildtype_10	210	2.12733330096488	1.42224900955684	1.4957530549645	Wildtype	5	D
Wildtype_10	220	2.05345966230706	1.3975534545376	1.46932459408965	Wildtype	5	D
Wildtype_10	230	1.93079113009993	1.33213172974081	1.44939955035498	Wildtype	5	D
Wildtype_10	240	1.95383307106783	1.24557470998752	1.56861973465036	Wildtype	5	D
Wildtype_10	250	1.92159452858197	1.17935130840403	1.62936566474191	Wildtype	5	D
Wildtype_10	260	1.83654147080387	1.14229431653043	1.60776556814371	Wildtype	5	D
Wildtype_10	270	1.85972596049784	1.12639576817058	1.6510413240617	Wildtype	5	D
Wildtype_10	280	1.88440238591527	1.08061078017887	1.74383082279019	Wildtype	5	D
Wildtype_10	290	1.79840817983216	1.07454020138266	1.67365369626754	Wildtype	5	D
Wildtype_10	300	1.54412719049175	1.05108088732783	1.46908502391038	Wildtype	5	D
Wildtype_10	310	1.64873830986681	1.03922049740051	1.58651442498578	Wildtype	5	D
Wildtype_10	320	1.61850227074962	1.02620251255542	1.57717628922898	Wildtype	5	D
Wildtype_10	330	1.51740057862901	1.02713282459936	1.47731680099006	Wildtype	5	D
Wildtype_10	340	1.48113481848467	1.02956695959585	1.43859979642905	Wildtype	5	D
Wildtype_11	0	2.07962659950971	1.26507366338925	1.64387787027215	Wildtype	5	D
Wildtype_11	10	2.07427849156487	1.23533400413928	1.67912360917331	Wildtype	5	D
Wildtype_11	20	1.9849051378893	1.22036405490508	1.62648607184983	Wildtype	5	D
Wildtype_11	30	1.98055232345562	1.18173863890003	1.6759647677249	Wildtype	5	D
Wildtype_11	40	2.05989207158304	1.21332851192033	1.69771999202661	Wildtype	5	D
Wildtype_11	50	2.11161523504133	1.25351211938592	1.68455908992391	Wildtype	5	D
Wildtype_11	60	2.21888701183695	1.25450136541424	1.76874021265356	Wildtype	5	D
Wildtype_11	70	2.25147460394564	1.24696612227304	1.80556196654448	Wildtype	5	D
Wildtype_11	80	2.24832036864457	1.26095145026204	1.78303484101418	Wildtype	5	D
Wildtype_11	90	2.24450952944209	1.25887289600811	1.78295166776521	Wildtype	5	D
Wildtype_11	100	2.22266463365472	1.2804077065534	1.73590382366386	Wildtype	5	D
Wildtype_11	110	2.23085156848818	1.29380181220309	1.72426066144511	Wildtype	5	D
Wildtype_11	120	2.10708159009118	1.28308604728054	1.64219819439005	Wildtype	5	D
Wildtype_11	130	2.19787874184734	1.30462366982626	1.68468409142081	Wildtype	5	D
Wildtype_11	140	2.3875810677212	1.37552130256273	1.73576451580422	Wildtype	5	D
Wildtype_11	150	2.31058764910422	1.486044954976	1.55485716725274	Wildtype	5	D
Wildtype_11	160	2.51612418487555	1.63545618568199	1.53848461787212	Wildtype	5	D
Wildtype_11	170	2.36180127891709	1.62056750301286	1.4573914844807	Wildtype	5	D
Wildtype_11	180	2.17609095110843	1.5553979094078	1.39905739743276	Wildtype	5	D
Wildtype_11	190	2.26802317848861	1.41992777098934	1.59728066795141	Wildtype	5	D
Wildtype_11	200	2.32979272610862	1.43404084001143	1.62463485076901	Wildtype	5	D
Wildtype_11	210	2.25332925683761	1.42820724758552	1.57773268595788	Wildtype	5	D
Wildtype_11	220	2.30921500263573	1.36905097882668	1.68672681905154	Wildtype	5	D
Wildtype_11	230	2.18877644580795	1.3383610240721	1.63541556160114	Wildtype	5	D
Wildtype_11	240	2.42509209730671	1.28821172853764	1.88252601927452	Wildtype	5	D
Wildtype_11	250	2.27392593106807	1.27562606527098	1.78259600754162	Wildtype	5	D
Wildtype_11	260	2.11516446341066	1.24497849399041	1.69895662746038	Wildtype	5	D
Wildtype_11	270	2.54956276902002	1.27335524039624	2.00223997839492	Wildtype	5	D
Wildtype_11	280	2.02866845569324	1.26493561800154	1.60377210256623	Wildtype	5	D
Wildtype_11	290	1.88448585309091	1.29424720263982	1.45604784715564	Wildtype	5	D
Wildtype_11	300	2.05151625960364	1.2707579548207	1.61440363353311	Wildtype	5	D
Wildtype_11	310	1.82357061146994	1.26184040110851	1.44516739982961	Wildtype	5	D
Wildtype_11	320	1.83306856323836	1.2598927214131	1.45494019616399	Wildtype	5	D
Wildtype_11	330	2.02639274555536	1.25519951372998	1.61439892494357	Wildtype	5	D
Wildtype_11	340	2.10185854854606	1.25450645024504	1.67544658549625	Wildtype	5	D
Wildtype_12	0	1.63837232639683	1.16465510543132	1.40674463946996	Wildtype	5	D
Wildtype_12	10	1.64004138655916	1.13747729662164	1.44182340291992	Wildtype	5	D
Wildtype_12	20	1.53905499230633	1.16278591227609	1.32359274055334	Wildtype	5	D
Wildtype_12	30	1.56982321796936	1.16375488255921	1.34892943651259	Wildtype	5	D
Wildtype_12	40	1.58821362551864	1.16940763907839	1.35813515530847	Wildtype	5	D
Wildtype_12	50	1.60541066898712	1.20119666939695	1.33650942421702	Wildtype	5	D
Wildtype_12	60	1.57222977512007	1.18685940242638	1.32469757740963	Wildtype	5	D
Wildtype_12	70	1.55200514125398	1.24032299881735	1.2512911094399	Wildtype	5	D
Wildtype_12	80	1.62091539811749	1.26741134260239	1.2789181725242	Wildtype	5	D
Wildtype_12	90	1.52903912248464	1.1071112304419	1.38110704727864	Wildtype	5	D
Wildtype_12	100	1.48299930579915	1.11790414656303	1.32658896593111	Wildtype	5	D
Wildtype_12	110	1.49495398597091	1.14632280829271	1.30413001918495	Wildtype	5	D
Wildtype_12	120	1.45858048106983	1.1477308083627	1.27083848446185	Wildtype	5	D
Wildtype_12	130	1.52735919284552	1.12688360059857	1.35538328185292	Wildtype	5	D
Wildtype_12	140	1.48290572115103	1.12594852051991	1.31702799384318	Wildtype	5	D
Wildtype_12	150	1.46579133325403	1.11568051541387	1.31380920702938	Wildtype	5	D
Wildtype_12	160	1.44383859385666	1.11774754969606	1.29173943995608	Wildtype	5	D
Wildtype_12	170	1.46554974932189	1.14208123207777	1.28322724177477	Wildtype	5	D
Wildtype_12	180	1.45384849357322	1.14186356661495	1.27322434665566	Wildtype	5	D
Wildtype_12	190	1.37420313415079	1.12300596418338	1.22368284584318	Wildtype	5	D
Wildtype_12	200	1.34836992955653	1.10407529691311	1.22126627896344	Wildtype	5	D
Wildtype_12	210	1.37364101402201	1.13207443244964	1.21338400960938	Wildtype	5	D
Wildtype_12	220	1.39560275287329	1.15429601483732	1.20905100159249	Wildtype	5	D
Wildtype_12	230	1.3731243204121	1.14038039609345	1.20409323513097	Wildtype	5	D
Wildtype_12	240	1.52688116260346	1.25614466516872	1.21552971161835	Wildtype	5	D
Wildtype_12	250	1.49268209303622	1.17267604885761	1.27288529043494	Wildtype	5	D
Wildtype_12	260	1.36835344905998	1.07355464131036	1.27460065506289	Wildtype	5	D
Wildtype_12	270	1.51663902871454	1.21500221620214	1.24826029820362	Wildtype	5	D
Wildtype_12	280	1.41754330123869	1.20315772195333	1.17818576515248	Wildtype	5	D
Wildtype_12	290	1.38151678161946	1.10885553149855	1.24589429585333	Wildtype	5	D
Wildtype_12	300	1.44678531182736	1.09607133755224	1.31997367530689	Wildtype	5	D
Wildtype_12	310	1.40437366046692	1.1074026661806	1.26816893561451	Wildtype	5	D
Wildtype_12	320	1.30867436999032	1.1063924688656	1.18283015007516	Wildtype	5	D
Wildtype_12	330	1.31612480475505	1.10162748588229	1.19470948357917	Wildtype	5	D
Wildtype_12	340	1.37320809984076	1.05922930116659	1.29642193463528	Wildtype	5	D
Wildtype_2	0	1.72166177919799	1.08767138765475	1.58288780852299	Wildtype	5	D
Wildtype_2	10	1.80970177331918	1.04227895321984	1.73629311781514	Wildtype	5	D
Wildtype_2	20	1.80699107398211	1.06853715327468	1.69108867056642	Wildtype	5	D
Wildtype_2	30	1.77667686980727	1.06871124050298	1.66244800510482	Wildtype	5	D
Wildtype_2	40	1.74364463002311	1.07678195273989	1.61931078579686	Wildtype	5	D
Wildtype_2	50	1.65509240311439	1.06365150729617	1.55604762627722	Wildtype	5	D
Wildtype_2	60	1.68006393479902	1.09241359099447	1.53793759858808	Wildtype	5	D
Wildtype_2	70	1.7349020628686	1.10670691969813	1.56762556733793	Wildtype	5	D
Wildtype_2	80	1.8163497051575	1.12789551153193	1.61038827319253	Wildtype	5	D
Wildtype_2	90	1.79525707668493	1.1678584546981	1.53722145818521	Wildtype	5	D
Wildtype_2	100	1.88516155133842	1.19994324903128	1.57104225792371	Wildtype	5	D
Wildtype_2	110	1.8222909875414	1.22435891314213	1.48836339408414	Wildtype	5	D
Wildtype_2	120	1.82896691975444	1.28849547865182	1.41945932295248	Wildtype	5	D
Wildtype_2	130	1.87640089328346	1.29708696569008	1.44662689774635	Wildtype	5	D
Wildtype_2	140	1.97268222494464	1.3028535603172	1.5141242922684	Wildtype	5	D
Wildtype_2	150	2.01974487454128	1.3031304221411	1.54991767533348	Wildtype	5	D
Wildtype_2	160	2.02971671074673	1.3325245583293	1.52321148459099	Wildtype	5	D
Wildtype_2	170	1.75276048190063	1.23644890059188	1.41757615786758	Wildtype	5	D
Wildtype_2	180	1.77553933016779	1.24619581972241	1.42476752214053	Wildtype	5	D
Wildtype_2	190	1.59756822722021	1.18281191365973	1.35065280351902	Wildtype	5	D
Wildtype_2	200	1.50784314659898	1.21826831718049	1.23769380302745	Wildtype	5	D
Wildtype_2	210	1.34964235987635	1.12118671288616	1.20376235676402	Wildtype	5	D
Wildtype_2	220	1.37120744532177	1.13490975329065	1.20820835431714	Wildtype	5	D
Wildtype_2	230	1.45368988647801	1.10189089616574	1.31926844258032	Wildtype	5	D
Wildtype_2	240	1.49462690298357	1.06927337887362	1.39779679594943	Wildtype	5	D
Wildtype_2	250	1.39337721176118	1.0725834810487	1.29908509349671	Wildtype	5	D
Wildtype_2	260	1.36942313356269	1.05006230807398	1.30413511944303	Wildtype	5	D
Wildtype_2	270	1.5270138872919	1.04122404245049	1.46655649988461	Wildtype	5	D
Wildtype_2	280	1.42267243602434	1.05331304542814	1.35066440333136	Wildtype	5	D
Wildtype_2	290	1.45085435292703	1.05235962388851	1.37866782418549	Wildtype	5	D
Wildtype_2	300	1.43653998160995	1.03562232612057	1.38712728122733	Wildtype	5	D
Wildtype_2	310	1.37521152532051	1.04439189815053	1.31675813241736	Wildtype	5	D
Wildtype_2	320	1.41091763136061	1.0605165435216	1.33040605540717	Wildtype	5	D
Wildtype_2	330	1.397466337607	1.0801815279506	1.29373286012249	Wildtype	5	D
Wildtype_2	340	1.37581532733478	1.08361189290162	1.26965690977304	Wildtype	5	D
Wildtype_3	0	1.56569558104314	1.18128101481659	1.32542177636389	Wildtype	5	D
Wildtype_3	10	1.59378833036692	1.19012890256176	1.3391728634909	Wildtype	5	D
Wildtype_3	20	1.68058979931064	1.18509566757702	1.41810475330375	Wildtype	5	D
Wildtype_3	30	1.66254305699501	1.26264480024475	1.31671476940525	Wildtype	5	D
Wildtype_3	40	1.72344692341776	1.27993154812557	1.34651491788113	Wildtype	5	D
Wildtype_3	50	1.76218220295581	1.26309485459808	1.39513053714129	Wildtype	5	D
Wildtype_3	60	1.69489659329526	1.28760441352382	1.31631778789636	Wildtype	5	D
Wildtype_3	70	1.69876334653767	1.30876732044488	1.29798728926102	Wildtype	5	D
Wildtype_3	80	1.79939395691986	1.32708683078051	1.35589768143624	Wildtype	5	D
Wildtype_3	90	1.30916903990116	0.991933967710361	1.31981470795184	Wildtype	5	D
Wildtype_3	100	1.60767453998936	1.11663609919245	1.43974795472942	Wildtype	5	D
Wildtype_3	110	1.61099025156675	1.14266113246712	1.40985827363223	Wildtype	5	D
Wildtype_3	120	1.63814537205919	1.21602042607459	1.3471363942029	Wildtype	5	D
Wildtype_3	130	1.65690141716554	1.26703453577115	1.30770027997469	Wildtype	5	D
Wildtype_3	140	1.62500729385042	1.23533126953777	1.31544253264022	Wildtype	5	D
Wildtype_3	150	1.68084329540393	1.26712700806801	1.32649946272293	Wildtype	5	D
Wildtype_3	160	1.64635838544645	1.29266996259699	1.27361076924762	Wildtype	5	D
Wildtype_3	170	1.70260391569433	1.27957289921645	1.330603294847	Wildtype	5	D
Wildtype_3	180	1.67157378237039	1.31345754900647	1.2726515475394	Wildtype	5	D
Wildtype_3	190	1.68500646427557	1.31580876376009	1.28058613887056	Wildtype	5	D
Wildtype_3	200	1.57672501462047	1.31793920812385	1.1963564061995	Wildtype	5	D
Wildtype_3	210	1.65326368663771	1.31298414563411	1.25916500373221	Wildtype	5	D
Wildtype_3	220	1.6584013903901	1.20081058798379	1.38106826087753	Wildtype	5	D
Wildtype_3	230	1.6855235260514	1.20751878683414	1.39585697914521	Wildtype	5	D
Wildtype_3	240	1.71417974872625	1.07790288476419	1.59029145663828	Wildtype	5	D
Wildtype_3	250	1.53989884488813	1.08147539412402	1.42388708356646	Wildtype	5	D
Wildtype_3	260	1.48447095641311	1.05918755093286	1.40151850831865	Wildtype	5	D
Wildtype_3	270	1.47435074307747	0.98495664946674	1.49686866307841	Wildtype	5	D
Wildtype_3	280	1.56061052042266	1.01558473955099	1.53666204270915	Wildtype	5	D
Wildtype_3	290	1.42737260590205	0.990357739831085	1.44126970335538	Wildtype	5	D
Wildtype_3	300	1.48430625281046	1.00249594210209	1.48061073414231	Wildtype	5	D
Wildtype_3	310	1.35590973844426	0.975788768526272	1.38955251605537	Wildtype	5	D
Wildtype_3	320	1.36334171581106	0.973972480533453	1.39977437048771	Wildtype	5	D
Wildtype_3	330	1.28526190734044	0.937930929409246	1.37031615766202	Wildtype	5	D
Wildtype_3	340	1.25419111615201	0.927500905681506	1.35222629807618	Wildtype	5	D
Wildtype_4	0	2.33704329655948	1.3048550769062	1.79103667366693	Wildtype	5	D
Wildtype_4	10	2.51990568719125	1.40704438685213	1.79092124650654	Wildtype	5	D
Wildtype_4	20	2.44295301162584	1.38139314200473	1.76847049354866	Wildtype	5	D
Wildtype_4	30	2.61676402541029	1.46053848231576	1.79164332682373	Wildtype	5	D
Wildtype_4	40	2.36393459761273	1.39664815312562	1.69257704048252	Wildtype	5	D
Wildtype_4	50	2.38753048047536	1.36482123625802	1.74933567638597	Wildtype	5	D
Wildtype_4	60	2.4209955652883	1.35794919628234	1.78283220897826	Wildtype	5	D
Wildtype_4	70	2.31843712308864	1.35201078500657	1.71480667817112	Wildtype	5	D
Wildtype_4	80	2.3254275702429	1.30630951280392	1.78015052899025	Wildtype	5	D
Wildtype_4	90	2.32854690783723	1.3454274018829	1.7307116716803	Wildtype	5	D
Wildtype_4	100	2.36068122318262	1.38241346102853	1.70765208075032	Wildtype	5	D
Wildtype_4	110	2.38703608114683	1.45397447299234	1.64173176729452	Wildtype	5	D
Wildtype_4	120	2.3578792527926	1.42760297644184	1.65163514765806	Wildtype	5	D
Wildtype_4	130	2.39788557055121	1.48020701600401	1.61996635918169	Wildtype	5	D
Wildtype_4	140	2.43326676237909	1.47435290362613	1.65039642570957	Wildtype	5	D
Wildtype_4	150	2.45349490126791	1.5212191959046	1.61284771311929	Wildtype	5	D
Wildtype_4	160	2.40278876114389	1.46754123061579	1.63728875960484	Wildtype	5	D
Wildtype_4	170	2.2861604158554	1.4719514496786	1.55314933543126	Wildtype	5	D
Wildtype_4	180	2.24346747448038	1.49989810583501	1.49574658822001	Wildtype	5	D
Wildtype_4	190	2.25413886171322	1.4791594528007	1.52393229644386	Wildtype	5	D
Wildtype_4	200	2.29663311759868	1.48493297558916	1.54662409371539	Wildtype	5	D
Wildtype_4	210	2.34144149739246	1.38120628275197	1.69521491947407	Wildtype	5	D
Wildtype_4	220	2.32207704146119	1.36138579146723	1.70567157084736	Wildtype	5	D
Wildtype_4	230	2.18197656570327	1.35695417885875	1.60799575969352	Wildtype	5	D
Wildtype_4	240	2.09402713656015	1.25469870625381	1.66894819140473	Wildtype	5	D
Wildtype_4	250	2.16801250695802	1.30198598083342	1.66515810375334	Wildtype	5	D
Wildtype_4	260	2.03168403910275	1.18200117723918	1.71885111303204	Wildtype	5	D
Wildtype_4	270	2.01855432776177	1.20530393554322	1.67472640571112	Wildtype	5	D
Wildtype_4	280	1.92877266367232	1.17413605018117	1.642716500677	Wildtype	5	D
Wildtype_4	290	1.87648375754004	1.18698992388684	1.58087589437611	Wildtype	5	D
Wildtype_4	300	1.92558967722118	1.2600502968875	1.52818477324093	Wildtype	5	D
Wildtype_4	310	2.00289003726997	1.1550900268999	1.73396877353833	Wildtype	5	D
Wildtype_4	320	1.81621389064303	1.1791876581481	1.54022464371394	Wildtype	5	D
Wildtype_4	330	1.67822837314321	1.18053616471698	1.4215815011017	Wildtype	5	D
Wildtype_4	340	1.65112684297304	1.16059187963803	1.4226593102547	Wildtype	5	D
Wildtype_5	0	1.89972809329662	1.13579251967723	1.6726013425731	Wildtype	5	D
Wildtype_5	10	1.92628222835746	1.11459871205942	1.72822936857545	Wildtype	5	D
Wildtype_5	20	1.90756747159612	1.09498117338618	1.74210070269706	Wildtype	5	D
Wildtype_5	30	1.90320170132917	1.06993396359926	1.7788029598825	Wildtype	5	D
Wildtype_5	40	1.90337043614501	1.10235576893923	1.72663897606901	Wildtype	5	D
Wildtype_5	50	1.85318484452041	1.08432737357756	1.70906396875892	Wildtype	5	D
Wildtype_5	60	1.88192621692111	1.09494024701156	1.71874786962802	Wildtype	5	D
Wildtype_5	70	1.84824922233358	1.09206144669022	1.69244068448272	Wildtype	5	D
Wildtype_5	80	1.92511515857258	1.10839231436707	1.73685357938619	Wildtype	5	D
Wildtype_5	90	1.89886374272139	1.10487643705486	1.71862090550412	Wildtype	5	D
Wildtype_5	100	1.96266372301703	1.11365125843264	1.76236834301188	Wildtype	5	D
Wildtype_5	110	1.98101600038949	1.1443892841431	1.73106828929533	Wildtype	5	D
Wildtype_5	120	2.07296956125809	1.19628069742265	1.73284544816634	Wildtype	5	D
Wildtype_5	130	2.06892826559515	1.2251441613539	1.68872229967516	Wildtype	5	D
Wildtype_5	140	2.0756485690148	1.24625623960067	1.66550706272082	Wildtype	5	D
Wildtype_5	150	2.00975959541812	1.25820332819718	1.59732497155116	Wildtype	5	D
Wildtype_5	160	2.05322678863421	1.36861455885331	1.50022281682763	Wildtype	5	D
Wildtype_5	170	2.15128449426414	1.33679548102625	1.60928468475418	Wildtype	5	D
Wildtype_5	180	1.91058084081764	1.31282572620475	1.45531947057508	Wildtype	5	D
Wildtype_5	190	1.83459254489324	1.27985144597864	1.43344178784	Wildtype	5	D
Wildtype_5	200	1.92749233143795	1.26738881027573	1.52083742243126	Wildtype	5	D
Wildtype_5	210	2.02170182408531	1.36292914444032	1.48335064396581	Wildtype	5	D
Wildtype_5	220	1.82962689249383	1.27274031920208	1.43754925092723	Wildtype	5	D
Wildtype_5	230	1.68536803155603	1.19037132087577	1.41583386796994	Wildtype	5	D
Wildtype_5	240	1.95619996251372	1.20846934117076	1.61874190421625	Wildtype	5	D
Wildtype_5	250	1.74491643773529	1.16468233073335	1.49819087290231	Wildtype	5	D
Wildtype_5	260	2.01595679818831	1.17404913405697	1.71709747037766	Wildtype	5	D
Wildtype_5	270	1.82550311467054	1.22238251298421	1.49339760286158	Wildtype	5	D
Wildtype_5	280	1.64555033815925	1.16951704560274	1.40703407816615	Wildtype	5	D
Wildtype_5	290	1.44912429274596	1.17067895970955	1.23784943833405	Wildtype	5	D
Wildtype_5	300	1.60951597201067	1.19325665094597	1.34884307641169	Wildtype	5	D
Wildtype_5	310	1.64517235448359	1.16085024601248	1.41721325393586	Wildtype	5	D
Wildtype_5	320	1.59191171028604	1.15904463797743	1.37346885367933	Wildtype	5	D
Wildtype_5	330	1.67536416596643	1.18809961620478	1.41012095544492	Wildtype	5	D
Wildtype_5	340	1.55556498681274	1.20686559102708	1.28892976846651	Wildtype	5	D
Wildtype_7	0	1.75893794770281	1.22040808261305	1.44127031995454	Wildtype	5	D
Wildtype_7	10	1.8129740797349	1.25268012711986	1.44727615652629	Wildtype	5	D
Wildtype_7	20	1.76697848763709	1.27462547610011	1.38627269011082	Wildtype	5	D
Wildtype_7	30	1.83923127155015	1.28384440403322	1.43259671169822	Wildtype	5	D
Wildtype_7	40	1.74554809732293	1.18471237565775	1.47339399265903	Wildtype	5	D
Wildtype_7	50	1.8464162304355	1.21127330293364	1.52435971796255	Wildtype	5	D
Wildtype_7	60	1.85303798589546	1.17222903859245	1.58078150676125	Wildtype	5	D
Wildtype_7	70	1.8171419915829	1.21088645890854	1.5006708335155	Wildtype	5	D
Wildtype_7	80	1.90176645027109	1.26252247799953	1.50632284447279	Wildtype	5	D
Wildtype_7	90	1.98920052067701	1.2696507113791	1.56673052111816	Wildtype	5	D
Wildtype_7	100	2.01591139277598	1.26491729269271	1.59371004287924	Wildtype	5	D
Wildtype_7	110	2.0487770590414	1.30985529310523	1.5641247318125	Wildtype	5	D
Wildtype_7	120	2.1730186457008	1.39861216629754	1.55369636991884	Wildtype	5	D
Wildtype_7	130	2.12928136759198	1.35094470028649	1.5761425076396	Wildtype	5	D
Wildtype_7	140	2.16617173923805	1.41798450042541	1.52764133782011	Wildtype	5	D
Wildtype_7	150	2.08641446070688	1.42393260898831	1.46524803739782	Wildtype	5	D
Wildtype_7	160	2.16244100452429	1.47806986583962	1.46301677241483	Wildtype	5	D
Wildtype_7	170	2.11064715748362	1.45143376367056	1.4541808316116	Wildtype	5	D
Wildtype_7	180	1.99853828970268	1.42355238309672	1.40390920167979	Wildtype	5	D
Wildtype_7	190	1.95863097863015	1.41058060299182	1.38852822339675	Wildtype	5	D
Wildtype_7	200	1.94179419228868	1.37352103803444	1.41373458324851	Wildtype	5	D
Wildtype_7	210	1.77575624199484	1.30079290322035	1.36513371006149	Wildtype	5	D
Wildtype_7	220	1.76650146097835	1.29213789041807	1.36711528551089	Wildtype	5	D
Wildtype_7	230	3.19312397919765	1.42291931351926	2.24406538646257	Wildtype	5	D
Wildtype_7	240	1.93070549224555	1.23402307037426	1.56456191022425	Wildtype	5	D
Wildtype_7	250	1.75424084801424	1.22547262664274	1.43148105463611	Wildtype	5	D
Wildtype_7	260	1.92529687562899	1.2085043633833	1.59312364436896	Wildtype	5	D
Wildtype_7	270	1.66406574818679	1.161823538716	1.43228785846932	Wildtype	5	D
Wildtype_7	280	1.60741675534346	1.14384252090338	1.4052780220777	Wildtype	5	D
Wildtype_7	290	1.55111855284893	1.14194645437611	1.35831110723695	Wildtype	5	D
Wildtype_7	300	1.46768286915493	1.0991967779608	1.33523214276314	Wildtype	5	D
Wildtype_7	310	1.37788620927166	1.08205117317065	1.27340207509239	Wildtype	5	D
Wildtype_7	320	1.49674774913488	1.09777754374263	1.36343447510508	Wildtype	5	D
Wildtype_7	330	1.47278056630816	1.08479839304143	1.35765371312816	Wildtype	5	D
Wildtype_7	340	1.37147341162821	1.06938025830949	1.28249366955425	Wildtype	5	D
Wildtype_8	0	1.79871556499399	1.03414960360038	1.73931852676999	Wildtype	5	D
Wildtype_8	10	1.83167597144269	1.01485177210997	1.80487044687764	Wildtype	5	D
Wildtype_8	20	1.74472828956369	1.02163453580375	1.70778123528397	Wildtype	5	D
Wildtype_8	30	1.88935869089198	1.02799547850518	1.83790564296968	Wildtype	5	D
Wildtype_8	40	1.8325816495827	1.04251236839762	1.75785123048415	Wildtype	5	D
Wildtype_8	50	1.93430204936952	1.02302881052729	1.89076009342546	Wildtype	5	D
Wildtype_8	60	1.91461930063194	1.06186383892002	1.80307420825181	Wildtype	5	D
Wildtype_8	70	1.89851268451383	1.03971445290568	1.82599431912105	Wildtype	5	D
Wildtype_8	80	1.88852992809128	1.0241742986473	1.84395364205644	Wildtype	5	D
Wildtype_8	90	1.86477824085987	1.04233107316072	1.78904600359384	Wildtype	5	D
Wildtype_8	100	1.90832980116246	1.0656061704749	1.79083966857286	Wildtype	5	D
Wildtype_8	110	1.95565414774092	1.06647506621429	1.8337551525541	Wildtype	5	D
Wildtype_8	120	1.87402587396271	1.08839253173251	1.72182904542685	Wildtype	5	D
Wildtype_8	130	1.90413205598976	1.08760230694967	1.75076132500138	Wildtype	5	D
Wildtype_8	140	1.87739853146617	1.08652303022926	1.72789575483737	Wildtype	5	D
Wildtype_8	150	1.86410096455324	1.13418075622273	1.6435660315393	Wildtype	5	D
Wildtype_8	160	1.85794768267294	1.1131793324044	1.66904615329131	Wildtype	5	D
Wildtype_8	170	1.78053567338789	1.13002719517327	1.57565736558657	Wildtype	5	D
Wildtype_8	180	1.6958229399509	1.13585947640593	1.49298656671581	Wildtype	5	D
Wildtype_8	190	1.74081464727409	1.14427755031631	1.52132203134885	Wildtype	5	D
Wildtype_8	200	1.60087779636102	1.05938226445416	1.51114271974891	Wildtype	5	D
Wildtype_8	210	1.60586167164943	1.10337952378161	1.45540282109429	Wildtype	5	D
Wildtype_8	220	1.54457450514268	1.01990722087922	1.51442648264728	Wildtype	5	D
Wildtype_8	230	1.5145715944369	0.99406972253015	1.52360700674189	Wildtype	5	D
Wildtype_8	240	1.56667717118482	1.00957395314367	1.55182011808685	Wildtype	5	D
Wildtype_8	250	1.56627286089372	0.976776739672946	1.60351162888887	Wildtype	5	D
Wildtype_8	260	1.40844685939287	0.977526508638336	1.44082727879655	Wildtype	5	D
Wildtype_8	270	1.29466863189666	0.962620201853583	1.34494230372861	Wildtype	5	D
Wildtype_8	280	1.36243489070472	0.939089660723188	1.45080384513607	Wildtype	5	D
Wildtype_8	290	1.30510965232831	0.941544124664195	1.38613753528947	Wildtype	5	D
Wildtype_8	300	1.28181044688352	0.955076482454321	1.3421024079554	Wildtype	5	D
Wildtype_8	310	1.26758397083505	0.938218496691281	1.351054125777	Wildtype	5	D
Wildtype_8	320	1.20337149577995	0.94278716306965	1.27639783709173	Wildtype	5	D
Wildtype_8	330	1.26423640656053	0.96278921335454	1.31309780897492	Wildtype	5	D
Wildtype_8	340	1.20794858412342	0.966624262747691	1.249656801175	Wildtype	5	D
Wildtype_9	0	1.63865324067712	1.18776655021955	1.37960884685145	Wildtype	5	D
Wildtype_9	10	1.5904616376274	1.2213317797774	1.30223553006807	Wildtype	5	D
Wildtype_9	20	1.54941143424655	1.15705818091721	1.33909552674207	Wildtype	5	D
Wildtype_9	30	1.59623101056036	1.11672401870563	1.42938719309586	Wildtype	5	D
Wildtype_9	40	1.64557487828088	1.18064143606094	1.39379732746898	Wildtype	5	D
Wildtype_9	50	1.6277050743033	1.16108653726518	1.40188092968264	Wildtype	5	D
Wildtype_9	60	1.6142065708518	1.18383063867262	1.36354518806993	Wildtype	5	D
Wildtype_9	70	1.65628562505311	1.18844023649944	1.39366337000816	Wildtype	5	D
Wildtype_9	80	1.71345096424198	1.26234328045665	1.35735737716459	Wildtype	5	D
Wildtype_9	90	1.77824011989463	1.31170337055299	1.35567244837143	Wildtype	5	D
Wildtype_9	100	1.7222583954883	1.29561898618562	1.32929388489338	Wildtype	5	D
Wildtype_9	110	1.73172286154915	1.29679252579854	1.33538929867196	Wildtype	5	D
Wildtype_9	120	1.71042277114109	1.30490573549747	1.31076347096369	Wildtype	5	D
Wildtype_9	130	1.77375756038806	1.25999725294021	1.40774716472516	Wildtype	5	D
Wildtype_9	140	1.83255895710208	1.26108585491383	1.45315955290554	Wildtype	5	D
Wildtype_9	150	1.73843999173055	1.2494787524227	1.39133217620529	Wildtype	5	D
Wildtype_9	160	1.73706383034782	1.2714865768373	1.36616765130829	Wildtype	5	D
Wildtype_9	170	1.75235931175557	1.31466816323973	1.33292899360797	Wildtype	5	D
Wildtype_9	180	1.77963690903909	1.29106186212861	1.3784288431423	Wildtype	5	D
Wildtype_9	190	1.71610485174275	1.29627193769808	1.32387719107012	Wildtype	5	D
Wildtype_9	200	1.62873254217144	1.27263522136435	1.27981098969218	Wildtype	5	D
Wildtype_9	210	1.56664470605909	1.26739661361183	1.23611242860628	Wildtype	5	D
Wildtype_9	220	1.56721599789441	1.20562670300055	1.29991812058736	Wildtype	5	D
Wildtype_9	230	1.47780646460316	1.15615385566057	1.27820917377716	Wildtype	5	D
Wildtype_9	240	1.47496076324979	1.17959889730208	1.25039177861495	Wildtype	5	D
Wildtype_9	250	1.38413782187935	1.06390720928934	1.3009948704116	Wildtype	5	D
Wildtype_9	260	1.30967017015392	1.06968728125233	1.22434864198874	Wildtype	5	D
Wildtype_9	270	1.31439334359919	1.00555002322635	1.30713869349026	Wildtype	5	D
Wildtype_9	280	1.2981865091442	0.976227279539531	1.32979945997466	Wildtype	5	D
Wildtype_9	290	1.41032239199812	0.969092972748493	1.45530143304851	Wildtype	5	D
Wildtype_9	300	1.48771398915499	0.933033910233338	1.59449080342957	Wildtype	5	D
Wildtype_9	310	1.3667708188728	0.920346104122206	1.48506177485955	Wildtype	5	D
Wildtype_9	320	1.23034125615418	0.907531711763566	1.35570056694032	Wildtype	5	D
Wildtype_9	330	1.36027831079412	0.862218955349093	1.57764834831701	Wildtype	5	D
Wildtype_9	340	1.28303255604343	0.849297574521379	1.5106984813497	Wildtype	5	D
3AL4440_1	0	1.71199391514769	1.14541562299025	1.49464865048576	3AL4440	5	E
3AL4440_1	-20	1.63108325932178	1.17085987538006	1.39306444231196	3AL4440	5	E
3AL4440_1	-40	1.39478805895044	1.1721559780424	1.18993383566568	3AL4440	5	E
3AL4440_1	-60	1.54383802102969	1.14609177980827	1.34704571503685	3AL4440	5	E
3AL4440_1	-80	1.84252825111704	1.22495214066351	1.50416346072019	3AL4440	5	E
3AL4440_1	-100	1.65459732552391	1.22376490885966	1.35205488696822	3AL4440	5	E
3AL4440_1	-120	1.45093292368996	1.23948015047244	1.17059795038826	3AL4440	5	E
3AL4440_1	-140	1.44224182020017	1.25469278152287	1.14947805665197	3AL4440	5	E
3AL4440_1	-160	1.77103147868017	1.31787786221852	1.34385099670679	3AL4440	5	E
3AL4440_1	-180	1.59625144473705	1.18897188995397	1.34254767351888	3AL4440	5	E
3AL4440_1	-200	1.69227209174857	1.19805304232918	1.41251850457186	3AL4440	5	E
3AL4440_1	-220	1.48770984609672	1.24113810240648	1.19866584001583	3AL4440	5	E
3AL4440_1	-240	1.42688631015399	1.17470612512363	1.21467512566499	3AL4440	5	E
3AL4440_1	-260	1.22972168907876	1.13172133212335	1.08659407061944	3AL4440	5	E
3AL4440_1	-280	1.39685369199821	1.15940301147794	1.20480426406481	3AL4440	5	E
3AL4440_1	-300	1.53808522766265	1.13724422074502	1.35246695441989	3AL4440	5	E
3AL4440_1	-320	1.4520999972652	1.06354919219072	1.36533411705587	3AL4440	5	E
3AL4440_1	-340	1.42367859606013	1.07730692048781	1.32151624480003	3AL4440	5	E
3AL4440_1	-360	1.30239398496109	1.08603069478056	1.19922391809031	3AL4440	5	E
3AL4440_1	-380	1.43076149136624	1.07115308044343	1.335720839055	3AL4440	5	E
3AL4440_1	-400	1.51780745784601	1.10377197683667	1.3751096147557	3AL4440	5	E
3AL4440_1	-420	1.73952979461614	1.23488354959134	1.40865897451772	3AL4440	5	E
3AL4440_1	-440	1.87820844529002	1.25813304748126	1.4928535968832	3AL4440	5	E
3AL4440_1	-460	1.86550746683386	1.23305877836761	1.51291041397355	3AL4440	5	E
3AL4440_1	-480	1.67396299302744	1.24943645941946	1.33977440822019	3AL4440	5	E
3AL4440_1	-500	1.65029784183759	1.37507054590364	1.20015503695709	3AL4440	5	E
3AL4440_1	-520	1.53768836537742	1.42106841957776	1.08206497603706	3AL4440	5	E
3AL4440_1	-540	1.58681837999387	1.39705841416914	1.13582822586383	3AL4440	5	E
3AL4440_1	-560	1.60538202143166	1.33791450740968	1.19991375573004	3AL4440	5	E
3AL4440_1	-580	1.50423808940202	1.3366692765391	1.12536295686903	3AL4440	5	E
3AL4440_1	-600	1.48051489221196	1.35859985360079	1.08973579548684	3AL4440	5	E
3AL4440_10	0	1.13574804774071	0.937086961903089	1.2119985592737	3AL4440	5	E
3AL4440_10	-20	1.09476732326657	0.940165952206374	1.16444051254715	3AL4440	5	E
3AL4440_10	-40	1.10393621126677	0.960316577105633	1.1495544673341	3AL4440	5	E
3AL4440_10	-60	1.20881676110557	0.999853543373358	1.20899382626299	3AL4440	5	E
3AL4440_10	-80	1.28374766973682	1.04422567686754	1.22937761268981	3AL4440	5	E
3AL4440_10	-100	1.23000478940483	1.09349972688487	1.12483319306245	3AL4440	5	E
3AL4440_10	-120	1.24154432902956	1.07383160151319	1.15618159055855	3AL4440	5	E
3AL4440_10	-140	1.16938943102758	1.03895245352119	1.12554662830269	3AL4440	5	E
3AL4440_10	-160	1.04116545873293	0.991368839478941	1.05023016386127	3AL4440	5	E
3AL4440_10	-180	1.09200630459538	0.951082106070229	1.14817248440036	3AL4440	5	E
3AL4440_10	-200	1.10434874917296	0.918465438978128	1.20238465412661	3AL4440	5	E
3AL4440_10	-220	1.09122656385603	0.94968578047828	1.14903959423975	3AL4440	5	E
3AL4440_10	-240	1.09127001038358	0.907496320238703	1.20250626481498	3AL4440	5	E
3AL4440_10	-260	1.05395685582455	0.875412889344067	1.20395400690783	3AL4440	5	E
3AL4440_10	-280	1.02594266170425	0.854834336622416	1.20016547973249	3AL4440	5	E
3AL4440_10	-300	1.16065321066741	0.867167088906728	1.33844241267354	3AL4440	5	E
3AL4440_10	-320	1.1196856685517	0.888056997947108	1.26082635589837	3AL4440	5	E
3AL4440_10	-340	1.12853662398473	0.860568786979873	1.31138456455675	3AL4440	5	E
3AL4440_10	-360	1.16022067093472	0.934267513682439	1.24185059840267	3AL4440	5	E
3AL4440_10	-380	1.10347716689396	0.911193278986825	1.21102426053992	3AL4440	5	E
3AL4440_10	-400	1.02436583834555	0.978168893614215	1.04722798387162	3AL4440	5	E
3AL4440_10	-420	1.06902935416079	1.04057011922529	1.02734965612571	3AL4440	5	E
3AL4440_10	-440	1.00307383505572	0.969275392277173	1.03486980382236	3AL4440	5	E
3AL4440_10	-460	1.06632654211102	1.05055434442795	1.01501321446789	3AL4440	5	E
3AL4440_10	-480	1.0448236142487	1.04661772025884	0.998285805814858	3AL4440	5	E
3AL4440_10	-500	0.99825247546929	1.08237905472904	0.922276231333016	3AL4440	5	E
3AL4440_10	-520	1.02817658719751	1.02687738633258	1.00126519571102	3AL4440	5	E
3AL4440_10	-540	1.00549557463345	1.1205581787325	0.897316706724498	3AL4440	5	E
3AL4440_10	-560	1.10139401843252	1.14827695425944	0.959171055682165	3AL4440	5	E
3AL4440_10	-580	1.14737744382476	1.16294026988657	0.986617690981387	3AL4440	5	E
3AL4440_10	-600	1.10382608087582	1.19478164062892	0.923872650315235	3AL4440	5	E
3AL4440_2	0	1.20886731499813	1.14089024639659	1.0595824785217	3AL4440	5	E
3AL4440_2	-20	1.18400246328078	1.14895943188467	1.03049979870797	3AL4440	5	E
3AL4440_2	-40	1.22734363107152	1.15407466395932	1.06348719835928	3AL4440	5	E
3AL4440_2	-60	1.28135735248002	1.18364700490439	1.08255024274194	3AL4440	5	E
3AL4440_2	-80	1.30342285983432	1.20151862295852	1.08481286509308	3AL4440	5	E
3AL4440_2	-100	1.41532100541046	1.26241970014746	1.12111764831073	3AL4440	5	E
3AL4440_2	-120	1.55532546422657	1.36351694233342	1.14067190215099	3AL4440	5	E
3AL4440_2	-140	1.56167547284392	1.39834864751382	1.1167997878215	3AL4440	5	E
3AL4440_2	-160	1.49370051955754	1.33120494086873	1.12206653814158	3AL4440	5	E
3AL4440_2	-180	1.49365153350122	1.38133846756229	1.08130741927221	3AL4440	5	E
3AL4440_2	-200	1.70251373571439	1.34595355663334	1.26491269132118	3AL4440	5	E
3AL4440_2	-220	1.54810870614486	1.35387033472692	1.14346896186119	3AL4440	5	E
3AL4440_2	-240	1.43800519629338	1.28628243919838	1.1179544651092	3AL4440	5	E
3AL4440_2	-260	1.30431874386403	1.27111047979549	1.02612539554695	3AL4440	5	E
3AL4440_2	-280	1.27681294610961	1.2438873423435	1.02646992428115	3AL4440	5	E
3AL4440_2	-300	1.50540776449897	1.22054096954307	1.23339388194609	3AL4440	5	E
3AL4440_2	-320	1.52423560881521	1.23241204480853	1.23679058090674	3AL4440	5	E
3AL4440_2	-340	1.4747424238942	1.22109252156377	1.20772373743277	3AL4440	5	E
3AL4440_2	-360	1.24019402581457	1.216266701355	1.0196727612726	3AL4440	5	E
3AL4440_2	-380	1.08093758539262	1.2191574843652	0.886626706766641	3AL4440	5	E
3AL4440_2	-400	1.1374723228457	1.20016644768965	0.947762141689067	3AL4440	5	E
3AL4440_2	-420	1.47339598493447	1.34932819088414	1.0919478262505	3AL4440	5	E
3AL4440_2	-440	1.32928170132225	1.38143572231242	0.962246509086315	3AL4440	5	E
3AL4440_2	-460	1.42264978907091	1.34735915249302	1.05588015373524	3AL4440	5	E
3AL4440_2	-480	1.50116589340609	1.31116350454438	1.14491128543708	3AL4440	5	E
3AL4440_2	-500	1.36114715036063	1.25495527510453	1.0846180556094	3AL4440	5	E
3AL4440_2	-520	1.22712732692963	1.2247435724668	1.00194632943288	3AL4440	5	E
3AL4440_2	-540	1.45567097109377	1.29750417766896	1.12190079704327	3AL4440	5	E
3AL4440_2	-560	1.42877212077854	1.41933383478002	1.00664979990418	3AL4440	5	E
3AL4440_2	-580	1.44475825280494	1.16982870653361	1.23501692575658	3AL4440	5	E
3AL4440_2	-600	1.43760064804385	1.28937778941751	1.11495688838668	3AL4440	5	E
3AL4440_3	0	1.99702184231945	1.22006075448635	1.63682163775541	3AL4440	5	E
3AL4440_3	-20	2.10338572439537	1.20687325419636	1.74283895767993	3AL4440	5	E
3AL4440_3	-40	2.45268669438128	1.24659359175667	1.96751107225333	3AL4440	5	E
3AL4440_3	-60	2.637991977496	1.26528730287514	2.08489563714235	3AL4440	5	E
3AL4440_3	-80	2.61457300310824	1.29072046141598	2.02566944684516	3AL4440	5	E
3AL4440_3	-100	2.2283596025354	1.26470533881593	1.76195951273653	3AL4440	5	E
3AL4440_3	-120	2.12975338883067	1.16131569410762	1.83391424023355	3AL4440	5	E
3AL4440_3	-140	2.17985237845908	1.17592678381738	1.85373137890668	3AL4440	5	E
3AL4440_3	-160	1.80223561320775	1.12804095175106	1.59766860450423	3AL4440	5	E
3AL4440_3	-180	1.89722891159051	1.24312392914496	1.52617841802423	3AL4440	5	E
3AL4440_3	-200	2.32271244192878	1.22164819191836	1.90129405281679	3AL4440	5	E
3AL4440_3	-220	2.28072572456804	1.1612149135246	1.96408580186541	3AL4440	5	E
3AL4440_3	-240	2.22713510445502	1.1841905980523	1.8807235153852	3AL4440	5	E
3AL4440_3	-260	1.9517044348254	1.2014563011433	1.62444895662719	3AL4440	5	E
3AL4440_3	-280	2.1191330103155	1.23779704319369	1.71201977090513	3AL4440	5	E
3AL4440_3	-300	1.83647770619143	1.20392222536906	1.52541224631721	3AL4440	5	E
3AL4440_3	-320	2.05991172890714	1.25445978810823	1.64207075303192	3AL4440	5	E
3AL4440_3	-340	1.72062340039094	1.23452875234682	1.39374915093719	3AL4440	5	E
3AL4440_3	-360	1.68291843341897	1.20170921022872	1.40043732634675	3AL4440	5	E
3AL4440_3	-380	1.69409756702932	1.21921617543895	1.38949728617191	3AL4440	5	E
3AL4440_3	-400	1.63736853281137	1.23960090534186	1.32088362129729	3AL4440	5	E
3AL4440_3	-420	1.72455292110369	1.28861086660137	1.33830387885219	3AL4440	5	E
3AL4440_3	-440	1.49954760708909	1.37599165686586	1.08979411292701	3AL4440	5	E
3AL4440_3	-460	1.57028013953485	1.28996951429798	1.21730019363242	3AL4440	5	E
3AL4440_3	-480	1.29883172512029	1.37188632159219	0.94674879738788	3AL4440	5	E
3AL4440_3	-500	1.78105868934254	1.36122952087816	1.3084190887908	3AL4440	5	E
3AL4440_3	-520	1.52916192697039	1.36249868104219	1.12232176680033	3AL4440	5	E
3AL4440_3	-540	1.78733196236799	1.3208230926425	1.35319557352088	3AL4440	5	E
3AL4440_3	-560	1.42682071265991	1.30127734841949	1.09647702266769	3AL4440	5	E
3AL4440_3	-580	1.27615885587919	1.2142987720146	1.05094305066451	3AL4440	5	E
3AL4440_3	-600	1.58053679595676	1.11079335774288	1.42289003165125	3AL4440	5	E
3AL4440_4	0	1.64650264200329	1.28478644923351	1.28153798865607	3AL4440	5	E
3AL4440_4	-20	1.67828002864777	1.27534997151402	1.31593685351748	3AL4440	5	E
3AL4440_4	-40	1.70562154453315	1.31239507731222	1.29962507023895	3AL4440	5	E
3AL4440_4	-60	1.8343269815931	1.33515943407153	1.3738636261584	3AL4440	5	E
3AL4440_4	-80	1.83127740968767	1.29255032264787	1.41679389776963	3AL4440	5	E
3AL4440_4	-100	1.95841313248085	1.35002829114977	1.45064599410206	3AL4440	5	E
3AL4440_4	-120	1.68375669772179	1.38704461282078	1.21391675664822	3AL4440	5	E
3AL4440_4	-140	1.68607804947484	1.40010880391511	1.20424787327962	3AL4440	5	E
3AL4440_4	-160	1.80809827527326	1.37804479741248	1.31207510718685	3AL4440	5	E
3AL4440_4	-180	1.7747970288543	1.38391669447821	1.2824449881526	3AL4440	5	E
3AL4440_4	-200	2.10792367562351	1.3711055195065	1.53738982568039	3AL4440	5	E
3AL4440_4	-220	1.93079242416427	1.28200866629302	1.50606815299247	3AL4440	5	E
3AL4440_4	-240	1.79631504453724	1.25886140394796	1.42693630840039	3AL4440	5	E
3AL4440_4	-260	1.72453131276859	1.25142434435875	1.37805479056129	3AL4440	5	E
3AL4440_4	-280	1.55546704778994	1.25212499339642	1.2422617997351	3AL4440	5	E
3AL4440_4	-300	1.5137531003892	1.19284239854611	1.26903026102546	3AL4440	5	E
3AL4440_4	-320	1.56727774563558	1.14800996402501	1.36521266778956	3AL4440	5	E
3AL4440_4	-340	1.43372312074161	1.16439030341743	1.23130802148875	3AL4440	5	E
3AL4440_4	-360	1.33821001378367	1.11557935627177	1.19956505672168	3AL4440	5	E
3AL4440_4	-380	1.35986124011391	1.15355142001398	1.17884752818165	3AL4440	5	E
3AL4440_4	-400	1.27947535449605	1.10296826430791	1.16002916484536	3AL4440	5	E
3AL4440_4	-420	1.32975282496243	1.12802365466171	1.17883416670124	3AL4440	5	E
3AL4440_4	-440	1.2544877965284	1.2266926063034	1.02265864331632	3AL4440	5	E
3AL4440_4	-460	1.16518083811285	1.22879524615071	0.948230261927572	3AL4440	5	E
3AL4440_4	-480	1.22252736601532	1.27069113004026	0.962096403377414	3AL4440	5	E
3AL4440_4	-500	1.16587644163762	1.31007143036293	0.889933491118597	3AL4440	5	E
3AL4440_4	-520	1.1139378239954	1.33506538484106	0.834369489796946	3AL4440	5	E
3AL4440_4	-540	1.26581010144729	1.27662532499964	0.991528271184537	3AL4440	5	E
3AL4440_4	-560	1.42679774388852	1.33257282246756	1.07070902230055	3AL4440	5	E
3AL4440_4	-580	1.56801370150885	1.38717320276648	1.13036619967983	3AL4440	5	E
3AL4440_4	-600	1.48952826546596	1.32635582131641	1.1230231296362	3AL4440	5	E
3AL4440_5	0	1.78732080981572	1.26587096569487	1.41192969761702	3AL4440	5	E
3AL4440_5	-20	1.73615646733784	1.25684246404596	1.38136362909708	3AL4440	5	E
3AL4440_5	-40	1.93774616713732	1.33515525827662	1.45132646943136	3AL4440	5	E
3AL4440_5	-60	2.04320586740773	1.30420391984718	1.56663067509193	3AL4440	5	E
3AL4440_5	-80	2.19678932649911	1.35015413619004	1.62706558282165	3AL4440	5	E
3AL4440_5	-100	2.20058792816627	1.31960761431664	1.66760778301953	3AL4440	5	E
3AL4440_5	-120	2.14523304229778	1.3022440468426	1.64733564918118	3AL4440	5	E
3AL4440_5	-140	1.97945618234819	1.35421152590751	1.46170383612832	3AL4440	5	E
3AL4440_5	-160	1.69440329651912	1.37565975571306	1.23170230827959	3AL4440	5	E
3AL4440_5	-180	1.75175441971755	1.28014627074546	1.36840176763352	3AL4440	5	E
3AL4440_5	-200	1.72368480954226	1.25306877225294	1.37557079683917	3AL4440	5	E
3AL4440_5	-220	1.79521370034808	1.25064482749621	1.43543047624648	3AL4440	5	E
3AL4440_5	-240	1.64678633121825	1.21521661592849	1.35513809606694	3AL4440	5	E
3AL4440_5	-260	1.70587037309539	1.2520439855799	1.36246840585661	3AL4440	5	E
3AL4440_5	-280	1.6018024400153	1.29628606381574	1.23568592205663	3AL4440	5	E
3AL4440_5	-300	1.67943521178779	1.31490153842586	1.2772326769032	3AL4440	5	E
3AL4440_5	-320	1.78209320254413	1.26339138623494	1.410563046385	3AL4440	5	E
3AL4440_5	-340	1.64435348879642	1.23499727824302	1.3314632491626	3AL4440	5	E
3AL4440_5	-360	1.61389410002472	1.20738663273893	1.33668375668831	3AL4440	5	E
3AL4440_5	-380	1.63490517328538	1.20088408759718	1.36141796712172	3AL4440	5	E
3AL4440_5	-400	1.53676694812673	1.17252062696267	1.31065237812285	3AL4440	5	E
3AL4440_5	-420	1.54732499311246	1.2280416973739	1.25999385560061	3AL4440	5	E
3AL4440_5	-440	1.41976156760598	1.27127056156927	1.11680519515327	3AL4440	5	E
3AL4440_5	-460	1.42903086824944	1.26262304080955	1.13179533563176	3AL4440	5	E
3AL4440_5	-480	1.43511711428288	1.33687522670106	1.07348620545857	3AL4440	5	E
3AL4440_5	-500	1.58059440172187	1.32717848743429	1.19094335591401	3AL4440	5	E
3AL4440_5	-520	1.53154419962541	1.42369515801391	1.0757529032844	3AL4440	5	E
3AL4440_5	-540	1.46150381463021	1.44209538119342	1.0134584949719	3AL4440	5	E
3AL4440_5	-560	1.36056809261647	1.48501193702567	0.916200104991443	3AL4440	5	E
3AL4440_5	-580	1.53003240580245	1.83313468431175	0.834653568500287	3AL4440	5	E
3AL4440_5	-600	1.49673325819745	1.64648447751617	0.909047900928515	3AL4440	5	E
3AL4440_6	0	2.03831176850858	1.20264142404026	1.69486243178029	3AL4440	5	E
3AL4440_6	-20	2.07156432174901	1.18426415752216	1.74924176214482	3AL4440	5	E
3AL4440_6	-40	2.01856910359127	1.20358323295542	1.67713295459812	3AL4440	5	E
3AL4440_6	-60	2.06884187395968	1.19996912532111	1.72407925362751	3AL4440	5	E
3AL4440_6	-80	1.97609613903058	1.17500115483421	1.68178229519221	3AL4440	5	E
3AL4440_6	-100	1.97433003898773	1.26498592329232	1.56075257647867	3AL4440	5	E
3AL4440_6	-120	1.93338002439297	1.27383895770799	1.51775859318331	3AL4440	5	E
3AL4440_6	-140	2.11979028862384	1.32082725678246	1.60489592998532	3AL4440	5	E
3AL4440_6	-160	2.32844358874886	1.30985255559289	1.77763793245791	3AL4440	5	E
3AL4440_6	-180	2.50830169611276	1.34701118028205	1.86212388793057	3AL4440	5	E
3AL4440_6	-200	2.22293636840709	1.34804664372561	1.6490055286689	3AL4440	5	E
3AL4440_6	-220	2.71218258380708	1.37688365616287	1.96979793584409	3AL4440	5	E
3AL4440_6	-240	2.64534121637759	1.33246113003067	1.98530460420763	3AL4440	5	E
3AL4440_6	-260	2.28556548234141	1.32939635553308	1.71925060034102	3AL4440	5	E
3AL4440_6	-280	2.43210502437435	1.33645452651406	1.81981876384386	3AL4440	5	E
3AL4440_6	-300	2.66005606833329	1.293188952649	2.0569740120996	3AL4440	5	E
3AL4440_6	-320	2.51008087668356	1.27529644295338	1.96823326102174	3AL4440	5	E
3AL4440_6	-340	2.52102124838168	1.34215509155407	1.87833825185032	3AL4440	5	E
3AL4440_6	-360	2.33967527754701	1.3262521207874	1.76412556924541	3AL4440	5	E
3AL4440_6	-380	2.22327240393948	1.28946680200802	1.72417963803124	3AL4440	5	E
3AL4440_6	-400	2.25296969277923	1.42684820718526	1.5789834415699	3AL4440	5	E
3AL4440_6	-420	2.30883924951505	1.34393195165046	1.71797332943799	3AL4440	5	E
3AL4440_6	-440	2.37296050063391	1.39313806795952	1.70332040679177	3AL4440	5	E
3AL4440_6	-460	2.07300761825546	1.40837344613961	1.47191614833241	3AL4440	5	E
3AL4440_6	-480	1.85649475775641	1.37677232539652	1.34843991523561	3AL4440	5	E
3AL4440_6	-500	1.84091412283171	1.46125375203235	1.2598182350405	3AL4440	5	E
3AL4440_6	-520	1.78512892564677	1.40029093964552	1.27482716277424	3AL4440	5	E
3AL4440_6	-540	1.67533527438773	1.40626161204933	1.19133969101687	3AL4440	5	E
3AL4440_6	-560	1.86881089805085	1.3882799478956	1.34613404226119	3AL4440	5	E
3AL4440_6	-580	2.13141185235889	1.52372571617271	1.39881596125618	3AL4440	5	E
3AL4440_6	-600	1.88083435854823	1.51690807646175	1.23991320748675	3AL4440	5	E
3AL4440_7	0	1.5881948111309	1.32771672021994	1.19618498957202	3AL4440	5	E
3AL4440_7	-20	1.6413820587382	1.38695070312637	1.18344657458863	3AL4440	5	E
3AL4440_7	-40	1.65596912610571	1.33464572699281	1.24075557476732	3AL4440	5	E
3AL4440_7	-60	1.45997494528631	1.14444033233515	1.27571084663482	3AL4440	5	E
3AL4440_7	-80	1.40991626782751	1.15298577333855	1.22283925823733	3AL4440	5	E
3AL4440_7	-100	1.65474444246606	1.29050934222734	1.28224135100802	3AL4440	5	E
3AL4440_7	-120	1.65549572067859	1.32805128021429	1.24656008795945	3AL4440	5	E
3AL4440_7	-140	1.72415866928815	1.36593426448326	1.26225596217869	3AL4440	5	E
3AL4440_7	-160	1.56905361533782	1.24557009786234	1.2597071959504	3AL4440	5	E
3AL4440_7	-180	1.56080192903789	1.36342412733732	1.14476625265979	3AL4440	5	E
3AL4440_7	-200	1.77178661315468	1.40296996717966	1.26288278053196	3AL4440	5	E
3AL4440_7	-220	1.91978091124712	1.43385163296816	1.33889787974301	3AL4440	5	E
3AL4440_7	-240	1.66122525810111	1.29664837968483	1.28116865306607	3AL4440	5	E
3AL4440_7	-260	1.77878184448976	1.2914118288917	1.37739317907311	3AL4440	5	E
3AL4440_7	-280	1.72942521648049	1.3160400761995	1.31411288133016	3AL4440	5	E
3AL4440_7	-300	1.79487627269432	1.32697041088669	1.35261212907904	3AL4440	5	E
3AL4440_7	-320	1.74567932336204	1.44459439169585	1.20842177804161	3AL4440	5	E
3AL4440_7	-340	1.67242134214778	1.3556968835216	1.23362483345352	3AL4440	5	E
3AL4440_7	-360	1.6242100027336	1.32384491169334	1.22688842808336	3AL4440	5	E
3AL4440_7	-380	1.56141610551577	1.24957313720544	1.24955959681379	3AL4440	5	E
3AL4440_7	-400	1.77459898266776	1.36337459368155	1.30162245276683	3AL4440	5	E
3AL4440_7	-420	1.75753733834342	1.33213912947612	1.31933466967118	3AL4440	5	E
3AL4440_7	-440	1.85492470843198	1.30935252084255	1.41667326323881	3AL4440	5	E
3AL4440_7	-460	1.92132825844129	1.30213699125046	1.47551929739452	3AL4440	5	E
3AL4440_7	-480	1.71574170966842	1.28908755012326	1.33097376474109	3AL4440	5	E
3AL4440_7	-500	2.58340690837144	1.47213305231006	1.7548732462175	3AL4440	5	E
3AL4440_7	-520	2.35958550802332	1.58335350176671	1.49024554869806	3AL4440	5	E
3AL4440_7	-540	2.35783035239696	1.66505084569963	1.41607108184509	3AL4440	5	E
3AL4440_7	-560	2.0286553479917	1.52695448212353	1.3285630788224	3AL4440	5	E
3AL4440_7	-580	2.0772245281354	1.62627067852332	1.27729323019065	3AL4440	5	E
3AL4440_7	-600	1.78560135367762	1.59231578977341	1.12138645182418	3AL4440	5	E
3AL4440_8	0	1.93520576173948	1.29453182980127	1.4949078247358	3AL4440	5	E
3AL4440_8	-20	2.00774853288443	1.27492431709378	1.57479821034487	3AL4440	5	E
3AL4440_8	-40	2.00070500728001	1.30325551441426	1.53515944122378	3AL4440	5	E
3AL4440_8	-60	2.07894729135352	1.30131530460535	1.59757384240094	3AL4440	5	E
3AL4440_8	-80	2.11525882377847	1.2979400709646	1.62970453805811	3AL4440	5	E
3AL4440_8	-100	1.86741725955828	1.23978935003532	1.50623753906668	3AL4440	5	E
3AL4440_8	-120	1.87541510642021	1.25083320431922	1.49933268476106	3AL4440	5	E
3AL4440_8	-140	1.8804997982349	1.30095347322373	1.44547813349164	3AL4440	5	E
3AL4440_8	-160	1.78996738172495	1.23451755141736	1.44993271231331	3AL4440	5	E
3AL4440_8	-180	1.95474721446124	1.22527884614484	1.59534886333144	3AL4440	5	E
3AL4440_8	-200	1.76469249183054	1.14721045613328	1.53824651997899	3AL4440	5	E
3AL4440_8	-220	1.37918054194706	1.12029012361317	1.23109229732287	3AL4440	5	E
3AL4440_8	-240	1.36094211018282	1.11018991034734	1.2258642395309	3AL4440	5	E
3AL4440_8	-260	1.38396113996169	1.0857316917867	1.27468061440136	3AL4440	5	E
3AL4440_8	-280	1.48106104445203	1.09732270547969	1.34970418187474	3AL4440	5	E
3AL4440_8	-300	1.4505471837899	1.04436471065695	1.38892780365725	3AL4440	5	E
3AL4440_8	-320	1.66484009099904	1.16536950253898	1.42859418182118	3AL4440	5	E
3AL4440_8	-340	1.61856160757616	1.27560979567033	1.26885322852637	3AL4440	5	E
3AL4440_8	-360	1.74481131009288	1.20417735104611	1.44896539415652	3AL4440	5	E
3AL4440_8	-380	1.64936326751813	1.21091710858933	1.36207776388556	3AL4440	5	E
3AL4440_8	-400	1.72579063190995	1.25589115940707	1.37415620691584	3AL4440	5	E
3AL4440_8	-420	1.66669593540746	1.26087425647786	1.32185737542395	3AL4440	5	E
3AL4440_8	-440	1.66606879932147	1.29015155508113	1.29137448446257	3AL4440	5	E
3AL4440_8	-460	1.84821903177931	1.46703775485372	1.25983058422624	3AL4440	5	E
3AL4440_8	-480	1.73687956073587	1.32905736797423	1.3068507068158	3AL4440	5	E
3AL4440_8	-500	1.82425167180594	1.42025879981088	1.28445018052263	3AL4440	5	E
3AL4440_8	-520	1.61689542278641	1.27701549184369	1.26615176801968	3AL4440	5	E
3AL4440_8	-540	1.81598966504792	1.32709439406681	1.36839524992862	3AL4440	5	E
3AL4440_8	-560	1.61216938249632	1.30677164491496	1.23370398245918	3AL4440	5	E
3AL4440_8	-580	1.81162282377657	1.36082978162846	1.33126335727945	3AL4440	5	E
3AL4440_8	-600	1.66943780073019	1.35431674371043	1.23267899365729	3AL4440	5	E
3AL4440_9	0	1.44185916697202	1.11328765955385	1.2951362162317	3AL4440	5	E
3AL4440_9	-20	1.40654597279237	1.1145610694752	1.2619729966476	3AL4440	5	E
3AL4440_9	-40	1.41994469730615	1.10678999777553	1.28293958217911	3AL4440	5	E
3AL4440_9	-60	1.55930845009513	1.14926868731233	1.35678320249177	3AL4440	5	E
3AL4440_9	-80	1.33630864669343	1.16193347362708	1.15007328476563	3AL4440	5	E
3AL4440_9	-100	1.59635017672669	1.15616001372409	1.38073463688188	3AL4440	5	E
3AL4440_9	-120	1.72315758206482	1.26986956883917	1.35695635547831	3AL4440	5	E
3AL4440_9	-140	1.82489433051228	1.33559411284014	1.366353979078	3AL4440	5	E
3AL4440_9	-160	1.98287539910431	1.24353362661291	1.59454907906687	3AL4440	5	E
3AL4440_9	-180	1.98063826112211	1.26646989854475	1.56390472714589	3AL4440	5	E
3AL4440_9	-200	1.70739058661903	1.23175199314894	1.38614802014985	3AL4440	5	E
3AL4440_9	-220	1.43322141399987	1.22311128250818	1.17178333198009	3AL4440	5	E
3AL4440_9	-240	1.77230823488485	1.22991388571598	1.44100189083816	3AL4440	5	E
3AL4440_9	-260	1.76628866400121	1.21839780859616	1.44968141894176	3AL4440	5	E
3AL4440_9	-280	1.7223720461186	1.17209261123938	1.46948460352237	3AL4440	5	E
3AL4440_9	-300	1.83964064515548	1.18908732418427	1.5471030661415	3AL4440	5	E
3AL4440_9	-320	1.75499259008627	1.22864668020186	1.42839484968774	3AL4440	5	E
3AL4440_9	-340	1.86356221425494	1.24063697616182	1.50210113841704	3AL4440	5	E
3AL4440_9	-360	1.74764513667976	1.2222554229046	1.42985263466993	3AL4440	5	E
3AL4440_9	-380	1.83365200107495	1.32557222706747	1.38329090156898	3AL4440	5	E
3AL4440_9	-400	1.8870433244873	1.34417052813215	1.40387196787414	3AL4440	5	E
3AL4440_9	-420	1.85197741801534	1.3253303038371	1.39737046127556	3AL4440	5	E
3AL4440_9	-440	1.73998331337529	1.31723721087662	1.32093392063935	3AL4440	5	E
3AL4440_9	-460	1.74297816946875	1.33651623445888	1.30412046223624	3AL4440	5	E
3AL4440_9	-480	1.73619377165261	1.35505632829792	1.28127055340454	3AL4440	5	E
3AL4440_9	-500	1.81446809549609	1.32951149225414	1.36476300210066	3AL4440	5	E
3AL4440_9	-520	1.82967192060944	1.40276449562876	1.30433292709574	3AL4440	5	E
3AL4440_9	-540	1.77048316904274	1.56562012686466	1.13085105298713	3AL4440	5	E
3AL4440_9	-560	1.89330099411244	1.3671709164073	1.38483123901416	3AL4440	5	E
3AL4440_9	-580	1.82519818404003	1.4861281406071	1.22815666709226	3AL4440	5	E
3AL4440_9	-600	1.62046998016708	1.49483027119135	1.08404948133382	3AL4440	5	E
3ANMY2_1	0	1.70393708707104	1.10539836403475	1.54146879759402	3ANMY2	5	E
3ANMY2_1	-20	1.74496132853705	1.09586891833044	1.59230844068058	3ANMY2	5	E
3ANMY2_1	-40	1.72021509257467	1.14474636420809	1.50270413286237	3ANMY2	5	E
3ANMY2_1	-60	1.6961784327098	1.13362889894255	1.49623782023552	3ANMY2	5	E
3ANMY2_1	-80	1.71276470641083	1.16797787077402	1.46643592251947	3ANMY2	5	E
3ANMY2_1	-100	1.6388104546299	1.19148862775111	1.37543105025106	3ANMY2	5	E
3ANMY2_1	-120	1.55220532917495	1.19362171366521	1.30041646478486	3ANMY2	5	E
3ANMY2_1	-140	1.58290083550198	1.17643843591383	1.34550248205076	3ANMY2	5	E
3ANMY2_1	-160	1.47021380479075	1.21526444545185	1.20978920291221	3ANMY2	5	E
3ANMY2_1	-180	1.51611760376364	1.26946638684716	1.1942951932182	3ANMY2	5	E
3ANMY2_1	-200	1.40453116437271	1.34771827461673	1.04215487081092	3ANMY2	5	E
3ANMY2_1	-220	1.3386114169876	1.28133984025504	1.04469663311269	3ANMY2	5	E
3ANMY2_1	-240	1.21015686557323	1.25077954682862	0.967522109424964	3ANMY2	5	E
3ANMY2_1	-260	1.25326033885742	1.17870085535156	1.06325564554174	3ANMY2	5	E
3ANMY2_1	-280	1.20710804511332	1.21704437658885	0.991835686794444	3ANMY2	5	E
3ANMY2_1	-300	1.22217995915399	1.34709813988199	0.907268685903653	3ANMY2	5	E
3ANMY2_1	-320	1.21967313831	1.27042637113755	0.96005023669172	3ANMY2	5	E
3ANMY2_1	-340	1.16676100558915	1.28334315398903	0.909157462649403	3ANMY2	5	E
3ANMY2_1	-360	1.21090215092095	1.23833489033214	0.977847075435438	3ANMY2	5	E
3ANMY2_1	-380	1.09901618930974	1.19655095536895	0.918486742564897	3ANMY2	5	E
3ANMY2_1	-400	1.17678227259762	1.27816761114405	0.920679152200015	3ANMY2	5	E
3ANMY2_1	-420	1.29661607308483	1.30927424686687	0.990331915706488	3ANMY2	5	E
3ANMY2_1	-440	1.25483000971325	1.25938359249728	0.996384276553106	3ANMY2	5	E
3ANMY2_1	-460	1.31759382437775	1.28215707680452	1.02763838239036	3ANMY2	5	E
3ANMY2_1	-480	1.35545390302066	1.37255934299952	0.987537558892365	3ANMY2	5	E
3ANMY2_1	-500	1.36990700790405	1.32517703045586	1.03375396374989	3ANMY2	5	E
3ANMY2_1	-520	1.33201633592086	1.37510514106533	0.968665083230587	3ANMY2	5	E
3ANMY2_1	-540	1.27286096150977	1.33928708662289	0.950401877404329	3ANMY2	5	E
3ANMY2_1	-560	1.28565966919164	1.3635062603906	0.942907052603734	3ANMY2	5	E
3ANMY2_1	-580	1.38101917887759	1.61237473364522	0.856512540205472	3ANMY2	5	E
3ANMY2_1	-600	1.35883803116565	1.55803259496226	0.872149938043216	3ANMY2	5	E
3ANMY2_10	0	1.42470722678412	1.4268512320969	0.998497386928252	3ANMY2	5	E
3ANMY2_10	-20	1.45822973017801	1.44020759445199	1.01251356804077	3ANMY2	5	E
3ANMY2_10	-40	1.35265684697205	1.38635400482565	0.97569368448729	3ANMY2	5	E
3ANMY2_10	-60	1.35245142558726	1.36401181780152	0.991524712569653	3ANMY2	5	E
3ANMY2_10	-80	1.42357199703282	1.3371358136623	1.06464278533814	3ANMY2	5	E
3ANMY2_10	-100	1.42765561751047	1.47170694415647	0.970067867912891	3ANMY2	5	E
3ANMY2_10	-120	1.38159749595851	1.49011918987189	0.927172474087323	3ANMY2	5	E
3ANMY2_10	-140	1.55745250268323	1.55900899038348	0.999001617238995	3ANMY2	5	E
3ANMY2_10	-160	1.5439900224416	1.62979853434662	0.94735023372725	3ANMY2	5	E
3ANMY2_10	-180	1.54374460555957	1.58940520818963	0.971271893161802	3ANMY2	5	E
3ANMY2_10	-200	1.46414910057042	1.53351530791392	0.954766537389277	3ANMY2	5	E
3ANMY2_10	-220	1.44372231601261	1.41261052017414	1.02202432687152	3ANMY2	5	E
3ANMY2_10	-240	1.35458169527412	1.39882788288421	0.968369098048816	3ANMY2	5	E
3ANMY2_10	-260	1.37535654334885	1.34720795822043	1.02089401636671	3ANMY2	5	E
3ANMY2_10	-280	1.35940474921176	1.37968937175041	0.985297688774028	3ANMY2	5	E
3ANMY2_10	-300	1.36535556947307	1.36923238100161	0.997168624126676	3ANMY2	5	E
3ANMY2_10	-320	1.34404058074142	1.32179020272404	1.01683351712815	3ANMY2	5	E
3ANMY2_10	-340	1.36417656681134	1.37156200026611	0.994615311992211	3ANMY2	5	E
3ANMY2_10	-360	1.34773156471814	1.33477162349023	1.0097094821315	3ANMY2	5	E
3ANMY2_10	-380	1.31378060616017	1.33684913645691	0.982744103528486	3ANMY2	5	E
3ANMY2_10	-400	1.33064190800125	1.33843607150829	0.994176663590473	3ANMY2	5	E
3ANMY2_10	-420	1.40094316925223	1.30133071663634	1.07654660828522	3ANMY2	5	E
3ANMY2_10	-440	1.40417591449028	1.3287353152685	1.05677624305977	3ANMY2	5	E
3ANMY2_10	-460	1.40706739208489	1.3482475567954	1.04362688068154	3ANMY2	5	E
3ANMY2_10	-480	1.37849960767093	1.34918841009442	1.02172505882589	3ANMY2	5	E
3ANMY2_10	-500	1.42160239738294	1.29949621540683	1.09396424593501	3ANMY2	5	E
3ANMY2_10	-520	1.43199698351898	1.25010289917041	1.14550328974461	3ANMY2	5	E
3ANMY2_10	-540	1.38420817238346	1.30649587616872	1.05948147072812	3ANMY2	5	E
3ANMY2_10	-560	1.31152711403156	1.31515665986943	0.997240217877744	3ANMY2	5	E
3ANMY2_10	-580	1.40317234310994	1.42424303490423	0.985205690828109	3ANMY2	5	E
3ANMY2_10	-600	1.39349436662716	1.41706235342597	0.983368419362894	3ANMY2	5	E
3ANMY2_2	0	1.49384476808604	1.40663952003946	1.06199544858809	3ANMY2	5	E
3ANMY2_2	-20	1.48561059987062	1.30364941492048	1.13957831213482	3ANMY2	5	E
3ANMY2_2	-40	1.46000299585698	1.32667196146796	1.10050037858756	3ANMY2	5	E
3ANMY2_2	-60	1.53566336487676	1.32759657129646	1.15672441318308	3ANMY2	5	E
3ANMY2_2	-80	1.53534165049478	1.26916845653286	1.2097225097203	3ANMY2	5	E
3ANMY2_2	-100	1.44615959903336	1.37713705459703	1.05012031606144	3ANMY2	5	E
3ANMY2_2	-120	1.51462242603102	1.37702798084509	1.09992131394562	3ANMY2	5	E
3ANMY2_2	-140	1.54721395251094	1.33251064948147	1.16112689464285	3ANMY2	5	E
3ANMY2_2	-160	1.50941684493361	1.36513675023305	1.10568911479082	3ANMY2	5	E
3ANMY2_2	-180	1.52907976092179	1.39902588918967	1.09296030383501	3ANMY2	5	E
3ANMY2_2	-200	1.52970217278714	1.40786412268743	1.08654105757531	3ANMY2	5	E
3ANMY2_2	-220	1.49941996095125	1.51968404583197	0.986665593459178	3ANMY2	5	E
3ANMY2_2	-240	1.47016354091525	1.43669487374358	1.02329559865725	3ANMY2	5	E
3ANMY2_2	-260	1.47628553842059	1.43717518165391	1.02721335385271	3ANMY2	5	E
3ANMY2_2	-280	1.4724041290369	1.36814572066379	1.07620416948169	3ANMY2	5	E
3ANMY2_2	-300	1.57736276764137	1.43615925412204	1.09832023371645	3ANMY2	5	E
3ANMY2_2	-320	1.48891345138186	1.51037455820939	0.98579087107176	3ANMY2	5	E
3ANMY2_2	-340	1.5550340939473	1.64033506592479	0.947997836692347	3ANMY2	5	E
3ANMY2_2	-360	1.53998417855221	1.70494820504952	0.903243965999237	3ANMY2	5	E
3ANMY2_2	-380	1.50129313085162	1.66379848181098	0.902328705828318	3ANMY2	5	E
3ANMY2_2	-400	1.51923600868021	1.65446032813007	0.918266810541966	3ANMY2	5	E
3ANMY2_2	-420	1.49864799921811	1.68363277860629	0.890127596861523	3ANMY2	5	E
3ANMY2_2	-440	1.49110516828653	1.71740410644579	0.868231980283551	3ANMY2	5	E
3ANMY2_2	-460	1.47722984846833	1.69603190811272	0.870991778752636	3ANMY2	5	E
3ANMY2_2	-480	1.4855666113358	1.62464542272731	0.914394359873287	3ANMY2	5	E
3ANMY2_2	-500	1.48933630445266	1.64951513769394	0.902893383891456	3ANMY2	5	E
3ANMY2_2	-520	1.46358875862944	1.63852480484418	0.893235643612134	3ANMY2	5	E
3ANMY2_2	-540	1.55927882098667	1.73906029421127	0.896621483554634	3ANMY2	5	E
3ANMY2_2	-560	1.49155457251635	1.73253679010692	0.860907878570535	3ANMY2	5	E
3ANMY2_2	-580	1.57244884022784	1.83022924254944	0.859154035828579	3ANMY2	5	E
3ANMY2_2	-600	1.48961231480352	1.82787748304081	0.814941005961428	3ANMY2	5	E
3ANMY2_3	0	1.51905188672905	1.37777869839893	1.1025369230155	3ANMY2	5	E
3ANMY2_3	-20	1.51349116927262	1.37983847475462	1.09686111596632	3ANMY2	5	E
3ANMY2_3	-40	1.58357590331135	1.43865164705001	1.10073616956441	3ANMY2	5	E
3ANMY2_3	-60	1.47735634435049	1.38562600019089	1.06620137334819	3ANMY2	5	E
3ANMY2_3	-80	1.51185324595457	1.38854374127816	1.0888049119453	3ANMY2	5	E
3ANMY2_3	-100	1.57126625768156	1.39233375772526	1.1285126493296	3ANMY2	5	E
3ANMY2_3	-120	1.60021753457316	1.32671295515031	1.20615203790775	3ANMY2	5	E
3ANMY2_3	-140	1.62344876220044	1.35246583121778	1.20036212725513	3ANMY2	5	E
3ANMY2_3	-160	1.64421375949155	1.37497432726241	1.19581415222872	3ANMY2	5	E
3ANMY2_3	-180	1.4630225648287	1.13047423834299	1.29416709837912	3ANMY2	5	E
3ANMY2_3	-200	1.76927794902229	1.46607488985557	1.20681280421943	3ANMY2	5	E
3ANMY2_3	-220	1.627858713608	1.37393981038049	1.18481079106165	3ANMY2	5	E
3ANMY2_3	-240	1.6757525891	1.3855869189425	1.20941715470218	3ANMY2	5	E
3ANMY2_3	-260	1.6503334372203	1.38657686059037	1.19022138918259	3ANMY2	5	E
3ANMY2_3	-280	1.62540631743803	1.35504263552091	1.19952411446683	3ANMY2	5	E
3ANMY2_3	-300	1.61649395017982	1.37332334013332	1.17706726663722	3ANMY2	5	E
3ANMY2_3	-320	1.6877434518111	1.46293227578773	1.15367162222347	3ANMY2	5	E
3ANMY2_3	-340	1.68503932464525	1.40919747526558	1.19574392817279	3ANMY2	5	E
3ANMY2_3	-360	1.74589662701909	1.4142750726389	1.23448165126846	3ANMY2	5	E
3ANMY2_3	-380	1.6458621990207	1.35117470115782	1.21809725834147	3ANMY2	5	E
3ANMY2_3	-400	1.6305173214349	1.34121715250583	1.21569972348517	3ANMY2	5	E
3ANMY2_3	-420	1.559984012586	1.28401776700724	1.21492400858438	3ANMY2	5	E
3ANMY2_3	-440	1.56875443670913	1.26322825136384	1.24186142529304	3ANMY2	5	E
3ANMY2_3	-460	1.59445934032152	1.24954269095263	1.27603430588348	3ANMY2	5	E
3ANMY2_3	-480	1.57469690193734	1.24102845319935	1.26886446308124	3ANMY2	5	E
3ANMY2_3	-500	1.54525400561245	1.24748870063558	1.23869178520428	3ANMY2	5	E
3ANMY2_3	-520	1.48801194076678	1.24169770374745	1.19836892367277	3ANMY2	5	E
3ANMY2_3	-540	1.4949935619676	1.19987017314195	1.2459627678325	3ANMY2	5	E
3ANMY2_3	-560	1.44002244089551	1.21180591455274	1.18832762210687	3ANMY2	5	E
3ANMY2_3	-580	1.4263303221629	1.24368473362913	1.14685843091505	3ANMY2	5	E
3ANMY2_3	-600	1.42461002615145	1.23264074282627	1.15573822660203	3ANMY2	5	E
3ANMY2_4	0	1.69927661889854	1.44983675637759	1.1720468607405	3ANMY2	5	E
3ANMY2_4	-20	1.7825964147365	1.50005005738936	1.18835795242651	3ANMY2	5	E
3ANMY2_4	-40	1.77093093429765	1.48637769518113	1.19144073544635	3ANMY2	5	E
3ANMY2_4	-60	1.67172133493617	1.61721211640841	1.03370567037849	3ANMY2	5	E
3ANMY2_4	-80	1.60509958237674	1.55302458333499	1.03353134238862	3ANMY2	5	E
3ANMY2_4	-100	1.56479558027504	1.4819871494183	1.05587661869352	3ANMY2	5	E
3ANMY2_4	-120	1.55102127591996	1.48121972291647	1.0471243745432	3ANMY2	5	E
3ANMY2_4	-140	1.63315811209209	1.52512920775247	1.07083262440356	3ANMY2	5	E
3ANMY2_4	-160	1.69913624795225	1.44892670698067	1.17268612674893	3ANMY2	5	E
3ANMY2_4	-180	1.74695236904593	1.45246506923437	1.20275000483612	3ANMY2	5	E
3ANMY2_4	-200	1.84415384723051	1.42515238088866	1.29400467764758	3ANMY2	5	E
3ANMY2_4	-220	1.90648658682321	1.38671817881227	1.37481906269963	3ANMY2	5	E
3ANMY2_4	-240	1.86909396946826	1.44192526112307	1.29624885551453	3ANMY2	5	E
3ANMY2_4	-260	1.82076586733623	1.42550559543932	1.27727725037452	3ANMY2	5	E
3ANMY2_4	-280	1.85050088835231	1.34206839239611	1.37884246349654	3ANMY2	5	E
3ANMY2_4	-300	1.90791004750391	1.31987865731414	1.44551928083024	3ANMY2	5	E
3ANMY2_4	-320	1.9016058680267	1.32530132857685	1.43484793006939	3ANMY2	5	E
3ANMY2_4	-340	1.88479685579741	1.32705478507651	1.42028564079873	3ANMY2	5	E
3ANMY2_4	-360	1.89367733939363	1.34706082041526	1.4057845872244	3ANMY2	5	E
3ANMY2_4	-380	1.95750762104984	1.41550870127579	1.3829004507606	3ANMY2	5	E
3ANMY2_4	-400	1.87560662651193	1.41622169001286	1.32437360601002	3ANMY2	5	E
3ANMY2_4	-420	1.88470261843167	1.45005053606818	1.29974960979088	3ANMY2	5	E
3ANMY2_4	-440	1.85277709725366	1.43792619172628	1.2885063975567	3ANMY2	5	E
3ANMY2_4	-460	1.87420178799489	1.40533927259955	1.33362941215473	3ANMY2	5	E
3ANMY2_4	-480	1.82538736457129	1.4068244904475	1.29752316437898	3ANMY2	5	E
3ANMY2_4	-500	1.8168980626441	1.41477004726458	1.28423560150784	3ANMY2	5	E
3ANMY2_4	-520	1.82626394305786	1.33248737453788	1.37056754004234	3ANMY2	5	E
3ANMY2_4	-540	1.82357479573366	1.4207111580428	1.28356477346589	3ANMY2	5	E
3ANMY2_4	-560	1.78712893746407	1.39598492776365	1.28019214385576	3ANMY2	5	E
3ANMY2_4	-580	1.77557529459113	1.37742748030422	1.28905174318068	3ANMY2	5	E
3ANMY2_4	-600	1.7837189003692	1.40951580606218	1.26548343246497	3ANMY2	5	E
3ANMY2_5	0	1.46443750765012	1.26367191871265	1.15887477276696	3ANMY2	5	E
3ANMY2_5	-20	1.37861576630575	1.20680556361129	1.14236775821644	3ANMY2	5	E
3ANMY2_5	-40	1.42163205286277	1.21457730830735	1.17047473482275	3ANMY2	5	E
3ANMY2_5	-60	1.35401671488185	1.20228696041815	1.12620094824195	3ANMY2	5	E
3ANMY2_5	-80	1.36199354569261	1.20624294736909	1.12912042193758	3ANMY2	5	E
3ANMY2_5	-100	1.40177858178349	1.16545623724934	1.20277238816955	3ANMY2	5	E
3ANMY2_5	-120	1.37623261833301	1.2318947093298	1.11716740717374	3ANMY2	5	E
3ANMY2_5	-140	1.37266839532246	1.24796897939008	1.09992188747618	3ANMY2	5	E
3ANMY2_5	-160	1.35830504322415	1.18694376081759	1.14437186332108	3ANMY2	5	E
3ANMY2_5	-180	1.42371155105871	1.28668806980942	1.1064931621458	3ANMY2	5	E
3ANMY2_5	-200	1.40801364688263	1.22689695966971	1.14762175893049	3ANMY2	5	E
3ANMY2_5	-220	1.57921769905742	1.31637232905785	1.19967403157714	3ANMY2	5	E
3ANMY2_5	-240	1.54545305976566	1.37379139040391	1.12495468421248	3ANMY2	5	E
3ANMY2_5	-260	1.52092692127612	1.43809898897373	1.05759543184263	3ANMY2	5	E
3ANMY2_5	-280	1.65843794135891	1.54491148607171	1.07348411628156	3ANMY2	5	E
3ANMY2_5	-300	1.68140485057766	1.55476023341547	1.08145604347237	3ANMY2	5	E
3ANMY2_5	-320	1.61080155625367	1.50857957608253	1.06776041634912	3ANMY2	5	E
3ANMY2_5	-340	1.64349576558409	1.51616952200561	1.08397889664082	3ANMY2	5	E
3ANMY2_5	-360	1.58337847837118	1.57493450113278	1.00536147835502	3ANMY2	5	E
3ANMY2_5	-380	1.6426524004609	1.5575125777761	1.05466397119333	3ANMY2	5	E
3ANMY2_5	-400	1.64201342782114	1.49708672521278	1.09680581636829	3ANMY2	5	E
3ANMY2_5	-420	1.56084909901531	1.42898455470143	1.09227849515941	3ANMY2	5	E
3ANMY2_5	-440	1.56464590639378	1.3899901732845	1.12565249486374	3ANMY2	5	E
3ANMY2_5	-460	1.48217306014885	1.3560856419777	1.09297894931419	3ANMY2	5	E
3ANMY2_5	-480	1.46182301446573	1.35573026449522	1.07825505762388	3ANMY2	5	E
3ANMY2_5	-500	1.44032089450702	1.34148670512307	1.07367511657515	3ANMY2	5	E
3ANMY2_5	-520	1.4113892620103	1.30400891429191	1.08234632949323	3ANMY2	5	E
3ANMY2_5	-540	1.46426213334759	1.29383865295911	1.13171926808548	3ANMY2	5	E
3ANMY2_5	-560	1.47078617983899	1.25612597952024	1.17089066209803	3ANMY2	5	E
3ANMY2_5	-580	1.57957360114629	1.28174323340041	1.23236351867117	3ANMY2	5	E
3ANMY2_5	-600	1.67187623651793	1.28133175057181	1.30479576095093	3ANMY2	5	E
3ANMY2_6	0	1.50175414206889	1.40511655585575	1.06877549468078	3ANMY2	5	E
3ANMY2_6	-20	1.63759207460535	1.47047354055777	1.1136494669494	3ANMY2	5	E
3ANMY2_6	-40	1.57736924576334	1.42048020942668	1.11044788607085	3ANMY2	5	E
3ANMY2_6	-60	1.58877676851062	1.44349267687939	1.10064761252915	3ANMY2	5	E
3ANMY2_6	-80	1.61213657741896	1.43876052958753	1.12050375602195	3ANMY2	5	E
3ANMY2_6	-100	1.64313368145541	1.42296534744434	1.15472501449631	3ANMY2	5	E
3ANMY2_6	-120	1.65593391286901	1.45290265575504	1.13974181705137	3ANMY2	5	E
3ANMY2_6	-140	1.58794019386849	1.42008630004285	1.11819978392903	3ANMY2	5	E
3ANMY2_6	-160	1.6121146703593	1.41310781167463	1.14082921135991	3ANMY2	5	E
3ANMY2_6	-180	1.57265175863356	1.39386099816527	1.12827015082826	3ANMY2	5	E
3ANMY2_6	-200	1.45924664024218	1.38339125802428	1.05483292002743	3ANMY2	5	E
3ANMY2_6	-220	1.43729723348916	1.35316365856573	1.06217546147567	3ANMY2	5	E
3ANMY2_6	-240	1.19367736959878	1.29747772694573	0.919998351269349	3ANMY2	5	E
3ANMY2_6	-260	1.4904407856132	1.37326974887773	1.08532266645444	3ANMY2	5	E
3ANMY2_6	-280	1.49102679210673	1.36042738751251	1.09599880581133	3ANMY2	5	E
3ANMY2_6	-300	1.43690746705954	1.33050806107421	1.07996900514787	3ANMY2	5	E
3ANMY2_6	-320	1.38183477485326	1.3351680080562	1.0349519809608	3ANMY2	5	E
3ANMY2_6	-340	1.43057535299203	1.40069178966691	1.02133486006384	3ANMY2	5	E
3ANMY2_6	-360	1.41409565698731	1.35314096149118	1.045046818647	3ANMY2	5	E
3ANMY2_6	-380	1.3411675316846	1.32738945535295	1.01037982957909	3ANMY2	5	E
3ANMY2_6	-400	1.33683130961134	1.29341675826256	1.03356578695262	3ANMY2	5	E
3ANMY2_6	-420	1.33616754528725	1.27696185002939	1.04636449809091	3ANMY2	5	E
3ANMY2_6	-440	1.269081204499	1.29736167427314	0.978201552940133	3ANMY2	5	E
3ANMY2_6	-460	1.25681256972386	1.23908825909352	1.01430431650067	3ANMY2	5	E
3ANMY2_6	-480	1.21748862781886	1.20440380149391	1.01086415229571	3ANMY2	5	E
3ANMY2_6	-500	1.23291207059371	1.18957765384364	1.03642840516553	3ANMY2	5	E
3ANMY2_6	-520	1.21925737482909	1.13434451566175	1.07485632274406	3ANMY2	5	E
3ANMY2_6	-540	1.21007250458095	1.12064552500504	1.07979952409617	3ANMY2	5	E
3ANMY2_6	-560	1.19409347284119	1.10897587721418	1.07675333375224	3ANMY2	5	E
3ANMY2_6	-580	1.20363070532522	1.10034896947963	1.09386270965877	3ANMY2	5	E
3ANMY2_6	-600	1.19268765105428	1.10048070450377	1.08378788121696	3ANMY2	5	E
3ANMY2_7	0	1.36187242981261	1.22146627376829	1.11494886028343	3ANMY2	5	E
3ANMY2_7	-20	1.34927464069215	1.23948928798257	1.08857305486542	3ANMY2	5	E
3ANMY2_7	-40	1.34508215636928	1.26119219812131	1.06651639486268	3ANMY2	5	E
3ANMY2_7	-60	1.31232025371567	1.28053152879446	1.02482463274539	3ANMY2	5	E
3ANMY2_7	-80	1.38459352185186	1.29337870254981	1.07052444819311	3ANMY2	5	E
3ANMY2_7	-100	1.33179522378664	1.25417214773129	1.06189188318028	3ANMY2	5	E
3ANMY2_7	-120	1.34973076632324	1.24924541871188	1.08043683499354	3ANMY2	5	E
3ANMY2_7	-140	1.31404456732606	1.22667418970469	1.07122541450261	3ANMY2	5	E
3ANMY2_7	-160	1.34817229677554	1.28133245521085	1.05216432417119	3ANMY2	5	E
3ANMY2_7	-180	1.40818197924197	1.26596348984636	1.1123401192343	3ANMY2	5	E
3ANMY2_7	-200	1.34396521629874	1.27965360980965	1.05025704299671	3ANMY2	5	E
3ANMY2_7	-220	1.33369660939951	1.2386297038193	1.07675167589399	3ANMY2	5	E
3ANMY2_7	-240	1.46231131275688	1.27227340051827	1.14936876944939	3ANMY2	5	E
3ANMY2_7	-260	1.52332616527297	1.30928913601578	1.16347575441472	3ANMY2	5	E
3ANMY2_7	-280	1.51284889101191	1.24928699587632	1.21096985400918	3ANMY2	5	E
3ANMY2_7	-300	1.52506304270743	1.22631155838872	1.24361793075754	3ANMY2	5	E
3ANMY2_7	-320	1.54744555861147	1.25980180615775	1.22832460713087	3ANMY2	5	E
3ANMY2_7	-340	1.50915773787492	1.253353352709	1.20409598347747	3ANMY2	5	E
3ANMY2_7	-360	1.53075929317189	1.22465571956438	1.2499507157133	3ANMY2	5	E
3ANMY2_7	-380	1.55293722221881	1.22962792349255	1.26293262583689	3ANMY2	5	E
3ANMY2_7	-400	1.59311307577778	1.28764630603932	1.23722878581312	3ANMY2	5	E
3ANMY2_7	-420	1.57412249446009	1.26167337843114	1.24764659488771	3ANMY2	5	E
3ANMY2_7	-440	1.56945378168714	1.30243615129678	1.2050139886892	3ANMY2	5	E
3ANMY2_7	-460	1.58335881076856	1.3391512315646	1.18235997059021	3ANMY2	5	E
3ANMY2_7	-480	1.56628995562118	1.31608950813895	1.1901089902586	3ANMY2	5	E
3ANMY2_7	-500	1.53564696675744	1.31687999845394	1.16612521153055	3ANMY2	5	E
3ANMY2_7	-520	1.55873307186979	1.3145415937234	1.18576169769929	3ANMY2	5	E
3ANMY2_7	-540	1.55009018071788	1.35456660844723	1.14434400719119	3ANMY2	5	E
3ANMY2_7	-560	1.58049997015488	1.39405866607388	1.13373992688994	3ANMY2	5	E
3ANMY2_7	-580	1.61183531559429	1.3998187917296	1.15145997833242	3ANMY2	5	E
3ANMY2_7	-600	1.62943726730281	1.43761513654518	1.13343079512824	3ANMY2	5	E
3ANMY2_8	0	1.79842296836462	1.34581851112559	1.33630422935741	3ANMY2	5	E
3ANMY2_8	-20	1.74258331688137	1.33659187295327	1.30375124384906	3ANMY2	5	E
3ANMY2_8	-40	1.6249295198793	1.31021803842587	1.24019779320969	3ANMY2	5	E
3ANMY2_8	-60	1.64811615085993	1.30894173975131	1.25912109057892	3ANMY2	5	E
3ANMY2_8	-80	1.63380873218588	1.31079654143587	1.24642435384837	3ANMY2	5	E
3ANMY2_8	-100	1.59412584169874	1.34029319958565	1.18938590615215	3ANMY2	5	E
3ANMY2_8	-120	1.58033128520225	1.34295686123912	1.1767550625149	3ANMY2	5	E
3ANMY2_8	-140	1.61471117480953	1.37850219574442	1.17135190628953	3ANMY2	5	E
3ANMY2_8	-160	1.6567654087785	1.3884483457885	1.19324958238732	3ANMY2	5	E
3ANMY2_8	-180	1.59515723121588	1.35761938863491	1.17496644830612	3ANMY2	5	E
3ANMY2_8	-200	1.36870503953293	1.27654338443722	1.07219625765899	3ANMY2	5	E
3ANMY2_8	-220	1.76325299856785	1.42133114564445	1.24056452570619	3ANMY2	5	E
3ANMY2_8	-240	1.83864538416564	1.41944661792688	1.29532548878167	3ANMY2	5	E
3ANMY2_8	-260	1.79869251079642	1.40335556535956	1.28170832481472	3ANMY2	5	E
3ANMY2_8	-280	1.81811584863698	1.38135927061377	1.31617884450086	3ANMY2	5	E
3ANMY2_8	-300	1.79134404672737	1.36111053681225	1.31609005902102	3ANMY2	5	E
3ANMY2_8	-320	1.83215522352469	1.39147391221395	1.31670109474749	3ANMY2	5	E
3ANMY2_8	-340	1.82617748006836	1.40795896472051	1.29703885257116	3ANMY2	5	E
3ANMY2_8	-360	1.8753647661629	1.42571820074148	1.31538249647621	3ANMY2	5	E
3ANMY2_8	-380	1.83474660523771	1.38540401661107	1.32434046908988	3ANMY2	5	E
3ANMY2_8	-400	1.81164609999689	1.36248711594061	1.32966108728756	3ANMY2	5	E
3ANMY2_8	-420	1.83008361923	1.3456060877466	1.36004409900874	3ANMY2	5	E
3ANMY2_8	-440	1.8147091573962	1.32351916602798	1.37112419976685	3ANMY2	5	E
3ANMY2_8	-460	1.92817016715692	1.31021057977916	1.47164905925422	3ANMY2	5	E
3ANMY2_8	-480	1.95781802686615	1.31476996295259	1.48909549353369	3ANMY2	5	E
3ANMY2_8	-500	1.97098734532696	1.2927101825486	1.52469391201137	3ANMY2	5	E
3ANMY2_8	-520	1.86610876482852	1.27277357170272	1.46617497905149	3ANMY2	5	E
3ANMY2_8	-540	1.85459405733027	1.23369889430871	1.50327933816418	3ANMY2	5	E
3ANMY2_8	-560	1.84722626807253	1.25287800879431	1.47438637689089	3ANMY2	5	E
3ANMY2_8	-580	1.88041331907722	1.27319798923384	1.47692137042156	3ANMY2	5	E
3ANMY2_8	-600	1.86002330731656	1.2863430081921	1.4459777022699	3ANMY2	5	E
3ANMY2_9	0	1.83034407695129	1.52955013510986	1.19665516999861	3ANMY2	5	E
3ANMY2_9	-20	1.8194079428441	1.51126793692036	1.20389501980149	3ANMY2	5	E
3ANMY2_9	-40	1.66452558142542	1.52240804139103	1.09335049222713	3ANMY2	5	E
3ANMY2_9	-60	1.74099298734474	1.56042191421868	1.11571939068574	3ANMY2	5	E
3ANMY2_9	-80	1.61686918494632	1.51989988253253	1.06379979597881	3ANMY2	5	E
3ANMY2_9	-100	1.731865471405	1.61397695507266	1.07304225500979	3ANMY2	5	E
3ANMY2_9	-120	1.78082111021924	1.67485148777923	1.06327105609855	3ANMY2	5	E
3ANMY2_9	-140	1.84926040137024	1.64780342410289	1.12225789455258	3ANMY2	5	E
3ANMY2_9	-160	1.78973009951185	1.63948413689317	1.09164221796217	3ANMY2	5	E
3ANMY2_9	-180	1.7674884006007	1.62513415206417	1.08759538303698	3ANMY2	5	E
3ANMY2_9	-200	1.84943881209734	1.6346526093102	1.13139562593533	3ANMY2	5	E
3ANMY2_9	-220	1.84970675638068	1.56850166192882	1.17928262448001	3ANMY2	5	E
3ANMY2_9	-240	1.78249031477391	1.55375901632975	1.1472115662984	3ANMY2	5	E
3ANMY2_9	-260	1.74535407301273	1.55052272618264	1.12565526679493	3ANMY2	5	E
3ANMY2_9	-280	1.68760518140123	1.46881677598142	1.14895554639456	3ANMY2	5	E
3ANMY2_9	-300	1.66136325467201	1.43995757048273	1.15375847783838	3ANMY2	5	E
3ANMY2_9	-320	1.71038627830042	1.48194263795828	1.15415147286462	3ANMY2	5	E
3ANMY2_9	-340	1.72188899463695	1.43796439862266	1.19744897459648	3ANMY2	5	E
3ANMY2_9	-360	1.6311955646682	1.41294369622275	1.15446607605732	3ANMY2	5	E
3ANMY2_9	-380	1.65687482407874	1.39572904875399	1.18710348943292	3ANMY2	5	E
3ANMY2_9	-400	1.68488384491508	1.35585863440123	1.2426692592913	3ANMY2	5	E
3ANMY2_9	-420	1.61898173571889	1.35981221179864	1.1905921432912	3ANMY2	5	E
3ANMY2_9	-440	1.6794161496711	1.37898169556147	1.21786689052991	3ANMY2	5	E
3ANMY2_9	-460	1.74721429262294	1.35553206997085	1.28895090815558	3ANMY2	5	E
3ANMY2_9	-480	1.76652077041104	1.27964754326963	1.38047447494596	3ANMY2	5	E
3ANMY2_9	-500	1.75382390095261	1.2847500705137	1.36510901318835	3ANMY2	5	E
3ANMY2_9	-520	1.83900001226043	1.32643380498625	1.38642426432994	3ANMY2	5	E
3ANMY2_9	-540	1.85158936917832	1.29329984392435	1.43167833652552	3ANMY2	5	E
3ANMY2_9	-560	1.84285761678892	1.33249052897322	1.38301742242699	3ANMY2	5	E
3ANMY2_9	-580	1.75780473539861	1.32451522054656	1.32713064231398	3ANMY2	5	E
3ANMY2_9	-600	1.77813804875143	1.38633438812406	1.28261843894499	3ANMY2	5	E
L4440_1	0	1.57411651717924	1.3762168529585	1.1437997680346	L4440	5	E
L4440_1	-20	1.54762115658788	1.37478906486009	1.12571535237326	L4440	5	E
L4440_1	-40	1.56675280820599	1.36020544510383	1.15185012223384	L4440	5	E
L4440_1	-60	1.57567770963765	1.34704149376167	1.16973212550231	L4440	5	E
L4440_1	-80	1.58438080976695	1.35104903259054	1.17270415177236	L4440	5	E
L4440_1	-100	1.64129883172798	1.28968694781359	1.27263351351309	L4440	5	E
L4440_1	-120	1.64752796158869	1.32828632669052	1.24034097805822	L4440	5	E
L4440_1	-140	1.98658669553655	1.37481963641902	1.4449798671126	L4440	5	E
L4440_1	-160	1.88018871942602	1.33701478393599	1.40625873551749	L4440	5	E
L4440_1	-180	1.83493630285676	1.25728801378553	1.45943990775194	L4440	5	E
L4440_1	-200	1.86953075051452	1.31870741183099	1.41769943335552	L4440	5	E
L4440_1	-220	1.5852933928455	1.26512191694756	1.25307559027231	L4440	5	E
L4440_1	-240	1.42479881447966	1.202444261141	1.18491880291205	L4440	5	E
L4440_1	-260	1.62897606688282	1.15200862017013	1.41403114383142	L4440	5	E
L4440_1	-280	1.40436898428691	1.12105120443914	1.25272510187393	L4440	5	E
L4440_1	-300	1.44218555325656	1.05740584318892	1.36389028162283	L4440	5	E
L4440_1	-320	1.29735059104058	1.09545881771822	1.1842988253478	L4440	5	E
L4440_1	-340	1.56002026314475	1.08497627765728	1.4378381309066	L4440	5	E
L4440_1	-360	1.55375499206539	1.02478051543472	1.51618319109655	L4440	5	E
L4440_1	-380	1.32527659168406	1.03337646177508	1.28247220708664	L4440	5	E
L4440_1	-400	1.3171799821095	1.05492382835464	1.24860198121025	L4440	5	E
L4440_1	-420	1.24145855736412	1.01798425583606	1.21952628466195	L4440	5	E
L4440_1	-440	1.2392383677456	1.0617972766823	1.16711390673156	L4440	5	E
L4440_1	-460	1.39947244222787	1.17069548785955	1.19541969431061	L4440	5	E
L4440_1	-480	1.16310972918857	1.21505660423297	0.957247362087142	L4440	5	E
L4440_1	-500	1.30841011607408	1.15464894843806	1.13316702695137	L4440	5	E
L4440_1	-520	1.26170567389021	1.12529180284133	1.12122533080259	L4440	5	E
L4440_1	-540	1.26326383152567	1.04251997363903	1.2117406509883	L4440	5	E
L4440_1	-560	1.25786127866019	1.19345235522615	1.05396857541232	L4440	5	E
L4440_1	-580	1.2433926950174	1.21367197857149	1.02448826121939	L4440	5	E
L4440_1	-600	1.11547499084319	1.24661450742479	0.894803473086077	L4440	5	E
L4440_10	0	1.66979871498229	1.1613735065875	1.43777923769651	L4440	5	E
L4440_10	-20	1.6403084185108	1.15072383118681	1.42545793704389	L4440	5	E
L4440_10	-40	1.59391480030842	1.16352294069328	1.36990405995664	L4440	5	E
L4440_10	-60	1.54634634933769	1.16770417550507	1.32426207063004	L4440	5	E
L4440_10	-80	1.53985154801163	1.09388535738252	1.40769006333189	L4440	5	E
L4440_10	-100	1.45931083255646	1.06776325018646	1.3666988747755	L4440	5	E
L4440_10	-120	1.36696523510297	1.09483878140225	1.24855390430378	L4440	5	E
L4440_10	-140	1.46206201319673	1.06979136933636	1.36667957426476	L4440	5	E
L4440_10	-160	1.6595296925838	1.08936793954792	1.52338767494157	L4440	5	E
L4440_10	-180	1.45741333381303	1.08855765902815	1.33884808188681	L4440	5	E
L4440_10	-200	1.46777728831619	1.03830016398244	1.41363484205422	L4440	5	E
L4440_10	-220	1.44198258830023	1.08672219451836	1.32691003788629	L4440	5	E
L4440_10	-240	1.49824368500235	1.05269932611494	1.42323990130375	L4440	5	E
L4440_10	-260	1.45187164574039	1.05773435845804	1.37262407534622	L4440	5	E
L4440_10	-280	1.53018991468659	1.00579768168201	1.52136949861291	L4440	5	E
L4440_10	-300	1.48363180935558	0.95488188921285	1.55373332148817	L4440	5	E
L4440_10	-320	1.45095227392882	1.04997704291621	1.3818895219832	L4440	5	E
L4440_10	-340	1.50626127190219	1.04738692299933	1.43811349829422	L4440	5	E
L4440_10	-360	1.2936199657269	0.95315277434908	1.35720107053178	L4440	5	E
L4440_10	-380	1.25758489615477	1.0590438634452	1.1874719636859	L4440	5	E
L4440_10	-400	1.26127902798711	0.988856098975312	1.27549299568875	L4440	5	E
L4440_10	-420	1.22027956449915	1.07725060612786	1.13277222361972	L4440	5	E
L4440_10	-440	1.26309307474031	1.01089285263587	1.24948264442353	L4440	5	E
L4440_10	-460	1.3333175352964	1.05914567954743	1.25886132667427	L4440	5	E
L4440_10	-480	1.19863806827325	1.13005448912097	1.06069050635393	L4440	5	E
L4440_10	-500	1.20134173828887	1.0722353605867	1.12040861777914	L4440	5	E
L4440_10	-520	1.20367838893745	0.996686736345056	1.20767975036113	L4440	5	E
L4440_10	-540	1.31418551190405	0.996577104961687	1.31869928113046	L4440	5	E
L4440_10	-560	1.22609557739707	0.948906676484549	1.29211397472661	L4440	5	E
L4440_10	-580	1.17033130469145	0.889905031486721	1.31511932541413	L4440	5	E
L4440_10	-600	1.20207780342989	0.82891972305469	1.45017396738982	L4440	5	E
L4440_11	0	1.75399290398534	1.33539882331171	1.31345997417875	L4440	5	E
L4440_11	-20	1.73716354401291	1.27645912652334	1.36092375221162	L4440	5	E
L4440_11	-40	1.75469961446707	1.32331972915056	1.32598311338818	L4440	5	E
L4440_11	-60	1.86588869009536	1.54916684431126	1.20444656877801	L4440	5	E
L4440_11	-80	1.81124690239629	1.5100623737602	1.19945171396206	L4440	5	E
L4440_11	-100	1.83410439911272	1.54887897187302	1.18414958974799	L4440	5	E
L4440_11	-120	1.72822012889251	1.53236266148865	1.12781404319366	L4440	5	E
L4440_11	-140	1.92653888486215	1.57490001248191	1.22327695065929	L4440	5	E
L4440_11	-160	1.75984208829395	1.48519934687209	1.18491978332758	L4440	5	E
L4440_11	-180	1.68367372810676	1.54242330026499	1.09157695414579	L4440	5	E
L4440_11	-200	1.79484268816304	1.56598598724524	1.1461422405959	L4440	5	E
L4440_11	-220	1.76750435520402	1.53779425069179	1.14937635799386	L4440	5	E
L4440_11	-240	1.66280659371382	1.48604774489498	1.11894560550027	L4440	5	E
L4440_11	-260	1.53753419223758	1.45041196865866	1.06006722604439	L4440	5	E
L4440_11	-280	1.49575026973896	1.39100365984032	1.07530290028904	L4440	5	E
L4440_11	-300	1.40331395342397	1.36203681428994	1.03030545041145	L4440	5	E
L4440_11	-320	1.33372213909051	1.3241570140449	1.00722355804044	L4440	5	E
L4440_11	-340	1.29113592261036	1.31470430912665	0.982073241600657	L4440	5	E
L4440_11	-360	1.32333349798196	1.3175527522772	1.00438748710043	L4440	5	E
L4440_11	-380	1.29506942924803	1.32894128661921	0.974512149097762	L4440	5	E
L4440_11	-400	1.32896296767877	1.35596297714895	0.980087944932717	L4440	5	E
L4440_11	-420	1.34300834179665	1.30531346333045	1.02887802778807	L4440	5	E
L4440_11	-440	1.28584018029015	1.31911144006967	0.97477752161883	L4440	5	E
L4440_11	-460	1.32807634786632	1.35576461648245	0.979577377754577	L4440	5	E
L4440_11	-480	1.23086263426385	1.3070066102172	0.94174170554447	L4440	5	E
L4440_11	-500	1.23649856857849	1.32750436586588	0.931445952550198	L4440	5	E
L4440_11	-520	1.20952001800817	1.34075998130643	0.902115244243504	L4440	5	E
L4440_11	-540	1.19842738607415	1.34477060671501	0.891176071286722	L4440	5	E
L4440_11	-560	1.22372120002406	1.35030664431903	0.906254297994062	L4440	5	E
L4440_11	-580	1.19468648601245	1.32067779256451	0.904601025881258	L4440	5	E
L4440_11	-600	1.18407594914113	1.30075243738321	0.910300772930469	L4440	5	E
L4440_12	0	1.48533534783001	1.23408288424149	1.20359448040068	L4440	5	E
L4440_12	-20	1.37334636431619	1.19643397606779	1.14786640281635	L4440	5	E
L4440_12	-40	1.33711642655276	1.27247520227902	1.05079959448952	L4440	5	E
L4440_12	-60	1.43385998461628	1.25192506757582	1.14532412662105	L4440	5	E
L4440_12	-80	1.48859139561136	1.2475453811495	1.19321622932848	L4440	5	E
L4440_12	-100	1.43221411106014	1.19683007975281	1.19667289057102	L4440	5	E
L4440_12	-120	1.45762000056775	1.16929512668963	1.24658006973346	L4440	5	E
L4440_12	-140	1.55450872259471	1.22465408378299	1.26934515074885	L4440	5	E
L4440_12	-160	1.55246823819263	1.25750891579875	1.23455843428874	L4440	5	E
L4440_12	-180	1.71779479523336	1.25139343104644	1.37270561968422	L4440	5	E
L4440_12	-200	1.59487447971946	1.1829660588048	1.34819969503675	L4440	5	E
L4440_12	-220	1.53557203392458	1.11349222172151	1.37905950663088	L4440	5	E
L4440_12	-240	1.53864937479287	1.06508060476995	1.44463185969404	L4440	5	E
L4440_12	-260	1.49953554998366	1.04632470078275	1.43314551291952	L4440	5	E
L4440_12	-280	1.44834104353055	1.09706918005837	1.32019116921459	L4440	5	E
L4440_12	-300	1.4302521819753	1.08147322322087	1.32250355465639	L4440	5	E
L4440_12	-320	1.53105346524519	1.07287272987909	1.42705972722201	L4440	5	E
L4440_12	-340	1.36201644878194	1.03164889529178	1.3202325471368	L4440	5	E
L4440_12	-360	1.42064681261261	1.06004553222103	1.34017527495828	L4440	5	E
L4440_12	-380	1.4303527648914	1.06216674785402	1.34663673832876	L4440	5	E
L4440_12	-400	1.39487917338284	1.0326211510381	1.35081406378376	L4440	5	E
L4440_12	-420	1.18696918239202	1.05226652796161	1.12801191604122	L4440	5	E
L4440_12	-440	1.14646521037587	1.06968684754817	1.07177648580394	L4440	5	E
L4440_12	-460	1.20453656092763	1.13610810063456	1.06023058919732	L4440	5	E
L4440_12	-480	1.17739117366046	1.15422312020165	1.02007242192027	L4440	5	E
L4440_12	-500	1.19295518710449	1.12745192338978	1.0580984983535	L4440	5	E
L4440_12	-520	1.24944823456076	1.0787477841133	1.1582394448094	L4440	5	E
L4440_12	-540	1.18169253102307	1.07521050965079	1.09903365007738	L4440	5	E
L4440_12	-560	1.1295955861784	1.23183427226682	0.917002888789345	L4440	5	E
L4440_12	-580	1.16896059592404	1.21411411005294	0.962809497266342	L4440	5	E
L4440_12	-600	1.15101595978535	1.20509671984472	0.955123303242967	L4440	5	E
L4440_13	0	1.57420792677771	1.16836812602211	1.34735610439609	L4440	5	E
L4440_13	-20	1.48893425798632	1.19083832149038	1.25032444045205	L4440	5	E
L4440_13	-40	1.59016840119043	1.17727941176471	1.35071452477608	L4440	5	E
L4440_13	-60	1.57705542865407	1.16385533600578	1.35502702085496	L4440	5	E
L4440_13	-80	1.70067571084945	1.20398939423035	1.41253379722386	L4440	5	E
L4440_13	-100	1.58598336645123	1.29223188153153	1.22732103202062	L4440	5	E
L4440_13	-120	1.87335719944655	1.44335858134356	1.29791530923848	L4440	5	E
L4440_13	-140	2.38843073849203	1.36776379231589	1.74623041778869	L4440	5	E
L4440_13	-160	2.37363116108107	1.46365410901054	1.62171591393659	L4440	5	E
L4440_13	-180	2.2744851075093	1.46138100335071	1.55639432994837	L4440	5	E
L4440_13	-200	2.29534709825803	1.38899834090592	1.65251968318478	L4440	5	E
L4440_13	-220	2.15177384080989	1.33470676988653	1.61216972098884	L4440	5	E
L4440_13	-240	2.06031684376994	1.31476422805964	1.56706183496534	L4440	5	E
L4440_13	-260	2.26028362140639	1.31549528185786	1.71819971730664	L4440	5	E
L4440_13	-280	2.27359165641168	1.33090503369879	1.70830494952222	L4440	5	E
L4440_13	-300	2.21356623048093	1.24979102196445	1.77114908939064	L4440	5	E
L4440_13	-320	2.26875004487863	1.27512322193775	1.77923984588007	L4440	5	E
L4440_13	-340	2.07135157469635	1.22858592807993	1.68596394224824	L4440	5	E
L4440_13	-360	1.96426329067449	1.23439776040359	1.59127256519995	L4440	5	E
L4440_13	-380	1.9897101736639	1.1731957494419	1.69597458447188	L4440	5	E
L4440_13	-400	1.89923574038918	1.15277594213441	1.64753242236533	L4440	5	E
L4440_13	-420	1.83050393719365	1.15525843600305	1.58449735587026	L4440	5	E
L4440_13	-440	1.74239745191032	1.11936304387663	1.55659726434773	L4440	5	E
L4440_13	-460	1.66839125293627	1.17558325871004	1.41920297058924	L4440	5	E
L4440_13	-480	1.7864549956216	1.14300941354739	1.56293987997635	L4440	5	E
L4440_13	-500	1.78698068178936	1.12330076920125	1.59083010604544	L4440	5	E
L4440_13	-520	1.70404262431158	1.17001803262515	1.45642424030701	L4440	5	E
L4440_13	-540	1.80589947759826	1.21768725436061	1.48305689423227	L4440	5	E
L4440_13	-560	1.6984616696362	1.21822688319576	1.3942080026839	L4440	5	E
L4440_13	-580	1.71586593162465	1.26811669592602	1.35308204452877	L4440	5	E
L4440_13	-600	1.65087972988003	1.2203655177681	1.3527748087305	L4440	5	E
L4440_2	0	1.73348154890859	1.22455097686301	1.41560586832354	L4440	5	E
L4440_2	-20	1.73776871332371	1.15666222935357	1.50239946392553	L4440	5	E
L4440_2	-40	1.74401233666305	1.16239710579819	1.50035846438681	L4440	5	E
L4440_2	-60	1.95788379099254	1.17600823656099	1.66485550876583	L4440	5	E
L4440_2	-80	1.79154919128486	1.17571545110402	1.5237948855759	L4440	5	E
L4440_2	-100	1.79791045646584	1.21861263905338	1.47537486388001	L4440	5	E
L4440_2	-120	1.83689451278983	1.20047722719687	1.53013690820192	L4440	5	E
L4440_2	-140	2.00468495157885	1.33945879743635	1.49663801187144	L4440	5	E
L4440_2	-160	2.33805738225534	1.28825620624754	1.81490092647463	L4440	5	E
L4440_2	-180	1.90533402453045	1.26685507269374	1.50398736650996	L4440	5	E
L4440_2	-200	1.61543951194201	1.2719868101147	1.27001278558568	L4440	5	E
L4440_2	-220	1.50325098882142	1.27279579065692	1.1810621938383	L4440	5	E
L4440_2	-240	1.49658665646248	1.17864019194083	1.26975701888979	L4440	5	E
L4440_2	-260	1.59581902159791	1.11682382794775	1.42889055700965	L4440	5	E
L4440_2	-280	1.45289760458456	1.10876401048169	1.31037586975191	L4440	5	E
L4440_2	-300	1.5568208695737	1.17012037933488	1.33047923706672	L4440	5	E
L4440_2	-320	1.37740812747356	1.26822962216848	1.08608733260654	L4440	5	E
L4440_2	-340	1.37275393970018	1.11276996279281	1.23363676734666	L4440	5	E
L4440_2	-360	1.32459361229556	1.02518951589992	1.29204755974588	L4440	5	E
L4440_2	-380	1.47942126323377	1.09692504374367	1.34869859310048	L4440	5	E
L4440_2	-400	1.4669412665012	1.13070983110315	1.29736314848347	L4440	5	E
L4440_2	-420	1.34913205432159	1.09790467549073	1.22882440018626	L4440	5	E
L4440_2	-440	1.29106390464315	1.13620020120115	1.13629966204749	L4440	5	E
L4440_2	-460	1.23879183512427	1.18615783958127	1.04437351740775	L4440	5	E
L4440_2	-480	1.30535185130907	1.33804502899378	0.975566459292263	L4440	5	E
L4440_2	-500	1.37979115550163	1.23422278557758	1.11794334995682	L4440	5	E
L4440_2	-520	1.40019739383447	1.29407254987476	1.08200841905655	L4440	5	E
L4440_2	-540	1.30279337081235	1.37416293341078	0.948063245730778	L4440	5	E
L4440_2	-560	1.34395596328966	1.3755395358712	0.977039138637677	L4440	5	E
L4440_2	-580	1.25242810303302	1.29656969665401	0.96595509386429	L4440	5	E
L4440_2	-600	1.34355917930297	1.27935955788397	1.05018106209734	L4440	5	E
L4440_3	0	1.73659555521823	1.13274999959913	1.53307928124723	L4440	5	E
L4440_3	-20	1.76090368330707	1.16487495644326	1.51166756016772	L4440	5	E
L4440_3	-40	1.75767173095728	1.16739513088019	1.5056356536557	L4440	5	E
L4440_3	-60	1.69159173997753	1.18880900528976	1.42292978304384	L4440	5	E
L4440_3	-80	1.69479620527053	1.18414342896141	1.43124233417991	L4440	5	E
L4440_3	-100	1.90853483375144	1.20881295852059	1.57885040882355	L4440	5	E
L4440_3	-120	1.47164179389524	1.15883479228506	1.26993235247396	L4440	5	E
L4440_3	-140	1.90788959778239	1.14270081678408	1.66963177916665	L4440	5	E
L4440_3	-160	1.81283116029963	1.06390577093476	1.70393958734414	L4440	5	E
L4440_3	-180	1.72417207984164	1.07015026036196	1.61114952143119	L4440	5	E
L4440_3	-200	1.47655467241715	1.07415555274181	1.37461903785555	L4440	5	E
L4440_3	-220	1.55717967032364	1.00371274028106	1.5514196520885	L4440	5	E
L4440_3	-240	1.41201209312285	1.02376952717555	1.37922848418668	L4440	5	E
L4440_3	-260	1.49207924608935	1.06493739801519	1.40109573470728	L4440	5	E
L4440_3	-280	1.4113171560891	1.00982016467532	1.39759256693282	L4440	5	E
L4440_3	-300	1.35759887800287	0.966480987574092	1.40468244637745	L4440	5	E
L4440_3	-320	1.31679901465108	0.957492427272611	1.37525788940383	L4440	5	E
L4440_3	-340	1.38914651077746	0.966382804313951	1.43747022875022	L4440	5	E
L4440_3	-360	1.37334805353611	1.00312323316553	1.36907212207843	L4440	5	E
L4440_3	-380	1.3681942970258	1.01485663508516	1.34816510009908	L4440	5	E
L4440_3	-400	1.36554604399991	0.999837526466837	1.36576794514344	L4440	5	E
L4440_3	-420	1.36618244785246	1.07715428967267	1.26832568087124	L4440	5	E
L4440_3	-440	1.46316331442986	1.09602175022386	1.33497653137907	L4440	5	E
L4440_3	-460	1.34471845946491	1.09913863903532	1.22342933976475	L4440	5	E
L4440_3	-480	1.23378721345412	1.05043509589425	1.17454873535407	L4440	5	E
L4440_3	-500	1.14729050289215	1.14848571443738	0.998959315270353	L4440	5	E
L4440_3	-520	1.20527488420245	1.02983410033321	1.17035829733398	L4440	5	E
L4440_3	-540	1.26566618336104	1.25240822741012	1.0105859700222	L4440	5	E
L4440_3	-560	1.1681941879894	1.2423021296627	0.940346281388553	L4440	5	E
L4440_3	-580	1.181358044261	1.06132291211144	1.11309953905617	L4440	5	E
L4440_3	-600	1.10612731494752	1.15745041096874	0.955658492549787	L4440	5	E
L4440_4	0	1.46619129374672	1.11686815171296	1.31277025985386	L4440	5	E
L4440_4	-20	1.50433683263625	1.10770066121653	1.35807162106784	L4440	5	E
L4440_4	-40	1.77368339083175	1.14595354890728	1.54777948244328	L4440	5	E
L4440_4	-60	1.80833761873406	1.15866690470778	1.56070533419622	L4440	5	E
L4440_4	-80	1.76984434450461	1.1952343394063	1.4807509173337	L4440	5	E
L4440_4	-100	1.77146682222416	1.15682439416188	1.53131869552905	L4440	5	E
L4440_4	-120	1.74158321936672	1.17378763977427	1.48372939052386	L4440	5	E
L4440_4	-140	1.81605108804851	1.14595516496918	1.58474881353438	L4440	5	E
L4440_4	-160	1.6954317824892	1.1244252552022	1.50782079524203	L4440	5	E
L4440_4	-180	1.81596422833803	1.14964950408943	1.57958075211484	L4440	5	E
L4440_4	-200	1.71683980787814	1.11125647254878	1.54495370806741	L4440	5	E
L4440_4	-220	1.42119317868593	1.13364317449486	1.2536512464067	L4440	5	E
L4440_4	-240	1.37067146146893	1.12276786732414	1.22079683731564	L4440	5	E
L4440_4	-260	1.40179899933903	1.10433434369565	1.26936104753196	L4440	5	E
L4440_4	-280	1.4476064285857	1.11318440587827	1.30041924854632	L4440	5	E
L4440_4	-300	1.47957877258276	1.10502944211175	1.33894963898448	L4440	5	E
L4440_4	-320	1.32652124711544	1.08649924297802	1.22091318119976	L4440	5	E
L4440_4	-340	1.4190262071086	1.05635206179203	1.3433269630783	L4440	5	E
L4440_4	-360	1.42961309528652	1.05867143145823	1.35038412561803	L4440	5	E
L4440_4	-380	1.46321545462644	1.03561982527158	1.41288860923721	L4440	5	E
L4440_4	-400	1.35640030765458	1.00725141844367	1.34663529166371	L4440	5	E
L4440_4	-420	1.4759013926879	1.0194828317928	1.44769617168783	L4440	5	E
L4440_4	-440	1.40656141625919	1.03156915089025	1.36351636247101	L4440	5	E
L4440_4	-460	1.4407929047432	1.02229635367598	1.40936911254979	L4440	5	E
L4440_4	-480	1.51807498461297	1.07502912904011	1.41212451235479	L4440	5	E
L4440_4	-500	1.50339394234606	1.11967135251477	1.34271001840804	L4440	5	E
L4440_4	-520	1.41843259121422	1.11961491049244	1.26689326653424	L4440	5	E
L4440_4	-540	1.34128776313325	1.12574876541663	1.19146278844628	L4440	5	E
L4440_4	-560	1.21613545035803	1.20352932578757	1.01047429780093	L4440	5	E
L4440_4	-580	1.23910346714552	1.21940135743429	1.01615719844095	L4440	5	E
L4440_4	-600	1.25735713851181	1.22889263234242	1.02316272831348	L4440	5	E
L4440_5	0	1.21041740817481	1.17386790798667	1.03113595655819	L4440	5	E
L4440_5	-20	1.21232622696963	1.19282730246763	1.01634681270429	L4440	5	E
L4440_5	-40	1.34759847787186	1.20056526564017	1.12246998679683	L4440	5	E
L4440_5	-60	1.343306488866	1.23378918414824	1.08876500631132	L4440	5	E
L4440_5	-80	1.4290565678321	1.36095931997571	1.05003621111732	L4440	5	E
L4440_5	-100	1.48140589849744	1.37369678536403	1.07840821517601	L4440	5	E
L4440_5	-120	1.59613454415218	1.42670225392308	1.11875798875568	L4440	5	E
L4440_5	-140	1.41933413238695	1.383067823491	1.02622164168668	L4440	5	E
L4440_5	-160	1.70995417405559	1.42229013546166	1.2022541191995	L4440	5	E
L4440_5	-180	1.46910835500711	1.31710212477003	1.1154096006516	L4440	5	E
L4440_5	-200	1.27236434550011	1.23883883883884	1.0270620403641	L4440	5	E
L4440_5	-220	1.1983944919782	1.15970991356588	1.03335711625796	L4440	5	E
L4440_5	-240	1.27122878002601	1.17213452915537	1.08454170439126	L4440	5	E
L4440_5	-260	1.29851595181876	1.21018956370566	1.07298558074046	L4440	5	E
L4440_5	-280	1.23763813824609	1.16924168916793	1.05849641670477	L4440	5	E
L4440_5	-300	1.2018256702408	1.17459825954849	1.02318018988277	L4440	5	E
L4440_5	-320	1.0704311965418	1.14657140740422	0.933593136571581	L4440	5	E
L4440_5	-340	1.04001319095373	1.10193915922333	0.943802733797714	L4440	5	E
L4440_5	-360	1.2398244584132	1.12008221988941	1.10690486501573	L4440	5	E
L4440_5	-380	0.988758885462663	1.11931539452294	0.883360391808137	L4440	5	E
L4440_5	-400	1.04597225748613	1.13504922524162	0.921521493716246	L4440	5	E
L4440_5	-420	1.0596928586979	1.14412439687174	0.926204232332864	L4440	5	E
L4440_5	-440	1.00306207782747	1.11346649775696	0.900846213018623	L4440	5	E
L4440_5	-460	0.955946622407504	1.11037921886196	0.860919050148711	L4440	5	E
L4440_5	-480	1.01318540892193	1.12440071153368	0.901089263399655	L4440	5	E
L4440_5	-500	1.12492970097625	1.16562495475539	0.965087180389271	L4440	5	E
L4440_5	-520	1.05073092060958	1.10298783899019	0.952622398422412	L4440	5	E
L4440_5	-540	1.06750611688872	1.12818642469032	0.946214290055601	L4440	5	E
L4440_5	-560	1.05986637543304	1.12489830016264	0.942188618544268	L4440	5	E
L4440_5	-580	1.01827083499781	1.12258385228887	0.907077750068856	L4440	5	E
L4440_5	-600	1.05095269529137	1.13436549658804	0.926467437922287	L4440	5	E
L4440_6	0	1.68903052165201	1.19748162084165	1.4104855492186	L4440	5	E
L4440_6	-20	1.5912996984151	1.19396910997931	1.33278129653009	L4440	5	E
L4440_6	-40	1.73136044554259	1.22631088763513	1.41184463336326	L4440	5	E
L4440_6	-60	1.76312762001188	1.22976933195528	1.43370595948152	L4440	5	E
L4440_6	-80	1.93084871321108	1.27355174515327	1.5161132796993	L4440	5	E
L4440_6	-100	2.04606525003191	1.37429731347008	1.48880830223383	L4440	5	E
L4440_6	-120	2.01694619544913	1.28690671042352	1.56728236717745	L4440	5	E
L4440_6	-140	1.88360397326636	1.21505692609702	1.55021870400496	L4440	5	E
L4440_6	-160	1.99801848415206	1.18901531831293	1.68039759738925	L4440	5	E
L4440_6	-180	1.99941058656997	1.19353654143146	1.6751984687222	L4440	5	E
L4440_6	-200	2.22419286423155	1.17295637509351	1.89622812191478	L4440	5	E
L4440_6	-220	1.71930827212426	1.12442414762908	1.52905669604263	L4440	5	E
L4440_6	-240	1.51862889036698	1.11109423410889	1.36678676186717	L4440	5	E
L4440_6	-260	1.66019288308306	1.13154284839159	1.46719400457783	L4440	5	E
L4440_6	-280	1.64523895846044	1.12037653832437	1.46846966370882	L4440	5	E
L4440_6	-300	1.55064034447306	1.07002320719064	1.44916515272999	L4440	5	E
L4440_6	-320	1.68607482631735	1.07621387469711	1.56667263446299	L4440	5	E
L4440_6	-340	1.58394837300171	1.05869710415142	1.49612988152196	L4440	5	E
L4440_6	-360	1.50840278011862	1.09220813804857	1.3810579939586	L4440	5	E
L4440_6	-380	1.60930518394034	1.06460004512037	1.51165237247231	L4440	5	E
L4440_6	-400	1.52881782115166	1.0899862926575	1.40260279551244	L4440	5	E
L4440_6	-420	1.24205610089802	1.07005219745821	1.16074347013014	L4440	5	E
L4440_6	-440	1.32037609120756	1.04269811654613	1.26630716048594	L4440	5	E
L4440_6	-460	1.29346224940799	1.05327608778762	1.22803723012916	L4440	5	E
L4440_6	-480	1.28144032146669	1.12749475284557	1.13653772510479	L4440	5	E
L4440_6	-500	1.48006096247598	1.1383577342198	1.30017209703448	L4440	5	E
L4440_6	-520	1.42938985175962	1.202366455377	1.1888138140975	L4440	5	E
L4440_6	-540	1.34690263956942	1.23792138680292	1.08803568136742	L4440	5	E
L4440_6	-560	1.41529235456042	1.25033819577735	1.1319276331317	L4440	5	E
L4440_6	-580	1.36264844547933	1.18489259601384	1.15001853337888	L4440	5	E
L4440_6	-600	1.38143880424838	1.24043521852324	1.11367267199412	L4440	5	E
L4440_7	0	1.49410714531422	1.11407816928213	1.34111518070314	L4440	5	E
L4440_7	-20	1.47616786458197	1.14563620989463	1.28851362398692	L4440	5	E
L4440_7	-40	1.56603121840858	1.20386513239358	1.30083609556406	L4440	5	E
L4440_7	-60	1.50752895876648	1.17530779453893	1.28266737085487	L4440	5	E
L4440_7	-80	1.51702554858793	1.19586629121741	1.2685578310294	L4440	5	E
L4440_7	-100	1.6064546242048	1.15975209188201	1.38517070626524	L4440	5	E
L4440_7	-120	1.46506172245464	1.25263267817025	1.16958606300668	L4440	5	E
L4440_7	-140	1.6866744297236	1.34777848030086	1.2514478116219	L4440	5	E
L4440_7	-160	1.85499749630413	1.34437324695586	1.37982327490116	L4440	5	E
L4440_7	-180	1.72679054818656	1.31622350237757	1.31192806166077	L4440	5	E
L4440_7	-200	1.82058757448208	1.27930637272153	1.42310521803238	L4440	5	E
L4440_7	-220	1.6431161132273	1.30397801361924	1.26007961489072	L4440	5	E
L4440_7	-240	1.8070765422442	1.28277240514403	1.40872732762076	L4440	5	E
L4440_7	-260	1.73470611978046	1.23767380502642	1.40158587241283	L4440	5	E
L4440_7	-280	1.64899839294697	1.26988424978471	1.29854228306756	L4440	5	E
L4440_7	-300	1.79160791317308	1.21613289275666	1.47320076929419	L4440	5	E
L4440_7	-320	1.71318941991133	1.21631567364582	1.40850722968665	L4440	5	E
L4440_7	-340	1.55661426771657	1.16311793693518	1.3383116348616	L4440	5	E
L4440_7	-360	1.57443965515896	1.15918767864196	1.35822669975537	L4440	5	E
[truncated: 714 more rows]
