# Supplementary material for: Aurora A and cortical flows promote polarization and cytokinesis by inducing asymmetric ECT-2 accumulation
Source: eLife. 2022 Dec 19;11:e83992. doi: 10.7554/eLife.83992 (PMC9799973; doi:10.7554/eLife.83992)
Supplement: Figure 5—figure supplement 2—source data 1. [file elife-83992-fig5-figsupp2-data1.zip › Figure 5figure supplement 2source data.csv]

Embryo	Time	AntRatio	PostRatio	AntPostRatio	Treatment
AIR1_1	0	2.05938094899773	1.45883288870831	1.41166336798258	AIR1
AIR1_1	10	1.99988559005357	1.45755240519965	1.37208486152485	AIR1
AIR1_1	20	1.94026142156025	1.45477995403336	1.33371470797415	AIR1
AIR1_1	30	1.90737435247351	1.38981939754401	1.37239007877145	AIR1
AIR1_1	40	1.91589514668824	1.41364941109265	1.35528309328646	AIR1
AIR1_1	50	1.98132066572128	1.47687501028243	1.34156286207482	AIR1
AIR1_1	60	2.02908568749134	1.51911806780793	1.33569979219541	AIR1
AIR1_1	70	2.005924629454	1.50589101957907	1.33205165803744	AIR1
AIR1_1	80	2.0925613067599	1.47142943590613	1.4221282079159	AIR1
AIR1_1	90	1.90883678863042	1.4695795626008	1.29889992839329	AIR1
AIR1_1	100	1.90708671395726	1.52980408790361	1.24662153084625	AIR1
AIR1_1	110	1.83964807628851	1.52142045296057	1.20916481220473	AIR1
AIR1_1	120	1.81696142254523	1.54155091445308	1.17865806799503	AIR1
AIR1_1	130	1.76738812166145	1.48965789216962	1.18643893403426	AIR1
AIR1_1	140	1.84598064631372	1.49411729838072	1.23549914609405	AIR1
AIR1_1	150	1.82498929231657	1.47032597966104	1.24121406923469	AIR1
AIR1_1	160	1.77143999310748	1.44863898448914	1.22283054099374	AIR1
AIR1_1	170	1.81446453335934	1.39520609932752	1.30049928410856	AIR1
AIR1_1	180	1.78111293361908	1.33118626240592	1.33798926860917	AIR1
AIR1_1	190	1.75179536781236	1.34987317307205	1.29774811645869	AIR1
AIR1_1	200	1.7525747374304	1.28654837435264	1.36222995758885	AIR1
AIR1_1	210	1.70815474510219	1.27105871941141	1.34388342490831	AIR1
AIR1_1	220	1.5950206844458	1.23822065151485	1.28815545314515	AIR1
AIR1_1	230	1.54070544948279	1.22481894011074	1.25790465760064	AIR1
AIR1_1	240	1.56739473363589	1.20879880644581	1.29665476610161	AIR1
AIR1_1	250	1.56331502030261	1.17446151701654	1.33109088518614	AIR1
AIR1_1	260	1.60922910265533	1.16154252417108	1.38542418307391	AIR1
AIR1_1	270	1.55190596786187	1.18254933790945	1.31233929791494	AIR1
AIR1_1	280	1.47832801277343	1.15172184003916	1.28358077565253	AIR1
AIR1_1	290	1.48822052182568	1.14457985830914	1.3002330165273	AIR1
AIR1_1	300	1.48513967009206	1.12927672616086	1.31512465960492	AIR1
AIR1_1	310	1.50794943165858	1.13142213751072	1.33279116756216	AIR1
AIR1_1	320	1.47745406789095	1.09445957042167	1.34993937448208	AIR1
AIR1_1	330	1.42083767175895	1.1116599141211	1.27812261080071	AIR1
AIR1_1	340	1.46047238084703	1.10096029251994	1.32654410042729	AIR1
AIR1_10	0	1.27240641250839	1.20848495411751	1.05289388020355	AIR1
AIR1_10	10	1.32081284124875	1.19290631525888	1.10722260780564	AIR1
AIR1_10	20	1.32610313086826	1.19510059769602	1.10961632303154	AIR1
AIR1_10	30	1.34163983269076	1.17553667417002	1.14129985237425	AIR1
AIR1_10	40	1.39416116320807	1.17997721634988	1.18151532410155	AIR1
AIR1_10	50	1.40688995940397	1.27661339487199	1.10204856462832	AIR1
AIR1_10	60	1.30968700155665	1.31513564581442	0.995856971655271	AIR1
AIR1_10	70	1.30670578101107	1.36828690318043	0.95499399868096	AIR1
AIR1_10	80	1.35062454707991	1.32860334044491	1.01657470364905	AIR1
AIR1_10	90	1.30949016679822	1.19825824664399	1.09282800303337	AIR1
AIR1_10	100	1.23021430554736	1.2199627820888	1.00840314443118	AIR1
AIR1_10	110	1.31290888224046	1.2609240291303	1.04122758541292	AIR1
AIR1_10	120	1.20978672931923	1.1929745112845	1.0140926883816	AIR1
AIR1_10	130	1.20675885951371	1.22127414884794	0.98811463474608	AIR1
AIR1_10	140	1.19378513866797	1.15347640175867	1.03494543698322	AIR1
AIR1_10	150	1.25908010132361	1.15319140924526	1.09182230393795	AIR1
AIR1_10	160	1.28422556979139	1.12522003256649	1.14131061714412	AIR1
AIR1_10	170	1.30381624521221	1.08425571721226	1.20249884276789	AIR1
AIR1_10	180	1.30933449790317	1.13396424589817	1.1546523646044	AIR1
AIR1_10	190	1.24364108408237	1.11726851605912	1.11310850185683	AIR1
AIR1_10	200	1.25221989953028	1.13417812676396	1.10407692582039	AIR1
AIR1_10	210	1.16324761851539	1.1229959904933	1.03584307367332	AIR1
AIR1_10	220	1.19791023001732	1.05051519903901	1.14030737595529	AIR1
AIR1_10	230	1.22540406088124	0.99303778190858	1.23399540602177	AIR1
AIR1_10	240	1.17843167815297	1.00653597431375	1.17077949345667	AIR1
AIR1_10	250	1.18679810014116	0.968178959799997	1.22580447357204	AIR1
AIR1_10	260	1.04961018912657	0.980043904591944	1.07098282455376	AIR1
AIR1_10	270	1.06622668184689	1.08856699878799	0.979477315621383	AIR1
AIR1_10	280	1.09819033851174	0.973986144322701	1.12752152062225	AIR1
AIR1_10	290	1.08716231248626	0.935690808354125	1.16188200501677	AIR1
AIR1_10	300	1.06178841551073	1.03796055727011	1.02295641975384	AIR1
AIR1_10	310	1.0705186269045	1.00718993454662	1.06287661362143	AIR1
AIR1_10	320	1.06309533315612	0.977695127729459	1.08734850262064	AIR1
AIR1_10	330	1.04174800276293	0.955667430645664	1.09007377394781	AIR1
AIR1_10	340	1.0259278316966	0.990283661418141	1.03599389918987	AIR1
AIR1_3	0	2.18856415108459	1.16871933537337	1.87261738968784	AIR1
AIR1_3	10	2.08855202536313	1.1514634007409	1.81382406424664	AIR1
AIR1_3	20	2.15558290347697	1.09977926658994	1.9600141309817	AIR1
AIR1_3	30	2.19560729276345	1.14245365645855	1.9218348861253	AIR1
AIR1_3	40	2.05317942956123	1.16258667413768	1.76604417996114	AIR1
AIR1_3	50	1.96286307605052	1.20698803551351	1.6262489919508	AIR1
AIR1_3	60	2.01653078106609	1.23573844372927	1.63184271825396	AIR1
AIR1_3	70	1.96116442821915	1.28827125151701	1.5223225899901	AIR1
AIR1_3	80	1.86443294943125	1.19273341288394	1.56315982204539	AIR1
AIR1_3	90	2.05144609252671	1.14946677523642	1.78469368295119	AIR1
AIR1_3	100	2.0538666612198	1.14546878157102	1.79303591181499	AIR1
AIR1_3	110	1.89217448174681	1.11284175557539	1.7003086667686	AIR1
AIR1_3	120	1.76249872317566	1.0977885056991	1.6054993416544	AIR1
AIR1_3	130	1.59044554710139	1.03781257792584	1.53249785262772	AIR1
AIR1_3	140	1.61617654672043	1.15629230388258	1.39772317198139	AIR1
AIR1_3	150	1.45734521158018	1.06568710787593	1.36751697642742	AIR1
AIR1_3	160	1.51257389518605	1.06148837794823	1.42495568167193	AIR1
AIR1_3	170	1.37809890323374	1.06572800355237	1.29310565044754	AIR1
AIR1_3	180	1.26299998902964	1.00753828049434	1.25355037469143	AIR1
AIR1_3	190	1.30673492537347	1.01141063354735	1.29199247272131	AIR1
AIR1_3	200	1.25176428629171	1.07065797769557	1.16915421392175	AIR1
AIR1_3	210	1.20961910399427	1.00915581837241	1.19864453236288	AIR1
AIR1_3	220	1.16292510093624	0.99067017694107	1.17387716719913	AIR1
AIR1_3	230	1.16340580100255	0.970802344685457	1.1983961589828	AIR1
AIR1_3	240	1.15839959210163	0.95331168803385	1.21513205664221	AIR1
AIR1_3	250	1.15250283223958	0.947473122760299	1.21639633310332	AIR1
AIR1_3	260	1.08327958146423	0.942473310668879	1.1494008044593	AIR1
AIR1_3	270	1.09495171860607	0.929545398540618	1.17794324013129	AIR1
AIR1_3	280	1.05575687229161	0.92211349354948	1.14493159429616	AIR1
AIR1_3	290	1.09128244319664	0.945646578621484	1.1540066530854	AIR1
AIR1_3	300	1.12524005827185	0.915662898556537	1.22888025718383	AIR1
AIR1_3	310	1.06160278953109	0.948538699050498	1.11919818410548	AIR1
AIR1_3	320	1.08251127273289	0.929080705187813	1.16514234628741	AIR1
AIR1_3	330	1.03867135076381	0.930929826557457	1.11573538749401	AIR1
AIR1_3	340	1.09292107424726	0.914645736006017	1.19491190001029	AIR1
AIR1_5	0	2.80729307158925	1.3744678758442	2.0424581184664	AIR1
AIR1_5	10	2.58682567976686	1.33929334538331	1.93148550217465	AIR1
AIR1_5	20	2.59763197389771	1.29821981300028	2.00091844839002	AIR1
AIR1_5	30	2.55925065355014	1.33023413535947	1.92390992346514	AIR1
AIR1_5	40	2.44878131127832	1.38531989831755	1.76766486517109	AIR1
AIR1_5	50	2.57124848901477	1.35685315486354	1.89500866751741	AIR1
AIR1_5	60	2.41358291541545	1.32315803348305	1.82410781957919	AIR1
AIR1_5	70	2.68045750533539	1.33463848886092	2.00837719555285	AIR1
AIR1_5	80	2.39841060457037	1.3226244597283	1.81337233477676	AIR1
AIR1_5	90	2.43750247196997	1.33016452771707	1.83248193827075	AIR1
AIR1_5	100	2.39163825460246	1.30824330930661	1.82812955173459	AIR1
AIR1_5	110	2.23515957278095	1.27781147008016	1.749209194875	AIR1
AIR1_5	120	2.1343635820665	1.18493882837793	1.80124368528647	AIR1
AIR1_5	130	2.09187813911404	1.20083038888741	1.74202631651603	AIR1
AIR1_5	140	2.07418464676402	1.31655578448952	1.57546278798074	AIR1
AIR1_5	150	1.96852325181887	1.20916139201838	1.62800703430742	AIR1
AIR1_5	160	1.83480026458021	1.19530781539058	1.53500231568441	AIR1
AIR1_5	170	1.82209386077179	1.17977696706483	1.54443925558658	AIR1
AIR1_5	180	1.7011566698	1.16383724676324	1.46167917767807	AIR1
AIR1_5	190	1.68633561356729	1.09289797374229	1.54299454668487	AIR1
AIR1_5	200	1.71326229528157	1.13552554975272	1.50878357220114	AIR1
AIR1_5	210	1.50760235327087	1.10209214318383	1.36794583156683	AIR1
AIR1_5	220	1.56368533482218	1.11384490735592	1.40386271418532	AIR1
AIR1_5	230	1.49533959530153	1.0807347671422	1.3836323589882	AIR1
AIR1_5	240	1.48260045798928	1.07371922115267	1.38080834242463	AIR1
AIR1_5	250	1.42750329009927	1.1052257889084	1.29159426465173	AIR1
AIR1_5	260	1.40654709087023	1.08970456514163	1.2907600241974	AIR1
AIR1_5	270	1.32733234322498	1.05970683070039	1.25254674667682	AIR1
AIR1_5	280	1.33466545260728	1.05358854201154	1.26678053090734	AIR1
AIR1_5	290	1.33828744493349	1.08920945644051	1.22867776901879	AIR1
AIR1_5	300	1.28818343121029	1.06443792529946	1.21020061442088	AIR1
AIR1_5	310	1.29597076114084	1.06500805740604	1.21686474776288	AIR1
AIR1_5	320	1.24173379032935	1.09461289213986	1.1344044997514	AIR1
AIR1_5	330	1.22748324808398	1.05466635541543	1.16385930183625	AIR1
AIR1_5	340	1.2705127162412	1.06900680170396	1.1884982529728	AIR1
AIR1_6	0	1.53325150280714	1.7435737817102	0.879372882805821	AIR1
AIR1_6	10	1.53710476156677	1.71873113231809	0.894325315149	AIR1
AIR1_6	20	1.52990765715379	1.73445211822771	0.8820696985957	AIR1
AIR1_6	30	1.59545183913645	1.67480409127438	0.952619979523965	AIR1
AIR1_6	40	1.6969727643885	1.74303431316224	0.973573928851592	AIR1
AIR1_6	50	1.63029732029747	1.77412760131683	0.918929010003226	AIR1
AIR1_6	60	1.65704348856481	1.78868678799108	0.92640226320779	AIR1
AIR1_6	70	1.6651797059854	1.73858976472947	0.957776089429872	AIR1
AIR1_6	80	1.5790767306348	1.75325438285778	0.900654660312857	AIR1
AIR1_6	90	1.68402605068583	1.77680746705742	0.947781952692241	AIR1
AIR1_6	100	1.64121990352745	1.70587007959299	0.962101348256856	AIR1
AIR1_6	110	1.59499807849354	1.73481405773478	0.919405783796909	AIR1
AIR1_6	120	1.58416803460596	1.63367051242842	0.969698615818877	AIR1
AIR1_6	130	1.5925977089642	1.66736190787864	0.955160185343586	AIR1
AIR1_6	140	1.50050482309521	1.67242233890625	0.897204484888983	AIR1
AIR1_6	150	1.28506028694101	1.55113521093477	0.828464390390951	AIR1
AIR1_6	160	1.34797162092318	1.55034799871537	0.869463902323942	AIR1
AIR1_6	170	1.35548570829717	1.39470828643927	0.9718775757458	AIR1
AIR1_6	180	1.26119146514847	1.44500415326469	0.872794353081316	AIR1
AIR1_6	190	1.25777268358973	1.36416555632974	0.922008826387424	AIR1
AIR1_6	200	1.27118750681678	1.38560144136833	0.917426518812966	AIR1
AIR1_6	210	1.24071560960202	1.319360905004	0.940391370470579	AIR1
AIR1_6	220	1.2015652107627	1.26053748563603	0.953216563929814	AIR1
AIR1_6	230	1.16675162153681	1.26712838242787	0.920784063964583	AIR1
AIR1_6	240	1.21852352342395	1.20269394438628	1.01316176830486	AIR1
AIR1_6	250	1.24438178110639	1.21216808701425	1.02657526991285	AIR1
AIR1_6	260	1.2046581410019	1.19302233616058	1.00975321625475	AIR1
AIR1_6	270	1.21972093021097	1.21561191981491	1.00338019916478	AIR1
AIR1_6	280	1.23878122332316	1.21002765228726	1.0237627387949	AIR1
AIR1_6	290	1.20138838484206	1.15774357849991	1.03769816317936	AIR1
AIR1_6	300	1.18736662642318	1.14143526512707	1.04024000545576	AIR1
AIR1_6	310	1.14401085520809	1.1768988927754	0.972055341568253	AIR1
AIR1_6	320	1.15705188958637	1.16593179293835	0.992383856923909	AIR1
AIR1_6	330	1.14631165444352	1.13741011849194	1.00782614450746	AIR1
AIR1_6	340	1.1937769136557	1.12391096162518	1.0621632446128	AIR1
AIR1_7	0	2.42567168345124	1.35557842180787	1.78939974584151	AIR1
AIR1_7	10	2.38793459135085	1.34737719509878	1.77228366342936	AIR1
AIR1_7	20	2.34433924323603	1.29618126005148	1.80865077708571	AIR1
AIR1_7	30	2.258079051058	1.32404410794597	1.7054409573719	AIR1
AIR1_7	40	2.41452232879175	1.39450852970411	1.73145038367321	AIR1
AIR1_7	50	2.39515498750585	1.43872096125469	1.66478076847999	AIR1
AIR1_7	60	2.39730522979185	1.3958946747772	1.71739693052019	AIR1
AIR1_7	70	2.31475840114652	1.35345307598887	1.71026128811691	AIR1
AIR1_7	80	2.30056993325591	1.40131453473413	1.64172273692458	AIR1
AIR1_7	90	2.33852471358375	1.40550999535941	1.66382645538266	AIR1
AIR1_7	100	2.24094902504468	1.50231417508427	1.49166470117275	AIR1
AIR1_7	110	2.31322468191341	1.44226030171469	1.60388847919009	AIR1
AIR1_7	120	2.31519805604931	1.44123932371131	1.60639389861184	AIR1
AIR1_7	130	2.26169646181299	1.34900916358413	1.67656122943152	AIR1
AIR1_7	140	2.28695563601382	1.32346023810031	1.72801234988103	AIR1
AIR1_7	150	2.23099725814921	1.29585795075546	1.72163720325101	AIR1
AIR1_7	160	2.05383493102636	1.26711907082095	1.62086971802555	AIR1
AIR1_7	170	2.00766785310526	1.39224591503291	1.44203536992084	AIR1
AIR1_7	180	1.968782699299	1.23763341383352	1.59076401565531	AIR1
AIR1_7	190	1.8700080954233	1.16603224294573	1.60373618031276	AIR1
AIR1_7	200	1.67978366513824	1.11257096495713	1.50982159165278	AIR1
AIR1_7	210	1.42836686936404	1.03851121972524	1.37539859197857	AIR1
AIR1_7	220	1.51431059715661	1.08887726589517	1.39070825021927	AIR1
AIR1_7	230	1.4116042621307	1.09626362592036	1.28765036872003	AIR1
AIR1_7	240	1.51267610712769	1.14880371008816	1.31674026976427	AIR1
AIR1_7	250	1.48930127021897	1.09421508002389	1.36106812765407	AIR1
AIR1_7	260	1.57578281446563	1.10081396109072	1.43147059372711	AIR1
AIR1_7	270	1.45705713310735	1.11107141833492	1.31139826753075	AIR1
AIR1_7	280	1.52300805718195	1.15894266864796	1.31413580531875	AIR1
AIR1_7	290	1.4141552034399	1.09798906079635	1.28795017539996	AIR1
AIR1_7	300	1.45731789093421	1.1555213417143	1.26117782365851	AIR1
AIR1_7	310	1.46284707439956	1.10208385360304	1.32734643522548	AIR1
AIR1_7	320	1.4559931188004	1.12619240689417	1.29284579605341	AIR1
AIR1_7	330	1.44480509357771	1.11866988365201	1.29153838383581	AIR1
AIR1_7	340	1.38194692656968	1.0701165978276	1.29139846010717	AIR1
AIR1_8	0	2.06005565589053	1.22295598420836	1.68448879803637	AIR1
AIR1_8	10	1.96796473534706	1.22616146805663	1.60498008346823	AIR1
AIR1_8	20	2.00433091190363	1.25289713096703	1.5997569651681	AIR1
AIR1_8	30	2.11459341700114	1.28397709770824	1.64690898363799	AIR1
AIR1_8	40	2.15406457361397	1.2408101325549	1.73601465453753	AIR1
AIR1_8	50	2.12509391957321	1.26475261361306	1.68024473458283	AIR1
AIR1_8	60	1.95891378562474	1.22485012191955	1.59930896896576	AIR1
AIR1_8	70	1.98635886869694	1.27263266640036	1.56082656145811	AIR1
AIR1_8	80	1.95718576791723	1.30621804863183	1.49836068332331	AIR1
AIR1_8	90	1.96206090875966	1.25699998343657	1.56090766476822	AIR1
AIR1_8	100	1.98516534070916	1.24514079964464	1.59433000771939	AIR1
AIR1_8	110	1.87288944525093	1.19703072641528	1.56461267361083	AIR1
AIR1_8	120	1.88633237326978	1.12662567661325	1.67432041753237	AIR1
AIR1_8	130	1.792485196473	1.12881190869851	1.58793965820195	AIR1
AIR1_8	140	1.77106835461822	1.07770531603715	1.64336978602893	AIR1
AIR1_8	150	1.79135801981463	1.067282576632	1.67842899250504	AIR1
AIR1_8	160	1.78176142944579	1.05590104144792	1.68743221145281	AIR1
AIR1_8	170	1.76933419724167	1.07576946575895	1.64471501893152	AIR1
AIR1_8	180	1.70082921392288	1.01691659013854	1.67253561444126	AIR1
AIR1_8	190	1.79627966211328	1.00212548661866	1.79246979155697	AIR1
AIR1_8	200	1.75123372515095	1.00505397243971	1.74242754436355	AIR1
AIR1_8	210	1.71795177388758	0.947702304226954	1.81275466591687	AIR1
AIR1_8	220	1.74110657598376	0.963425358989957	1.80720442921402	AIR1
AIR1_8	230	1.67377223420679	0.961902490976285	1.74006435154149	AIR1
AIR1_8	240	1.59845988886106	0.967236808832394	1.65260448554543	AIR1
AIR1_8	250	1.41107589648819	0.965010182286601	1.46223938605977	AIR1
AIR1_8	260	1.44463805325974	0.934318641668244	1.54619418775624	AIR1
AIR1_8	270	1.50237528201394	0.953712014745464	1.57529239307623	AIR1
AIR1_8	280	1.61651011453378	0.95335581273413	1.69559999838653	AIR1
AIR1_8	290	1.4113219734273	0.965037142235267	1.46245352811844	AIR1
AIR1_8	300	1.45336878361963	0.951211257850745	1.52791377480488	AIR1
AIR1_8	310	1.46600870830171	0.950373544266869	1.54256051964557	AIR1
AIR1_8	320	1.34455574601832	0.923428091513428	1.4560481301957	AIR1
AIR1_8	330	1.3361766436046	0.9475512592179	1.41013652887493	AIR1
AIR1_8	340	1.36569446885827	0.941539481651488	1.45049091989515	AIR1
AIR1_9	0	1.84507143585789	1.38049843177352	1.33652555728552	AIR1
AIR1_9	10	1.86155004560421	1.39694212702746	1.33258923872916	AIR1
AIR1_9	20	1.87898561853485	1.38368261120005	1.35795998542269	AIR1
AIR1_9	30	1.89416544815692	1.43804328881256	1.31718249575157	AIR1
AIR1_9	40	1.9520679744116	1.45452107005464	1.34206923130943	AIR1
AIR1_9	50	1.92018882269235	1.43279017507987	1.34017447640951	AIR1
AIR1_9	60	1.96679270368518	1.45619172990526	1.35064130862296	AIR1
AIR1_9	70	1.90634342995457	1.54385975743198	1.23479054413954	AIR1
AIR1_9	80	1.81785231801947	1.51357677099946	1.20103079860236	AIR1
AIR1_9	90	1.92914155896172	1.54357138980721	1.24979095343473	AIR1
AIR1_9	100	1.77971162314463	1.49181058102862	1.19298766597935	AIR1
AIR1_9	110	1.64142182640962	1.43286730952547	1.14555047456084	AIR1
AIR1_9	120	1.60394204432324	1.37902620562866	1.16309758130524	AIR1
AIR1_9	130	1.69781681605646	1.3284292734564	1.27806338657305	AIR1
AIR1_9	140	1.62310128630861	1.28705181930165	1.2611001841319	AIR1
AIR1_9	150	1.59236771082112	1.25211973879889	1.27173756748585	AIR1
AIR1_9	160	1.52657174663262	1.36336343785896	1.11971005253739	AIR1
AIR1_9	170	1.63975857949364	1.3722813629245	1.194914267435	AIR1
AIR1_9	180	1.66553973710803	1.31612685475672	1.26548571749636	AIR1
AIR1_9	190	1.59242440824749	1.34091729498282	1.18756347927326	AIR1
AIR1_9	200	1.50666982353816	1.28612331323178	1.17148162080367	AIR1
AIR1_9	210	1.5263203951231	1.22426657256497	1.24672226566252	AIR1
AIR1_9	220	1.49801358462651	1.2600596269054	1.18884341077216	AIR1
AIR1_9	230	1.43570741830722	1.20647675347984	1.19000006768983	AIR1
AIR1_9	240	1.42136639831633	1.19547057504345	1.18895975190746	AIR1
AIR1_9	250	1.38774436672765	1.23131634857159	1.12704129067849	AIR1
AIR1_9	260	1.45063150242468	1.22832740477602	1.18098114296261	AIR1
AIR1_9	270	1.37363366963717	1.23209598984396	1.11487552995862	AIR1
AIR1_9	280	1.3174282652735	1.18994623985381	1.10713259233909	AIR1
AIR1_9	290	1.33979125054915	1.18585447723859	1.12981084632663	AIR1
AIR1_9	300	1.35286213351233	1.18185120890165	1.14469750787801	AIR1
AIR1_9	310	1.35811195615121	1.18799616561958	1.14319557205213	AIR1
AIR1_9	320	1.4724989509163	1.21021927580846	1.21672078800152	AIR1
AIR1_9	330	1.40647752800587	1.19036141747334	1.18155503644537	AIR1
AIR1_9	340	1.32219072102862	1.17007992037203	1.13000035126508	AIR1
Wildtype_1	0	1.7857682364302	1.07297845118837	1.6643095063581	Wildtype
Wildtype_1	10	1.8175287409688	1.0735330937732	1.69303466424182	Wildtype
Wildtype_1	20	1.88282878588544	1.07263423895574	1.7553316102593	Wildtype
Wildtype_1	30	1.73696676851553	1.06876876317078	1.62520353173719	Wildtype
Wildtype_1	40	1.70940664181807	1.07942924447038	1.5836208353395	Wildtype
Wildtype_1	50	1.70398493156927	1.03188214334539	1.65133677577258	Wildtype
Wildtype_1	60	1.73224694301489	1.02551680194293	1.68914535552514	Wildtype
Wildtype_1	70	1.7440346395372	1.02808074564128	1.69639850462264	Wildtype
Wildtype_1	80	1.75445450048128	1.01072040081041	1.7358455405417	Wildtype
Wildtype_1	90	1.79127105761148	1.03604332973945	1.72895380549573	Wildtype
Wildtype_1	100	1.72737906900353	1.07236030758333	1.61081966274597	Wildtype
Wildtype_1	110	1.77527398010862	1.11204009668171	1.59641184288765	Wildtype
Wildtype_1	120	1.77068431019713	1.12872511015687	1.56874715930705	Wildtype
Wildtype_1	130	1.79822423757608	1.11636556533146	1.61078440021766	Wildtype
Wildtype_1	140	1.88448081167576	1.16733412101784	1.61434569395831	Wildtype
Wildtype_1	150	1.86228664296631	1.22068651631292	1.5256059750634	Wildtype
Wildtype_1	160	1.91822116082319	1.22705325361147	1.56327458093401	Wildtype
Wildtype_1	170	1.92248508901392	1.21447436397148	1.58297708543403	Wildtype
Wildtype_1	180	1.84625547381664	1.17089089484698	1.57679548277461	Wildtype
Wildtype_1	190	1.76476851195081	1.13336519933419	1.55710490580402	Wildtype
Wildtype_1	200	1.69794860063494	1.15158337115484	1.474446959869	Wildtype
Wildtype_1	210	1.64635294943608	1.11081807598929	1.48210853336163	Wildtype
Wildtype_1	220	1.90585702744713	1.12215032424306	1.69839725237589	Wildtype
Wildtype_1	230	1.77347033182848	1.15556498679476	1.53472141514743	Wildtype
Wildtype_1	240	1.76650976382681	1.06069113599907	1.66543275782439	Wildtype
Wildtype_1	250	1.45940226941373	1.05564191489611	1.38247851740271	Wildtype
Wildtype_1	260	1.58665627634339	1.06405601245927	1.49113980633057	Wildtype
Wildtype_1	270	1.50354042715792	1.00524150576505	1.4957007032988	Wildtype
Wildtype_1	280	1.42702996427378	0.983295775174286	1.45127234378775	Wildtype
Wildtype_1	290	1.33906062491044	0.988204430387926	1.35504414241978	Wildtype
Wildtype_1	300	1.2881184663398	0.997092633816056	1.29187441833757	Wildtype
Wildtype_1	310	1.28305522785396	0.989434418866449	1.29675621080971	Wildtype
Wildtype_1	320	1.25123656465706	0.999016675195298	1.25246814765375	Wildtype
Wildtype_1	330	1.23610152132145	0.998088090070825	1.23846936319392	Wildtype
Wildtype_1	340	1.23386107428991	1.00830938932559	1.22369293329222	Wildtype
Wildtype_2	0	1.46453610057514	1.12119679391888	1.3062257299686	Wildtype
Wildtype_2	10	1.49124266110822	1.14503425395171	1.30235637576927	Wildtype
Wildtype_2	20	1.51761613970652	1.12785843981837	1.3455732440597	Wildtype
Wildtype_2	30	1.57482794938687	1.15256631291183	1.3663664569618	Wildtype
Wildtype_2	40	1.48654008827178	1.14006147855332	1.3039122154694	Wildtype
Wildtype_2	50	1.51644441422559	1.1340466780491	1.33719752773698	Wildtype
Wildtype_2	60	1.52987330151397	1.14872164689222	1.33180505969651	Wildtype
Wildtype_2	70	1.50613137449041	1.15650926972995	1.30230808685356	Wildtype
Wildtype_2	80	1.53416575333491	1.14675768919281	1.33782905298398	Wildtype
Wildtype_2	90	1.61153759966252	1.15820740210375	1.39140675213727	Wildtype
Wildtype_2	100	1.58194083063543	1.18005290041496	1.34056772376827	Wildtype
Wildtype_2	110	1.62838628743239	1.19414598193727	1.36364088818575	Wildtype
Wildtype_2	120	1.63460202974297	1.20724803280632	1.3539902201731	Wildtype
Wildtype_2	130	1.71556208665026	1.28323631553121	1.33690269351525	Wildtype
Wildtype_2	140	1.41395148943028	1.21456941149271	1.16415865248289	Wildtype
Wildtype_2	150	1.5065755138509	1.25780454385348	1.19778189800084	Wildtype
Wildtype_2	160	1.49918955637634	1.26123440462558	1.18866845915245	Wildtype
Wildtype_2	170	1.51843018499789	1.25434059236162	1.21054057745118	Wildtype
Wildtype_2	180	1.48044142896929	1.26390499585583	1.17132334615612	Wildtype
Wildtype_2	190	1.45492944614083	1.23660491998715	1.17655155872738	Wildtype
Wildtype_2	200	1.46833915997479	1.25727530168539	1.16787401932294	Wildtype
Wildtype_2	210	1.39967864653695	1.29196244505255	1.08337409643515	Wildtype
Wildtype_2	220	1.35498973326117	1.2403629503895	1.09241390420092	Wildtype
Wildtype_2	230	1.42464368858486	1.2704782301138	1.12134443142504	Wildtype
Wildtype_2	240	1.52683462794923	1.22588360641162	1.24549722336083	Wildtype
Wildtype_2	250	1.41692238164111	1.20850962302045	1.17245436416118	Wildtype
Wildtype_2	260	1.31681993384788	1.14542340372209	1.14963595956643	Wildtype
Wildtype_2	270	1.41119845647081	1.11504949402011	1.26559266116788	Wildtype
Wildtype_2	280	1.43610341311509	1.11106033604081	1.2925521382867	Wildtype
Wildtype_2	290	1.38715147496534	1.0920816235102	1.27019029081976	Wildtype
Wildtype_2	300	1.33418030711579	1.1060588657258	1.20624710714678	Wildtype
Wildtype_2	310	1.28553755492665	1.06465689232467	1.20746652202635	Wildtype
Wildtype_2	320	1.25360540426502	1.08303039319821	1.15749789861677	Wildtype
Wildtype_2	330	1.26979534902191	1.06582168557777	1.19137691248379	Wildtype
Wildtype_2	340	1.23312495613988	1.05955955986721	1.16380900408697	Wildtype
Wildtype_3	0	1.61361660953738	1.04248391775674	1.54785755641164	Wildtype
Wildtype_3	10	1.61457353625838	1.01424514383263	1.59189673825524	Wildtype
Wildtype_3	20	1.66097120400283	1.02046142499541	1.62766682141886	Wildtype
Wildtype_3	30	1.71514805006453	1.03046367215914	1.66444300406123	Wildtype
Wildtype_3	40	1.65889766420007	1.01571251710023	1.63323542466138	Wildtype
Wildtype_3	50	1.71526347822131	1.05103034438954	1.6319828322536	Wildtype
Wildtype_3	60	1.62907961639444	1.03018132327706	1.58135231107884	Wildtype
Wildtype_3	70	1.64965816299447	1.0457998537284	1.57741288365383	Wildtype
Wildtype_3	80	1.62838962560783	1.0574610986709	1.53990499286879	Wildtype
Wildtype_3	90	1.62161214645654	1.04215378511937	1.55602001317953	Wildtype
Wildtype_3	100	1.61130330561817	1.06792337712919	1.50881920943589	Wildtype
Wildtype_3	110	1.62952642901035	1.07401799558409	1.51722451179615	Wildtype
Wildtype_3	120	1.74736865568815	1.09189024393427	1.60031529303905	Wildtype
Wildtype_3	130	1.60926973320702	1.07133612113598	1.50211469720692	Wildtype
Wildtype_3	140	1.6559851322232	1.0957292686922	1.51130865948272	Wildtype
Wildtype_3	150	1.68817618094369	1.12380976898105	1.5021903417643	Wildtype
Wildtype_3	160	1.73495361786866	1.26445572763967	1.37209518684158	Wildtype
Wildtype_3	170	1.79038673606707	1.20641932565897	1.48405011258347	Wildtype
Wildtype_3	180	1.73550555745505	1.21769247995152	1.42524125428133	Wildtype
Wildtype_3	190	1.86027210911884	1.24409721354841	1.49527873614714	Wildtype
Wildtype_3	200	1.75052077392195	1.16888748192933	1.49759562060892	Wildtype
Wildtype_3	210	1.6871917500709	1.11970229064802	1.50682173660148	Wildtype
Wildtype_3	220	1.68581293430969	1.05559732240032	1.59702274582917	Wildtype
Wildtype_3	230	1.6864847773411	1.09892940952005	1.53466161041014	Wildtype
Wildtype_3	240	1.64953140836903	1.04715681471021	1.57524774245539	Wildtype
Wildtype_3	250	1.56158904670519	1.04146233155349	1.49941961355036	Wildtype
Wildtype_3	260	1.53436209950809	1.03185678330802	1.48699133865176	Wildtype
Wildtype_3	270	1.47804368201078	1.00409774667669	1.4720117507511	Wildtype
Wildtype_3	280	1.4338486223989	0.987212323461843	1.45242172157135	Wildtype
Wildtype_3	290	1.44704683262555	1.01665571992877	1.42334007890787	Wildtype
Wildtype_3	300	1.46004636880317	1.04890696586585	1.3919693703225	Wildtype
Wildtype_3	310	1.40449081099233	1.0233291910936	1.37247214602703	Wildtype
Wildtype_3	320	1.36650876456478	0.987209002071097	1.38421424612006	Wildtype
Wildtype_3	330	1.41915436978821	1.00549943833377	1.4113925037491	Wildtype
Wildtype_3	340	1.33885538636807	1.01669318727427	1.31687258567898	Wildtype
Wildtype_4	0	2.01156957095995	1.18247343996003	1.70115412573491	Wildtype
Wildtype_4	10	1.85330205470738	1.17204772875172	1.58125135115549	Wildtype
Wildtype_4	20	1.95398671207364	1.15737797741929	1.68828744817715	Wildtype
Wildtype_4	30	1.95834484886811	1.15270964305171	1.69890558361561	Wildtype
Wildtype_4	40	1.99062880284793	1.16866696389101	1.70333282650537	Wildtype
Wildtype_4	50	1.96845529692079	1.16645062285954	1.68755990038835	Wildtype
Wildtype_4	60	1.99182741249351	1.17899762443823	1.68942444938563	Wildtype
Wildtype_4	70	2.02171067919706	1.18199865269925	1.71041707584033	Wildtype
Wildtype_4	80	1.84035665448712	1.21577446463141	1.51373195278046	Wildtype
Wildtype_4	90	1.98650409996346	1.20545697442572	1.64792617414639	Wildtype
Wildtype_4	100	1.86742005425311	1.19984653772738	1.55638241686322	Wildtype
Wildtype_4	110	1.89538798297216	1.18118587219699	1.60464836871674	Wildtype
Wildtype_4	120	1.96409468476629	1.24849697094138	1.57316736081893	Wildtype
Wildtype_4	130	2.02857773630459	1.31670933515551	1.54064202488927	Wildtype
Wildtype_4	140	1.96279587548325	1.3540062499816	1.44962098624724	Wildtype
Wildtype_4	150	1.96954895793524	1.3338728570172	1.47656423741881	Wildtype
Wildtype_4	160	1.95880343983854	1.35650408225819	1.44400851089051	Wildtype
Wildtype_4	170	2.00394771465411	1.32458874704224	1.5128829375373	Wildtype
Wildtype_4	180	2.00358992735783	1.3337697487928	1.50220075779293	Wildtype
Wildtype_4	190	1.99197698071461	1.35151992577153	1.47387910657512	Wildtype
Wildtype_4	200	1.86564364106488	1.32004936886751	1.41331353589105	Wildtype
Wildtype_4	210	1.91219980130792	1.28608170067496	1.48684162157378	Wildtype
Wildtype_4	220	1.80752865483731	1.16429344742436	1.55246828781517	Wildtype
Wildtype_4	230	1.8937849214509	1.27032841510224	1.49078372091558	Wildtype
Wildtype_4	240	1.82038506755978	1.21872514124568	1.49367975267921	Wildtype
Wildtype_4	250	1.84449008723193	1.14086062410365	1.61675321968546	Wildtype
Wildtype_4	260	1.76897070928949	1.06830643870773	1.65586450216412	Wildtype
Wildtype_4	270	1.79238882268973	1.1103272046015	1.61428884680262	Wildtype
Wildtype_4	280	1.63075455027965	1.0465565967574	1.55820961363417	Wildtype
Wildtype_4	290	1.44933598216791	1.0211325444174	1.41934168104966	Wildtype
Wildtype_4	300	1.5568003711744	1.02064175134176	1.52531519421755	Wildtype
Wildtype_4	310	1.51905483792157	1.00309976698461	1.51436067270553	Wildtype
Wildtype_4	320	1.50819769285941	0.977220058464326	1.54335523487872	Wildtype
Wildtype_4	330	1.42379886402274	0.987880350297371	1.44126650924289	Wildtype
Wildtype_4	340	1.54311163029249	1.01352715459061	1.52251631670963	Wildtype
Wildtype_5	0	2.36741390497761	1.3307212347027	1.77904571088214	Wildtype
Wildtype_5	10	2.4056104647872	1.30457718579341	1.8439771069001	Wildtype
Wildtype_5	20	2.30295573352038	1.28979370495764	1.78552254106094	Wildtype
Wildtype_5	30	2.2416860348476	1.31697113957552	1.70215274084908	Wildtype
Wildtype_5	40	2.34752380091097	1.32653736488212	1.76966277999986	Wildtype
Wildtype_5	50	2.30560503735006	1.29512170977705	1.78022267710033	Wildtype
Wildtype_5	60	2.38606501909354	1.31134224657148	1.81955932963491	Wildtype
Wildtype_5	70	2.34035415338371	1.29841956694223	1.80246371278526	Wildtype
Wildtype_5	80	2.27033495485411	1.31256856708014	1.72968865154569	Wildtype
Wildtype_5	90	2.31624309462928	1.31343714748099	1.76349747612328	Wildtype
Wildtype_5	100	2.44224937969679	1.33270080943825	1.83255638655028	Wildtype
Wildtype_5	110	2.38163928401098	1.40735727774179	1.69227766230939	Wildtype
Wildtype_5	120	2.37985461156961	1.40528103535381	1.69350795442168	Wildtype
Wildtype_5	130	2.45915263447775	1.45281204418351	1.69268464170795	Wildtype
Wildtype_5	140	2.3763418604422	1.43231071857894	1.65909661194177	Wildtype
Wildtype_5	150	2.43195569211614	1.50943379667758	1.61117082277416	Wildtype
Wildtype_5	160	2.0508388075633	1.38859912978104	1.47691206452555	Wildtype
Wildtype_5	170	2.21270123248058	1.38549327409547	1.59704942192892	Wildtype
Wildtype_5	180	2.26295970947753	1.45275897369559	1.55769797361562	Wildtype
Wildtype_5	190	2.04352818938643	1.2963867635634	1.57632602154109	Wildtype
Wildtype_5	200	2.27026772920923	1.37359256748289	1.65279558360562	Wildtype
Wildtype_5	210	2.19098479240701	1.25414907596227	1.74698912146942	Wildtype
Wildtype_5	220	2.29195835829813	1.26582185489101	1.81064843322323	Wildtype
Wildtype_5	230	1.84003062340579	1.19663171616876	1.53767495758595	Wildtype
Wildtype_5	240	1.80203683523523	1.10291403466323	1.63388693823764	Wildtype
Wildtype_5	250	1.58334460907747	1.07762312641473	1.46929345730105	Wildtype
Wildtype_5	260	1.54332500615076	1.03048151646802	1.49767364235751	Wildtype
Wildtype_5	270	1.44137540638066	1.06323882473991	1.35564594975475	Wildtype
Wildtype_5	280	1.55886602143558	1.0649436678258	1.46380139018825	Wildtype
Wildtype_5	290	1.58393777819898	1.0374160658708	1.52681053466184	Wildtype
Wildtype_5	300	1.49086540104158	1.00826557477958	1.47864356210663	Wildtype
Wildtype_5	310	1.53757584766692	1.05742932415133	1.45406961254924	Wildtype
Wildtype_5	320	1.49915350419654	1.02790367075304	1.45845719482475	Wildtype
Wildtype_5	330	1.52671421696846	1.02729263566038	1.4861531796994	Wildtype
Wildtype_5	340	1.561538526395	1.03500826536765	1.50872082730694	Wildtype
Wildtype_6	0	1.52780175781512	0.974703465595862	1.56745288361229	Wildtype
Wildtype_6	10	1.5248302099188	0.993361599040529	1.53502029008531	Wildtype
Wildtype_6	20	1.53983242116849	0.986971839935362	1.56015841472167	Wildtype
Wildtype_6	30	1.5516233925712	0.95718390873264	1.62102954136121	Wildtype
Wildtype_6	40	1.67158803005224	0.984453813051445	1.69798522580855	Wildtype
Wildtype_6	50	1.63984239202093	0.951449116619757	1.72352085190519	Wildtype
Wildtype_6	60	1.63529899781035	0.961803021064144	1.70024314958071	Wildtype
Wildtype_6	70	1.67893900009316	0.981920003186103	1.70985313940585	Wildtype
Wildtype_6	80	1.64359651665401	0.980341430870391	1.6765551928115	Wildtype
Wildtype_6	90	1.65506606303977	1.01114634217401	1.63682149062746	Wildtype
Wildtype_6	100	1.7465873595679	1.04524462543124	1.67098430077773	Wildtype
Wildtype_6	110	1.92687087995791	1.0866969170738	1.77314470086699	Wildtype
Wildtype_6	120	2.14054645330457	1.1859690959514	1.80489226963153	Wildtype
Wildtype_6	130	2.2543090262285	1.25266364872698	1.79961239277555	Wildtype
Wildtype_6	140	2.21059638616556	1.27133593170021	1.73879800849272	Wildtype
Wildtype_6	150	2.22028308680801	1.30042109473985	1.70735702134406	Wildtype
Wildtype_6	160	2.28078716706327	1.320519952896	1.72718871991395	Wildtype
Wildtype_6	170	2.26319908319282	1.3474868399669	1.67957045372585	Wildtype
Wildtype_6	180	2.15313204411281	1.32554686051877	1.62433491281489	Wildtype
Wildtype_6	190	2.03487631379266	1.26689121712234	1.60619655917638	Wildtype
Wildtype_6	200	1.92233218779038	1.26987143635619	1.51380063583947	Wildtype
Wildtype_6	210	1.89010028082615	1.27478036570648	1.48268700371664	Wildtype
Wildtype_6	220	1.94558502954329	1.2528942398051	1.55287251527787	Wildtype
Wildtype_6	230	2.10889252693579	1.22772161471884	1.71772859714517	Wildtype
Wildtype_6	240	2.2460794708399	1.21895528489952	1.84262663172673	Wildtype
Wildtype_6	250	2.2822939171828	1.20380008885867	1.8959077493894	Wildtype
Wildtype_6	260	2.11964818603901	1.13059366843733	1.87480988547258	Wildtype
Wildtype_6	270	2.0015850555058	1.15906039482212	1.72690315746057	Wildtype
Wildtype_6	280	1.82590057215865	1.18088807343822	1.54620968170374	Wildtype
Wildtype_6	290	2.02393620779073	1.15810410195326	1.74762890864229	Wildtype
Wildtype_6	300	1.8940958299756	1.13358316847081	1.67089269023878	Wildtype
Wildtype_6	310	1.9086234589062	1.1066341963516	1.72471035613993	Wildtype
Wildtype_6	320	1.78325639625108	1.10436986494436	1.61472750466704	Wildtype
Wildtype_6	330	1.70406352701921	1.12378470200396	1.51636120689353	Wildtype
Wildtype_6	340	1.8051370901862	1.13917900877653	1.58459476191095	Wildtype
Wildtype_7	0	1.86253142944248	1.13884119656007	1.63546193715889	Wildtype
Wildtype_7	10	1.86993061483661	1.24798329640601	1.49836189332158	Wildtype
Wildtype_7	20	1.91715513686152	1.23298434804914	1.55489008428607	Wildtype
Wildtype_7	30	2.0370339442801	1.22622037849459	1.66122988983508	Wildtype
Wildtype_7	40	1.97767915157487	1.22077477535694	1.62001967234015	Wildtype
Wildtype_7	50	1.95807275919644	1.20456062788293	1.62554936121217	Wildtype
Wildtype_7	60	1.93055007631841	1.19917981242249	1.60989207483276	Wildtype
Wildtype_7	70	1.99199272021141	1.20155789411933	1.65784164871341	Wildtype
Wildtype_7	80	2.01262211578526	1.19158729384568	1.68902616382372	Wildtype
Wildtype_7	90	2.01790269941673	1.18631419417119	1.70098504201623	Wildtype
Wildtype_7	100	2.04919256835404	1.22173974193633	1.67727421644341	Wildtype
Wildtype_7	110	1.98199057851598	1.2113928454929	1.6361253790545	Wildtype
Wildtype_7	120	2.13805245015149	1.27464349182836	1.67737289984091	Wildtype
Wildtype_7	130	2.17883718603892	1.23838946411593	1.75941192102629	Wildtype
Wildtype_7	140	2.13997367960325	1.25760587696333	1.70162506298915	Wildtype
Wildtype_7	150	2.09986466266259	1.2954998277625	1.62089150277182	Wildtype
Wildtype_7	160	2.16417805302803	1.2618475590763	1.71508676896935	Wildtype
Wildtype_7	170	1.98371842421913	1.32724026829975	1.49461892590129	Wildtype
Wildtype_7	180	1.8862379452405	1.34430569587531	1.40313170659619	Wildtype
Wildtype_7	190	1.84059941764685	1.31957492972814	1.39484266954515	Wildtype
Wildtype_7	200	1.642265991968	1.27780020311776	1.28522908977551	Wildtype
Wildtype_7	210	1.77346105591423	1.18232559601362	1.49997687768387	Wildtype
Wildtype_7	220	1.64153653499106	1.12616403366381	1.45763537630532	Wildtype
Wildtype_7	230	1.70953431944393	1.10861440045217	1.54204592574899	Wildtype
Wildtype_7	240	1.6567370332407	1.10990754395714	1.49268021670882	Wildtype
Wildtype_7	250	1.56516870994406	1.07331440227675	1.45825743754484	Wildtype
Wildtype_7	260	1.69799997039525	1.07264996103365	1.58299541516692	Wildtype
Wildtype_7	270	1.62772997710839	1.03176871299309	1.57761129661168	Wildtype
Wildtype_7	280	1.63631760525909	1.04378908776808	1.56767073390087	Wildtype
Wildtype_7	290	1.62129322857785	1.00681654914894	1.61031642750441	Wildtype
Wildtype_7	300	1.44055375794986	1.004289466186	1.4344009436051	Wildtype
Wildtype_7	310	1.39816131168697	0.999040846259661	1.3995036508483	Wildtype
Wildtype_7	320	1.48752338982281	0.992040039597434	1.49945902428136	Wildtype
Wildtype_7	330	1.43482070044605	1.01810006297379	1.4093120633497	Wildtype
Wildtype_7	340	1.38718202381329	1.01674693387173	1.36433361891829	Wildtype
Wildtype_8	0	1.35277499677111	1.07552730759216	1.25777838202886	Wildtype
Wildtype_8	10	1.42509580541235	1.10098423532587	1.29438347951508	Wildtype
Wildtype_8	20	1.52311727933123	1.05090048020306	1.44934492658803	Wildtype
Wildtype_8	30	1.46856510295778	1.06158731116827	1.38336723461929	Wildtype
Wildtype_8	40	1.52350732919731	1.08153325689387	1.40865509172855	Wildtype
Wildtype_8	50	1.46262182083075	1.10213612222045	1.32707910696551	Wildtype
Wildtype_8	60	1.44264622403764	1.10432552840394	1.30635957145958	Wildtype
Wildtype_8	70	1.5205550731845	1.13062329419249	1.34488213801619	Wildtype
Wildtype_8	80	1.51249799267389	1.21922654426532	1.24053893001919	Wildtype
Wildtype_8	90	1.58048592604916	1.16189081505288	1.36027060854012	Wildtype
Wildtype_8	100	1.58479008808762	1.17565589538216	1.34800505344505	Wildtype
Wildtype_8	110	1.62781433468271	1.1859943519515	1.37253127049401	Wildtype
Wildtype_8	120	1.66247483973464	1.17434701300338	1.41565893328487	Wildtype
Wildtype_8	130	1.6877541661409	1.21834907371541	1.3852796399262	Wildtype
Wildtype_8	140	1.5975034585535	1.22196957270245	1.30731852432343	Wildtype
Wildtype_8	150	1.63496510212176	1.23910300971224	1.31947472430194	Wildtype
Wildtype_8	160	1.58017071331538	1.27275999079577	1.24153078722046	Wildtype
Wildtype_8	170	1.57103973262948	1.21509270337233	1.29293816699687	Wildtype
Wildtype_8	180	1.48005250793774	1.18718953445406	1.24668594608051	Wildtype
Wildtype_8	190	1.49970351068236	1.26181188782611	1.18853176543303	Wildtype
Wildtype_8	200	1.47706020840006	1.25278783813332	1.17901863622887	Wildtype
Wildtype_8	210	1.44860356677193	1.15828278122032	1.25064758818718	Wildtype
Wildtype_8	220	1.4022687703753	1.11042343495681	1.26282346556369	Wildtype
Wildtype_8	230	1.38105116442712	1.0947802044194	1.26148715409003	Wildtype
Wildtype_8	240	1.28959784211525	1.06845214258738	1.20697763681988	Wildtype
Wildtype_8	250	1.2143920479641	1.01912673169755	1.19160062256565	Wildtype
Wildtype_8	260	1.18513960850272	0.976716820544987	1.21339121388474	Wildtype
Wildtype_8	270	1.17798496610847	0.997166424572854	1.18133236045635	Wildtype
Wildtype_8	280	1.14062044146577	0.972153939001413	1.17329200212613	Wildtype
Wildtype_8	290	1.11849503062825	0.966601489407001	1.15714184478904	Wildtype
Wildtype_8	300	1.11068306436694	0.956890892239925	1.16072069801711	Wildtype
Wildtype_8	310	1.0992067463774	0.953213250006332	1.15315932334145	Wildtype
Wildtype_8	320	1.10224562289693	0.93942329811895	1.1733215741019	Wildtype
Wildtype_8	330	1.06718694221207	0.955873623799005	1.11645191962789	Wildtype
Wildtype_8	340	1.09570258098914	0.976910758206023	1.12159946216711	Wildtype
Wildtype_9	0	1.20057479431466	0.99711268847773	1.20405126540667	Wildtype
Wildtype_9	10	1.32480722345759	0.992443167864074	1.33489479937559	Wildtype
Wildtype_9	20	1.43832600811536	1.0036333879458	1.43311893106632	Wildtype
Wildtype_9	30	1.4756618711777	0.982637757206516	1.50173536519987	Wildtype
Wildtype_9	40	1.48411087931057	0.990600864606656	1.49819259435017	Wildtype
Wildtype_9	50	1.54851595105872	0.986780364636922	1.56926100939238	Wildtype
Wildtype_9	60	1.55512175742918	0.993927836928597	1.56462239978585	Wildtype
Wildtype_9	70	1.50961859258512	0.987949024916349	1.52803287873374	Wildtype
Wildtype_9	80	1.55604990552662	0.99582318148361	1.56257650400181	Wildtype
Wildtype_9	90	1.63212889773382	1.01264361921596	1.61175053766448	Wildtype
Wildtype_9	100	1.64160074453234	1.05165003073624	1.56097627209984	Wildtype
Wildtype_9	110	1.64751738634517	1.06389428963276	1.54857244972512	Wildtype
Wildtype_9	120	1.72838129076196	1.08512782456296	1.59279050047221	Wildtype
Wildtype_9	130	1.72877308136752	1.10333070951724	1.56686754610858	Wildtype
Wildtype_9	140	1.61105007073312	1.15861076384142	1.39050155670194	Wildtype
Wildtype_9	150	1.84304250577643	1.19859427317108	1.5376700415065	Wildtype
Wildtype_9	160	1.74797015687284	1.21341242071488	1.44054084747461	Wildtype
Wildtype_9	170	1.75097158207912	1.2178432423053	1.43776433719387	Wildtype
Wildtype_9	180	1.69111169729424	1.19881343341497	1.41065461076533	Wildtype
Wildtype_9	190	1.73716640293009	1.20562775047486	1.44088123572626	Wildtype
Wildtype_9	200	1.67397284360579	1.21194461762843	1.3812288278333	Wildtype
Wildtype_9	210	1.74540696130046	1.12371390872834	1.55324851614203	Wildtype
Wildtype_9	220	1.76068337179957	1.16152864613489	1.51583293073178	Wildtype
Wildtype_9	230	1.73097811355331	1.08722953741171	1.59209996968453	Wildtype
Wildtype_9	240	1.50242658263926	1.05987860531879	1.41754591054072	Wildtype
Wildtype_9	250	1.56516421874842	1.08281238479361	1.44546205855113	Wildtype
Wildtype_9	260	1.49461771882585	1.07844061544413	1.38590637019947	Wildtype
Wildtype_9	270	1.43840728021491	1.02213153639196	1.40726240117037	Wildtype
Wildtype_9	280	1.48393717640015	1.00220831540106	1.48066739578619	Wildtype
Wildtype_9	290	1.42223445127468	1.01093815828295	1.40684614545592	Wildtype
Wildtype_9	300	1.29785428953547	1.002867588277	1.29414321961017	Wildtype
Wildtype_9	310	1.18512608423133	0.982601694337519	1.20611036095389	Wildtype
Wildtype_9	320	1.22527180246151	0.993327141722642	1.23350279177575	Wildtype
Wildtype_9	330	1.26404739457617	1.00268714357175	1.26065982064297	Wildtype
Wildtype_9	340	1.16572011765212	0.985410815109914	1.18297881429492	Wildtype
