# Supplementary material for: Aurora A and cortical flows promote polarization and cytokinesis by inducing asymmetric ECT-2 accumulation
Source: eLife. 2022 Dec 19;11:e83992. doi: 10.7554/eLife.83992 (PMC9799973; doi:10.7554/eLife.83992)
Supplement: Figure 6—source data 1. — These data are plotted in Figure 6A and Figure 6Ci, ii. The progression of furrowing of individual embryos are graphed as a function of time. (II) The source data for Figure 6B is as described in legend to Figure 1—source data 1. (III) This source data contains the normalized ECT-2-mNG intensities of each embryo. Individual embryos are plotted as well as a box plot summarizing the data, and (IV) the data table containing the duration between anaphase onset and the time at which each embryo reached 10% furrow ingression (furrow width is 90% of initial width). Individual embryos are plotted as well as a box plot summarizing the data. [file elife-83992-fig6-data1.zip › Figure 6source data.csv]

Table 6A_6Ci_6Cii
Time	Furrow Width	Treatment	Embryo	Figure	Figure_Panel
0	97.33333333	nop1air1	nop1air1_1	6	A
10	96.66666667	nop1air1	nop1air1_1	6	A
20	98	nop1air1	nop1air1_1	6	A
30	96.66666667	nop1air1	nop1air1_1	6	A
40	97.33333333	nop1air1	nop1air1_1	6	A
50	98.66666667	nop1air1	nop1air1_1	6	A
60	99.33333333	nop1air1	nop1air1_1	6	A
70	96.66666667	nop1air1	nop1air1_1	6	A
80	99.33333333	nop1air1	nop1air1_1	6	A
90	97.33333333	nop1air1	nop1air1_1	6	A
100	98.66666667	nop1air1	nop1air1_1	6	A
110	98.66666667	nop1air1	nop1air1_1	6	A
120	98.66666667	nop1air1	nop1air1_1	6	A
130	100	nop1air1	nop1air1_1	6	A
140	97.33333333	nop1air1	nop1air1_1	6	A
150	94.66666667	nop1air1	nop1air1_1	6	A
160	99.33333333	nop1air1	nop1air1_1	6	A
170	96.66666667	nop1air1	nop1air1_1	6	A
180	96	nop1air1	nop1air1_1	6	A
190	96	nop1air1	nop1air1_1	6	A
200	96.66666667	nop1air1	nop1air1_1	6	A
210	97.33333333	nop1air1	nop1air1_1	6	A
220	96	nop1air1	nop1air1_1	6	A
230	94	nop1air1	nop1air1_1	6	A
240	93.33333333	nop1air1	nop1air1_1	6	A
250	92	nop1air1	nop1air1_1	6	A
260	92	nop1air1	nop1air1_1	6	A
270	92.66666667	nop1air1	nop1air1_1	6	A
280	88.66666667	nop1air1	nop1air1_1	6	A
290	84	nop1air1	nop1air1_1	6	A
300	80.66666667	nop1air1	nop1air1_1	6	A
310	74	nop1air1	nop1air1_1	6	A
320	67.33333333	nop1air1	nop1air1_1	6	A
330	58.66666667	nop1air1	nop1air1_1	6	A
340	54	nop1air1	nop1air1_1	6	A
350	42	nop1air1	nop1air1_1	6	A
360	30	nop1air1	nop1air1_1	6	A
370	20.66666667	nop1air1	nop1air1_1	6	A
380	24	nop1air1	nop1air1_1	6	A
390	15.33333333	nop1air1	nop1air1_1	6	A
400	15.33333333	nop1air1	nop1air1_1	6	A
410	13.33333333	nop1air1	nop1air1_1	6	A
420	9.333333333	nop1air1	nop1air1_1	6	A
430	7.333333333	nop1air1	nop1air1_1	6	A
440	6	nop1air1	nop1air1_1	6	A
450	0	nop1air1	nop1air1_1	6	A
0	96.44970414	nop1air1	nop1air1_2	6	A
10	95.85798817	nop1air1	nop1air1_2	6	A
20	97.04142012	nop1air1	nop1air1_2	6	A
30	95.26627219	nop1air1	nop1air1_2	6	A
40	96.44970414	nop1air1	nop1air1_2	6	A
50	95.85798817	nop1air1	nop1air1_2	6	A
60	97.63313609	nop1air1	nop1air1_2	6	A
70	100	nop1air1	nop1air1_2	6	A
80	98.81656805	nop1air1	nop1air1_2	6	A
90	95.26627219	nop1air1	nop1air1_2	6	A
100	95.85798817	nop1air1	nop1air1_2	6	A
110	96.44970414	nop1air1	nop1air1_2	6	A
120	94.67455621	nop1air1	nop1air1_2	6	A
130	95.26627219	nop1air1	nop1air1_2	6	A
140	98.81656805	nop1air1	nop1air1_2	6	A
150	94.67455621	nop1air1	nop1air1_2	6	A
160	95.85798817	nop1air1	nop1air1_2	6	A
170	95.26627219	nop1air1	nop1air1_2	6	A
180	97.63313609	nop1air1	nop1air1_2	6	A
190	95.26627219	nop1air1	nop1air1_2	6	A
200	94.67455621	nop1air1	nop1air1_2	6	A
210	95.26627219	nop1air1	nop1air1_2	6	A
220	97.63313609	nop1air1	nop1air1_2	6	A
230	95.85798817	nop1air1	nop1air1_2	6	A
240	95.85798817	nop1air1	nop1air1_2	6	A
250	94.08284024	nop1air1	nop1air1_2	6	A
260	94.08284024	nop1air1	nop1air1_2	6	A
270	91.12426036	nop1air1	nop1air1_2	6	A
280	94.08284024	nop1air1	nop1air1_2	6	A
290	86.98224852	nop1air1	nop1air1_2	6	A
300	90.53254438	nop1air1	nop1air1_2	6	A
310	91.71597633	nop1air1	nop1air1_2	6	A
320	89.34911243	nop1air1	nop1air1_2	6	A
330	84.02366864	nop1air1	nop1air1_2	6	A
340	82.84023669	nop1air1	nop1air1_2	6	A
350	79.8816568	nop1air1	nop1air1_2	6	A
360	76.92307692	nop1air1	nop1air1_2	6	A
370	66.27218935	nop1air1	nop1air1_2	6	A
380	63.31360947	nop1air1	nop1air1_2	6	A
390	58.57988166	nop1air1	nop1air1_2	6	A
400	57.98816568	nop1air1	nop1air1_2	6	A
410	53.25443787	nop1air1	nop1air1_2	6	A
420	50.29585799	nop1air1	nop1air1_2	6	A
430	46.74556213	nop1air1	nop1air1_2	6	A
440	44.9704142	nop1air1	nop1air1_2	6	A
450	41.42011834	nop1air1	nop1air1_2	6	A
460	34.9112426	nop1air1	nop1air1_2	6	A
470	35.50295858	nop1air1	nop1air1_2	6	A
480	33.13609467	nop1air1	nop1air1_2	6	A
490	24.85207101	nop1air1	nop1air1_2	6	A
500	20.1183432	nop1air1	nop1air1_2	6	A
510	14.20118343	nop1air1	nop1air1_2	6	A
520	4.733727811	nop1air1	nop1air1_2	6	A
530	2.958579882	nop1air1	nop1air1_2	6	A
540	0	nop1air1	nop1air1_2	6	A
0	95.37572254	nop1air1	nop1air1_3	6	A
10	96.53179191	nop1air1	nop1air1_3	6	A
20	95.37572254	nop1air1	nop1air1_3	6	A
30	97.68786127	nop1air1	nop1air1_3	6	A
40	97.68786127	nop1air1	nop1air1_3	6	A
50	98.84393064	nop1air1	nop1air1_3	6	A
60	99.42196532	nop1air1	nop1air1_3	6	A
70	98.84393064	nop1air1	nop1air1_3	6	A
80	98.84393064	nop1air1	nop1air1_3	6	A
90	98.26589595	nop1air1	nop1air1_3	6	A
100	95.37572254	nop1air1	nop1air1_3	6	A
110	97.68786127	nop1air1	nop1air1_3	6	A
120	98.26589595	nop1air1	nop1air1_3	6	A
130	97.10982659	nop1air1	nop1air1_3	6	A
140	97.10982659	nop1air1	nop1air1_3	6	A
150	100	nop1air1	nop1air1_3	6	A
160	97.68786127	nop1air1	nop1air1_3	6	A
170	98.84393064	nop1air1	nop1air1_3	6	A
180	97.10982659	nop1air1	nop1air1_3	6	A
190	94.79768786	nop1air1	nop1air1_3	6	A
200	97.68786127	nop1air1	nop1air1_3	6	A
210	98.26589595	nop1air1	nop1air1_3	6	A
220	98.26589595	nop1air1	nop1air1_3	6	A
230	98.26589595	nop1air1	nop1air1_3	6	A
240	89.59537572	nop1air1	nop1air1_3	6	A
250	90.1734104	nop1air1	nop1air1_3	6	A
260	87.86127168	nop1air1	nop1air1_3	6	A
270	83.23699422	nop1air1	nop1air1_3	6	A
280	82.65895954	nop1air1	nop1air1_3	6	A
290	75.14450867	nop1air1	nop1air1_3	6	A
300	72.83236994	nop1air1	nop1air1_3	6	A
310	71.0982659	nop1air1	nop1air1_3	6	A
320	68.78612717	nop1air1	nop1air1_3	6	A
330	61.2716763	nop1air1	nop1air1_3	6	A
340	60.69364162	nop1air1	nop1air1_3	6	A
350	58.38150289	nop1air1	nop1air1_3	6	A
360	52.02312139	nop1air1	nop1air1_3	6	A
370	49.13294798	nop1air1	nop1air1_3	6	A
380	45.0867052	nop1air1	nop1air1_3	6	A
390	43.93063584	nop1air1	nop1air1_3	6	A
400	40.46242775	nop1air1	nop1air1_3	6	A
410	36.41618497	nop1air1	nop1air1_3	6	A
420	34.10404624	nop1air1	nop1air1_3	6	A
430	30.63583815	nop1air1	nop1air1_3	6	A
440	28.9017341	nop1air1	nop1air1_3	6	A
450	28.32369942	nop1air1	nop1air1_3	6	A
460	23.12138728	nop1air1	nop1air1_3	6	A
470	15.60693642	nop1air1	nop1air1_3	6	A
480	11.56069364	nop1air1	nop1air1_3	6	A
490	13.87283237	nop1air1	nop1air1_3	6	A
500	6.936416185	nop1air1	nop1air1_3	6	A
510	4.624277457	nop1air1	nop1air1_3	6	A
520	2.89017341	nop1air1	nop1air1_3	6	A
530	0	nop1air1	nop1air1_3	6	A
0	98.81656805	nop1air1	nop1air1_4	6	A
10	97.04142012	nop1air1	nop1air1_4	6	A
20	96.44970414	nop1air1	nop1air1_4	6	A
30	98.81656805	nop1air1	nop1air1_4	6	A
40	98.22485207	nop1air1	nop1air1_4	6	A
50	96.44970414	nop1air1	nop1air1_4	6	A
60	95.26627219	nop1air1	nop1air1_4	6	A
70	98.22485207	nop1air1	nop1air1_4	6	A
80	97.63313609	nop1air1	nop1air1_4	6	A
90	97.63313609	nop1air1	nop1air1_4	6	A
100	100	nop1air1	nop1air1_4	6	A
110	98.22485207	nop1air1	nop1air1_4	6	A
120	97.63313609	nop1air1	nop1air1_4	6	A
130	98.22485207	nop1air1	nop1air1_4	6	A
140	98.22485207	nop1air1	nop1air1_4	6	A
150	97.04142012	nop1air1	nop1air1_4	6	A
160	92.89940828	nop1air1	nop1air1_4	6	A
170	89.34911243	nop1air1	nop1air1_4	6	A
180	87.5739645	nop1air1	nop1air1_4	6	A
190	88.75739645	nop1air1	nop1air1_4	6	A
200	88.75739645	nop1air1	nop1air1_4	6	A
210	88.16568047	nop1air1	nop1air1_4	6	A
220	86.39053254	nop1air1	nop1air1_4	6	A
230	86.39053254	nop1air1	nop1air1_4	6	A
240	84.02366864	nop1air1	nop1air1_4	6	A
250	85.79881657	nop1air1	nop1air1_4	6	A
260	82.24852071	nop1air1	nop1air1_4	6	A
270	79.28994083	nop1air1	nop1air1_4	6	A
280	76.33136095	nop1air1	nop1air1_4	6	A
290	70.41420118	nop1air1	nop1air1_4	6	A
300	68.63905325	nop1air1	nop1air1_4	6	A
310	69.23076923	nop1air1	nop1air1_4	6	A
320	65.68047337	nop1air1	nop1air1_4	6	A
330	63.90532544	nop1air1	nop1air1_4	6	A
340	60.94674556	nop1air1	nop1air1_4	6	A
350	59.17159763	nop1air1	nop1air1_4	6	A
360	59.17159763	nop1air1	nop1air1_4	6	A
370	56.80473373	nop1air1	nop1air1_4	6	A
380	49.11242604	nop1air1	nop1air1_4	6	A
390	51.47928994	nop1air1	nop1air1_4	6	A
400	50.88757396	nop1air1	nop1air1_4	6	A
410	49.11242604	nop1air1	nop1air1_4	6	A
420	47.33727811	nop1air1	nop1air1_4	6	A
430	43.19526627	nop1air1	nop1air1_4	6	A
440	42.6035503	nop1air1	nop1air1_4	6	A
450	37.27810651	nop1air1	nop1air1_4	6	A
460	38.46153846	nop1air1	nop1air1_4	6	A
470	33.72781065	nop1air1	nop1air1_4	6	A
480	27.81065089	nop1air1	nop1air1_4	6	A
490	23.07692308	nop1air1	nop1air1_4	6	A
500	19.52662722	nop1air1	nop1air1_4	6	A
510	12.4260355	nop1air1	nop1air1_4	6	A
520	8.284023669	nop1air1	nop1air1_4	6	A
530	7.100591716	nop1air1	nop1air1_4	6	A
540	5.325443787	nop1air1	nop1air1_4	6	A
550	3.550295858	nop1air1	nop1air1_4	6	A
560	0.591715976	nop1air1	nop1air1_4	6	A
570	0	nop1air1	nop1air1_4	6	A
0	97.71428571	nop1air1	nop1air1_5	6	A
10	95.42857143	nop1air1	nop1air1_5	6	A
20	96	nop1air1	nop1air1_5	6	A
30	97.14285714	nop1air1	nop1air1_5	6	A
40	94.85714286	nop1air1	nop1air1_5	6	A
50	95.42857143	nop1air1	nop1air1_5	6	A
60	95.42857143	nop1air1	nop1air1_5	6	A
70	95.42857143	nop1air1	nop1air1_5	6	A
80	95.42857143	nop1air1	nop1air1_5	6	A
90	96.57142857	nop1air1	nop1air1_5	6	A
100	96	nop1air1	nop1air1_5	6	A
110	97.14285714	nop1air1	nop1air1_5	6	A
120	96.57142857	nop1air1	nop1air1_5	6	A
130	100	nop1air1	nop1air1_5	6	A
140	96.57142857	nop1air1	nop1air1_5	6	A
150	96.57142857	nop1air1	nop1air1_5	6	A
160	94.28571429	nop1air1	nop1air1_5	6	A
170	95.42857143	nop1air1	nop1air1_5	6	A
180	96.57142857	nop1air1	nop1air1_5	6	A
190	97.14285714	nop1air1	nop1air1_5	6	A
200	96	nop1air1	nop1air1_5	6	A
210	96	nop1air1	nop1air1_5	6	A
220	96	nop1air1	nop1air1_5	6	A
230	92	nop1air1	nop1air1_5	6	A
240	90.85714286	nop1air1	nop1air1_5	6	A
250	90.28571429	nop1air1	nop1air1_5	6	A
260	91.42857143	nop1air1	nop1air1_5	6	A
270	91.42857143	nop1air1	nop1air1_5	6	A
280	92	nop1air1	nop1air1_5	6	A
290	88.57142857	nop1air1	nop1air1_5	6	A
300	88	nop1air1	nop1air1_5	6	A
310	88.57142857	nop1air1	nop1air1_5	6	A
320	86.85714286	nop1air1	nop1air1_5	6	A
330	83.42857143	nop1air1	nop1air1_5	6	A
340	81.71428571	nop1air1	nop1air1_5	6	A
350	76.57142857	nop1air1	nop1air1_5	6	A
360	76.57142857	nop1air1	nop1air1_5	6	A
370	69.14285714	nop1air1	nop1air1_5	6	A
380	69.14285714	nop1air1	nop1air1_5	6	A
390	60	nop1air1	nop1air1_5	6	A
400	58.28571429	nop1air1	nop1air1_5	6	A
410	57.14285714	nop1air1	nop1air1_5	6	A
420	54.85714286	nop1air1	nop1air1_5	6	A
430	45.14285714	nop1air1	nop1air1_5	6	A
440	43.42857143	nop1air1	nop1air1_5	6	A
450	41.71428571	nop1air1	nop1air1_5	6	A
460	38.28571429	nop1air1	nop1air1_5	6	A
470	30.85714286	nop1air1	nop1air1_5	6	A
480	25.71428571	nop1air1	nop1air1_5	6	A
490	22.28571429	nop1air1	nop1air1_5	6	A
500	18.85714286	nop1air1	nop1air1_5	6	A
510	10.28571429	nop1air1	nop1air1_5	6	A
520	8.571428571	nop1air1	nop1air1_5	6	A
530	4.571428571	nop1air1	nop1air1_5	6	A
540	5.714285714	nop1air1	nop1air1_5	6	A
550	4.571428571	nop1air1	nop1air1_5	6	A
560	2.285714286	nop1air1	nop1air1_5	6	A
570	0	nop1air1	nop1air1_5	6	A
0	98.28571429	nop1air1	nop1air1_6	6	A
10	98.28571429	nop1air1	nop1air1_6	6	A
20	96.57142857	nop1air1	nop1air1_6	6	A
30	100	nop1air1	nop1air1_6	6	A
40	97.71428571	nop1air1	nop1air1_6	6	A
50	96.57142857	nop1air1	nop1air1_6	6	A
60	96	nop1air1	nop1air1_6	6	A
70	97.71428571	nop1air1	nop1air1_6	6	A
80	97.14285714	nop1air1	nop1air1_6	6	A
90	98.85714286	nop1air1	nop1air1_6	6	A
100	97.14285714	nop1air1	nop1air1_6	6	A
110	96	nop1air1	nop1air1_6	6	A
120	96	nop1air1	nop1air1_6	6	A
130	95.42857143	nop1air1	nop1air1_6	6	A
140	92.57142857	nop1air1	nop1air1_6	6	A
150	93.14285714	nop1air1	nop1air1_6	6	A
160	94.85714286	nop1air1	nop1air1_6	6	A
170	93.14285714	nop1air1	nop1air1_6	6	A
180	89.14285714	nop1air1	nop1air1_6	6	A
190	93.14285714	nop1air1	nop1air1_6	6	A
200	92.57142857	nop1air1	nop1air1_6	6	A
210	93.14285714	nop1air1	nop1air1_6	6	A
220	95.42857143	nop1air1	nop1air1_6	6	A
230	93.71428571	nop1air1	nop1air1_6	6	A
240	95.42857143	nop1air1	nop1air1_6	6	A
250	96	nop1air1	nop1air1_6	6	A
260	94.28571429	nop1air1	nop1air1_6	6	A
270	97.14285714	nop1air1	nop1air1_6	6	A
280	94.28571429	nop1air1	nop1air1_6	6	A
290	90.28571429	nop1air1	nop1air1_6	6	A
300	90.28571429	nop1air1	nop1air1_6	6	A
310	90.85714286	nop1air1	nop1air1_6	6	A
320	85.71428571	nop1air1	nop1air1_6	6	A
330	86.85714286	nop1air1	nop1air1_6	6	A
340	85.71428571	nop1air1	nop1air1_6	6	A
350	88	nop1air1	nop1air1_6	6	A
360	83.42857143	nop1air1	nop1air1_6	6	A
370	82.85714286	nop1air1	nop1air1_6	6	A
380	82.85714286	nop1air1	nop1air1_6	6	A
390	77.71428571	nop1air1	nop1air1_6	6	A
400	77.71428571	nop1air1	nop1air1_6	6	A
410	77.14285714	nop1air1	nop1air1_6	6	A
420	71.42857143	nop1air1	nop1air1_6	6	A
430	71.42857143	nop1air1	nop1air1_6	6	A
440	65.14285714	nop1air1	nop1air1_6	6	A
450	64.57142857	nop1air1	nop1air1_6	6	A
460	62.28571429	nop1air1	nop1air1_6	6	A
470	60	nop1air1	nop1air1_6	6	A
480	57.14285714	nop1air1	nop1air1_6	6	A
490	55.42857143	nop1air1	nop1air1_6	6	A
500	51.42857143	nop1air1	nop1air1_6	6	A
510	49.71428571	nop1air1	nop1air1_6	6	A
520	49.14285714	nop1air1	nop1air1_6	6	A
530	47.42857143	nop1air1	nop1air1_6	6	A
0	98.29545455	nop1air1	nop1air1_7	6	A
10	97.15909091	nop1air1	nop1air1_7	6	A
20	97.15909091	nop1air1	nop1air1_7	6	A
30	97.15909091	nop1air1	nop1air1_7	6	A
40	97.15909091	nop1air1	nop1air1_7	6	A
50	96.59090909	nop1air1	nop1air1_7	6	A
60	93.75	nop1air1	nop1air1_7	6	A
70	93.75	nop1air1	nop1air1_7	6	A
80	92.04545455	nop1air1	nop1air1_7	6	A
90	93.75	nop1air1	nop1air1_7	6	A
100	94.31818182	nop1air1	nop1air1_7	6	A
110	96.02272727	nop1air1	nop1air1_7	6	A
120	97.15909091	nop1air1	nop1air1_7	6	A
130	96.02272727	nop1air1	nop1air1_7	6	A
140	97.15909091	nop1air1	nop1air1_7	6	A
150	95.45454545	nop1air1	nop1air1_7	6	A
160	97.15909091	nop1air1	nop1air1_7	6	A
170	97.15909091	nop1air1	nop1air1_7	6	A
180	98.86363636	nop1air1	nop1air1_7	6	A
190	98.86363636	nop1air1	nop1air1_7	6	A
200	94.88636364	nop1air1	nop1air1_7	6	A
210	95.45454545	nop1air1	nop1air1_7	6	A
220	93.18181818	nop1air1	nop1air1_7	6	A
230	93.75	nop1air1	nop1air1_7	6	A
240	97.15909091	nop1air1	nop1air1_7	6	A
250	97.72727273	nop1air1	nop1air1_7	6	A
260	97.15909091	nop1air1	nop1air1_7	6	A
270	97.15909091	nop1air1	nop1air1_7	6	A
280	96.59090909	nop1air1	nop1air1_7	6	A
290	97.72727273	nop1air1	nop1air1_7	6	A
300	94.88636364	nop1air1	nop1air1_7	6	A
310	95.45454545	nop1air1	nop1air1_7	6	A
320	97.15909091	nop1air1	nop1air1_7	6	A
330	94.31818182	nop1air1	nop1air1_7	6	A
340	94.31818182	nop1air1	nop1air1_7	6	A
350	99.43181818	nop1air1	nop1air1_7	6	A
360	100	nop1air1	nop1air1_7	6	A
370	98.29545455	nop1air1	nop1air1_7	6	A
380	97.15909091	nop1air1	nop1air1_7	6	A
390	91.47727273	nop1air1	nop1air1_7	6	A
400	90.90909091	nop1air1	nop1air1_7	6	A
410	93.18181818	nop1air1	nop1air1_7	6	A
420	96.59090909	nop1air1	nop1air1_7	6	A
430	94.31818182	nop1air1	nop1air1_7	6	A
440	93.75	nop1air1	nop1air1_7	6	A
450	92.04545455	nop1air1	nop1air1_7	6	A
460	90.90909091	nop1air1	nop1air1_7	6	A
470	86.93181818	nop1air1	nop1air1_7	6	A
480	85.22727273	nop1air1	nop1air1_7	6	A
490	85.22727273	nop1air1	nop1air1_7	6	A
500	83.52272727	nop1air1	nop1air1_7	6	A
510	79.54545455	nop1air1	nop1air1_7	6	A
520	76.13636364	nop1air1	nop1air1_7	6	A
530	76.70454545	nop1air1	nop1air1_7	6	A
540	72.15909091	nop1air1	nop1air1_7	6	A
550	72.72727273	nop1air1	nop1air1_7	6	A
560	68.18181818	nop1air1	nop1air1_7	6	A
570	67.04545455	nop1air1	nop1air1_7	6	A
580	63.63636364	nop1air1	nop1air1_7	6	A
590	63.06818182	nop1air1	nop1air1_7	6	A
600	60.79545455	nop1air1	nop1air1_7	6	A
610	60.79545455	nop1air1	nop1air1_7	6	A
620	62.5	nop1air1	nop1air1_7	6	A
630	62.5	nop1air1	nop1air1_7	6	A
640	56.25	nop1air1	nop1air1_7	6	A
650	55.68181818	nop1air1	nop1air1_7	6	A
660	54.54545455	nop1air1	nop1air1_7	6	A
670	53.97727273	nop1air1	nop1air1_7	6	A
680	53.40909091	nop1air1	nop1air1_7	6	A
690	52.84090909	nop1air1	nop1air1_7	6	A
700	52.27272727	nop1air1	nop1air1_7	6	A
710	50	nop1air1	nop1air1_7	6	A
720	46.02272727	nop1air1	nop1air1_7	6	A
730	47.72727273	nop1air1	nop1air1_7	6	A
740	44.88636364	nop1air1	nop1air1_7	6	A
0	98.23529412	nop1air1	nop1air1_8	6	A
10	99.41176471	nop1air1	nop1air1_8	6	A
20	98.82352941	nop1air1	nop1air1_8	6	A
30	98.23529412	nop1air1	nop1air1_8	6	A
40	98.23529412	nop1air1	nop1air1_8	6	A
50	98.82352941	nop1air1	nop1air1_8	6	A
60	95.29411765	nop1air1	nop1air1_8	6	A
70	98.23529412	nop1air1	nop1air1_8	6	A
80	98.23529412	nop1air1	nop1air1_8	6	A
90	97.05882353	nop1air1	nop1air1_8	6	A
100	97.05882353	nop1air1	nop1air1_8	6	A
110	100	nop1air1	nop1air1_8	6	A
120	96.47058824	nop1air1	nop1air1_8	6	A
130	98.23529412	nop1air1	nop1air1_8	6	A
140	99.41176471	nop1air1	nop1air1_8	6	A
150	99.41176471	nop1air1	nop1air1_8	6	A
160	97.05882353	nop1air1	nop1air1_8	6	A
170	97.05882353	nop1air1	nop1air1_8	6	A
180	96.47058824	nop1air1	nop1air1_8	6	A
190	98.23529412	nop1air1	nop1air1_8	6	A
200	99.41176471	nop1air1	nop1air1_8	6	A
210	98.23529412	nop1air1	nop1air1_8	6	A
220	99.41176471	nop1air1	nop1air1_8	6	A
230	97.05882353	nop1air1	nop1air1_8	6	A
240	97.05882353	nop1air1	nop1air1_8	6	A
250	97.05882353	nop1air1	nop1air1_8	6	A
260	96.47058824	nop1air1	nop1air1_8	6	A
270	95.88235294	nop1air1	nop1air1_8	6	A
280	95.88235294	nop1air1	nop1air1_8	6	A
290	95.29411765	nop1air1	nop1air1_8	6	A
300	97.05882353	nop1air1	nop1air1_8	6	A
310	99.41176471	nop1air1	nop1air1_8	6	A
320	97.64705882	nop1air1	nop1air1_8	6	A
330	98.23529412	nop1air1	nop1air1_8	6	A
340	98.23529412	nop1air1	nop1air1_8	6	A
350	98.23529412	nop1air1	nop1air1_8	6	A
360	97.64705882	nop1air1	nop1air1_8	6	A
370	95.88235294	nop1air1	nop1air1_8	6	A
380	95.29411765	nop1air1	nop1air1_8	6	A
390	95.29411765	nop1air1	nop1air1_8	6	A
400	94.11764706	nop1air1	nop1air1_8	6	A
410	94.70588235	nop1air1	nop1air1_8	6	A
420	95.88235294	nop1air1	nop1air1_8	6	A
430	93.52941176	nop1air1	nop1air1_8	6	A
440	97.64705882	nop1air1	nop1air1_8	6	A
450	98.23529412	nop1air1	nop1air1_8	6	A
460	97.05882353	nop1air1	nop1air1_8	6	A
470	97.05882353	nop1air1	nop1air1_8	6	A
480	95.88235294	nop1air1	nop1air1_8	6	A
490	97.05882353	nop1air1	nop1air1_8	6	A
500	95.29411765	nop1air1	nop1air1_8	6	A
510	95.29411765	nop1air1	nop1air1_8	6	A
520	95.88235294	nop1air1	nop1air1_8	6	A
530	95.29411765	nop1air1	nop1air1_8	6	A
540	96.47058824	nop1air1	nop1air1_8	6	A
550	95.29411765	nop1air1	nop1air1_8	6	A
560	97.05882353	nop1air1	nop1air1_8	6	A
570	92.94117647	nop1air1	nop1air1_8	6	A
580	94.70588235	nop1air1	nop1air1_8	6	A
590	94.70588235	nop1air1	nop1air1_8	6	A
600	95.88235294	nop1air1	nop1air1_8	6	A
610	95.88235294	nop1air1	nop1air1_8	6	A
620	95.88235294	nop1air1	nop1air1_8	6	A
630	95.88235294	nop1air1	nop1air1_8	6	A
640	96.47058824	nop1air1	nop1air1_8	6	A
650	95.88235294	nop1air1	nop1air1_8	6	A
660	97.05882353	nop1air1	nop1air1_8	6	A
670	95.88235294	nop1air1	nop1air1_8	6	A
680	95.29411765	nop1air1	nop1air1_8	6	A
690	94.11764706	nop1air1	nop1air1_8	6	A
700	94.11764706	nop1air1	nop1air1_8	6	A
710	92.35294118	nop1air1	nop1air1_8	6	A
720	93.52941176	nop1air1	nop1air1_8	6	A
730	95.29411765	nop1air1	nop1air1_8	6	A
740	95.29411765	nop1air1	nop1air1_8	6	A
750	94.70588235	nop1air1	nop1air1_8	6	A
760	97.64705882	nop1air1	nop1air1_8	6	A
770	97.05882353	nop1air1	nop1air1_8	6	A
780	97.05882353	nop1air1	nop1air1_8	6	A
0	100	nop1air1	nop1air1_9	6	A
10	94.64285714	nop1air1	nop1air1_9	6	A
20	98.21428571	nop1air1	nop1air1_9	6	A
30	97.32142857	nop1air1	nop1air1_9	6	A
40	95.53571429	nop1air1	nop1air1_9	6	A
50	95.53571429	nop1air1	nop1air1_9	6	A
60	96.42857143	nop1air1	nop1air1_9	6	A
70	97.32142857	nop1air1	nop1air1_9	6	A
80	94.64285714	nop1air1	nop1air1_9	6	A
90	95.53571429	nop1air1	nop1air1_9	6	A
100	97.32142857	nop1air1	nop1air1_9	6	A
110	98.21428571	nop1air1	nop1air1_9	6	A
120	98.21428571	nop1air1	nop1air1_9	6	A
130	96.42857143	nop1air1	nop1air1_9	6	A
140	98.21428571	nop1air1	nop1air1_9	6	A
150	100	nop1air1	nop1air1_9	6	A
160	100	nop1air1	nop1air1_9	6	A
170	98.21428571	nop1air1	nop1air1_9	6	A
180	96.42857143	nop1air1	nop1air1_9	6	A
190	91.96428571	nop1air1	nop1air1_9	6	A
200	89.28571429	nop1air1	nop1air1_9	6	A
210	86.60714286	nop1air1	nop1air1_9	6	A
220	85.71428571	nop1air1	nop1air1_9	6	A
230	82.14285714	nop1air1	nop1air1_9	6	A
240	70.53571429	nop1air1	nop1air1_9	6	A
250	69.64285714	nop1air1	nop1air1_9	6	A
260	63.39285714	nop1air1	nop1air1_9	6	A
270	50.89285714	nop1air1	nop1air1_9	6	A
280	49.10714286	nop1air1	nop1air1_9	6	A
290	45.53571429	nop1air1	nop1air1_9	6	A
300	40.17857143	nop1air1	nop1air1_9	6	A
310	32.14285714	nop1air1	nop1air1_9	6	A
320	26.78571429	nop1air1	nop1air1_9	6	A
330	16.96428571	nop1air1	nop1air1_9	6	A
340	19.64285714	nop1air1	nop1air1_9	6	A
350	11.60714286	nop1air1	nop1air1_9	6	A
360	5.357142857	nop1air1	nop1air1_9	6	A
370	0	nop1air1	nop1air1_9	6	A
0	98.21428571	nop1air1	nop1air1_10	6	A
10	98.80952381	nop1air1	nop1air1_10	6	A
20	98.80952381	nop1air1	nop1air1_10	6	A
30	98.80952381	nop1air1	nop1air1_10	6	A
40	98.21428571	nop1air1	nop1air1_10	6	A
50	99.4047619	nop1air1	nop1air1_10	6	A
60	98.21428571	nop1air1	nop1air1_10	6	A
70	96.42857143	nop1air1	nop1air1_10	6	A
80	97.02380952	nop1air1	nop1air1_10	6	A
90	97.61904762	nop1air1	nop1air1_10	6	A
100	97.02380952	nop1air1	nop1air1_10	6	A
110	97.61904762	nop1air1	nop1air1_10	6	A
120	100	nop1air1	nop1air1_10	6	A
130	98.80952381	nop1air1	nop1air1_10	6	A
140	97.02380952	nop1air1	nop1air1_10	6	A
150	97.02380952	nop1air1	nop1air1_10	6	A
160	97.61904762	nop1air1	nop1air1_10	6	A
170	97.61904762	nop1air1	nop1air1_10	6	A
180	94.04761905	nop1air1	nop1air1_10	6	A
190	86.9047619	nop1air1	nop1air1_10	6	A
200	86.9047619	nop1air1	nop1air1_10	6	A
210	80.95238095	nop1air1	nop1air1_10	6	A
220	82.14285714	nop1air1	nop1air1_10	6	A
230	80.35714286	nop1air1	nop1air1_10	6	A
240	78.57142857	nop1air1	nop1air1_10	6	A
250	75.5952381	nop1air1	nop1air1_10	6	A
260	70.23809524	nop1air1	nop1air1_10	6	A
270	66.66666667	nop1air1	nop1air1_10	6	A
280	64.88095238	nop1air1	nop1air1_10	6	A
290	59.52380952	nop1air1	nop1air1_10	6	A
300	59.52380952	nop1air1	nop1air1_10	6	A
310	56.54761905	nop1air1	nop1air1_10	6	A
320	54.16666667	nop1air1	nop1air1_10	6	A
330	52.97619048	nop1air1	nop1air1_10	6	A
340	50	nop1air1	nop1air1_10	6	A
350	47.61904762	nop1air1	nop1air1_10	6	A
360	41.07142857	nop1air1	nop1air1_10	6	A
370	39.28571429	nop1air1	nop1air1_10	6	A
380	35.71428571	nop1air1	nop1air1_10	6	A
390	28.57142857	nop1air1	nop1air1_10	6	A
400	20.83333333	nop1air1	nop1air1_10	6	A
410	17.26190476	nop1air1	nop1air1_10	6	A
420	8.333333333	nop1air1	nop1air1_10	6	A
430	3.571428571	nop1air1	nop1air1_10	6	A
440	0	nop1air1	nop1air1_10	6	A
0	97.19626168	nop1	nop1_5	6	A
10	99.06542056	nop1	nop1_5	6	A
20	99.06542056	nop1	nop1_5	6	A
30	98.13084112	nop1	nop1_5	6	A
40	98.13084112	nop1	nop1_5	6	A
50	99.06542056	nop1	nop1_5	6	A
60	95.3271028	nop1	nop1_5	6	A
70	95.3271028	nop1	nop1_5	6	A
80	94.39252336	nop1	nop1_5	6	A
90	97.19626168	nop1	nop1_5	6	A
100	96.26168224	nop1	nop1_5	6	A
110	96.26168224	nop1	nop1_5	6	A
120	96.26168224	nop1	nop1_5	6	A
130	97.19626168	nop1	nop1_5	6	A
140	98.13084112	nop1	nop1_5	6	A
150	98.13084112	nop1	nop1_5	6	A
160	100	nop1	nop1_5	6	A
170	100	nop1	nop1_5	6	A
180	96.26168224	nop1	nop1_5	6	A
190	97.19626168	nop1	nop1_5	6	A
200	94.39252336	nop1	nop1_5	6	A
210	96.26168224	nop1	nop1_5	6	A
220	96.26168224	nop1	nop1_5	6	A
230	97.19626168	nop1	nop1_5	6	A
240	93.45794393	nop1	nop1_5	6	A
250	94.39252336	nop1	nop1_5	6	A
260	94.39252336	nop1	nop1_5	6	A
270	91.58878505	nop1	nop1_5	6	A
280	93.45794393	nop1	nop1_5	6	A
290	84.11214953	nop1	nop1_5	6	A
300	78.5046729	nop1	nop1_5	6	A
310	72.89719626	nop1	nop1_5	6	A
320	70.09345794	nop1	nop1_5	6	A
330	71.02803738	nop1	nop1_5	6	A
340	67.28971963	nop1	nop1_5	6	A
350	65.42056075	nop1	nop1_5	6	A
360	55.14018692	nop1	nop1_5	6	A
370	56.07476636	nop1	nop1_5	6	A
380	47.6635514	nop1	nop1_5	6	A
390	47.6635514	nop1	nop1_5	6	A
400	40.18691589	nop1	nop1_5	6	A
410	34.57943925	nop1	nop1_5	6	A
420	30.8411215	nop1	nop1_5	6	A
430	20.56074766	nop1	nop1_5	6	A
440	11.21495327	nop1	nop1_5	6	A
450	4.672897196	nop1	nop1_5	6	A
460	0	nop1	nop1_5	6	A
0	95.53571429	nop1	nop1_6	6	A
10	95.53571429	nop1	nop1_6	6	A
20	97.32142857	nop1	nop1_6	6	A
30	97.32142857	nop1	nop1_6	6	A
40	97.32142857	nop1	nop1_6	6	A
50	99.10714286	nop1	nop1_6	6	A
60	96.42857143	nop1	nop1_6	6	A
70	93.75	nop1	nop1_6	6	A
80	94.64285714	nop1	nop1_6	6	A
90	96.42857143	nop1	nop1_6	6	A
100	94.64285714	nop1	nop1_6	6	A
110	96.42857143	nop1	nop1_6	6	A
120	98.21428571	nop1	nop1_6	6	A
130	100	nop1	nop1_6	6	A
140	97.32142857	nop1	nop1_6	6	A
150	97.32142857	nop1	nop1_6	6	A
160	94.64285714	nop1	nop1_6	6	A
170	96.42857143	nop1	nop1_6	6	A
180	96.42857143	nop1	nop1_6	6	A
190	96.42857143	nop1	nop1_6	6	A
200	97.32142857	nop1	nop1_6	6	A
210	95.53571429	nop1	nop1_6	6	A
220	93.75	nop1	nop1_6	6	A
230	98.21428571	nop1	nop1_6	6	A
240	98.21428571	nop1	nop1_6	6	A
250	98.21428571	nop1	nop1_6	6	A
260	94.64285714	nop1	nop1_6	6	A
270	91.96428571	nop1	nop1_6	6	A
280	84.82142857	nop1	nop1_6	6	A
290	83.03571429	nop1	nop1_6	6	A
300	80.35714286	nop1	nop1_6	6	A
310	74.10714286	nop1	nop1_6	6	A
320	73.21428571	nop1	nop1_6	6	A
330	68.75	nop1	nop1_6	6	A
340	63.39285714	nop1	nop1_6	6	A
350	58.92857143	nop1	nop1_6	6	A
360	57.14285714	nop1	nop1_6	6	A
370	54.46428571	nop1	nop1_6	6	A
380	50.89285714	nop1	nop1_6	6	A
390	48.21428571	nop1	nop1_6	6	A
400	49.10714286	nop1	nop1_6	6	A
410	49.10714286	nop1	nop1_6	6	A
420	40.17857143	nop1	nop1_6	6	A
430	37.5	nop1	nop1_6	6	A
440	30.35714286	nop1	nop1_6	6	A
450	29.46428571	nop1	nop1_6	6	A
460	23.21428571	nop1	nop1_6	6	A
470	21.42857143	nop1	nop1_6	6	A
480	14.28571429	nop1	nop1_6	6	A
490	8.928571429	nop1	nop1_6	6	A
500	1.785714286	nop1	nop1_6	6	A
510	0	nop1	nop1_6	6	A
0	100	nop1	nop1_7	6	A
10	100	nop1	nop1_7	6	A
20	99.43181818	nop1	nop1_7	6	A
30	97.72727273	nop1	nop1_7	6	A
40	97.72727273	nop1	nop1_7	6	A
50	97.72727273	nop1	nop1_7	6	A
60	97.72727273	nop1	nop1_7	6	A
70	98.86363636	nop1	nop1_7	6	A
80	97.15909091	nop1	nop1_7	6	A
90	98.29545455	nop1	nop1_7	6	A
100	98.29545455	nop1	nop1_7	6	A
110	99.43181818	nop1	nop1_7	6	A
120	99.43181818	nop1	nop1_7	6	A
130	98.29545455	nop1	nop1_7	6	A
140	98.29545455	nop1	nop1_7	6	A
150	98.86363636	nop1	nop1_7	6	A
160	98.29545455	nop1	nop1_7	6	A
170	98.86363636	nop1	nop1_7	6	A
180	99.43181818	nop1	nop1_7	6	A
190	98.29545455	nop1	nop1_7	6	A
200	99.43181818	nop1	nop1_7	6	A
210	98.29545455	nop1	nop1_7	6	A
220	98.29545455	nop1	nop1_7	6	A
230	97.72727273	nop1	nop1_7	6	A
240	98.86363636	nop1	nop1_7	6	A
250	98.29545455	nop1	nop1_7	6	A
260	95.45454545	nop1	nop1_7	6	A
270	90.34090909	nop1	nop1_7	6	A
280	88.06818182	nop1	nop1_7	6	A
290	84.65909091	nop1	nop1_7	6	A
300	80.11363636	nop1	nop1_7	6	A
310	75	nop1	nop1_7	6	A
320	72.15909091	nop1	nop1_7	6	A
330	67.61363636	nop1	nop1_7	6	A
340	67.04545455	nop1	nop1_7	6	A
350	63.06818182	nop1	nop1_7	6	A
360	57.95454545	nop1	nop1_7	6	A
370	55.68181818	nop1	nop1_7	6	A
380	49.43181818	nop1	nop1_7	6	A
390	44.88636364	nop1	nop1_7	6	A
400	40.90909091	nop1	nop1_7	6	A
410	36.36363636	nop1	nop1_7	6	A
420	26.13636364	nop1	nop1_7	6	A
430	18.75	nop1	nop1_7	6	A
440	10.79545455	nop1	nop1_7	6	A
450	8.522727273	nop1	nop1_7	6	A
460	0	nop1	nop1_7	6	A
0	100	nop1	nop1_1	6	A
10	99.44751381	nop1	nop1_1	6	A
20	99.44751381	nop1	nop1_1	6	A
30	99.44751381	nop1	nop1_1	6	A
40	98.34254144	nop1	nop1_1	6	A
50	97.79005525	nop1	nop1_1	6	A
60	97.23756906	nop1	nop1_1	6	A
70	96.68508287	nop1	nop1_1	6	A
80	97.23756906	nop1	nop1_1	6	A
90	97.79005525	nop1	nop1_1	6	A
100	96.68508287	nop1	nop1_1	6	A
110	96.68508287	nop1	nop1_1	6	A
120	97.79005525	nop1	nop1_1	6	A
130	97.79005525	nop1	nop1_1	6	A
140	98.89502762	nop1	nop1_1	6	A
150	98.34254144	nop1	nop1_1	6	A
160	96.68508287	nop1	nop1_1	6	A
170	96.13259669	nop1	nop1_1	6	A
180	93.37016575	nop1	nop1_1	6	A
190	91.16022099	nop1	nop1_1	6	A
200	95.5801105	nop1	nop1_1	6	A
210	93.92265193	nop1	nop1_1	6	A
220	95.02762431	nop1	nop1_1	6	A
230	92.26519337	nop1	nop1_1	6	A
240	90.60773481	nop1	nop1_1	6	A
250	88.95027624	nop1	nop1_1	6	A
260	87.84530387	nop1	nop1_1	6	A
270	81.21546961	nop1	nop1_1	6	A
280	81.21546961	nop1	nop1_1	6	A
290	77.90055249	nop1	nop1_1	6	A
300	72.37569061	nop1	nop1_1	6	A
310	71.82320442	nop1	nop1_1	6	A
320	67.9558011	nop1	nop1_1	6	A
330	65.74585635	nop1	nop1_1	6	A
340	57.45856354	nop1	nop1_1	6	A
350	55.80110497	nop1	nop1_1	6	A
360	54.6961326	nop1	nop1_1	6	A
370	50.27624309	nop1	nop1_1	6	A
380	43.09392265	nop1	nop1_1	6	A
390	43.09392265	nop1	nop1_1	6	A
400	41.43646409	nop1	nop1_1	6	A
410	39.77900552	nop1	nop1_1	6	A
420	37.56906077	nop1	nop1_1	6	A
430	33.14917127	nop1	nop1_1	6	A
440	28.17679558	nop1	nop1_1	6	A
450	27.62430939	nop1	nop1_1	6	A
460	20.44198895	nop1	nop1_1	6	A
470	18.78453039	nop1	nop1_1	6	A
480	14.36464088	nop1	nop1_1	6	A
490	14.36464088	nop1	nop1_1	6	A
500	9.944751381	nop1	nop1_1	6	A
510	8.287292818	nop1	nop1_1	6	A
520	6.629834254	nop1	nop1_1	6	A
530	1.104972376	nop1	nop1_1	6	A
540	0	nop1	nop1_1	6	A
0	100	nop1	nop1_2	6	A
10	98.8372093	nop1	nop1_2	6	A
20	99.41860465	nop1	nop1_2	6	A
30	99.41860465	nop1	nop1_2	6	A
40	98.25581395	nop1	nop1_2	6	A
50	98.8372093	nop1	nop1_2	6	A
60	97.6744186	nop1	nop1_2	6	A
70	98.8372093	nop1	nop1_2	6	A
80	98.8372093	nop1	nop1_2	6	A
90	98.8372093	nop1	nop1_2	6	A
100	98.8372093	nop1	nop1_2	6	A
110	99.41860465	nop1	nop1_2	6	A
120	98.8372093	nop1	nop1_2	6	A
130	100	nop1	nop1_2	6	A
140	100	nop1	nop1_2	6	A
150	99.41860465	nop1	nop1_2	6	A
160	95.93023256	nop1	nop1_2	6	A
170	97.6744186	nop1	nop1_2	6	A
180	97.6744186	nop1	nop1_2	6	A
190	97.09302326	nop1	nop1_2	6	A
200	97.09302326	nop1	nop1_2	6	A
210	97.09302326	nop1	nop1_2	6	A
220	95.93023256	nop1	nop1_2	6	A
230	94.76744186	nop1	nop1_2	6	A
240	94.76744186	nop1	nop1_2	6	A
250	91.86046512	nop1	nop1_2	6	A
260	90.11627907	nop1	nop1_2	6	A
270	86.04651163	nop1	nop1_2	6	A
280	83.13953488	nop1	nop1_2	6	A
290	83.13953488	nop1	nop1_2	6	A
300	80.23255814	nop1	nop1_2	6	A
310	72.09302326	nop1	nop1_2	6	A
320	72.6744186	nop1	nop1_2	6	A
330	66.27906977	nop1	nop1_2	6	A
340	62.20930233	nop1	nop1_2	6	A
350	61.04651163	nop1	nop1_2	6	A
360	56.39534884	nop1	nop1_2	6	A
370	52.3255814	nop1	nop1_2	6	A
380	50	nop1	nop1_2	6	A
390	45.93023256	nop1	nop1_2	6	A
400	44.18604651	nop1	nop1_2	6	A
410	41.86046512	nop1	nop1_2	6	A
420	40.69767442	nop1	nop1_2	6	A
430	35.46511628	nop1	nop1_2	6	A
440	31.39534884	nop1	nop1_2	6	A
450	31.39534884	nop1	nop1_2	6	A
460	25.58139535	nop1	nop1_2	6	A
470	22.6744186	nop1	nop1_2	6	A
480	20.34883721	nop1	nop1_2	6	A
490	15.11627907	nop1	nop1_2	6	A
500	12.79069767	nop1	nop1_2	6	A
510	9.302325581	nop1	nop1_2	6	A
520	4.651162791	nop1	nop1_2	6	A
530	0	nop1	nop1_2	6	A
0	97.82608696	nop1	nop1_3	6	A
10	97.82608696	nop1	nop1_3	6	A
20	99.45652174	nop1	nop1_3	6	A
30	97.82608696	nop1	nop1_3	6	A
40	97.82608696	nop1	nop1_3	6	A
50	97.2826087	nop1	nop1_3	6	A
60	96.73913043	nop1	nop1_3	6	A
70	97.2826087	nop1	nop1_3	6	A
80	97.2826087	nop1	nop1_3	6	A
90	98.91304348	nop1	nop1_3	6	A
100	98.91304348	nop1	nop1_3	6	A
110	97.2826087	nop1	nop1_3	6	A
120	97.2826087	nop1	nop1_3	6	A
130	96.19565217	nop1	nop1_3	6	A
140	94.56521739	nop1	nop1_3	6	A
150	95.10869565	nop1	nop1_3	6	A
160	95.65217391	nop1	nop1_3	6	A
170	96.73913043	nop1	nop1_3	6	A
180	98.36956522	nop1	nop1_3	6	A
190	100	nop1	nop1_3	6	A
200	100	nop1	nop1_3	6	A
210	99.45652174	nop1	nop1_3	6	A
220	99.45652174	nop1	nop1_3	6	A
230	94.56521739	nop1	nop1_3	6	A
240	96.19565217	nop1	nop1_3	6	A
250	96.19565217	nop1	nop1_3	6	A
260	88.58695652	nop1	nop1_3	6	A
270	88.04347826	nop1	nop1_3	6	A
280	82.60869565	nop1	nop1_3	6	A
290	83.15217391	nop1	nop1_3	6	A
300	80.97826087	nop1	nop1_3	6	A
310	75.54347826	nop1	nop1_3	6	A
320	72.82608696	nop1	nop1_3	6	A
330	69.56521739	nop1	nop1_3	6	A
340	64.67391304	nop1	nop1_3	6	A
350	57.60869565	nop1	nop1_3	6	A
360	52.17391304	nop1	nop1_3	6	A
370	53.26086957	nop1	nop1_3	6	A
380	48.91304348	nop1	nop1_3	6	A
390	42.93478261	nop1	nop1_3	6	A
400	42.39130435	nop1	nop1_3	6	A
410	39.13043478	nop1	nop1_3	6	A
420	33.69565217	nop1	nop1_3	6	A
430	30.43478261	nop1	nop1_3	6	A
440	29.34782609	nop1	nop1_3	6	A
450	24.45652174	nop1	nop1_3	6	A
460	22.82608696	nop1	nop1_3	6	A
470	19.56521739	nop1	nop1_3	6	A
480	16.30434783	nop1	nop1_3	6	A
490	15.76086957	nop1	nop1_3	6	A
500	10.86956522	nop1	nop1_3	6	A
510	10.86956522	nop1	nop1_3	6	A
520	6.52173913	nop1	nop1_3	6	A
530	5.434782609	nop1	nop1_3	6	A
540	1.630434783	nop1	nop1_3	6	A
550	0.543478261	nop1	nop1_3	6	A
560	0	nop1	nop1_3	6	A
0	98.62637363	nop1	nop1_4	6	A
10	98.35164835	nop1	nop1_4	6	A
20	97.8021978	nop1	nop1_4	6	A
30	97.25274725	nop1	nop1_4	6	A
40	96.7032967	nop1	nop1_4	6	A
50	97.8021978	nop1	nop1_4	6	A
60	97.8021978	nop1	nop1_4	6	A
70	96.15384615	nop1	nop1_4	6	A
80	97.8021978	nop1	nop1_4	6	A
90	99.17582418	nop1	nop1_4	6	A
100	97.25274725	nop1	nop1_4	6	A
110	98.62637363	nop1	nop1_4	6	A
120	97.25274725	nop1	nop1_4	6	A
130	96.97802198	nop1	nop1_4	6	A
140	96.7032967	nop1	nop1_4	6	A
150	95.87912088	nop1	nop1_4	6	A
160	96.7032967	nop1	nop1_4	6	A
170	100	nop1	nop1_4	6	A
180	98.07692308	nop1	nop1_4	6	A
190	97.52747253	nop1	nop1_4	6	A
200	96.97802198	nop1	nop1_4	6	A
210	93.95604396	nop1	nop1_4	6	A
220	94.78021978	nop1	nop1_4	6	A
230	94.78021978	nop1	nop1_4	6	A
240	93.13186813	nop1	nop1_4	6	A
250	93.68131868	nop1	nop1_4	6	A
260	94.23076923	nop1	nop1_4	6	A
270	92.03296703	nop1	nop1_4	6	A
280	90.65934066	nop1	nop1_4	6	A
290	89.56043956	nop1	nop1_4	6	A
300	87.08791209	nop1	nop1_4	6	A
310	83.24175824	nop1	nop1_4	6	A
320	82.69230769	nop1	nop1_4	6	A
330	79.12087912	nop1	nop1_4	6	A
340	75.82417582	nop1	nop1_4	6	A
350	70.87912088	nop1	nop1_4	6	A
360	65.65934066	nop1	nop1_4	6	A
370	64.83516484	nop1	nop1_4	6	A
380	63.46153846	nop1	nop1_4	6	A
390	62.91208791	nop1	nop1_4	6	A
400	60.16483516	nop1	nop1_4	6	A
410	56.86813187	nop1	nop1_4	6	A
420	52.47252747	nop1	nop1_4	6	A
430	54.12087912	nop1	nop1_4	6	A
440	51.37362637	nop1	nop1_4	6	A
450	46.42857143	nop1	nop1_4	6	A
460	43.68131868	nop1	nop1_4	6	A
470	45.05494505	nop1	nop1_4	6	A
480	40.93406593	nop1	nop1_4	6	A
490	38.46153846	nop1	nop1_4	6	A
500	33.24175824	nop1	nop1_4	6	A
510	32.41758242	nop1	nop1_4	6	A
520	29.3956044	nop1	nop1_4	6	A
530	23.07692308	nop1	nop1_4	6	A
540	20.32967033	nop1	nop1_4	6	A
550	18.40659341	nop1	nop1_4	6	A
560	15.38461538	nop1	nop1_4	6	A
570	13.46153846	nop1	nop1_4	6	A
580	10.71428571	nop1	nop1_4	6	A
590	6.868131868	nop1	nop1_4	6	A
600	4.120879121	nop1	nop1_4	6	A
610	0	nop1	nop1_4	6	A
0	98.31932773	nop1	nop1_8	6	A
10	98.31932773	nop1	nop1_8	6	A
20	95.79831933	nop1	nop1_8	6	A
30	95.79831933	nop1	nop1_8	6	A
40	98.31932773	nop1	nop1_8	6	A
50	100	nop1	nop1_8	6	A
60	98.31932773	nop1	nop1_8	6	A
70	95.79831933	nop1	nop1_8	6	A
80	97.4789916	nop1	nop1_8	6	A
90	96.63865546	nop1	nop1_8	6	A
100	98.31932773	nop1	nop1_8	6	A
110	94.95798319	nop1	nop1_8	6	A
120	97.4789916	nop1	nop1_8	6	A
130	97.4789916	nop1	nop1_8	6	A
140	94.95798319	nop1	nop1_8	6	A
150	94.95798319	nop1	nop1_8	6	A
160	94.95798319	nop1	nop1_8	6	A
170	94.11764706	nop1	nop1_8	6	A
180	95.79831933	nop1	nop1_8	6	A
190	96.63865546	nop1	nop1_8	6	A
200	95.79831933	nop1	nop1_8	6	A
210	94.95798319	nop1	nop1_8	6	A
220	91.59663866	nop1	nop1_8	6	A
230	92.43697479	nop1	nop1_8	6	A
240	91.59663866	nop1	nop1_8	6	A
250	96.63865546	nop1	nop1_8	6	A
260	92.43697479	nop1	nop1_8	6	A
270	88.23529412	nop1	nop1_8	6	A
280	84.03361345	nop1	nop1_8	6	A
290	84.03361345	nop1	nop1_8	6	A
300	80.67226891	nop1	nop1_8	6	A
310	73.94957983	nop1	nop1_8	6	A
320	67.22689076	nop1	nop1_8	6	A
330	68.90756303	nop1	nop1_8	6	A
340	67.22689076	nop1	nop1_8	6	A
350	57.98319328	nop1	nop1_8	6	A
360	53.78151261	nop1	nop1_8	6	A
370	49.57983193	nop1	nop1_8	6	A
380	46.21848739	nop1	nop1_8	6	A
390	47.05882353	nop1	nop1_8	6	A
400	38.65546218	nop1	nop1_8	6	A
410	34.45378151	nop1	nop1_8	6	A
420	31.09243697	nop1	nop1_8	6	A
430	29.41176471	nop1	nop1_8	6	A
440	26.05042017	nop1	nop1_8	6	A
450	24.3697479	nop1	nop1_8	6	A
460	19.32773109	nop1	nop1_8	6	A
470	15.96638655	nop1	nop1_8	6	A
480	10.08403361	nop1	nop1_8	6	A
490	7.56302521	nop1	nop1_8	6	A
500	5.042016807	nop1	nop1_8	6	A
510	6.722689076	nop1	nop1_8	6	A
520	0	nop1	nop1_8	6	A
0	100	nop1	nop1_9	6	A
10	100	nop1	nop1_9	6	A
20	99.15014164	nop1	nop1_9	6	A
30	98.86685552	nop1	nop1_9	6	A
40	99.71671388	nop1	nop1_9	6	A
50	98.86685552	nop1	nop1_9	6	A
60	97.16713881	nop1	nop1_9	6	A
70	98.30028329	nop1	nop1_9	6	A
80	99.43342776	nop1	nop1_9	6	A
90	98.86685552	nop1	nop1_9	6	A
100	99.15014164	nop1	nop1_9	6	A
110	100	nop1	nop1_9	6	A
120	97.73371105	nop1	nop1_9	6	A
130	99.15014164	nop1	nop1_9	6	A
140	98.86685552	nop1	nop1_9	6	A
150	98.30028329	nop1	nop1_9	6	A
160	97.16713881	nop1	nop1_9	6	A
170	98.86685552	nop1	nop1_9	6	A
180	97.16713881	nop1	nop1_9	6	A
190	96.31728045	nop1	nop1_9	6	A
200	94.61756374	nop1	nop1_9	6	A
210	92.06798867	nop1	nop1_9	6	A
220	88.38526912	nop1	nop1_9	6	A
230	86.11898017	nop1	nop1_9	6	A
240	82.43626062	nop1	nop1_9	6	A
250	78.18696884	nop1	nop1_9	6	A
260	72.23796034	nop1	nop1_9	6	A
270	66.85552408	nop1	nop1_9	6	A
280	61.1898017	nop1	nop1_9	6	A
290	58.64022663	nop1	nop1_9	6	A
300	55.2407932	nop1	nop1_9	6	A
310	53.54107649	nop1	nop1_9	6	A
320	48.15864023	nop1	nop1_9	6	A
330	43.05949008	nop1	nop1_9	6	A
340	40.2266289	nop1	nop1_9	6	A
350	35.41076487	nop1	nop1_9	6	A
360	32.8611898	nop1	nop1_9	6	A
370	29.46175637	nop1	nop1_9	6	A
380	25.49575071	nop1	nop1_9	6	A
390	22.66288952	nop1	nop1_9	6	A
400	17.28045326	nop1	nop1_9	6	A
410	16.14730878	nop1	nop1_9	6	A
420	8.498583569	nop1	nop1_9	6	A
430	7.365439093	nop1	nop1_9	6	A
440	4.532577904	nop1	nop1_9	6	A
450	3.116147309	nop1	nop1_9	6	A
460	0	nop1	nop1_9	6	A
0	96.42857143	Wildtype	Wildtype_1	6	Ci
10	95.83333333	Wildtype	Wildtype_1	6	Ci
20	100	Wildtype	Wildtype_1	6	Ci
30	97.91666667	Wildtype	Wildtype_1	6	Ci
40	97.91666667	Wildtype	Wildtype_1	6	Ci
50	97.32142857	Wildtype	Wildtype_1	6	Ci
60	89.88095238	Wildtype	Wildtype_1	6	Ci
70	86.9047619	Wildtype	Wildtype_1	6	Ci
80	84.52380952	Wildtype	Wildtype_1	6	Ci
90	83.33333333	Wildtype	Wildtype_1	6	Ci
100	79.16666667	Wildtype	Wildtype_1	6	Ci
110	74.10714286	Wildtype	Wildtype_1	6	Ci
120	64.28571429	Wildtype	Wildtype_1	6	Ci
130	63.69047619	Wildtype	Wildtype_1	6	Ci
140	53.27380952	Wildtype	Wildtype_1	6	Ci
150	42.26190476	Wildtype	Wildtype_1	6	Ci
160	33.63095238	Wildtype	Wildtype_1	6	Ci
170	19.3452381	Wildtype	Wildtype_1	6	Ci
180	14.58333333	Wildtype	Wildtype_1	6	Ci
190	3.869047619	Wildtype	Wildtype_1	6	Ci
200	0	Wildtype	Wildtype_1	6	Ci
210	0	Wildtype	Wildtype_1	6	Ci
220	0	Wildtype	Wildtype_1	6	Ci
0	100	Wildtype	Wildtype_2	6	Ci
10	95.75070822	Wildtype	Wildtype_2	6	Ci
20	95.4674221	Wildtype	Wildtype_2	6	Ci
30	96.88385269	Wildtype	Wildtype_2	6	Ci
40	94.90084986	Wildtype	Wildtype_2	6	Ci
50	91.50141643	Wildtype	Wildtype_2	6	Ci
60	88.95184136	Wildtype	Wildtype_2	6	Ci
70	83.5694051	Wildtype	Wildtype_2	6	Ci
80	83.00283286	Wildtype	Wildtype_2	6	Ci
90	77.05382436	Wildtype	Wildtype_2	6	Ci
100	71.38810198	Wildtype	Wildtype_2	6	Ci
110	69.40509915	Wildtype	Wildtype_2	6	Ci
120	64.30594901	Wildtype	Wildtype_2	6	Ci
130	59.49008499	Wildtype	Wildtype_2	6	Ci
140	52.12464589	Wildtype	Wildtype_2	6	Ci
150	41.07648725	Wildtype	Wildtype_2	6	Ci
160	28.89518414	Wildtype	Wildtype_2	6	Ci
170	22.66288952	Wildtype	Wildtype_2	6	Ci
180	9.348441926	Wildtype	Wildtype_2	6	Ci
190	0	Wildtype	Wildtype_2	6	Ci
200	0	Wildtype	Wildtype_2	6	Ci
210	0	Wildtype	Wildtype_2	6	Ci
0	99.408284	Wildtype	Wildtype_3	6	Ci
10	98.2248521	Wildtype	Wildtype_3	6	Ci
20	97.0414201	Wildtype	Wildtype_3	6	Ci
30	100	Wildtype	Wildtype_3	6	Ci
40	97.0414201	Wildtype	Wildtype_3	6	Ci
50	94.6745562	Wildtype	Wildtype_3	6	Ci
60	94.0828402	Wildtype	Wildtype_3	6	Ci
70	92.3076923	Wildtype	Wildtype_3	6	Ci
80	89.9408284	Wildtype	Wildtype_3	6	Ci
90	87.5739645	Wildtype	Wildtype_3	6	Ci
100	80.4733728	Wildtype	Wildtype_3	6	Ci
110	66.8639053	Wildtype	Wildtype_3	6	Ci
120	69.2307692	Wildtype	Wildtype_3	6	Ci
130	62.7218935	Wildtype	Wildtype_3	6	Ci
140	57.3964497	Wildtype	Wildtype_3	6	Ci
150	51.4792899	Wildtype	Wildtype_3	6	Ci
160	39.0532544	Wildtype	Wildtype_3	6	Ci
170	20.7100592	Wildtype	Wildtype_3	6	Ci
180	6.50887574	Wildtype	Wildtype_3	6	Ci
190	0	Wildtype	Wildtype_3	6	Ci
200	0	Wildtype	Wildtype_3	6	Ci
210	0	Wildtype	Wildtype_3	6	Ci
0	100	Wildtype	Wildtype_4	6	Ci
10	97.39130435	Wildtype	Wildtype_4	6	Ci
20	98.55072464	Wildtype	Wildtype_4	6	Ci
30	95.94202899	Wildtype	Wildtype_4	6	Ci
40	93.33333333	Wildtype	Wildtype_4	6	Ci
50	93.91304348	Wildtype	Wildtype_4	6	Ci
60	90.72463768	Wildtype	Wildtype_4	6	Ci
70	88.98550725	Wildtype	Wildtype_4	6	Ci
80	86.08695652	Wildtype	Wildtype_4	6	Ci
90	80.57971014	Wildtype	Wildtype_4	6	Ci
100	75.94202899	Wildtype	Wildtype_4	6	Ci
110	72.46376812	Wildtype	Wildtype_4	6	Ci
120	67.24637681	Wildtype	Wildtype_4	6	Ci
130	61.44927536	Wildtype	Wildtype_4	6	Ci
140	52.17391304	Wildtype	Wildtype_4	6	Ci
150	44.34782609	Wildtype	Wildtype_4	6	Ci
160	29.85507246	Wildtype	Wildtype_4	6	Ci
170	24.05797101	Wildtype	Wildtype_4	6	Ci
180	0	Wildtype	Wildtype_4	6	Ci
190	0	Wildtype	Wildtype_4	6	Ci
200	0	Wildtype	Wildtype_4	6	Ci
0	100	Wildtype	Wildtype_5	6	Ci
10	93.65994236	Wildtype	Wildtype_5	6	Ci
20	99.13544669	Wildtype	Wildtype_5	6	Ci
30	100	Wildtype	Wildtype_5	6	Ci
40	97.6945245	Wildtype	Wildtype_5	6	Ci
50	93.9481268	Wildtype	Wildtype_5	6	Ci
60	94.52449568	Wildtype	Wildtype_5	6	Ci
70	96.54178674	Wildtype	Wildtype_5	6	Ci
80	91.35446686	Wildtype	Wildtype_5	6	Ci
90	90.48991354	Wildtype	Wildtype_5	6	Ci
100	87.60806916	Wildtype	Wildtype_5	6	Ci
110	84.72622478	Wildtype	Wildtype_5	6	Ci
120	85.87896254	Wildtype	Wildtype_5	6	Ci
130	79.82708934	Wildtype	Wildtype_5	6	Ci
140	72.62247839	Wildtype	Wildtype_5	6	Ci
150	67.72334294	Wildtype	Wildtype_5	6	Ci
160	62.82420749	Wildtype	Wildtype_5	6	Ci
170	56.48414986	Wildtype	Wildtype_5	6	Ci
180	53.0259366	Wildtype	Wildtype_5	6	Ci
190	46.10951009	Wildtype	Wildtype_5	6	Ci
200	42.36311239	Wildtype	Wildtype_5	6	Ci
210	29.68299712	Wildtype	Wildtype_5	6	Ci
220	16.71469741	Wildtype	Wildtype_5	6	Ci
230	0	Wildtype	Wildtype_5	6	Ci
240	0	Wildtype	Wildtype_5	6	Ci
250	0	Wildtype	Wildtype_5	6	Ci
0	100	Wildtype	Wildtype_6	6	Ci
10	97.30458221	Wildtype	Wildtype_6	6	Ci
20	99.46091644	Wildtype	Wildtype_6	6	Ci
30	99.73045822	Wildtype	Wildtype_6	6	Ci
40	99.19137466	Wildtype	Wildtype_6	6	Ci
50	94.60916442	Wildtype	Wildtype_6	6	Ci
60	94.60916442	Wildtype	Wildtype_6	6	Ci
70	91.64420485	Wildtype	Wildtype_6	6	Ci
80	88.67924528	Wildtype	Wildtype_6	6	Ci
90	85.17520216	Wildtype	Wildtype_6	6	Ci
100	77.08894879	Wildtype	Wildtype_6	6	Ci
110	74.393531	Wildtype	Wildtype_6	6	Ci
120	70.08086253	Wildtype	Wildtype_6	6	Ci
130	63.88140162	Wildtype	Wildtype_6	6	Ci
140	58.76010782	Wildtype	Wildtype_6	6	Ci
150	52.83018868	Wildtype	Wildtype_6	6	Ci
160	49.05660377	Wildtype	Wildtype_6	6	Ci
170	43.93530997	Wildtype	Wildtype_6	6	Ci
180	38.81401617	Wildtype	Wildtype_6	6	Ci
190	30.18867925	Wildtype	Wildtype_6	6	Ci
200	33.42318059	Wildtype	Wildtype_6	6	Ci
210	26.9541779	Wildtype	Wildtype_6	6	Ci
220	22.10242588	Wildtype	Wildtype_6	6	Ci
230	17.25067385	Wildtype	Wildtype_6	6	Ci
240	10.51212938	Wildtype	Wildtype_6	6	Ci
250	8.086253369	Wildtype	Wildtype_6	6	Ci
260	0	Wildtype	Wildtype_6	6	Ci
270	0	Wildtype	Wildtype_6	6	Ci
280	0	Wildtype	Wildtype_6	6	Ci
0	99.21259843	T634E	T634E_1	6	Ci
10	98.16272966	T634E	T634E_1	6	Ci
20	100	T634E	T634E_1	6	Ci
30	95.80052493	T634E	T634E_1	6	Ci
40	95.01312336	T634E	T634E_1	6	Ci
50	94.48818898	T634E	T634E_1	6	Ci
60	90.81364829	T634E	T634E_1	6	Ci
70	90.81364829	T634E	T634E_1	6	Ci
80	86.61417323	T634E	T634E_1	6	Ci
90	85.30183727	T634E	T634E_1	6	Ci
100	82.15223097	T634E	T634E_1	6	Ci
110	76.11548556	T634E	T634E_1	6	Ci
120	69.55380577	T634E	T634E_1	6	Ci
130	67.19160105	T634E	T634E_1	6	Ci
140	63.77952756	T634E	T634E_1	6	Ci
150	60.89238845	T634E	T634E_1	6	Ci
160	57.48031496	T634E	T634E_1	6	Ci
170	50.39370079	T634E	T634E_1	6	Ci
180	50.39370079	T634E	T634E_1	6	Ci
190	42.25721785	T634E	T634E_1	6	Ci
200	41.20734908	T634E	T634E_1	6	Ci
210	35.69553806	T634E	T634E_1	6	Ci
220	28.87139108	T634E	T634E_1	6	Ci
230	20.47244094	T634E	T634E_1	6	Ci
240	9.973753281	T634E	T634E_1	6	Ci
250	0	T634E	T634E_1	6	Ci
260	0	T634E	T634E_1	6	Ci
270	0	T634E	T634E_1	6	Ci
0	100	T634E	T634E_2	6	Ci
10	100	T634E	T634E_2	6	Ci
20	100	T634E	T634E_2	6	Ci
30	97.31182796	T634E	T634E_2	6	Ci
40	94.08602151	T634E	T634E_2	6	Ci
50	95.16129032	T634E	T634E_2	6	Ci
60	90.32258065	T634E	T634E_2	6	Ci
70	88.70967742	T634E	T634E_2	6	Ci
80	84.13978495	T634E	T634E_2	6	Ci
90	81.72043011	T634E	T634E_2	6	Ci
100	76.34408602	T634E	T634E_2	6	Ci
110	76.34408602	T634E	T634E_2	6	Ci
120	68.5483871	T634E	T634E_2	6	Ci
130	65.86021505	T634E	T634E_2	6	Ci
140	65.86021505	T634E	T634E_2	6	Ci
150	65.59139785	T634E	T634E_2	6	Ci
160	59.67741935	T634E	T634E_2	6	Ci
170	49.7311828	T634E	T634E_2	6	Ci
180	46.77419355	T634E	T634E_2	6	Ci
190	38.97849462	T634E	T634E_2	6	Ci
200	30.37634409	T634E	T634E_2	6	Ci
210	24.7311828	T634E	T634E_2	6	Ci
220	16.66666667	T634E	T634E_2	6	Ci
230	18.01075269	T634E	T634E_2	6	Ci
240	13.44086022	T634E	T634E_2	6	Ci
250	0	T634E	T634E_2	6	Ci
260	0	T634E	T634E_2	6	Ci
270	0	T634E	T634E_2	6	Ci
0	99.41520468	T634E	T634E_3	6	Ci
10	100	T634E	T634E_3	6	Ci
20	97.66081871	T634E	T634E_3	6	Ci
30	97.66081871	T634E	T634E_3	6	Ci
40	93.56725146	T634E	T634E_3	6	Ci
50	95.32163743	T634E	T634E_3	6	Ci
60	90.05847953	T634E	T634E_3	6	Ci
70	90.05847953	T634E	T634E_3	6	Ci
80	86.5497076	T634E	T634E_3	6	Ci
90	77.19298246	T634E	T634E_3	6	Ci
100	76.02339181	T634E	T634E_3	6	Ci
110	67.83625731	T634E	T634E_3	6	Ci
120	69.00584795	T634E	T634E_3	6	Ci
130	67.83625731	T634E	T634E_3	6	Ci
140	61.40350877	T634E	T634E_3	6	Ci
150	59.06432749	T634E	T634E_3	6	Ci
160	49.12280702	T634E	T634E_3	6	Ci
170	40.93567251	T634E	T634E_3	6	Ci
180	37.42690058	T634E	T634E_3	6	Ci
190	29.8245614	T634E	T634E_3	6	Ci
200	28.65497076	T634E	T634E_3	6	Ci
210	23.39181287	T634E	T634E_3	6	Ci
220	15.78947368	T634E	T634E_3	6	Ci
230	11.11111111	T634E	T634E_3	6	Ci
240	1.754385965	T634E	T634E_3	6	Ci
250	0	T634E	T634E_3	6	Ci
260	0	T634E	T634E_3	6	Ci
270	0	T634E	T634E_3	6	Ci
0	100	T634E	T634E_4	6	Ci
10	95.29411765	T634E	T634E_4	6	Ci
20	98.23529412	T634E	T634E_4	6	Ci
30	96.47058824	T634E	T634E_4	6	Ci
40	95.88235294	T634E	T634E_4	6	Ci
50	95.29411765	T634E	T634E_4	6	Ci
60	95.29411765	T634E	T634E_4	6	Ci
70	88.82352941	T634E	T634E_4	6	Ci
80	86.47058824	T634E	T634E_4	6	Ci
90	84.11764706	T634E	T634E_4	6	Ci
100	82.94117647	T634E	T634E_4	6	Ci
110	78.82352941	T634E	T634E_4	6	Ci
120	74.70588235	T634E	T634E_4	6	Ci
130	72.94117647	T634E	T634E_4	6	Ci
140	71.17647059	T634E	T634E_4	6	Ci
150	74.70588235	T634E	T634E_4	6	Ci
160	66.47058824	T634E	T634E_4	6	Ci
170	64.11764706	T634E	T634E_4	6	Ci
180	60.58823529	T634E	T634E_4	6	Ci
190	58.23529412	T634E	T634E_4	6	Ci
200	30	T634E	T634E_4	6	Ci
210	30	T634E	T634E_4	6	Ci
220	20	T634E	T634E_4	6	Ci
230	25.29411765	T634E	T634E_4	6	Ci
240	7.647058824	T634E	T634E_4	6	Ci
250	0	T634E	T634E_4	6	Ci
260	0	T634E	T634E_4	6	Ci
270	0	T634E	T634E_4	6	Ci
0	100	T634E	T634E_5	6	Ci
10	98.91891892	T634E	T634E_5	6	Ci
20	99.45945946	T634E	T634E_5	6	Ci
30	98.91891892	T634E	T634E_5	6	Ci
40	94.05405405	T634E	T634E_5	6	Ci
50	92.97297297	T634E	T634E_5	6	Ci
60	92.97297297	T634E	T634E_5	6	Ci
70	89.18918919	T634E	T634E_5	6	Ci
80	88.91891892	T634E	T634E_5	6	Ci
90	81.08108108	T634E	T634E_5	6	Ci
100	79.18918919	T634E	T634E_5	6	Ci
110	74.86486486	T634E	T634E_5	6	Ci
120	69.45945946	T634E	T634E_5	6	Ci
130	70.27027027	T634E	T634E_5	6	Ci
140	71.08108108	T634E	T634E_5	6	Ci
150	62.16216216	T634E	T634E_5	6	Ci
160	60	T634E	T634E_5	6	Ci
170	63.51351351	T634E	T634E_5	6	Ci
180	51.08108108	T634E	T634E_5	6	Ci
190	41.35135135	T634E	T634E_5	6	Ci
200	31.08108108	T634E	T634E_5	6	Ci
210	22.16216216	T634E	T634E_5	6	Ci
220	13.24324324	T634E	T634E_5	6	Ci
230	0	T634E	T634E_5	6	Ci
240	0	T634E	T634E_5	6	Ci
250	0	T634E	T634E_5	6	Ci
0	100	T634E	T634E_6	6	Ci
10	99.72826087	T634E	T634E_6	6	Ci
20	97.55434783	T634E	T634E_6	6	Ci
30	96.73913043	T634E	T634E_6	6	Ci
40	95.10869565	T634E	T634E_6	6	Ci
50	95.65217391	T634E	T634E_6	6	Ci
60	92.93478261	T634E	T634E_6	6	Ci
70	95.38043478	T634E	T634E_6	6	Ci
80	91.30434783	T634E	T634E_6	6	Ci
90	95.10869565	T634E	T634E_6	6	Ci
100	95.10869565	T634E	T634E_6	6	Ci
110	93.75	T634E	T634E_6	6	Ci
120	87.22826087	T634E	T634E_6	6	Ci
130	82.88043478	T634E	T634E_6	6	Ci
140	77.98913043	T634E	T634E_6	6	Ci
150	75.27173913	T634E	T634E_6	6	Ci
160	75.27173913	T634E	T634E_6	6	Ci
170	73.09782609	T634E	T634E_6	6	Ci
180	68.75	T634E	T634E_6	6	Ci
190	70.38043478	T634E	T634E_6	6	Ci
200	64.40217391	T634E	T634E_6	6	Ci
210	69.29347826	T634E	T634E_6	6	Ci
220	66.57608696	T634E	T634E_6	6	Ci
230	57.06521739	T634E	T634E_6	6	Ci
240	52.7173913	T634E	T634E_6	6	Ci
250	40.48913043	T634E	T634E_6	6	Ci
260	38.31521739	T634E	T634E_6	6	Ci
270	26.90217391	T634E	T634E_6	6	Ci
280	21.73913043	T634E	T634E_6	6	Ci
290	16.84782609	T634E	T634E_6	6	Ci
300	4.076086957	T634E	T634E_6	6	Ci
310	0	T634E	T634E_6	6	Ci
320	0	T634E	T634E_6	6	Ci
330	0	T634E	T634E_6	6	Ci
0	99.71428571	T634E	T634E_7	6	Ci
10	98	T634E	T634E_7	6	Ci
20	99.71428571	T634E	T634E_7	6	Ci
30	100	T634E	T634E_7	6	Ci
40	98.28571429	T634E	T634E_7	6	Ci
50	97.71428571	T634E	T634E_7	6	Ci
60	95.71428571	T634E	T634E_7	6	Ci
70	93.14285714	T634E	T634E_7	6	Ci
80	86.85714286	T634E	T634E_7	6	Ci
90	83.42857143	T634E	T634E_7	6	Ci
100	82.28571429	T634E	T634E_7	6	Ci
110	77.14285714	T634E	T634E_7	6	Ci
120	71.71428571	T634E	T634E_7	6	Ci
130	63.14285714	T634E	T634E_7	6	Ci
140	58.57142857	T634E	T634E_7	6	Ci
150	52.57142857	T634E	T634E_7	6	Ci
160	51.14285714	T634E	T634E_7	6	Ci
170	42.85714286	T634E	T634E_7	6	Ci
180	32	T634E	T634E_7	6	Ci
190	21.71428571	T634E	T634E_7	6	Ci
200	18.28571429	T634E	T634E_7	6	Ci
210	0	T634E	T634E_7	6	Ci
220	0	T634E	T634E_7	6	Ci
230	0	T634E	T634E_7	6	Ci
0	97.10526316	T634E	T634E_8	6	Ci
10	98.68421053	T634E	T634E_8	6	Ci
20	98.15789474	T634E	T634E_8	6	Ci
30	100	T634E	T634E_8	6	Ci
40	98.42105263	T634E	T634E_8	6	Ci
50	99.47368421	T634E	T634E_8	6	Ci
60	92.89473684	T634E	T634E_8	6	Ci
70	88.68421053	T634E	T634E_8	6	Ci
80	83.68421053	T634E	T634E_8	6	Ci
90	82.10526316	T634E	T634E_8	6	Ci
100	77.10526316	T634E	T634E_8	6	Ci
110	74.47368421	T634E	T634E_8	6	Ci
120	69.47368421	T634E	T634E_8	6	Ci
130	64.21052632	T634E	T634E_8	6	Ci
140	59.73684211	T634E	T634E_8	6	Ci
150	57.63157895	T634E	T634E_8	6	Ci
160	49.73684211	T634E	T634E_8	6	Ci
170	41.57894737	T634E	T634E_8	6	Ci
180	45	T634E	T634E_8	6	Ci
190	32.10526316	T634E	T634E_8	6	Ci
200	14.73684211	T634E	T634E_8	6	Ci
210	9.736842105	T634E	T634E_8	6	Ci
220	3.684210526	T634E	T634E_8	6	Ci
230	6.052631579	T634E	T634E_8	6	Ci
240	10.78947368	T634E	T634E_8	6	Ci
250	0	T634E	T634E_8	6	Ci
260	0	T634E	T634E_8	6	Ci
270	0	T634E	T634E_8	6	Ci
0	100	T634E	T634E_9	6	Ci
10	100	T634E	T634E_9	6	Ci
20	99.43502825	T634E	T634E_9	6	Ci
30	95.48022599	T634E	T634E_9	6	Ci
40	93.22033898	T634E	T634E_9	6	Ci
50	90.39548023	T634E	T634E_9	6	Ci
60	88.13559322	T634E	T634E_9	6	Ci
70	86.44067797	T634E	T634E_9	6	Ci
80	83.05084746	T634E	T634E_9	6	Ci
90	80.2259887	T634E	T634E_9	6	Ci
100	74.57627119	T634E	T634E_9	6	Ci
110	73.44632768	T634E	T634E_9	6	Ci
120	66.66666667	T634E	T634E_9	6	Ci
130	61.01694915	T634E	T634E_9	6	Ci
140	59.88700565	T634E	T634E_9	6	Ci
150	52.54237288	T634E	T634E_9	6	Ci
160	51.41242938	T634E	T634E_9	6	Ci
170	48.58757062	T634E	T634E_9	6	Ci
180	43.50282486	T634E	T634E_9	6	Ci
190	40.11299435	T634E	T634E_9	6	Ci
200	33.33333333	T634E	T634E_9	6	Ci
210	27.68361582	T634E	T634E_9	6	Ci
220	19.20903955	T634E	T634E_9	6	Ci
230	14.12429379	T634E	T634E_9	6	Ci
240	11.86440678	T634E	T634E_9	6	Ci
250	3.95480226	T634E	T634E_9	6	Ci
260	0	T634E	T634E_9	6	Ci
270	0	T634E	T634E_9	6	Ci
280	0	T634E	T634E_9	6	Ci
0	100	T634E	T634E_10	6	Ci
10	97.22222222	T634E	T634E_10	6	Ci
20	97.5	T634E	T634E_10	6	Ci
30	95	T634E	T634E_10	6	Ci
40	93.61111111	T634E	T634E_10	6	Ci
50	92.5	T634E	T634E_10	6	Ci
60	91.11111111	T634E	T634E_10	6	Ci
70	90	T634E	T634E_10	6	Ci
80	88.05555556	T634E	T634E_10	6	Ci
90	81.66666667	T634E	T634E_10	6	Ci
100	81.38888889	T634E	T634E_10	6	Ci
110	76.94444444	T634E	T634E_10	6	Ci
120	76.66666667	T634E	T634E_10	6	Ci
130	75.27777778	T634E	T634E_10	6	Ci
140	71.38888889	T634E	T634E_10	6	Ci
150	70.27777778	T634E	T634E_10	6	Ci
160	64.16666667	T634E	T634E_10	6	Ci
170	67.22222222	T634E	T634E_10	6	Ci
180	54.44444444	T634E	T634E_10	6	Ci
190	49.16666667	T634E	T634E_10	6	Ci
200	33.05555556	T634E	T634E_10	6	Ci
210	29.16666667	T634E	T634E_10	6	Ci
220	18.61111111	T634E	T634E_10	6	Ci
230	19.72222222	T634E	T634E_10	6	Ci
240	14.44444444	T634E	T634E_10	6	Ci
250	5.277777778	T634E	T634E_10	6	Ci
260	0	T634E	T634E_10	6	Ci
270	0	T634E	T634E_10	6	Ci
280	0	T634E	T634E_10	6	Ci
0	98.89502762	T634E	T634E_11	6	Ci
10	100	T634E	T634E_11	6	Ci
20	97.51381215	T634E	T634E_11	6	Ci
30	94.47513812	T634E	T634E_11	6	Ci
40	96.40883978	T634E	T634E_11	6	Ci
50	97.23756906	T634E	T634E_11	6	Ci
60	95.02762431	T634E	T634E_11	6	Ci
70	90.60773481	T634E	T634E_11	6	Ci
80	85.91160221	T634E	T634E_11	6	Ci
90	81.21546961	T634E	T634E_11	6	Ci
100	77.62430939	T634E	T634E_11	6	Ci
110	72.37569061	T634E	T634E_11	6	Ci
120	65.19337017	T634E	T634E_11	6	Ci
130	61.32596685	T634E	T634E_11	6	Ci
140	53.86740331	T634E	T634E_11	6	Ci
150	46.68508287	T634E	T634E_11	6	Ci
160	35.35911602	T634E	T634E_11	6	Ci
170	25.69060773	T634E	T634E_11	6	Ci
180	7.458563536	T634E	T634E_11	6	Ci
190	0	T634E	T634E_11	6	Ci
200	0	T634E	T634E_11	6	Ci
210	0	T634E	T634E_11	6	Ci
0	99.42528736	nop1	nop1_1	6	Cii
10	100	nop1	nop1_1	6	Cii
20	98.27586207	nop1	nop1_1	6	Cii
30	98.85057471	nop1	nop1_1	6	Cii
40	99.42528736	nop1	nop1_1	6	Cii
50	99.42528736	nop1	nop1_1	6	Cii
60	98.85057471	nop1	nop1_1	6	Cii
70	98.27586207	nop1	nop1_1	6	Cii
80	100	nop1	nop1_1	6	Cii
90	97.70114943	nop1	nop1_1	6	Cii
100	97.70114943	nop1	nop1_1	6	Cii
110	97.70114943	nop1	nop1_1	6	Cii
120	98.85057471	nop1	nop1_1	6	Cii
130	99.42528736	nop1	nop1_1	6	Cii
140	98.85057471	nop1	nop1_1	6	Cii
150	98.85057471	nop1	nop1_1	6	Cii
160	97.12643678	nop1	nop1_1	6	Cii
170	97.70114943	nop1	nop1_1	6	Cii
180	97.12643678	nop1	nop1_1	6	Cii
190	97.12643678	nop1	nop1_1	6	Cii
200	93.10344828	nop1	nop1_1	6	Cii
210	90.8045977	nop1	nop1_1	6	Cii
220	85.63218391	nop1	nop1_1	6	Cii
230	77.5862069	nop1	nop1_1	6	Cii
240	71.26436782	nop1	nop1_1	6	Cii
250	64.36781609	nop1	nop1_1	6	Cii
260	58.62068966	nop1	nop1_1	6	Cii
270	51.72413793	nop1	nop1_1	6	Cii
280	42.52873563	nop1	nop1_1	6	Cii
290	37.35632184	nop1	nop1_1	6	Cii
300	28.73563218	nop1	nop1_1	6	Cii
310	8.620689655	nop1	nop1_1	6	Cii
320	1.724137931	nop1	nop1_1	6	Cii
330	0	nop1	nop1_1	6	Cii
340	0	nop1	nop1_1	6	Cii
350	0	nop1	nop1_1	6	Cii
0	95.77039275	nop1	nop1_2	6	Cii
10	98.79154079	nop1	nop1_2	6	Cii
20	98.18731118	nop1	nop1_2	6	Cii
30	96.67673716	nop1	nop1_2	6	Cii
40	96.67673716	nop1	nop1_2	6	Cii
50	95.16616314	nop1	nop1_2	6	Cii
60	95.16616314	nop1	nop1_2	6	Cii
70	98.48942598	nop1	nop1_2	6	Cii
80	100	nop1	nop1_2	6	Cii
90	96.37462236	nop1	nop1_2	6	Cii
100	91.5407855	nop1	nop1_2	6	Cii
110	92.74924471	nop1	nop1_2	6	Cii
120	89.12386707	nop1	nop1_2	6	Cii
130	84.59214502	nop1	nop1_2	6	Cii
140	80.66465257	nop1	nop1_2	6	Cii
150	76.43504532	nop1	nop1_2	6	Cii
160	68.27794562	nop1	nop1_2	6	Cii
170	64.35045317	nop1	nop1_2	6	Cii
180	52.26586103	nop1	nop1_2	6	Cii
190	45.01510574	nop1	nop1_2	6	Cii
200	37.46223565	nop1	nop1_2	6	Cii
210	29.00302115	nop1	nop1_2	6	Cii
220	22.96072508	nop1	nop1_2	6	Cii
230	9.96978852	nop1	nop1_2	6	Cii
240	9.96978852	nop1	nop1_2	6	Cii
250	2.719033233	nop1	nop1_2	6	Cii
260	0	nop1	nop1_2	6	Cii
270	0	nop1	nop1_2	6	Cii
280	0	nop1	nop1_2	6	Cii
0	99.69604863	nop1	nop1_3	6	Cii
10	99.69604863	nop1	nop1_3	6	Cii
20	98.78419453	nop1	nop1_3	6	Cii
30	100	nop1	nop1_3	6	Cii
40	98.48024316	nop1	nop1_3	6	Cii
50	99.0881459	nop1	nop1_3	6	Cii
60	99.39209726	nop1	nop1_3	6	Cii
70	98.78419453	nop1	nop1_3	6	Cii
80	99.39209726	nop1	nop1_3	6	Cii
90	98.78419453	nop1	nop1_3	6	Cii
100	96.04863222	nop1	nop1_3	6	Cii
110	90.27355623	nop1	nop1_3	6	Cii
120	87.53799392	nop1	nop1_3	6	Cii
130	87.53799392	nop1	nop1_3	6	Cii
140	83.89057751	nop1	nop1_3	6	Cii
150	82.37082067	nop1	nop1_3	6	Cii
160	70.82066869	nop1	nop1_3	6	Cii
170	65.04559271	nop1	nop1_3	6	Cii
180	63.2218845	nop1	nop1_3	6	Cii
190	47.41641337	nop1	nop1_3	6	Cii
200	41.03343465	nop1	nop1_3	6	Cii
210	27.05167173	nop1	nop1_3	6	Cii
220	25.22796353	nop1	nop1_3	6	Cii
230	9.726443769	nop1	nop1_3	6	Cii
240	0	nop1	nop1_3	6	Cii
250	0	nop1	nop1_3	6	Cii
260	0	nop1	nop1_3	6	Cii
0	96.59090909	nop1	nop1_4	6	Cii
10	94.03409091	nop1	nop1_4	6	Cii
20	92.32954545	nop1	nop1_4	6	Cii
30	97.15909091	nop1	nop1_4	6	Cii
40	96.59090909	nop1	nop1_4	6	Cii
50	94.03409091	nop1	nop1_4	6	Cii
60	94.88636364	nop1	nop1_4	6	Cii
70	92.89772727	nop1	nop1_4	6	Cii
80	100	nop1	nop1_4	6	Cii
90	93.46590909	nop1	nop1_4	6	Cii
100	87.78409091	nop1	nop1_4	6	Cii
110	88.92045455	nop1	nop1_4	6	Cii
120	84.09090909	nop1	nop1_4	6	Cii
130	81.53409091	nop1	nop1_4	6	Cii
140	79.54545455	nop1	nop1_4	6	Cii
150	69.88636364	nop1	nop1_4	6	Cii
160	65.05681818	nop1	nop1_4	6	Cii
170	59.94318182	nop1	nop1_4	6	Cii
180	49.71590909	nop1	nop1_4	6	Cii
190	45.45454545	nop1	nop1_4	6	Cii
200	26.13636364	nop1	nop1_4	6	Cii
210	9.659090909	nop1	nop1_4	6	Cii
220	0	nop1	nop1_4	6	Cii
230	0	nop1	nop1_4	6	Cii
240	0	nop1	nop1_4	6	Cii
0	100	nop1	nop1_5	6	Cii
10	98.84057971	nop1	nop1_5	6	Cii
20	97.68115942	nop1	nop1_5	6	Cii
30	96.52173913	nop1	nop1_5	6	Cii
40	96.8115942	nop1	nop1_5	6	Cii
50	97.97101449	nop1	nop1_5	6	Cii
60	92.17391304	nop1	nop1_5	6	Cii
70	93.91304348	nop1	nop1_5	6	Cii
80	91.88405797	nop1	nop1_5	6	Cii
90	91.01449275	nop1	nop1_5	6	Cii
100	90.43478261	nop1	nop1_5	6	Cii
110	92.17391304	nop1	nop1_5	6	Cii
120	80	nop1	nop1_5	6	Cii
130	76.52173913	nop1	nop1_5	6	Cii
140	70.72463768	nop1	nop1_5	6	Cii
150	67.82608696	nop1	nop1_5	6	Cii
160	61.15942029	nop1	nop1_5	6	Cii
170	56.8115942	nop1	nop1_5	6	Cii
180	45.2173913	nop1	nop1_5	6	Cii
190	29.85507246	nop1	nop1_5	6	Cii
200	13.62318841	nop1	nop1_5	6	Cii
210	5.797101449	nop1	nop1_5	6	Cii
220	0	nop1	nop1_5	6	Cii
230	0	nop1	nop1_5	6	Cii
240	0	nop1	nop1_5	6	Cii
0	100	nop1	nop1_6	6	Cii
10	99.41690962	nop1	nop1_6	6	Cii
20	98.83381924	nop1	nop1_6	6	Cii
30	99.12536443	nop1	nop1_6	6	Cii
40	98.25072886	nop1	nop1_6	6	Cii
50	96.50145773	nop1	nop1_6	6	Cii
60	95.91836735	nop1	nop1_6	6	Cii
70	100	nop1	nop1_6	6	Cii
80	97.37609329	nop1	nop1_6	6	Cii
90	93.29446064	nop1	nop1_6	6	Cii
100	93.29446064	nop1	nop1_6	6	Cii
110	94.4606414	nop1	nop1_6	6	Cii
120	87.75510204	nop1	nop1_6	6	Cii
130	81.63265306	nop1	nop1_6	6	Cii
140	82.21574344	nop1	nop1_6	6	Cii
150	71.72011662	nop1	nop1_6	6	Cii
160	68.51311953	nop1	nop1_6	6	Cii
170	60.05830904	nop1	nop1_6	6	Cii
180	52.47813411	nop1	nop1_6	6	Cii
190	46.64723032	nop1	nop1_6	6	Cii
200	41.6909621	nop1	nop1_6	6	Cii
210	34.69387755	nop1	nop1_6	6	Cii
220	20.40816327	nop1	nop1_6	6	Cii
230	18.07580175	nop1	nop1_6	6	Cii
240	6.12244898	nop1	nop1_6	6	Cii
250	1.457725948	nop1	nop1_6	6	Cii
260	0	nop1	nop1_6	6	Cii
270	0	nop1	nop1_6	6	Cii
280	0	nop1	nop1_6	6	Cii
0	97.98270893	nop1	nop1_7	6	Cii
10	97.40634006	nop1	nop1_7	6	Cii
20	97.11815562	nop1	nop1_7	6	Cii
30	97.11815562	nop1	nop1_7	6	Cii
40	98.84726225	nop1	nop1_7	6	Cii
50	100	nop1	nop1_7	6	Cii
60	97.11815562	nop1	nop1_7	6	Cii
70	98.55907781	nop1	nop1_7	6	Cii
80	91.35446686	nop1	nop1_7	6	Cii
90	92.50720461	nop1	nop1_7	6	Cii
100	91.35446686	nop1	nop1_7	6	Cii
110	86.45533141	nop1	nop1_7	6	Cii
120	80.97982709	nop1	nop1_7	6	Cii
130	78.67435159	nop1	nop1_7	6	Cii
140	71.46974063	nop1	nop1_7	6	Cii
150	63.40057637	nop1	nop1_7	6	Cii
160	56.48414986	nop1	nop1_7	6	Cii
170	49.2795389	nop1	nop1_7	6	Cii
180	48.70317003	nop1	nop1_7	6	Cii
190	35.44668588	nop1	nop1_7	6	Cii
200	29.10662824	nop1	nop1_7	6	Cii
210	23.63112392	nop1	nop1_7	6	Cii
220	17.00288184	nop1	nop1_7	6	Cii
230	7.780979827	nop1	nop1_7	6	Cii
240	6.628242075	nop1	nop1_7	6	Cii
250	2.88184438	nop1	nop1_7	6	Cii
260	0	nop1	nop1_7	6	Cii
270	0	nop1	nop1_7	6	Cii
280	0	nop1	nop1_7	6	Cii
0	98.17073171	nop1	nop1_8	6	Cii
10	97.56097561	nop1	nop1_8	6	Cii
20	99.69512195	nop1	nop1_8	6	Cii
30	94.81707317	nop1	nop1_8	6	Cii
40	97.56097561	nop1	nop1_8	6	Cii
50	100	nop1	nop1_8	6	Cii
60	98.7804878	nop1	nop1_8	6	Cii
70	94.20731707	nop1	nop1_8	6	Cii
80	95.73170732	nop1	nop1_8	6	Cii
90	94.81707317	nop1	nop1_8	6	Cii
100	92.07317073	nop1	nop1_8	6	Cii
110	89.32926829	nop1	nop1_8	6	Cii
120	82.62195122	nop1	nop1_8	6	Cii
130	80.48780488	nop1	nop1_8	6	Cii
140	74.3902439	nop1	nop1_8	6	Cii
150	64.63414634	nop1	nop1_8	6	Cii
160	60.97560976	nop1	nop1_8	6	Cii
170	46.95121951	nop1	nop1_8	6	Cii
180	43.29268293	nop1	nop1_8	6	Cii
190	28.04878049	nop1	nop1_8	6	Cii
200	14.93902439	nop1	nop1_8	6	Cii
210	0	nop1	nop1_8	6	Cii
220	0	nop1	nop1_8	6	Cii
230	0	nop1	nop1_8	6	Cii
0	98.84726225	nop1	nop1_9	6	Cii
10	95.96541787	nop1	nop1_9	6	Cii
20	99.71181556	nop1	nop1_9	6	Cii
30	98.55907781	nop1	nop1_9	6	Cii
40	100	nop1	nop1_9	6	Cii
50	99.13544669	nop1	nop1_9	6	Cii
60	97.98270893	nop1	nop1_9	6	Cii
70	99.71181556	nop1	nop1_9	6	Cii
80	98.55907781	nop1	nop1_9	6	Cii
90	97.98270893	nop1	nop1_9	6	Cii
100	94.81268012	nop1	nop1_9	6	Cii
110	96.82997118	nop1	nop1_9	6	Cii
120	95.96541787	nop1	nop1_9	6	Cii
130	92.21902017	nop1	nop1_9	6	Cii
140	90.20172911	nop1	nop1_9	6	Cii
150	84.72622478	nop1	nop1_9	6	Cii
160	78.67435159	nop1	nop1_9	6	Cii
170	71.75792507	nop1	nop1_9	6	Cii
180	62.53602305	nop1	nop1_9	6	Cii
190	59.36599424	nop1	nop1_9	6	Cii
200	47.26224784	nop1	nop1_9	6	Cii
210	38.32853026	nop1	nop1_9	6	Cii
220	22.19020173	nop1	nop1_9	6	Cii
230	9.798270893	nop1	nop1_9	6	Cii
240	0	nop1	nop1_9	6	Cii
250	0	nop1	nop1_9	6	Cii
260	0	nop1	nop1_9	6	Cii
0	100	T634Enop1	T634Enop1_1	6	Cii
10	96.51162791	T634Enop1	T634Enop1_1	6	Cii
20	97.09302326	T634Enop1	T634Enop1_1	6	Cii
30	97.09302326	T634Enop1	T634Enop1_1	6	Cii
40	96.51162791	T634Enop1	T634Enop1_1	6	Cii
50	95.93023256	T634Enop1	T634Enop1_1	6	Cii
60	96.51162791	T634Enop1	T634Enop1_1	6	Cii
70	96.51162791	T634Enop1	T634Enop1_1	6	Cii
80	95.93023256	T634Enop1	T634Enop1_1	6	Cii
90	94.18604651	T634Enop1	T634Enop1_1	6	Cii
100	95.34883721	T634Enop1	T634Enop1_1	6	Cii
110	91.27906977	T634Enop1	T634Enop1_1	6	Cii
120	91.86046512	T634Enop1	T634Enop1_1	6	Cii
130	86.04651163	T634Enop1	T634Enop1_1	6	Cii
140	81.97674419	T634Enop1	T634Enop1_1	6	Cii
150	77.90697674	T634Enop1	T634Enop1_1	6	Cii
160	72.09302326	T634Enop1	T634Enop1_1	6	Cii
170	69.76744186	T634Enop1	T634Enop1_1	6	Cii
180	61.62790698	T634Enop1	T634Enop1_1	6	Cii
190	53.48837209	T634Enop1	T634Enop1_1	6	Cii
200	42.44186047	T634Enop1	T634Enop1_1	6	Cii
210	36.62790698	T634Enop1	T634Enop1_1	6	Cii
220	29.65116279	T634Enop1	T634Enop1_1	6	Cii
230	17.44186047	T634Enop1	T634Enop1_1	6	Cii
240	2.906976744	T634Enop1	T634Enop1_1	6	Cii
250	0	T634Enop1	T634Enop1_1	6	Cii
260	0	T634Enop1	T634Enop1_1	6	Cii
270	0	T634Enop1	T634Enop1_1	6	Cii
0	98.81656805	T634Enop1	T634Enop1_2	6	Cii
10	97.63313609	T634Enop1	T634Enop1_2	6	Cii
20	98.22485207	T634Enop1	T634Enop1_2	6	Cii
30	98.22485207	T634Enop1	T634Enop1_2	6	Cii
40	97.63313609	T634Enop1	T634Enop1_2	6	Cii
50	97.63313609	T634Enop1	T634Enop1_2	6	Cii
60	97.04142012	T634Enop1	T634Enop1_2	6	Cii
70	100	T634Enop1	T634Enop1_2	6	Cii
80	99.40828402	T634Enop1	T634Enop1_2	6	Cii
90	97.63313609	T634Enop1	T634Enop1_2	6	Cii
100	97.04142012	T634Enop1	T634Enop1_2	6	Cii
110	95.26627219	T634Enop1	T634Enop1_2	6	Cii
120	95.26627219	T634Enop1	T634Enop1_2	6	Cii
130	94.67455621	T634Enop1	T634Enop1_2	6	Cii
140	94.08284024	T634Enop1	T634Enop1_2	6	Cii
150	92.30769231	T634Enop1	T634Enop1_2	6	Cii
160	92.30769231	T634Enop1	T634Enop1_2	6	Cii
170	88.75739645	T634Enop1	T634Enop1_2	6	Cii
180	93.49112426	T634Enop1	T634Enop1_2	6	Cii
190	88.16568047	T634Enop1	T634Enop1_2	6	Cii
200	85.20710059	T634Enop1	T634Enop1_2	6	Cii
210	82.24852071	T634Enop1	T634Enop1_2	6	Cii
220	81.65680473	T634Enop1	T634Enop1_2	6	Cii
230	80.47337278	T634Enop1	T634Enop1_2	6	Cii
240	72.18934911	T634Enop1	T634Enop1_2	6	Cii
250	65.68047337	T634Enop1	T634Enop1_2	6	Cii
260	59.17159763	T634Enop1	T634Enop1_2	6	Cii
270	52.66272189	T634Enop1	T634Enop1_2	6	Cii
280	44.9704142	T634Enop1	T634Enop1_2	6	Cii
290	40.23668639	T634Enop1	T634Enop1_2	6	Cii
300	30.17751479	T634Enop1	T634Enop1_2	6	Cii
310	6.50887574	T634Enop1	T634Enop1_2	6	Cii
320	6.50887574	T634Enop1	T634Enop1_2	6	Cii
330	1.775147929	T634Enop1	T634Enop1_2	6	Cii
340	2.366863905	T634Enop1	T634Enop1_2	6	Cii
350	0.591715976	T634Enop1	T634Enop1_2	6	Cii
360	0	T634Enop1	T634Enop1_2	6	Cii
370	0	T634Enop1	T634Enop1_2	6	Cii
380	0	T634Enop1	T634Enop1_2	6	Cii
0	100	T634Enop1	T634Enop1_3	6	Cii
10	97.07446809	T634Enop1	T634Enop1_3	6	Cii
20	98.13829787	T634Enop1	T634Enop1_3	6	Cii
30	95.74468085	T634Enop1	T634Enop1_3	6	Cii
40	92.81914894	T634Enop1	T634Enop1_3	6	Cii
50	94.14893617	T634Enop1	T634Enop1_3	6	Cii
60	92.55319149	T634Enop1	T634Enop1_3	6	Cii
70	93.35106383	T634Enop1	T634Enop1_3	6	Cii
80	89.89361702	T634Enop1	T634Enop1_3	6	Cii
90	93.35106383	T634Enop1	T634Enop1_3	6	Cii
100	94.68085106	T634Enop1	T634Enop1_3	6	Cii
110	91.22340426	T634Enop1	T634Enop1_3	6	Cii
120	93.88297872	T634Enop1	T634Enop1_3	6	Cii
130	93.35106383	T634Enop1	T634Enop1_3	6	Cii
140	90.42553191	T634Enop1	T634Enop1_3	6	Cii
150	91.75531915	T634Enop1	T634Enop1_3	6	Cii
160	87.23404255	T634Enop1	T634Enop1_3	6	Cii
170	94.14893617	T634Enop1	T634Enop1_3	6	Cii
180	87.5	T634Enop1	T634Enop1_3	6	Cii
190	92.28723404	T634Enop1	T634Enop1_3	6	Cii
200	92.81914894	T634Enop1	T634Enop1_3	6	Cii
210	95.21276596	T634Enop1	T634Enop1_3	6	Cii
220	92.0212766	T634Enop1	T634Enop1_3	6	Cii
230	93.35106383	T634Enop1	T634Enop1_3	6	Cii
240	92.0212766	T634Enop1	T634Enop1_3	6	Cii
250	92.28723404	T634Enop1	T634Enop1_3	6	Cii
260	88.56382979	T634Enop1	T634Enop1_3	6	Cii
270	91.75531915	T634Enop1	T634Enop1_3	6	Cii
280	90.95744681	T634Enop1	T634Enop1_3	6	Cii
290	93.08510638	T634Enop1	T634Enop1_3	6	Cii
300	90.42553191	T634Enop1	T634Enop1_3	6	Cii
310	91.22340426	T634Enop1	T634Enop1_3	6	Cii
320	89.89361702	T634Enop1	T634Enop1_3	6	Cii
330	89.09574468	T634Enop1	T634Enop1_3	6	Cii
340	85.90425532	T634Enop1	T634Enop1_3	6	Cii
350	89.09574468	T634Enop1	T634Enop1_3	6	Cii
360	92.28723404	T634Enop1	T634Enop1_3	6	Cii
370	90.95744681	T634Enop1	T634Enop1_3	6	Cii
380	89.62765957	T634Enop1	T634Enop1_3	6	Cii
390	90.42553191	T634Enop1	T634Enop1_3	6	Cii
400	93.35106383	T634Enop1	T634Enop1_3	6	Cii
410	89.09574468	T634Enop1	T634Enop1_3	6	Cii
420	92.28723404	T634Enop1	T634Enop1_3	6	Cii
430	89.09574468	T634Enop1	T634Enop1_3	6	Cii
440	89.09574468	T634Enop1	T634Enop1_3	6	Cii
450	90.42553191	T634Enop1	T634Enop1_3	6	Cii
460	86.70212766	T634Enop1	T634Enop1_3	6	Cii
470	90.95744681	T634Enop1	T634Enop1_3	6	Cii
480	79.5212766	T634Enop1	T634Enop1_3	6	Cii
490	88.03191489	T634Enop1	T634Enop1_3	6	Cii
500	86.70212766	T634Enop1	T634Enop1_3	6	Cii
510	90.95744681	T634Enop1	T634Enop1_3	6	Cii
520	92.28723404	T634Enop1	T634Enop1_3	6	Cii
530	90.42553191	T634Enop1	T634Enop1_3	6	Cii
540	94.68085106	T634Enop1	T634Enop1_3	6	Cii
550	89.09574468	T634Enop1	T634Enop1_3	6	Cii
560	90.42553191	T634Enop1	T634Enop1_3	6	Cii
570	89.09574468	T634Enop1	T634Enop1_3	6	Cii
580	100	T634Enop1	T634Enop1_3	6	Cii
0	97.4789916	T634Enop1	T634Enop1_4	6	Cii
10	99.43977591	T634Enop1	T634Enop1_4	6	Cii
20	100	T634Enop1	T634Enop1_4	6	Cii
30	97.19887955	T634Enop1	T634Enop1_4	6	Cii
40	96.63865546	T634Enop1	T634Enop1_4	6	Cii
50	98.03921569	T634Enop1	T634Enop1_4	6	Cii
60	97.4789916	T634Enop1	T634Enop1_4	6	Cii
70	96.63865546	T634Enop1	T634Enop1_4	6	Cii
80	95.23809524	T634Enop1	T634Enop1_4	6	Cii
90	96.63865546	T634Enop1	T634Enop1_4	6	Cii
100	92.43697479	T634Enop1	T634Enop1_4	6	Cii
110	97.4789916	T634Enop1	T634Enop1_4	6	Cii
120	93.83753501	T634Enop1	T634Enop1_4	6	Cii
130	92.99719888	T634Enop1	T634Enop1_4	6	Cii
140	92.99719888	T634Enop1	T634Enop1_4	6	Cii
150	95.23809524	T634Enop1	T634Enop1_4	6	Cii
160	92.43697479	T634Enop1	T634Enop1_4	6	Cii
170	92.43697479	T634Enop1	T634Enop1_4	6	Cii
180	96.63865546	T634Enop1	T634Enop1_4	6	Cii
190	92.99719888	T634Enop1	T634Enop1_4	6	Cii
200	92.43697479	T634Enop1	T634Enop1_4	6	Cii
210	95.23809524	T634Enop1	T634Enop1_4	6	Cii
220	92.43697479	T634Enop1	T634Enop1_4	6	Cii
230	93.83753501	T634Enop1	T634Enop1_4	6	Cii
240	92.43697479	T634Enop1	T634Enop1_4	6	Cii
250	94.67787115	T634Enop1	T634Enop1_4	6	Cii
260	93.27731092	T634Enop1	T634Enop1_4	6	Cii
270	93.83753501	T634Enop1	T634Enop1_4	6	Cii
280	92.99719888	T634Enop1	T634Enop1_4	6	Cii
290	93.83753501	T634Enop1	T634Enop1_4	6	Cii
300	92.99719888	T634Enop1	T634Enop1_4	6	Cii
310	91.03641457	T634Enop1	T634Enop1_4	6	Cii
320	94.67787115	T634Enop1	T634Enop1_4	6	Cii
330	92.43697479	T634Enop1	T634Enop1_4	6	Cii
340	94.3977591	T634Enop1	T634Enop1_4	6	Cii
350	95.23809524	T634Enop1	T634Enop1_4	6	Cii
360	93.83753501	T634Enop1	T634Enop1_4	6	Cii
370	96.63865546	T634Enop1	T634Enop1_4	6	Cii
380	95.23809524	T634Enop1	T634Enop1_4	6	Cii
390	95.23809524	T634Enop1	T634Enop1_4	6	Cii
400	95.23809524	T634Enop1	T634Enop1_4	6	Cii
410	93.83753501	T634Enop1	T634Enop1_4	6	Cii
420	95.23809524	T634Enop1	T634Enop1_4	6	Cii
430	94.3977591	T634Enop1	T634Enop1_4	6	Cii
440	97.4789916	T634Enop1	T634Enop1_4	6	Cii
450	95.79831933	T634Enop1	T634Enop1_4	6	Cii
460	96.63865546	T634Enop1	T634Enop1_4	6	Cii
470	93.83753501	T634Enop1	T634Enop1_4	6	Cii
480	96.07843137	T634Enop1	T634Enop1_4	6	Cii
490	95.23809524	T634Enop1	T634Enop1_4	6	Cii
500	94.3977591	T634Enop1	T634Enop1_4	6	Cii
510	95.23809524	T634Enop1	T634Enop1_4	6	Cii
520	100	T634Enop1	T634Enop1_4	6	Cii
0	100	T634Enop1	T634Enop1_5	6	Cii
10	100	T634Enop1	T634Enop1_5	6	Cii
20	96.40718563	T634Enop1	T634Enop1_5	6	Cii
30	97.60479042	T634Enop1	T634Enop1_5	6	Cii
40	97.60479042	T634Enop1	T634Enop1_5	6	Cii
50	97.60479042	T634Enop1	T634Enop1_5	6	Cii
60	97.00598802	T634Enop1	T634Enop1_5	6	Cii
70	97.00598802	T634Enop1	T634Enop1_5	6	Cii
80	95.20958084	T634Enop1	T634Enop1_5	6	Cii
90	98.20359281	T634Enop1	T634Enop1_5	6	Cii
100	97.60479042	T634Enop1	T634Enop1_5	6	Cii
110	97.00598802	T634Enop1	T634Enop1_5	6	Cii
120	95.80838323	T634Enop1	T634Enop1_5	6	Cii
130	94.61077844	T634Enop1	T634Enop1_5	6	Cii
140	95.20958084	T634Enop1	T634Enop1_5	6	Cii
150	95.80838323	T634Enop1	T634Enop1_5	6	Cii
160	94.01197605	T634Enop1	T634Enop1_5	6	Cii
170	95.80838323	T634Enop1	T634Enop1_5	6	Cii
180	93.41317365	T634Enop1	T634Enop1_5	6	Cii
190	92.81437126	T634Enop1	T634Enop1_5	6	Cii
200	92.81437126	T634Enop1	T634Enop1_5	6	Cii
210	94.01197605	T634Enop1	T634Enop1_5	6	Cii
220	91.61676647	T634Enop1	T634Enop1_5	6	Cii
230	89.22155689	T634Enop1	T634Enop1_5	6	Cii
240	83.83233533	T634Enop1	T634Enop1_5	6	Cii
250	87.4251497	T634Enop1	T634Enop1_5	6	Cii
260	88.62275449	T634Enop1	T634Enop1_5	6	Cii
270	85.02994012	T634Enop1	T634Enop1_5	6	Cii
280	83.23353293	T634Enop1	T634Enop1_5	6	Cii
290	85.02994012	T634Enop1	T634Enop1_5	6	Cii
300	86.82634731	T634Enop1	T634Enop1_5	6	Cii
310	86.82634731	T634Enop1	T634Enop1_5	6	Cii
320	82.63473054	T634Enop1	T634Enop1_5	6	Cii
330	85.62874251	T634Enop1	T634Enop1_5	6	Cii
340	82.03592814	T634Enop1	T634Enop1_5	6	Cii
350	82.03592814	T634Enop1	T634Enop1_5	6	Cii
360	79.64071856	T634Enop1	T634Enop1_5	6	Cii
370	80.23952096	T634Enop1	T634Enop1_5	6	Cii
380	77.24550898	T634Enop1	T634Enop1_5	6	Cii
390	75.4491018	T634Enop1	T634Enop1_5	6	Cii
400	76.64670659	T634Enop1	T634Enop1_5	6	Cii
410	68.26347305	T634Enop1	T634Enop1_5	6	Cii
420	67.06586826	T634Enop1	T634Enop1_5	6	Cii
430	66.46706587	T634Enop1	T634Enop1_5	6	Cii
440	60.47904192	T634Enop1	T634Enop1_5	6	Cii
450	55.68862275	T634Enop1	T634Enop1_5	6	Cii
460	52.09580838	T634Enop1	T634Enop1_5	6	Cii
470	54.49101796	T634Enop1	T634Enop1_5	6	Cii
480	50.2994012	T634Enop1	T634Enop1_5	6	Cii
490	47.30538922	T634Enop1	T634Enop1_5	6	Cii
500	44.91017964	T634Enop1	T634Enop1_5	6	Cii
510	35.92814371	T634Enop1	T634Enop1_5	6	Cii
520	42.51497006	T634Enop1	T634Enop1_5	6	Cii
530	42.51497006	T634Enop1	T634Enop1_5	6	Cii
540	43.11377246	T634Enop1	T634Enop1_5	6	Cii
550	46.70658683	T634Enop1	T634Enop1_5	6	Cii
560	46.10778443	T634Enop1	T634Enop1_5	6	Cii
570	48.50299401	T634Enop1	T634Enop1_5	6	Cii
580	50.89820359	T634Enop1	T634Enop1_5	6	Cii
590	49.7005988	T634Enop1	T634Enop1_5	6	Cii
600	56.88622754	T634Enop1	T634Enop1_5	6	Cii
610	55.68862275	T634Enop1	T634Enop1_5	6	Cii
620	62.2754491	T634Enop1	T634Enop1_5	6	Cii
630	68.86227545	T634Enop1	T634Enop1_5	6	Cii
640	72.45508982	T634Enop1	T634Enop1_5	6	Cii
650	80.23952096	T634Enop1	T634Enop1_5	6	Cii
660	80.23952096	T634Enop1	T634Enop1_5	6	Cii
670	83.23353293	T634Enop1	T634Enop1_5	6	Cii
680	88.62275449	T634Enop1	T634Enop1_5	6	Cii
690	88.0239521	T634Enop1	T634Enop1_5	6	Cii
700	92.21556886	T634Enop1	T634Enop1_5	6	Cii
710	89.22155689	T634Enop1	T634Enop1_5	6	Cii
720	93.41317365	T634Enop1	T634Enop1_5	6	Cii
730	94.61077844	T634Enop1	T634Enop1_5	6	Cii
0	97.18309859	T634Enop1	T634Enop1_6	6	Cii
10	97.18309859	T634Enop1	T634Enop1_6	6	Cii
20	97.18309859	T634Enop1	T634Enop1_6	6	Cii
30	99.71830986	T634Enop1	T634Enop1_6	6	Cii
40	96.61971831	T634Enop1	T634Enop1_6	6	Cii
50	98.02816901	T634Enop1	T634Enop1_6	6	Cii
60	100	T634Enop1	T634Enop1_6	6	Cii
70	97.18309859	T634Enop1	T634Enop1_6	6	Cii
80	96.61971831	T634Enop1	T634Enop1_6	6	Cii
90	94.92957746	T634Enop1	T634Enop1_6	6	Cii
100	97.18309859	T634Enop1	T634Enop1_6	6	Cii
[truncated: 756 more rows]
