# Supplementary material for: Aurora A and cortical flows promote polarization and cytokinesis by inducing asymmetric ECT-2 accumulation
Source: eLife. 2022 Dec 19;11:e83992. doi: 10.7554/eLife.83992 (PMC9799973; doi:10.7554/eLife.83992)
Supplement: Figure 7—source data 1. — Individual centrosomes were plotted. [file elife-83992-fig7-data1.zip]

Archive with 1 entries (1 files):
- Figure 7source data.csv
