# Supplementary material for: Aurora A and cortical flows promote polarization and cytokinesis by inducing asymmetric ECT-2 accumulation
Source: eLife. 2022 Dec 19;11:e83992. doi: 10.7554/eLife.83992 (PMC9799973; doi:10.7554/eLife.83992)
Supplement: Figure 7—source data 1. — Individual centrosomes were plotted. [file elife-83992-fig7-data1.zip › Figure 7source data.csv]

Embryo	Treatment	Position	Accumulation	Asymmetry_atMax	Distance_micron
Ga_1	Ga	A	1.774035	1.465064	15.1869158878505
Ga_2	Ga	A	1.823212	1.508538	16.3551401869159
Ga_3	Ga	A	1.744864	1.550172	16.3551401869159
Wildtype_1	Wildtype	A	1.429299	1.668626	16.9392523364486
Wildtype_2	Wildtype	A	1.956253	1.93453	17.5233644859813
Wildtype_3	Wildtype	A	1.324504	1.527777	17.5233644859813
Ga_1	Ga	P	1.2109047	1.465064	15.1869158878505
Ga_2	Ga	P	1.2085948	1.508538	18.107476635514
Ga_3	Ga	P	1.1255936	1.550172	16.3551401869159
Wildtype_1	Wildtype	P	0.8565722	1.668626	11.6822429906542
Wildtype_2	Wildtype	P	1.011229	1.93453	10.5140186915888
Wildtype_3	Wildtype	P	0.8669487	1.527777	10.5140186915888
DHC1_5	DHC1	A	2.46136968507709	3.21987589307893	51.4018691588785
DHC1_9	DHC1	A	2.52199836978568	2.82678417680158	44.392523364486
DHC1_10	DHC1	A	2.63221306563775	2.92697232388974	46.7289719626168
Wildtype_1	Wildtype	A	1.93232027891323	1.77432141152738	16.3551401869159
Wildtype_3	Wildtype	A	1.66291198061716	1.63714611648936	17.5233644859813
Wildtype_4	Wildtype	A	1.88208916325596	2.02334324433894	16.3551401869159
DHC1_5	DHC1	P	0.76442998637549	3.21987589307893	2.33644859813084
DHC1_9	DHC1	P	0.892179314743176	2.82678417680158	1.16822429906542
DHC1_10	DHC1	P	0.899295508930444	2.92697232388974	2.92056074766355
Wildtype_1	Wildtype	P	1.08904748956946	1.77432141152738	10.5140186915888
Wildtype_3	Wildtype	P	1.01573828008892	1.63714611648936	10.5140186915888
Wildtype_4	Wildtype	P	0.930187781298016	2.02334324433894	10.5140186915888
zyg9ts_1	zygts	A	2.225231512496	2.51763033594435	38.5514018691589
zyg9ts_3	zygts	A	2.26204246279802	3.0195906897957	35.0467289719626
zyg9ts_5	zygts	A	1.93032765718827	2.18428035072735	37.3831775700935
zyg9tstxpl1_1	zyg9tstpxl1	A	2.04740815796108	2.39253390642247	42.0560747663551
zyg9tstxpl1_4	zyg9tstpxl1	A	3.18449870663712	3.83401885954836	40.8878504672897
zyg9tstxpl1_5	zyg9tstpxl1	A	2.48043572644137	2.6312424914555	42.0560747663551
zyg9ts_1	zygts	P	0.8838595089701	2.51763033594435	14.018691588785
zyg9ts_3	zygts	P	0.749122213961742	3.0195906897957	14.018691588785
zyg9ts_5	zygts	P	0.883736218450841	2.18428035072735	12.8504672897196
zyg9tstxpl1_1	zyg9tstpxl1	P	0.855748857922161	2.39253390642247	7.00934579439252
zyg9tstxpl1_4	zyg9tstpxl1	P	0.83059025615024	3.83401885954836	4.67289719626168
zyg9tstxpl1_5	zyg9tstpxl1	P	0.942686101526621	2.6312424914555	4.67289719626168
L4440_2	L4440	A	1.6073947827913	1.82788380485858	15.7710280373832
L4440_3	L4440	A	1.80469097887194	1.78087719598783	18.107476635514
L4440_10	L4440	A	2.15749483668167	1.98759665980027	15.1869158878505
PAR2L4440_1	PAR2L4440	A	1.4227935948985	1.03114795477075	14.018691588785
PAR2L4440_2	PAR2L4440	A	1.85512488408272	1.22644772972993	15.1869158878505
PAR2L4440_3	PAR2L4440	A	1.96050096427517	1.42112873972127	17.5233644859813
L4440_2	L4440	P	0.87937470561246	1.82788380485858	11.0981308411215
L4440_3	L4440	P	1.01337193992812	1.78087719598783	10.5140186915888
L4440_10	L4440	P	1.08547920225348	1.98759665980027	12.8504672897196
PAR2L4440_1	PAR2L4440	P	1.3798151742587	1.03114795477075	17.5233644859813
PAR2L4440_2	PAR2L4440	P	1.51260003921344	1.22644772972993	16.3551401869159
PAR2L4440_3	PAR2L4440	P	1.37953790496116	1.42112873972127	17.5233644859813
TPXL1_1	TPXL1	A	2.31216861848371	2.11311120842852	26.8691588785047
TPXL1_2	TPXL1	A	2.44982008404128	1.74879881738552	23.3644859813084
TPXL1_3	TPXL1	A	2.05303241807897	1.65413823461855	21.0280373831776
Wildtype_1	Wildtype	A	2.00035228973158	1.7149477952408	17.5233644859813
Wildtype_2	Wildtype	A	1.65151639345371	1.58152713412735	17.5233644859813
Wildtype_3	Wildtype	A	1.60399422269561	1.64138140583312	16.3551401869159
TPXL1_1	TPXL1	P	1.09420110463719	2.11311120842852	14.018691588785
TPXL1_2	TPXL1	P	1.40085872639358	1.74879881738552	12.8504672897196
TPXL1_3	TPXL1	P	1.24114924322054	1.65413823461855	11.0981308411215
Wildtype_1	Wildtype	P	1.16642168075484	1.7149477952408	19.8598130841122
Wildtype_2	Wildtype	P	1.04425422606801	1.58152713412735	10.5140186915888
Wildtype_3	Wildtype	P	0.977222123386651	1.64138140583312	10.5140186915888
PAR3_1	PAR3	A	1.45002885108419	1.04043629469539	17.5233644859813
PAR3_2	PAR3	A	1.65126692711421	1.11183599129284	12.8504672897196
PAR3_3	PAR3	A	1.12245952017522	0.915789911654573	12.8504672897196
Wildtype_1	Wildtype	A	1.64249253783852	1.64757072071705	15.1869158878505
Wildtype_2	Wildtype	A	1.67166044175625	1.72561946411223	14.6028037383178
Wildtype_3	Wildtype	A	1.88652775400085	1.85927223512438	16.3551401869159
PAR3_1	PAR3	P	1.39367384478712	1.04043629469539	16.3551401869159
PAR3_2	PAR3	P	1.4851713202719	1.11183599129284	15.1869158878505
PAR3_3	PAR3	P	1.22567360252665	0.915789911654573	12.8504672897196
Wildtype_1	Wildtype	P	0.996917775477146	1.64757072071705	9.34579439252336
Wildtype_2	Wildtype	P	0.968730636459447	1.72561946411223	9.34579439252336
Wildtype_3	Wildtype	P	1.01465924051442	1.85927223512438	10.5140186915888
Wildtype_1	Wildtype	A	1.7916153179079	1.65476555767286	18.6915887850467
Wildtype_2	Wildtype	A	1.55412007238125	1.70526979801367	16.3551401869159
Wildtype_3	Wildtype	A	1.8109009181583	1.75072412056231	16.3551401869159
ZYG9_1	zygts	A	2.3759878309252	2.54234852923297	35.6308411214953
ZYG9_2	zygts	A	2.20033633276107	2.18864685022628	31.5420560747664
ZYG9_3	zygts	A	1.9398693116322	2.09773768387042	36.214953271028
Wildtype_1	Wildtype	P	1.08270039196821	1.65476555767286	9.34579439252336
Wildtype_2	Wildtype	P	0.911363160358273	1.70526979801367	9.34579439252336
Wildtype_3b	Wildtype	P	1.03437251871338	1.75072412056231	10.5140186915888
ZYG9_1	zygts	P	0.93456416522169	2.54234852923297	12.8504672897196
ZYG9_2	zygts	P	1.0053409633142	2.18864685022628	8.17757009345794
ZYG9_3	zygts	P	0.92474351133029	2.09773768387042	7.00934579439252
