# Supplementary material for: Aurora A and cortical flows promote polarization and cytokinesis by inducing asymmetric ECT-2 accumulation
Source: eLife. 2022 Dec 19;11:e83992. doi: 10.7554/eLife.83992 (PMC9799973; doi:10.7554/eLife.83992)
Supplement: Supplementary file 1. [file elife-83992-supp1.zip › Supplementary File 1.csv]

Strain	Genotype	Source
DH244	zyg-9(b244) II	CGC
EG6699	ttTi5605 II; unc-119(ed3) III; oxEx1578[eft-3p::GFP + Cbr-unc-119]	CGC
GZ1232	unc-119(ed3) III; isIs44[Ppie-1::gbp::mCherry::air-1 + unc-119(+)]	Klinkert et al., 2019
JA1559	weIs21[Ppie-1::mCherry::tub::pie-1]	Ahringer J
LP229	nmy-2(cp52[NMY-2::mKate + LoxP unc-119(+) LoxP] I; unc-119(ed3) III	Dickinson et al., 2015
OD70	unc-119(ed3) III; ltIs44[pie-1p-mCherry::PH(PLC1delta1) + unc-119(+)] V	CGC
MG576	nop-1(it142) III; zuIs45 [nmy-2::NMY-2::GFP + unc-119(+)] V; tjls57 [pie- 1::mCherry::HIS-58; unc-119(+)]	Tse et al., 2012
MG945	ect-2(xs116[ect-2:mNeonGreen loxP SEC LoxP flagx3]) II	this study
MG946	ect-2(xs117[ect-2:mNeonGreen:flagx3]) II	this study
MG961	ect-2(xs117[ect-2:mNeonGreen:flagx3]) II; tIs44[pie-1p-mCherry::PH(PLC1delta1) + unc-119(+)] V	this study
MG980	ect-2(xs117[ect-2:mNeonGreen:flagx3]) II; weIs21[Ppie-1::mCherry::tub::pie-1]	this study
MG982	zyg-9(b244) ect-2(xs122[ect-2:mNeonGreen:flagx3]) II; weIs21[Ppie-1::mCherry::tub::pie-1]	this study
MG984	ect-2(xs117[ect-2:mNeonGreen:flagx3]) II; nop-1(it142) III; weIs21[Ppie-1::mCherry::tub::pie-1]	this study
MG989	nmy-2(cp52[nmy-2::mKate]) I; ect-2(xs117[ect-2:mNeonGreen:flagx3]) II	this study
MG995	xsSi53[cb-unc-119 (+) Ppie-1::gfp:ect-2(559-828aa)] II; unc-119(ed3) III	this study
MG1043	ect-2(xs132[ect-2(T634E):mNeonGreen:flagx3]) II; weIs21[Ppie-1:mCherry:tubulin:pie-1]	this study
MG1044	nmy-2(cp52[nmy-2:mKate]) I; ect-2(xs132[ect-2(T634E):mNeonGreen:flagx3]) II	this study
MG1067	xsSi78[Ppie-1:gfp:ect-2(559-828aa)(T561A T576A S630A T634A S643A S668A) unc-119(+)]II; unc-119(ed3) III	this study
MG1070	xsSi53[cb-unc-119 (+) Ppie-1:gfp:ect-2(559-828aa)]II; unc-119(ed3) III; isIs44[Ppie-1::gbp::mCherry::air-1 + unc-119(+)]	this study
MG1074	xsSi79[Ppie-1:gfp:ect-2(559-828aa(S630A T634A S643A) unc-119(+)] II; unc-119(ed3) III	this study
MG1078	xsSi79[Ppie-1:gfp:ect-2(559-828aa(S630A T634A S643A) unc-119(+)] II; unc-119(ed3) III; isIs44[Ppie-1::gbp::mCherry::air-1 + unc-119(+)]	this study
