# Supplementary material for: Aurora A and cortical flows promote polarization and cytokinesis by inducing asymmetric ECT-2 accumulation
Source: eLife. 2022 Dec 19;11:e83992. doi: 10.7554/eLife.83992 (PMC9799973; doi:10.7554/eLife.83992)
Supplement: Supplementary file 2. [file elife-83992-supp2.zip › Supplementary File 2.csv]

Plasmid	Description
pCFJ150	pDESTttTi5605
pDD162	pEFT-3 Cas9 + sgRNA
pDD268	mNG-C1-^SEC^3xFlag CCD
pKL226	pEFT-3 Cas9 + ECT-2 sgRNA [gtgcggggagttTCAGATAT]
pKL265	ECT-2 mNG-C1-^SEC^3xFlag
pKL286	pPIE-1-GFP-ECT-2(559-828aa)-pie-1 3'utr
pKL463	pPIE-1-GFP-ECT-2(559-828aa)(T561A T576A S630A T634A S643A S668A)-pie-1 3’utr
pKL465	pPIE-1-GFP-ECT-2(559-828aa)(S630A T634A S643A)-pie-1 3'utr
pKL425	tpxl-1(50-395aa)_L4440
pKL468	tba-2+tbb-2_L4440
pKL279	ect-2(244-536aa)_L4440
