# Supplementary material for: Aurora A and cortical flows promote polarization and cytokinesis by inducing asymmetric ECT-2 accumulation
Source: eLife. 2022 Dec 19;11:e83992. doi: 10.7554/eLife.83992 (PMC9799973; doi:10.7554/eLife.83992)
Supplement: Supplementary file 3. [file elife-83992-supp3.zip › Supplementary File 3.csv]

Cloning Primers
Primer Number	Sequence	Description
MG5451	cgacgttgtaaaacgacggccagtcgccggcactagtAATCTGAATCGACGCCAAAGCG	Cloning of ECT-2:mNG Repair Template
MG5452	AGACCATCGATGCTCCTGAGGCTCCCGATGCTccGATATCGGTGACACGATATGAAGATG	Cloning of ECT-2:mNG Repair Template
MG5453	CAAGCGTGATTACAAGGATGACGATGACAAGAGAtgaaactcaccgcacccgtgtaactg	Cloning of ECT-2:mNG Repair Template
MG5454	cacaggaaacagctatgaccatgttatcgatttcctaggcgcccatgtttcctttttctc	Cloning of ECT-2:mNG Repair Template
MG5100	GtgcggggagttTCAGATATGTTTTAGAGCTAGAAATAGCAAGT	Cloning of Cas9 + ECT-2 sgRNA plasmid for ECT-2:mNG fusion
MG5101	CATATCTGAaactccccgcaCaagacatctcgcaatagg	Cloning of Cas9 + ECT-2 sgRNA plasmid for ECT-2:mNG fusion
MG4586	gtgactgggaaaaccaaaaa	Cloning of Cas9 + ECT-2 sgRNA plasmid
MG4587	tcagagcagattgtactga	Cloning of Cas9 + ECT-2 sgRNA plasmid
MG6126	CTGATATCATCGATGAATTCGAGCTCCAAGCCTGGAATGCGAC	cloning of tpxl-1/L4440
MG6127	ccatggaaccggtggatccACTAGTCACTGGTGGTTTCTTGATCG	cloning of tpxl-1/L4440
MG5828	GATCTGATATCATCGATGAATTCGAGCTCGTCCCACGTTGGCTACTC	cloning of ect-2/L4440
MG5829	ctagccatggaaccggtggatccACTAGTTCGGATTTCTTTGCCATTTCTTTG	cloning of ect-2/L4440
MG1862	atgatgggtaccagctGGAGACCGGCAGATCTG	cloning of tba-2+tbb-2/L4440
MG1863	CGAATTGGGTACCGGGCCCC	cloning of tba-2+tbb-2/L4440
MG5773	GGATCGGTGGAGCTCCACCGGTGGCGGCCGCAACAAAACTCGTGAAAAGAATG	cloning of GFP:ECT-2C
MG5856	ATATGGAAAATACGGCAAAATTATCGCTAGCtcaCAAGTTATTTCGACTCTGATTTCTGC	cloning of GFP:ECT-2C
MG6340	GATCGGTGGAGCTCCACCGGTGGCGGCCGCAACAAAgCTCGTGAAAAGAATGACAAC	cloning of GFP:ECT-2C-6A
MG6341	GAACATTTTCAATGTCAGcGAACTTGCTCAGATGGGAAATG	cloning of GFP:ECT-2C-6A
MG6342	CATCTGAGCAAGTTCgCTGACATTGAAAATGTTCCACC	cloning of GFP:ECT-2C-6A
MG6343	GTGACGAGCTAGACGTTGCATTGcATTCTTCTCGgcGCGTATTTTCGTGATAATTAG	cloning of GFP:ECT-2C-3A
MG6344	CgcCGAGAAGAATgCAATGCAACGTCTAGCTCGTCACGCGgCGTTTGCCAGTTTACATTC	cloning of GFP:ECT-2C-3A
MG6345	GGAATGCAgcACGCATCGTGTTCAACTG	cloning of GFP:ECT-2C-6A
MG6346	CAGTTGAACACGATGCGTgcTGCATTCCGAATTCGTGC	cloning of GFP:ECT-2C-6A
